# Supplementary material for: Experimental capture of miRNA targetomes: disease-specific 3′UTR library-based miRNA targetomics for Parkinson’s disease
Source: Exp Mol Med. 2024 Apr 1;56(4):935–45. doi: 10.1038/s12276-024-01202-5 (PMC11059366; doi:10.1038/s12276-024-01202-5)
Supplement: Supplementary file 2 — Supplementary Table 1 [file 12276_2024_1202_MOESM2_ESM.xlsx]

## Sheet: 3'UTR Library
Supplementary Table 1: PD-specific 3’UTR library
gene	NM accession number	plasmid name	sequence	nt
ABAT	NM_020686	pMIR-ABAT_2	GACTAGTTGTGAATTCTGCCCTGGACAGGGCTTTGCCCTTGGAGGATCCCCAGGTGGCCTTACCCGTGATTCTTACTCGGCATCCTCCATTCCCCAAACTCCCTCCTCCCTGTTAAATGTCAACCTAGACCTGGACCTGGGTGGGAGGAAACTGTAGCCTGAGTGTCCACAGGGACACACGTGAGCCACAGGGCTAGAAGCACAGGCCCGTCACCCCAGGAGGAAAAGCCCAGGGTCTGGGGCAGCAGAGCCATCGCATCATGTTTCCCAGGGCAACTTGAGGTCTGACTTTTGGCTCCCTCGCCCTAAGAGGCTCTTCCTCTCTTTTGCTCATCCACCTTCACACCACTTGTGAGCTGACCCCCAGGAACAGCTTGGCTGTTCCACCAGAGCAGAGGG…	689
ABAT	NM_020686	pMIR-ABAT_3	GACTAGTCGAATGCTCCTAAAAGAGAACTTGATAGCCTGACAGCAGAGAAGTATTATTTGGTGGGGAGTCTGAGAAAGCCTGGCTTGTATTATCTGTCCAAAAGGAAGCCTCTTCATCTCCCGGTGCCTTGGTTGACTATTTTGGAAATAGGCATATCAAGGTTCCTGATTCAGCACTTTGCTCTTTTAATAACAAATCGTCCAAAGATCTCAAAGTAAGGGTTTTTTTTTTTAGCTTCCACTCTTCCGCAGACTTGGTCATCGACCTATTTTTGTTGAAGAATGAAAGGCAATGACAAGTTTAACATATACAAATTCGTGAATTCTTGTTCATTTTGCATTCCTGCAGTCAGTGCTAATCCGTCGTTCTTAATCAGGAGTTCTGCCAGGTTTAAGGTC…	689
ABAT	NM_020686	pMIR-ABAT_4	GACTAGTCAGAGGTGTGAATAAAAGCATCAGGAAATCGGATGGAGAACCACCATTCACCCAAGGGTCAGAGGAGGTTTCAAAGAAAAGGTGTCATTGGAGCAGTGTTTTGCAGAATGAGCCAGAGTTCACCAAGCAGGCAAGGCAAGGAAGGGTGTTGCAGAGAGGGAACAGCATATGCAAAGGCGTATCAGTTCATGGCATCACATCTTTCACTGGGGAAGCCAGTTTCCACAGGCAGCATCCCAAGGTTCAATAAGGCCTTATTTAACAAGCAAGCAAAATGCAAACCAAACCATTATTCATTTATTGGCTTAAGTATGCTTTCTCCTGAAAACTTTAGCATTGGGTGCAAATATTCAGTATGGTTCTCGGAGTCCAAAGGGTTTTAAGCCAGGGCA…	689
ABAT	NM_020686	pMIR-ABAT_5	GACTAGTAGGAAAAGAATTCTCAGCAGAaaTCAAGATTGTAGAAACTCAGCAGAAGCTGGTAAAAACATGGGGAGCCCGGAGGACAGGCTGCTGTCCAGGGCAGAGGCCATGAAGAAGTGCTTCCGTGGCCGACAGTCTGGAAATGAATCCATCATACATTAGTGCCATAGAGTTTAGTAACCGTCCAGCAAGTGTCATCACTTTTACAGAAAACAAGGTCCAGTAATAGCAAGTCTTAGTACATCCTCACTTTTATTATAAATGGGTGTTTTTTCATAATTTTTACTGACGCTCAGTAACCATGCAAAATTGTGTATAGCATTAATGTATCTACATACCTACACCTATCTATATATAAGCTCATGGTAGAAAACCATAGCTAAGTAGCATCGCAGACT…	579
ABAT	NM_020686	pMIR-ABAT_1	GACTAGTAGAAGCCATTTCCACTACAGTGAGAAAGCCCGGATCCCAACAGTTGTCAAATTGATTAGTTTGCCTAATTCATGTTTTCACTTAAAAGTATCAGAGGTGAATGCACAGTGAAGGGTGATTTGTGGGGAGGGAGCATTTTTGGTGGTCTTGGGGGAGGGGAGGGGAGGGAAGGGCTGGTGTTGATTTTCCTCCCTGCAGAGCCAATGGTGCACATTGGTTTAAGCCCAGAGATCCTGCTTGAGCCCTGGACTCATCTTGGGAAGGGCCATGGGAGGTCCTGGCTAGAGTTCTGCCCAACCTTGACCAACCCCAGCAATTTTTCCAAAAGCCAGTCAAGGGCATTACATTTGTTCCTGGGACTGGCAGCTGGGCCTCCTGGGTGCCAGTCCATC…	689
ADCY5	NM_183357	pMIR-ADCY5_1	GACTAGTCAGCTGTTGGCCAATGGTGCCAGGCAGCCTGGCCTCCAGAGGCATGGAAGCAGCTTCTCTGTGTGCCGGGGGTGGCGGGGAAGCCATGCTCCAGCCCGCAGGGCTGCGCTGCTGAGATTTTCCACTTGGACTCCAGAGCAGCTTCTGCCTTTGCTGGTGGGCAGCGGCCTCTGTCCCAGGCCCCGGGGTGCCAGCGTCCTGCGAGCACCCAGCTGACCAAAGATGTTTCCCTCTGTAGAAGACTCTGCTAGACTGGGTCTGAAGCTTGAGTTTTCTAACAGGTGCTGCTGCACAGGTGGAAAGGAGCCGTGGGAATGTGTGTGTGGCACGGCCCAGACAAGGGCAGGGCTGAGGGGCCTCCGACTCAGCTGGGGGTAGACGGGCTCGAATGT…	689
ADCY5	NM_183357	pMIR-ADCY5_2	GACTAGTTTATTAAATAAAACAAAACAAGTTCTCCGTGCCCTTCTTTAGACTATGCTAGTTGTATGCGTGTAAGAGACACACAAGCAAACGAGGACGCCACTCGGGGGGAGGGCGGGGATCCCCACTTGTCTTTTTTGTATTTTTTATTTTGTATTATTGAAAGCCTTGGAGATCTCACAGATAGATATGCCAAATTCTATATTTTGTAAATTCTCTATATTAGAAAACAGCTGTGCACAGCAGGGCGGGTGTGCTCATTTGTACTGTGTGTATGTCGGTGTATGTACTGGTGTATATGTGTGTGTGTTCATGCTGTGGAACTGGTCTCACACAGGATGTGTTTCCCTCATTTCAGATTTGGCAGTTTTGGGTTTTCCAAGGTACCACCAGAGCAGTGG…	689
ADCY5	NM_183357	pMIR-ADCY5_3	GACTAGTGGCTTACAGAGGCAGCGCCCACAGATTCCAGAGTGCTTACAGAAGGCCAGGTGCTTTGCAGGCTGGGACGAGGAAGCCAAGCCTCCCTGGCCTACTCAGTTGGCCAAGGTGCAGGTGGCTCTTCCTGGAGATGTTCACTCAGACTGGGGGATGCAATGTGCAGCCTTCAGGTTTGCGGAAAGGGAGTGGCCTTGACCTCCACCGGCAAACCAGGCAGAGGAATGGGTAGAGCCCAGCTTTAGAGTCCACAGGGAAAGCTAGCAGGAATTTTGTTTTAGTGGGAGGGGGCAGTTAAACATACCAAGAAAAAAATACTATTTTTATAACCTATGAGGAAGACATTTGGAAAATGATACTCTAGCACAGAATTCAGTGGAATCCTTAGGGCCCAT…	689
ADCY5	NM_183357	pMIR-ADCY5_4	GACTAGTGAGTTCTGCATTGCCATCCTGACGTCGGCCACAGGAGGCCTGCTTTCTTCCAGCTGTTGTTCTCAAGTTCCCTGCCCCTCCACATCGCCCGCCAGTGGTGTTGGGTTTTCGTTCTGCTTCCAACCTGAGTAAAGTGTGTGTGCTGAGTTCATCCCATGTTCTCCCATGGTCATGGCTTCCCGGCCCCATGGGGACCCCTCTCCCATCCCAGCAGTGACTGGTGACAGTGTGCAGGTGCAGTGCTAGCTCTTCGTTCCCTCTAAAGGGTGTGCACTCTTTTTATTCCTACTCTTGCAAAAACAGATACGATTATGATTTCCCATGGAAATTGAAAAGTCTATTTAAATAATTTAACTATTAAACACTTTCACTGGTAAGAGCTCG	391
ADCY6	NM_015270	pMIR-ADCY6_1	GACTAGTCAGGGCCCAGCCACAAATTCAGCTGAAGGGACCAAGGTGGGCATTGAGTGGACTCTGTGCTCACTGGGTGGAGCTGTGGCAGGGGGCACTGAGCCTCCAGACCCTGCTAACCACAAAAGGGAACATCCCAGCAGGCTGTGCTTGGATCATGCTCGTCTGCCCTCAAGCTGGAAAACAAGGGGCTACCTACCGAGAGGATTATGCAAGTGACTTTCTTTCTTACTTGGGGTAGGGCTGTTCCCTCTCCAATCTTCCAGCCTTTGGGAGCAGGGGAGGGGTCAGTAGCAGAAGCAGAGGGAGGCCTCTTGCCTGAGGGATTAAAATGGCAGCTTGCCATGCCTACCCTTCCCTGTCTGTCTGGGCAGCAGGTTCAGGGCTGAGCCCTTCTTTTC…	689
ADCY6	NM_015270	pMIR-ADCY6_2	GACTAGTCAAAGGGACCTCTGACAGCTTAGATTTAGCCCCAGTTCCTGCACGCTCCAGGGAACGGGGTGTCTGGCCTCACTGGTACTGTGAAAAATGCTCAGAGAGCAAGCCTGTGTGTGGGGATGTCAGGTCAGGAGCTGGAAGTTCACCTGCAGGTGCCAAAGAGCAGGCCGGCCAGGGCTGGGGCAGTGCCAGACTCTGATCTGAGGACCCCGTCGGGGTCCAGATCAGGTCACTCTGCCCCAGTGCTCTCTTGCTGTCTGCTGACAAGGGGGCATGGAGCATCTCTTCCTCTTCTGTTGCCAAATAGAAAAGGGTCAGGGCATGGAGAAAGGTGACCCTGATCCCAAACCTGCCCTCCCAAGTCTCTGGTGTTGGGGAGGGCCCGTGTGTTTGTG…	689
ADCY6	NM_015270	pMIR-ADCY6_3	GACTAGTGGGGCCATGTGTGCAGCATGACTCTCCCTGTCTGTGGCAGGGACCCAAGCGCTTGCTTAAGCCCCAGTGCTCCATGCCAGCACTTGAACTGTCTGGGGTTTGATGGACAGAGGCTGAGGAATTTCCTGGCTTCCCCAGATAGTGTCCTGGGACATGGTATGCTTTGGGGCTGGGGTAGCATGGAATCCCTCTGAGGACCTGGATACTGGTACTACGGGGTGGGGAAGAGGAACCTTAAACTTGGCTTTCCCCAGCCTTCAGCCTGAGTCTAGCATGTTTCTAGCTCCCCAGTCCCTTGTGAAGCCTTGAGGGCTGGCAGAAGGGTTAGGAGGTTGAACTCTAGATTCCCTTCCTGTCTTTGCCTTCCTTTTACCCCTTTCCCTGCAACCTCC…	689
ADCY6	NM_015270	pMIR-ADCY6_4	GACTAGTTTCATGCATCAACCAAATGGGCCATCAGGTACTTCATTAGTCATGGCAGAAGGAGGGGAAAAGACTTGTTTTCCAGACAGAAAATCTACTCCCCTGTCCCCAGCCATATCCCTGGATAGGAAGGGATAGGAAGAGACTACTTGGTGCCATGGGGTAGGGGTGAGGGTATAAGTAGATCAGAGTGGGAAGACCTCAGCCTTGGGTGGCTTGTCTCTGCTTCTTGCCAGGTGGGAGGGCCTGTCCACACCCTGGATCCCCGTACCACAGTGCCAGCCATGCCCTTCCCCTGGGCTACCATTGTCCCTTTCCTCACCCAGTTGGTAGAGGGAGCTCG	341
ADORA2A	NM_000675	pMIR-ADORA2A_1	GACTAGTTGATTCATGGAGTTTGCCCCTTCCTAAGGGAAGGAGATCTTTATCTTTCTGGTTGGCTTGACCAGTCACGTTGGGAGAAGAGAGAGAGTGCCAGGAGACCCTGAGGGCAGCCGGTTCCTACTTTGGACTGAGAGAAGGGAGCCCCAGGCTGGAGCAGCATGAGGCCCAGCAAGAAGGGCTTGGGTTCTGAGGAAGCAGATGTTTCATGCTGTGAGGCCTTGCACCAGGTGGGGGCCACAGCACCAGCAGCATCTTTGCTGGGCAGGGCCCAGCCCTCCACTGCAGAAGCATCTGGAAGCACCACCTTGTCTCCACAGAGCAGCTTGGGCACAGCAGACTGGCCTGGCCCTGAGACTGGGGAGTGGCTCCAACAGCCTCCTGCCACCCACACA…	689
ADORA2A	NM_000675	pMIR-ADORA2A_2	GACTAGTACAAAGCTGGGATCAAGGACAGGGAGTTGTAACAGAGCAGTGCCAGAGCATGGGCCCAGGTCCCAGGGGAGAGGTTGGGGCTGGCAGGCCACTGGCATGTGCTGAGTAGCGCAGAGCTACCCAGTGAGAGGCCTTGTCTAACTGCCTTTCCTTCTAAAGGGAATGTTTTTTTCTGAGATAAAATAAAAACGAGCCACATCGTGTTTTAAGCTTGTCCAAATGAGAAGAGCTCG	240
AFT4	NM_001675	pMIR-AFT4	GACTAGTTTGAGGATAGTCAGGAGCGTCAATGTGCTTGTACATAGAGTGCTGTAGCTGTGTGTTCCAATAAATTATTTTGTAGGGAAAGAGCTCG	95
AFT6B	NM_004381	pMIR-AFT6B	GACTAGTCCTCTGCCATTCACACTGACTTAGAACGGGGGGAGGGGGTACCAGGTGGCCAGGTGGGACTGTTTCAAATTTCCCTGATCCCCAGGCTTGGGGCAATTGGTAAAGGAAAGAGCAGGTGTGGGGGTTAAGCACTTATTTGAGGTGGGGGTGTTCACCTCTCTTCTCATCCCTTTTCAGAATATAGGGCTCCTCTCATTCCTGTGAACCCCCAGTCCTGGCTTCTTTGTTTGAGGGGATTGTGTGAGGTTCAGTTGTGGGGTGGGTGGTGAGCTGCTGCATATTTTTTATTTTGTTTCTCTAGTGTTATGGCAGTGGAGGTGGGAATTTAGTCCCCAGGTGGGACAAGGGAAGTTTTTTCATTTTGGAGCTAGTTACTGGGAGTAAGGGAGGGT…	489
AGTR2	NM_000686	pMIR-AGTR2_1	GACTAGTACGTGAGAGCAAAATGCATGTAATCAACATGGCTACTTGCTTTGAGGCTCACCAGAATTATTTTTAAGTGGTTTTAATAAAATAATAAAATTTCCCCTAATCTTTTCTGAATCTTCTGAAACCAAATGTAACTATGTTTTATCGTCCAGTGACTTTCAGGAATTGCCCATTGTTTTTCTGATATGTTTGTACAAGATTGTCATTAGTGAGACATATTTACAACCTAGAAGTAACTGGTGATATATCTCAAATTGTAATTAATAATAGATTGTGAATAATGATTTGGGGATTCAGATTTCTCTTTGAAACATGCTTGTGTTTCTTAGTGGGGTTTTATATCCATTTTTATCAGGATTTCCTCTTGAACCAGAACCAGTCTTTCAACTCATTGC…	689
AGTR2	NM_000686	pMIR-AGTR2_2	GACTAGTACTATAACATAGAATTGCAATCTATAATATTTGTGTGTTCACTAAACTCTGAATAAGCACTTTTTAAAAAACTTTCTACTCATTTTAATGATTGTTTAAAGGTTTCTATTTTCTCTGATACTTTTTTGAAATCAGTAAACACTGTGTATTGTTGTAAAATGTAAAGGTCACTTTTCACATCCTTGACTTTTTAGATGTGCTGCTTTGATATATAGGACATTGATTTGATTTTTATTATTAATGCTTTGGTTCTGGGTTGTTTCCTAAAATATCTGGGTGGCTTAAAAAAAACTCTTTAACTTGTAATAAACCCTTAACTGGCATAGGAAATGGTATCCAGAATGGAATTTTGCTACATGGGGTCTGGGTGGGGGCAAAGAGACCCAGTCAAT…	689
AGTR2	NM_000686	pMIR-AGTR2_3	GACTAGTTTTAGAAATTTGAGACTTTATTCTGTACCAGCCCTGTATAATAACAGGTTATCTAGGACCTTCCTCTGAGGTAGGTCTAAATACTGATCTCTGAGGCGGAACTAACGTTTTGGGGACTCAGCATCTCTGCCAGGTTCCAGGATTATAGACAGAAGAGTCCTGTCATACCACTTTCTGGAAAAGTCCTAATTTCATGTAATCCTTTTATTTTCAATAAAAACAAATAGCTAAATGTATAACCAACTATGATGTTATGTTTTCAATAATTTTGTAAAACAGCTCATATAAATAAAATTTTTAATTGGAAGAAGAGCTCG	324
AKT1	NM_005163	pMIR-AKT1_1	GACTAGTGGCGGCGGTGGACTGCGCTGGACGATAGCTTGGAGGGATGGAGAGGCGGCCTCGTGCCATGATCTGTATTTAATGGTTTTTATTTCTCGGGTGCATTTGAGAGAAGCCACGCTGTCCTCTCGAGCCCAGATGGAAAGACGTTTTTGTGCTGTGGGCAGCACCCTCCCCCGCAGCGGGGTAGGGAAGAAAACTATCCTGCGGGTTTTAATTTATTTCATCCAGTTTGTTCTCCGGGTGTGGCCTCAGCCCTCAGAACAATCCGATTCACGTAGGGAAATGTTAAGGACTTCTGCAGCTATGCGCAATGTGGCATTGGGGGGCCGGGCAGGTCCTGCCCATGTGTCCCCTCACTCTGTCAGCCAGCCGCCCTGGGCTGTCTGTCACCAGCTATC…	689
AKT1	NM_005163	pMIR-AKT1_2	GACTAGTCAAATGCATTTTGGGGGTTTTTAATCTTTGTGACAGGAAAGCCCTCCCCCTTCCCCTTCTGTGTCACAGTTCTTGGTGACTGTCCCACCGGGAGCCTCCCCCTCAGATGATCTCTCCACGGTAGCACTTGACCTTTTCGACGCTTAACCTTTCCGCTGTCGCCCCAGGCCCTCCCTGACTCCCTGTGGGGGTGGCCATCCCTGGGCCCCTCCACGCCTCCTGGCCAGACGCTGCCGCTGCCGCTGCACCACGGCGTTTTTTTACAACATTCAACTTTAGTATTTTTACTATTATAATATAATATGGAACCTTCCCTCCAAATTCTGAGCTCG	339
AKT2	NM_001626	pMIR-AKT2_1	GACTAGTGCAGTCTGCCCACGCAGAGGACGCACGCTCGCTGCCATCACCGCTGGGTGGTTTTTTCCCCCTAACTTTTTACTTAGCCTTTTTGGTTTGTGTCCCCACCCCCACCTCCTCACCCCCTTTCCAGTTCTTCTTCAGGCCCCTCCCAGACGCACCCCAGCGGCCCCTGCAGCCCCTGCCTCCAGCCTCCAGCCTCACCTTTGTGCCCAGACTCGCATTTGGAAGACTCCACCTCCCGCCCAGGCCTGGGCTGTTGGGCGGTTGGAGATTCAGGTTTTAATCCACACAAGCCCCAGTGAGGGGTGAAGCATGGCGCCTGGGGCCTGCCTGAGTTTCTGGCCTGGGTGTCGTGCTGGTGTCTGCCTCCGCGCTGCTGCATCTGGACGAAGGCTGCC…	689
AKT2	NM_001626	pMIR-AKT2_2	GACTAGTTGCCGCCTCCTGGTCCGGCCTCCTCCCCACCAAACTGTCCTCACCCTATGGATGAGGCAGGAGGAACATTTGGGGCCAAACCTGCCTGCCTCCCAGCCCCGTGCCTTACTAGGGCTTCCTTCCAGCTGGCCTTACCTCCCGCTGGACCCTGGGCCTGGCCTGGCCCCACTGGGGGCTATGGGCTGGGCTCACCCTCTCCTCTGCGGGGGTGGAGGGCCACCAGCCTTGGCTGTTACAATCTTACACCGGACAGTATTGGGCCCCATGGACTTGGTCAGGGAGGGGTGGGGGTGGGCATCTCTGGTACCTATTGGGGTGGGGGGCCTCTGAAAAGGGAGGCTCCTAGGCCCCCCTCACCCCTCCCTCTCCCCAGGGCCCCACGTTCTGCAGCC…	689
AKT2	NM_001626	pMIR-AKT2_3	GACTAGTACGCCTCCCCTCCCTGTAGCAACACCTCTGGGTGTTTGGAGTTTAGCTTTTGTGGGTTTGCTCTCCCTATCCCATCTCCTGTACTACACAGTTCATGGCAGGGTGGGGAGGGGTGGGGTTGGTTCGGGTGGGTGAGGGTCTTTTTCCTCTGTGTGCGATGTTGTTATCTGACAGTTCTCCGTCCCTACTGGCCTTTCTCCTCGTCTTCATATTTGTACGGTACAAGCAATAAAGACACTCATTTCAGACCAGGGCCCAGCCTGCACTCACGCCAGCCCAACCACTCTGGGCTTTGCCTTGGTGATGGAGTCAGACCCCTGGGCCCCAGCTCCTCCTGTACTAGCCGTTCCCTTCAGCAAGGAGGGCACTGAaaTCAGGGTGAGGGCAGCTGG…	689
AKT2	NM_001626	pMIR-AKT2_4	GACTAGTGGGGGGCATTCCTATCCTGCCCCACCTCCCTGTTTATGCTGCCACCTGGAAGCCTTGAGGCCCCCAAATTCCAGTACAGACCCAGTGGTGTGTTCATGGTGGCGTGGTTGCTGTCACCTGGGAaaTCCTGAGCGTTTGGTTAGAACCCTGTTCAGCTTGGGGTCAGCCCTCCCCTAGTCACTGCCCTTTAGCCTGGATGTGTCTGGGCCCCTGCACTTCCCGTGCTTGAGTCACGTGGCTGCATGGCCGGGCGCTGGCCGGATGGAACACCTCCCCCAGCAAGGGACCAGGGACCAGAGCCCTGGCCTGCCCTGCTGAGCCCTGCTGTGCAGAGGGCCTGGCACAGATGAATTTGAGATTTTGCCGCAAGGTGTTAGCACTTCACACCCATT…	689
AKT2	NM_001626	pMIR-AKT2_5	GACTAGTGTGATGCAGGTCTCGTAGTGTGGGCACAGGCCTGGCTACCTCATCTTTTTAGTGCCTCTCTCCTCTTCCACAGGATGGGGTCCCACAGCTGCAGCAGCTGGCCCCGTAGTTGAGCATGTGTGGTTATCCTGTAGAGCTTTTCCCAAGAAGGGTGTTTGAACTTAGAGTCTTAATAAAATCTTACCAAATAAATTTTGAGTAGAATAATCGTCTTTTGCAATGTACATTTTAAAAATTTCACACATTCTTTTTTGTATATAAAGAACAGTGACTGGGCACAGTGGCTCATGCCTGTAATCCCAGCAATTTGGGAGGCCGAGGCGGGCGGGTCTCTTGAGGCCAGGGGTTCGAGACCAGCCTGGGCATCATAGGGAGACCTTCATCTCTACAAA…	689
AKT2	NM_001626	pMIR-AKT2_6	GACTAGTGCCTTGAGTACTCATTTTGGTGCTGATTACCTCTCTGCAAATGGACACGGCATCATAAATTGGTAGTTTCCTGCTCTTTTTGTGTAATCTTTTCCAGTTAATGTGAAGCCTCTGGGGGCTGCCCTCGTGCACTGATGGTTGTGTGGAGTCGGGGGCGGCAGTGCGATTCCCTTTTAGCTGCTGCATGGGGGGAACTCAGGCTTTCCAGCTGCTTCCTGGGGTTCCATGGGGTAGACCCCTCAACCGCTTCAGCTGCCCCGTTAACAGGAATTGACTTGGTTTCGTTTGGTGCTACCAGCAGTCCTGTAATAAACTAGCTATCCATCTGTAGAGCTCG	344
AKT3	NM_005465	pMIR-AKT3_1	GACTAGTGTCTCTTTCATTCTGCTACTTCACTGTCATCTTCAATTTATTACTGAAAATGATTCCTGGACATCACCAGTCCTAGCTCTTACACATAGCAGGGGCACCTTCCGACATCCCAGACCAGCCAAGGGTCCTCACCCCTCGCCACCTTTCACCCTCATGAAAACACACATACACGCAAATACACTCCAGTTTTTGTTTTTGCATGAAATTGTATCTCAGTCTAAGGTCTCATGCTGTTGCTGCTACTGTCTTACTATTATAGCAACTTTAAGAAGTAATTTTCCAACCTTTGGAAGTCATGAGCCCACCATTGTTCATTTGTGCACCAATTATCATCTTTTGATCTTTTAGTTTTTCCCTCAGTGAAGGCTAAATGAGATACACTGATTCTAGGT…	689
AKT3	NM_005465	pMIR-AKT3_2	GACTAGTAGAAGAAGCCCATATCACATGTGGATGTCGAGACTTCACGGGCAATCATGAGCAAGTGAACACTGTTCTACCAAGAACTGAAGGCATATGCACAGTCAAGGTCACTTAAAGGGTCTTATGAAACAATTTGAGCCAGAGAGCATCTTTCCCCTGTGCTTGGAAACCTTTTTTCCTTCTTGACATTTATCACCTCTGATGGCTGAAGAATGTAGACAGGTATAATGATACTGCTTTTCACCAAAATTTCTACACCAAGGTAAACAGGTGTTTGCCTTATTTAATTTTTTACTTTCAGTTCTACGTGAATTAGCTTTTTCTCAGATGTTGAAACTTTGAATGTCCTTTTATGATTTTGTTTATATTGCAGTAGTATTTATTTTTTAGTGATGAGA…	689
AKT3	NM_005465	pMIR-AKT3_3	GACTAGTGAAACAAATAGCTGTTGACGTTTGCTCATTTAAGAATTTGAAACGTTATGATGACCTGGCAACAAAAAGTAATGAAGAAAATTGAGACCTGAGTGAAGATAAGAAATGATCTTTACGTGGCAAAATGAACACATCTTGAGTATTTAGGAAATGGGCAGTGAAGGCTAAGAACCTGGTGTGTTTCTTGGGATCATGGTACATTTATCACTGAATTAAGCCATCAGGGAAAAAACAACAAAAAAAGAGAACACCTCCAGCTTTTCTTTTTCTGTATATACTCATGTCCCCCAGATTCCAACATTTCTCACTGAAAGGGGGCATGTATGCAAACCTCATCTTTCTCCTTCATTAATGATGATCTTCAGATTAAACCCTTTGGTGCTAGGAGCTGA…	689
AKT3	NM_005465	pMIR-AKT3_4	GACTAGTGCTATGAAACCACTGCTGGCAGTGGGTGGGCCACTGGGACTGACGGGGGTTAAAGGGCATTTTACTAAGGCAGCTAAGACATATTCAGACATCAACGTTATCCTTCTTTTTCATATTTCTACCTGAGTGAAGTTCATCCTTAGTATTGAGTAGGAAGTTACAGTAAATGGTAGTTCATTCTTACTTACACACATAGCTAATCTTTTTTTTTTCACTTGGAATTATGTTGAATGTTTCATTTTGACAAAAAAGTAGACTAGAAGGTATGTTCTTTAAGTTGTCTTGCATCCATTATATAAGAAAGAAACAGGTGAGAGGAAGAGCAGAAAGCTGAGACTGGCTGATGTTCAGAGCACTTACTCCTCTAGAGGGAAAGCATGACACCGAACACT…	689
AKT3	NM_005465	pMIR-AKT3_5	GACTAGTTTCCAGATCTGTCAGCTGCCATGGAGGAATAATAGAAAACCAGAAATGCGTGTAGAGGGAGATTTCTAAAACTTCCCTTGTGTCGCCCATAGTTGTAGTTTTGGGTTCTGGCAGGTGGAACACCCTGAAACCTGGAATCATTCTATGAGAATACAGTTCAGACTTTGCAGACTCCAGCCCATACTAACTGTCATGAAGCTTGACTTCTTGTCATAATGCAGCCATCTTGGAGGAAATTGGCCATTTCTGCTTAGATGGTTGGCAGGGTCGCGCTCAGCTTTGCTTTCTACACTAATTACATAGCATTATTCAAGTATTGTTTTCCATTTCCCATCCCTGATTTCCAGCTTCTTAAAGCTGACTGTTCTTGCAGGGGCCACTTGCTTCTCCTA…	689
AKT3	NM_005465	pMIR-AKT3_6	GACTAGTAGATCTGCGCAAGATCTAGTCATCTGGTTAAGGATTTTAAGCAGATGCAACTATAAACCCAAGAAACTGTATTACTATTACTGTTGGTCATACTAAACCTGTCTATTTCCTGAAGTATATGACCCACAAGGATGTGGAATAACTAGGAGAAACTGTTTTTGTACACTGTACATCCTTAGTATTTTTACACGTATATGATAGGGATGAACATGATTTTCCTTCGTACAGACAGCTTAAATAAAGCACTATGTCAATCTGCTACTTCTCTGTTTATTGTTGTTGGATGTGGTTCTATAATCCCCCCAAATTAAATCTTCTTTAATGAAAACATGATTTTTAATAGCCCCAGCTGGTATTAACCTACCTTGTATAAAATGTGACAGGAAAATATA…	689
AKT3	NM_005465	pMIR-AKT3_7	GACTAGTTTCATTAACGTCTTCCTGATAATGTACTGCTCTGCATATTTCCTTTCTTAGAGTGTATTTCTAACAACATGTCATGGCAAATTAACAAACTTAGACGTGGGTGATGTAGATGGGTAGGATGGCTGGACTGCAGTCTGACTTCACGTTGAATCATTCTGGATGGGGCCTTTTTCTGATTTTACCTCATAAAGCTACTATTGTAGAAACTTGGCTTTGCTCCTGTGACGAAGCCAGACAGAGGAATGGCTTTTGGGACCAGAGTGAGTCAAGCATGTATGTGTATGTCACACGGCCAAATTTGAGGGCATTCTCACATGTGCTCTTCTCTCAAAACCACTGGGGTTGACAGATCCAGGAGGCTAAAAAAAAGTGACCTCTATAATTCTTTAAAG…	689
AKT3	NM_005465	pMIR-AKT3_8	GACTAGTGAGCATATGGTGACATCAGCTCTGTGTTGAGATGGTGATGAGGATGATGGCTCGCTGGCCAGGCAGGGCAGCCGAAGGTCAGGGACCTGTCCTAACTAACTGCAGCCTTGCCTTTAGTGTTTGTCATTCTCAGATACAACACGGTATGTCCAGTGTCCGTTTTTATTACTTTAAAGCATTTGAGGGCTTAATTGTGTATAGTAGAAATACTATTTTAGACAAATAATTATCTGTGTACAGATATTTGATATACTCTAAGTAAATTTTCTAATTTCACTAAGTACGTTTTTAGGCTCCTCTCAAATACTGCGTATTGAAGAAAAAAATCTGACACCACCGAGCCAAAGATGCTTTTTTGTCTGTTTTCGTTGTTTAACAGAATGGAAAGAGTA…	689
AKT3	NM_005465	pMIR-AKT3_9	GACTAGTTTAAAAAGTTCATTTATTGAAAATCATATGTATAACCTAGCATACGAATGAGCAGATTTAAACACATAACTTCAAGCCATTTCTGAAAACATACACCAGGAaaTCTGCTCAGCTAGAGTCAGACTCCAGCTCCAGCCCGACTGCGTGCGGGGACAGCGCCCGCGTTGATGAGGACCAGCCCCACTGCAGGCTGAGGCGGTGTCACCCTGGGAAGGTCGTGGTGCGTTGTGGCATATTAAGTCTAAACCAGATGAATGTAAATATCTCTTTGTAAATCATTTATTTCACTCTGTTCCATCCAGGTCAGCAATCAGATTGTGGCATGCTGGGTAACTGGAAAAAATAATAAAAAGTAAGTTTCAATAGCTCGAGCTCG	383
ALDH1A1	NM_000689	pMIR-ALDH1A1	GACTAGTAGAAAATACAAGAGTGGAGAGAAGCTCTTCAATAGCTAAGCATCTCCTTACAGTCACTAATATAGTAGATTTTAAAGACAAAATTTTTCTTTTCTTGATTTTTTTAAACATAAGCTAAATCATATTAGTATTAATACTACCCATAGAAAACTTGACATGTAGCTTCTTCTGAAAGAATTATTTGCCTTCTGAAATGTGACCCCCAAGTCCTATCCTAAATAAAAAAAGACAAATTCGGATGTATGATCTCTCTAGCTTTGTCATAGTTATGTGATTTTCCTTTGTAGCTACTTTTGCAGGATAATAATTTTATAGAAAAGGAACAGTTGCATTTAGCTTCTTTCCCTTAGTGACTCTTGAAGTACTTAACATACACGTTAACTGCAGAGTAA…	560
ALK	NM_004304	pMIR-ALK	GACTAGTGCTCGGTCGCACACTCACTTCTCTTCCTTGGGATCCCTAAGACCGTGGAGGAGAGAGAGGCAATGGCTCCTTCACAAACCAGAGACCAAATGTCACGTTTTGTTTTGTGCCAACCTATTTTGAAGTACCACCAAAAAAGCTGTATTTTGAAAATGCTTTAGAAAGGTTTTGAGCATGGGTTCATCCTATTCTTTCGAAAGAAGAAAATATCATAAAAATGAGTGATAAATACAAGGCCCAGATGTGGTTGCATAAGGTTTTTATGCATGTTTGTTGTATACTTCCTTATGCTTCTTTCAAATTGTGTGTGCTCTGCTTCAATGTAGTCAGAATTAGCTGCTTCTATGTTTCATAGTTGGGGTCATAGATGTTTCCTTGCCTTGTTGATGTGG…	464
APAF1	NM_181861	pMIR-APAF1_1	GACTAGTAATAGTTAAGCATTAATGTAGTTGAACTTTTTAAATTTTTGAATTGGAAAAAAATTCTAATGAAACCCTGATATCAACTTTTTATAAAGCTCTTAATTGTTGTGCAGTATTGCATTCATTACAAAAGTGTTTGTGGTTGGATGAATAATATTAATGTAGCTTTTTCCCAAATGAACATACCTTTAATCTTGTTTTTCATGATCATCATTAACAGTTTGTCCTTAGGATGCAAATGAAAATGTGAATACATACCTTGTTGTACTGTTGGTAAAATTCTGTCTTGATGCATTCAAAATGGTTGACATAATTAATGAGAAGAATTTGGAAGAAATTGGTATTTTAATACTGTCTGTATTTATTACTGTTATGCAGGCTGTGCCTCAGGGTAGCAG…	689
APAF1	NM_181861	pMIR-APAF1_2	GACTAGTACAATCGCTGCCTCCTGGGTTCAAGCAATTCTCCTGCCTCAGCCTCCCGAGTAGCTGGGACTACAGGTGTGCGCACATGCCAGGCTAATTTTTGTATTTTTAGTAGAGACGGGGTTTCACCATGTTGGCCGGGATGGTCTCGATCTCTTGACCTCATGATCTACCCGCCTTGGCCTCCCAAAGTGCTGAGATTACAGGCGTGAGCCACCGTGCCTGGCCAGGCCCCTTCTCTTTTAATGGAGACAGGGTCTTGCACTATCACCCAGGCTGGAGTGCAGTGGCATAATCATACCTCATTGCAGCCTCAGACTCCTGGGAGCTCG	330
APBA1	NM_001163	pMIR-APBA1_1	GACTAGTCCGCGGCCACACGCGGTGGCATGCATGGAGGACTCTCCTCTTCGTGGTTGTGTTTCTCGTGCTGCATCCCTGTGTCCACTGAGACTTTCCCCTCTCGCGCCCAGCATTTGGTTTTACACAGGAAGAGAAGAATCCACAAGGACCTCTTTACTCTCTCCGATTTGCTTTTTTTTTTTTTTTTTTTTCAATACCAGGGAAGTTTCGTATGCACTCCCTTGAGGATGGAGAGCAGCCAGCACCCACCTGGTACTGACCCAGGACCATCCTGGAGGGCTTTCTGGGTGTGTCCAGGGGGTGGGCTGTCACTGCTTGAGGGAGAATCCTCCCTTCCCAGGAGGTGCAGACTTCTTAAAAGGAaaTCGCGGGGCAGCAAAGCAGCTGATTCAGCAGTG…	689
APBA1	NM_001163	pMIR-APBA1_2	GACTAGTGACACCATAGTGTCACAGAGAGCTTGGCAATTCATGGGGCATCTGAAGCTTTACCAGGTTGTCCTCAAGTTATCAACCATTAGATAAACACAGGCAGGTACTGTCTGCTTCTCTCTCTCTCACACACACACACACACACACAGTCCCATTTGCATATCACCCTTCCCTGCTCCCACCACCAGTGAGACAAGCTGAAGATTAGGCACACAGATCCCCTGGAAACCCACCTCTCTGGAAGGCCCCTTCCCTGGCAGGTGGCCAGGCAGGCGGGGGCTGCTCAGCCTCATCCTGAGAGACCTGCCCTCTCTGCGCTGAGGCCCAGCCCCTCCAGCACCACTTTGGCTTAAAGCATCCTCCTCCTGGACTCCCCTCCCTGCCGAACACACATCCCA…	689
APBA1	NM_001163	pMIR-APBA1_3	GACTAGTGCTGGTGTGGAATTGTTCCGTGTTTTCATCAGGTGCCTCATATTTATGCTTCCGTCTCAGTTCAGTGTAGATGTTTTAGTAATATTATAATTCTGAGCCAGTTTTCACTTGGTCCAAAGAGCATTTTGTGTTCATGTGAGGTGTGATTTGGCTTTGCTTTTGTTTTGTTTCATTCATGACCTCAGTAGAGACAGGGGAAGAGAAACTATTATATTTTGTAATTAATATAGTCCCTGTTCTCTGCATCCGAGATATTTATGTTGTGTCTATGGAAATAGGAACTCAGTGAGCAAATGGTGGGTAGCATGTATTTATAGAGAGAATGGAGGGATTCTAAGGAGGGAGCAAAGTGACTATAACAAGATTAGGGACAAGAGACTTCAACCAGAGAG…	689
APBA1	NM_001163	pMIR-APBA1_4	GACTAGTGATGCTTTACAGAATGTTTCTGGGAGACCAGCCTCAAGGTCAACCCATCACAAACGTGAGGACCAGGAAGGAACCATGGCCAGGGTTCTCCATTTGCTGTAGAGTATCTGGTGATACAGTGAGACACTAAAGAGTCATCAGCCAGTTCATCTTTCCTCTGCCAATAAGAGTGGATAGAACAGGAATGAAGTGTTACTGGTGGTATTTCAGGCATCAGGAGCCTTGGAAAATCATCGTAGGGGCCCATGCCTGTCTGTCCCTAGGCACCTGGGCAGTGCCACAGAGGCCCGCCCACGACTGGCCAGGGGACAGAACTCCAGTAGTGCATCCCTGTACAACCTGCACATAACGGTTATGTATGTTCACCTAAAGGAGAGAATATACTTTCTATT…	689
APBA1	NM_001163	pMIR-APBA1_5	GACTAGTGCAGCCACAGTCTTAAAAGCAAGTCGCTAGATTTTTTGAAAGTCCCAAGAGAAGTGGTGGTCTTCCCTTCTGTCATCCCAGTATATATAGTTATACATGTAAATATCTAAATACCCCATGTAATGGGAAGGCTATGTACAGGGCAGCCTTCCCAAACGCTGTGAGGGCACAGAGCTGCTGTGGCTGCTCCACCAGGGTGTGCTGGTGGCTCAGCTTTGGGGTTGGACTCCCACGTTCACCTCCCCCTCCTGGTCCAGGCAGAGGCACCAGAACCCATCCTGCCTTTTCTCCAGTGTGAGCATTTCAGGGAGCCACCATCAGCCTTGGGTTCATGAGAGGAAGAAACCCCCAAAGACCAATGCCTGGAGCCCACTTCTCCAGCGACACCTTCC…	689
APBA1	NM_001163	pMIR-APBA1_6	GACTAGTGGCCGCCCCTCCTTAGATGTGTTTACTCGCATTCACAGGCCACCTGTTGGTTTGAGTTTCATGTGTCTCCTTCCCTGGCCTAGGTTGACTTGAGCACACAACTCGATCTTTCTTCCCCTCCATCAAGGCAGTGTGTGAGGACTGTGTGGGAATGACATTTCTTGTACATACTTAGCACAGCACCTAGAGTATGAACTTGTACTATTGTTCTGTAAAGAGGGTGAAATAGAGCTTATTGTAAAGTGTCGGGAGAAGTATAGTATTGTATTTGTAACAATATCGTTCTTTGTATACACAAAACTCAATGATCTATATATAAATATAAATAAATATATAAATAAAATATATCTACACGTGAGCCTGGAATGTGGACACCGCACACCCACTGAATG…	586
ARNTL	NM_001178	pMIR-ARNTL	GACTAGTACACTACATGTTGCTTTGGCAACAGCTATAGTATCAAAGTGCATTACTGGTGGAGTTTTACAGTCTGTGAAGCTTACTGGATAAGGAGAGAATAGCTTTTATGTACTGACTTCATAAAAGCCATCTCAGAGCCATTGATACAAGTCAATCTTACTATATGTAACTTCAGACAAAGTGGAACTAAGCCTGCTCCAGTGTTTCCTCATCATTGATTATTGGGCTAGCTGTGGATAGCTTGCATTAATTGTATATTTTGGATTCTGTTTGTGTTGAATTTTTTAATCATTGTGCACAGAAGCATCATTGGTAGCTTTTATATGCAAATGGTCATTTCAGATGTATGGTGTTTTTACACTACAAAGAAGTCCCCCATGTGGATATTTCTTATACTA…	524
ARRB2	NM_004313	pMIR-ARRB2	GACTAGTGAAGCGGGGTGGGAAGAAGGGAGGGGATGGGGTTGGGAGAGGTGAGGGCAGGATTAAGATCCCCACTGTCAATGGGGGATTGTCCCAGCCCCTCTTCCCTTCCCCTCACCTGGAAGCTTCTTCAACCAATCCCTTCACACTCTCTCCCCCATCCCCCCAAGATACACACTGGACCCTCTCTTGCTGAATGTGGGCATTAATTTTTTGACTGCAGCTCTGCTTCTCCAGCCCCGCCGTGGGTGGCAAGCTGTGTTCATACCTAAATTTTCTGGAAGGGGACAGTGAAAAGAGGAGTGACAGGAGGGAAAGGGGGAGACAAAACTCCTACTCTCAACCTCACACCAACACCTCCCATTATCACTCTCTCTGCCCCCATTCCTTCAAGAGGAGAC…	446
ASCL1	NM_004316	pMIR-ASCL1_1	GACTAGTGGTGATCGCACAACCTGCATCTTTAGTGCTTTCTTGTCAGTGGCGTTGGGAGGGGGAGAAAAGGAAAAGAAAAAAAAAAGAAGAAGAAGAAGAAAAGAGAAGAAGAAAAAAACGAAAACAGTCAACCAACCCCATCGCCAACTAAGCGAGGCATGCCTGAGAGACATGGCTTTCAGAAAACGGGAAGCGCTCAGAACAGTATCTTTGCACTCCAATCATTCACGGAGATATGAAGAGCAACTGGGACCTGAGTCAATGCGCAAAATGCAGCTTGTGTGCAAAAGCAGTGGGCTCCTGGCAGAAGGGAGCAGCACACGCGTTATAGTAACTCCCATCACCTCTAACACGCACAGCTGAAAGTTCTTGCTCGGGTCCCTTCACCTCCTCGCCCT…	689
ASCL1	NM_004316	pMIR-ASCL1_2	GACTAGTTATCCTAACCAGTTCGGGGATATATTAAGATATTTTTGTACATAAGAGAGAAAGAGAGAGAAAAATTTATAGAAGTTTTGTACAAATGGTTTAAAATGTGTATATCTTGATACTTTAACATGTAATGCTATTACCTCTGCATATTTTAGATGTGTAGTTCACCTTACAACTGCAATTTTCCCTATGTGGTTTTGTAAAGAACTCTCCTCATAGGTGAGATCAAGAGGCCACCAGTTGTACTTCAGCACCAATGTGTCTTACTTTATAGAAATGTTGTTAATGTATTAATGATGTTATTAAATACTGTTCAAGAAGAACAAAGTTTATGCAGCTACTGTCCAAACTCAAAGTGGCAGCCAGTTGGTTTTGATAGGTTGCCTTTTGGAGATTTC…	542
ATF2	NM_001880	pMIR-ATF2_1	GACTAGTTTAAAAACCTGCAGTACAACAGTTTTAGATACTCATTAGTGACTTCAAAGGGAAATCAAGGAAAGACCAGTTTCCATTTATGCGAAATCTGTGGTTGTAAATTTTTTTTTTTTACTTGAAATTAAATTTGGCTCTAAAGTTGGTGTAGCAGCAGTTGATCAGACTGAAAAACGGTTTTTAGTCTCTGGAAAAAGACTGATTTTGCTTTTTTTATAAATATTATTAGATTTATTAATTTTTCTGTGCTCAATGTGTAAATTGTATTATAATTCATTGTGATTTATTTCACTTTTAATTTGCTGGTGTTTTAATAAATGGGGGTGTTACTGAATCTTTCTTCCCACTTCCATTTCTTTTGACCACCCCTTAACCCTCAACTGTGACGGTAGTAG…	689
ATF2	NM_001880	pMIR-ATF2_2	GACTAGTTATTTAAGATTTTAAGTAAACAAATTTTAGAATTTTCAGCATTTCAAAAATGATTTTATTTTTCAAGTCTTAAATTCAATATTTTACACCTATGTTTTGAGGCTAAAAATATGAAATTATATAATGTATGATACAGGGTTATCAAATATCTAATAATTTTTGAAATTAGCTCTTGTTTTTGGTTTTTTTGTTGTTGTTTTTACAGATTTCAGGTTACAAACTGCAAAGTTTATGCATAATTAAGTATGGTATGGTTGCCAGAAAAGCCTAAAATTACTACTTAGAAAATTTAAGACTGTTTACCCCCATTGTCTTGTACTTGCGAGCTAACTTGTACTATTCTTGTGAAAGCACTGTCATCTTTTAGTAGCAAATTTTGATAATGTTTCTCG…	689
ATF2	NM_001880	pMIR-ATF2_3	GACTAGTTCTGATGAGATGATTGTAGGTACATTTTTCTCATTATCCAATCATCTGTGGGATACTTAGTTTTCTAATGTGCCATTATCTATTTTTATTCTGCAGTTATGTTCAAAATACAGTACATATTTTAAAATAGAATAAATTGTTAAACATAAAATTTTAAAAGTAGTAGATGTGCGTAAGAAAACTTTGTAAAATAGTTATGAGTCCTACCCAGTAGCAACTTCTGGCATTCAAGCAGGATTCCACTATGTAAATATCTGTAATGCATTTATAATAAGTTGTGTAGTTTGTCCTGCATCCATACTACACTATTTGCTAAAGTCTCAGTGCCATCTCCTAATGAGACTGACATTTTAAAAGTCTGTATGGAATATCCTTGATAATTCAAGGAAATA…	689
ATF2	NM_001880	pMIR-ATF2_4	GACTAGTGAAGGCTATTTTTTATTGTAGTTTGAATGGGTTAGGAAAAGCCTCAATTTTTCACTCTTAAGTCCTTCAGTACATTTTTCTTTCATCTTATTACTTATGCAAGTTAAGGTTCTTTGGTAACAGAATTCTTGCAACTGTAAAATAAAACTACATAGATGTAAGAAGTCATGTAAACGGTTAACAAGCTTACCAAGGTTAGCAAAACTTTCATTGTAAATCAGTCTGTACTGAGCAAATAAAAATCATTATTAGTTGTATAAACACAAATTCCATTTTGACTTTCAGGATGTCATACTACTTCTGTACCTAGCATTTTCAGTCCTTATATTTGCAATGTTACACAAACTGTACTATTTTCTTTTATGTGCAGTTTGCATGAGTAAACCATCAGA…	438
ATG12	NM_004707	pMIR-ATG12_1	GACTAGTACCACAAAGAAAATCAACTTGCTACTACATGAAATGGATTTTCACGGAAGAGACAGCTCTGAAAAGTTTTGATGCTTGTGGCAAGAGACTTAACAGATGTGATCTATTTAGTATGTGTCTACTCTATGTTTATGCATAAGAAAACATCCATAGCATGAATGGACTCAGAAAAATGTGATTTGTATTAATGCACCAGTCATCATAAAAGATGGTCATGATAGTACACCCATTGCTCCTACTTGTTACTATTATTGCTGCAGATCTGCCTCCAAGGTTGAAAAGGAGACTAAGACTGTATAAACATCTTCATTGTCAGTTCTCAAAATGACTGAAATTGTTTTCATGGTAAAAGTTAATATACTAAAGGGTTCCTTTTTTTTTAATGTTTACAT…	689
ATG12	NM_004707	pMIR-ATG12_2	GACTAGTGAAAAATATAAATTCTGGACAAATAAGTCATATACCTGTTTTCAGTCCTAACATTTAAGGATTCTTGAGTCCCAATCACATAACTGTGGTGTTACTCTGTCATTTATATGGTGTCAAAAGCACTTGATGAGTAAACCCAGTAGCATCTTTTTGAGTGTTTCATAATGCATTTTCCAACTTGAAAACAATAATTGAAAAATAGCCTTATTGTATATTTTATGCCATGACTAAAAGTGCCATTTTTACTGATGCTATTAGACTGATAATTTCTTGAAGTGAAATTTAACCTTTTTTTCTCTTTAGTATTATGTTTATAATGCCATATTTTTAGAAAGCATTCCAGATCAGGCATGGTGGCTTACACCTGTAATCCCAGCACTTTGGAAGGCTGA…	689
ATG12	NM_004707	pMIR-ATG12_3	GACTAGTGAATTTCAAAACAGGATCTAAGATGGTATGTAGTAGAATTCAAAGTAATATCATTTTAAAGTTAAATGAGTATGGAAAAGGTCTGTTCTCTAGTTTTGTCCAGTTCAGTTTACTGAAGGAATATATTTAATTATATTCATATATTTAACAAATAAAAATATGTTGAATTTTCGTATTGTTTGCCACTGAGGGTTCAGATGATAGACCTCAAAAAATCGAAAATACTGGTTGAAATTTGTAGCATCCATTTAGTTATTCTTTTTGACCTAAATAACTTAATAGTTTATTAAATCTAAGGTTAGCTAAATATGTAGCTAACCTTATTTGTTTTCTTTCCTAACAACTCTGAAGAATACATAGGACTTTGCACTTTTTTTTTTTTTTTTTTTTTT…	689
ATG12	NM_004707	pMIR-ATG12_4	GACTAGTAAAGTGCTGGGATTATAGGTGTGAGCCACCGTGCCGGGCCTGGACTTTGTACTTTTTCAAATCATATTTAATTATTTCTTGATCTTTACTCAAAGAATTATTCTGCGCTAAATTTGCAACATTAAACAATAATTAAGCCTGGATCCGATAAGTTATTGGGTGACTAGAACCTACAACACAATTTATTTTTAATTTAAACTCTCAAGTCTGATTAAACTTGGGGGAAAAACTGAACATTCAGGTGATATTTTAAATTTTCTTTGTGACTAAATAGATGTCATTAATATCATGCTTCATCTTACTGTGCATAGATGACCCATGGCACACAAAGTATATGTATAATATTGCAATATTGTACTTCCATCTTTAAAAGTATGCCAAAGACTTCATAA…	689
ATG12	NM_004707	pMIR-ATG12_5	GACTAGT TCATTTTCCAAGGATTATAATATGCTGAGTAAACTTTTGGCACTAAGGAAGCCAGCTACAGGCCACGTAATGAAAACTATTCAGAAAACAGTTCAGCAAATACTACTATTTGAATACAGTTCAAATCGTATTTATATAAATACTCTGCCTACATTATTTAACCCAAACTGGATTATTCACCATTCTTTGAAGATGCCTTGTGTTTTCTGTTATCTACTTCTGCTCGTGCAGTTTACTTACACCTTCACCCTTTCAAATCCTAACTCTTCTTCAAGGCCTGATTCAGATTTTAACTTTTTAAAGGCTATCTGAATCATTCAAGGAGAAGATACCCTTTCTCTCATAAAAACACTTAGAGCAAACTACCACTATTAAATCACTTATTGCATAC…	689
ATG12	NM_004707	pMIR-ATG12_6	GACTAGTTTTCAATTGGTAAGAAAAGACCAACTGAAAAATAGGCAAAACATACCAAATTTCGATTCACAAAAAGATACAAATGGCCAACAAAACATGAAACACCTTGAACCCCATTGGTTACAAAAAATACAAATAAAAACAATGCTGACTGACAATAAAAATAATGTACATCTTGCTATTAGCAGAGTTGTGGGGAAATCCTGTCATATTTTGGTGAATAGAATATGAGTTGGTATATCACTTTTAGGGGGCCATTTGGCAATATCAAAAACCTTGAAACGTAAGTATAAACTTCAGTTTGTTCGTATAACCTGTCATTCACATATTGAGTGCCTACTATGTCCTAAATATTGGAATAACACTAATAAAGCTCATAAGAGACTAAGAGCTCG	393
ATG5	NM_004849	pMIR-ATG5_1	GACTAGTAGGATCAACTATTTGCCTGAACAGAATCATCCTTAAATGGGATTTATCAGAGCATGTCACCCTTTTGCTTCAATCAGGTTTGGTGGAGGCAACCTGACCAGAAACACTTCGCTGCTGCAAGCCAGACAGGAAAAAGATTCCATGTCAGATAAGGCAACTGGGCTGGTCTTACTTTGCATCACCTCTGCTTTCCTCCACTGCCATCATTAAACCTCAGCTGTGACATGAAAGACTTACCGGACCACTGAAGGTCTTCTGTAAAATATAATGAAGCTGAAACCTTTGGCCTAAGAAGAAAATGGAAGTATGTGCCACTCGATTTGTATTTCTGATTAACAAATAAACAGGGGTATTTCCTAAGGTGACCATGGTTGAACTTTAGCTCATGAAAG…	689
ATG5	NM_004849	pMIR-ATG5_2	GACTAGTAAGTACTTTCTGACTCACATACAGTAGATCACTTTTTACTCTGTGTTACCATTTTGACTGGTCGTCATTGGCATGGGGTGGATATAGGGCATAGGATTACTTGTCTCAGAAGCTGTCATAGAATTTCTTGCTGCCAATTAAAAAACCTGTGTTCTTTACACACTACACGTATAAATATTGTAACTGTTCATCTTTGTTGTTTTATCACTGTAAGCCTGTCAAATCATAGTATCCTAAGCATCTGTAAATGCTAATTTTGCATTTTTGGAAAAACCCATTCCTTCCAAGCTAGTGTTTTTCATTGGCTCCAGGTCTAATTTTTCACTGTGGTCCCTGGCAGCCAGTCTTTTGAAGTTTAAAGATTACCTGTCTCTTGACTGCAGTACCTTTTC…	689
ATG5	NM_004849	pMIR-ATG5_3	GACTAGTAATTATACAAATGCTGAAGTGAGATTCTACTATTGTTCATTGCTTCCTTTTCTTTTTCCTTTTGCGATTTTCACTGATTAATAGCACATTTCTTCACAAAATTAGATAAAGTTGGTCAAAGACCAGATATTCTGGAATGGAAATTGTAAAGCTTAATCAAAAAGAATAGCCAGTACAGCATACAATCTCAGAAACTTAGAAGCAAGTAGAAAATAATTGGTTGATGTAAACGAAAGTGCCATTTTAGTAAAGGCAGGAAAAAAATAGCAATATTTGAGTTATGTAAGGATAAAAAATCCACTGACTTGTATTTTTGCACAAGAGGCTGGTCTGAATATGATTGTTCACATTAAGAGTGTTTATTCGTCGGTTCATTTTGGGGATTTTCCCCC…	689
ATG5	NM_004849	pMIR-ATG5_4	GACTAGTAGGTAAGTCAAGCCTACAATGCCCTAGAGGAAGAGTAAAACCAGAAATTCATGCTGGCTTAAATAATCTATTTTTGTTTCTTTTCATTTGAATATTTAAATTTTATGGTTTATTAAAAAATTAAATAAAGAGCTCG	143
ATP5F1A	NM_004046	pMIR-ATP5F1A_1	GACTAGTACTCCTGTGGATTCACATCAAATACCAGTTCAGTTTTGTCATTGTTCTAGTAAATTAGTTCCATTTGTAAAAGGGTTACTCTCATACTCCTTATGTACAGAAATCACATGAAAAATAAAGGTTCCATAATGCATAGTTGTTTTCTGTCATTTGTGTTATTCTTTAAAACCAAGATCAAATTGAGAAATTGGTAAGCAAATGCTTCTTGATCTATTTTACTTGAATATTGGTACAGTCAACTGGGCTAGATAATTCAAGGCTGAaaTCTTTGTAAGTTTTTTTTTTGTTTTTTTTTTTGAGACTGATTCTCACTCTGTCACTGAGGCTGGAGTGCAGTGGCACCCTGTCGGCCCACTGCAACCTCCGTCTCCGGGTTCAAGCAATTCTCTTGC…	689
ATP5F1A	NM_004046	pMIR-ATP5F1A_2	GACTAGTGGCAGGCTGACAATACTGAAGAGCATAGCTGGCTTCTCTGCCCAGAGGATGTACCTGCATAAAGAGGTACTGTAGGCAGGAAAATAATAGGACAGTTAAAATTCTCAGGGAAATGAAAAAATTGCTGGAACAAAAGCTGAGAAGATAGAATGCATAGGATTATGAAAACTTGTCAATATCTCTTTTGTTTGTTTTGTGACAGGGTCTCCATCTCTCTCACCCAGGCTGGAGTACAGTGGTGTGATCTCAGCTCACTGCAGCTTCTGCCACCTGGGTTCAATTGATTCTTCCACCTCAGCCTCCTGAGTAGCTGGGGTTACAGGCACATACCACCACGCCCAGCCAATTTTTCTACTTTTTGTAGAGGGAGGGTCTTGCCATGTTGTCCAGGC…	689
ATP5F1A	NM_004046	pMIR-ATP5F1A_3	GACTAGTTGCACCTTTCACCTCCTGGGTTCAAGCGATTCTCCTGCCTTAGCCTCCCAATTAGCTGGGACCACAGGCCCATGCCACCACACCCGGCTAACATTTTGTATTTTTAGTAGAGACAAGGTTTCACCATGTTGGCCATGCTGCTCTTGAaaTCCTGACCTCGTGGTCTGCCCGCCTCAGCTTCCCAAAGTGCTGGGATTACAGGTGTGAGCCACCACGCCCAGCCTACTGATTTATTTATTTACTTTTAATTTTTCATAGCCTTTGCTCATTCTTAATGTGTTACCTTTTTTTTTACTTAGTTATTTATTTATTTGAGATGGAGTCTCCGTCGTCCAGGCTGGAGTGCAGTGACCTGATCTTGGCTCACTGCAACCTCTGCCTCCAGGTTCAAG…	689
ATP5F1A	NM_004046	pMIR-ATP5F1A_4	GACTAGTGCGATGTCGGCTCACTGCAAGCTCTGCCCCCTGGGTTTGCGCCGTTCTCCTGCCTCAGCCTCCCGATTAGCTGGTACTACAGGCGCCTGCCATCACGCCCAGCTAATTTTTTTTTTTTTGTATTTTTAGTAGAGACGGGGTTTCACCATGTTCGCCAGGATGGTCTCGATCTCCTGACCTCATGATCCACTTACCTCGGCCTCCCAAAGTGCTGGGATTACAGGCTTGAGCCACCGCGCCCGGCCTCTTTTTTTTTTTTTTTTTTTTACTGATATATAAAGGCTTTTGTCTGTAAGGGTCATACATGGTCATGTTCTAAAATATTTTTCCTAGGGTTCCCCCTTCCTTGCCATTTTATTTTGTTGATGGGGATTTGCTGTACCGAAACTTCA…	689
ATP5F1A	NM_004046	pMIR-ATP5F1A_5	GACTAGTTTCGTTTTTTTTTTTTTTTTTTTTTTTTGTTTTTTTTTTTTGAGAGTTTTGCTCTTGTTGCCCAGGCTGGAGTGCAATGGCACGATCTCGGCTCACCACAACCACCGCCTCCTGGGGTCAAGCAATTCTCCTGCCTCAGGCTCCTGAGTAGCTGGGATTACAGGCATGCACCACCACGCCTGGCTAATTTTGTATTTTTAGTAGAGATGGGGTTTCTCCATGTTGGTCAGGCTGGTCTCAAACTCCTGACCTTAGGTGGTCCACCGGCCTCCCAAAGTACTGGGATTACAGGGGTGAGCCACTGCGCCCGGCTTGTTGGAGCATTTTATACCTAGTGTCAGTGGTGATTACTACTTTGGAGAAAAATACTTTGGCTAATGGATTGGAATTAA…	689
ATP5F1A	NM_004046	pMIR-ATP5F1A_6	GACTAGTCTGGGTTCAAGTGATTCTCCTACCTCAGCCTCCTGAGTAGCTGTGATTATAGGTGTGCACCACCATGCCTGGCTAATTTTTGTATTTTTAGTAGAGACGGGGTTTCACCATGTTGGCCAGGCTGGTTTCGAACTCCTGACCTTAGATGATCCACGTGCCTCGACCTCCTAAAGTGCTGGGATTACAGGCGTGAGCCACTGTGCCTGGCCCACGCCAGGCACAGTGATATTTAAAAATGTGATTTTTAAATATCACATTTAAAAATATGTGATATTTTTAAAGAATATGATAGCCCAGGCGCAGTGGCTTACGCCTGTAATCTCAGCACTTTGGGACGATCACTTGAGCCCAGGAGTTTGAAACAGGCTGCAGTCAGCTATGATCACGCCACT…	689
ATP5F1A	NM_004046	pMIR-ATP5F1A_7	GACTAGTAGTGGCCCTTCTGTGTGGCAACAAAATGGCTGTCATAAAATTGTGTCTGTGTGCATTTATCTTATCACTGGGGGTGGTGAACATTTGAGAAGGCACTTGACCTTTGAAATGTGAAGTTTTATGGATTTCAGACTTGTATTTTAAAAACTATTTGTTAACTGTAAGAGCTCG	178
ATP5F1B	NM_001686	pMIR-ATP5F1B	GACTAGTGGGGTCTTTGTCCTCTGTACTGTCTCTCTCCTTGCCCCTAACCCAAAAAGCTTCATTTTTCTGTGTAGGCTGCACAAGAGCCTTGATTGAAGATATATTCTTTCTGAACAGTATTTAAGGTTTCCAATAAAATGTACACCCCTCGAGCTCG	158
ATP5F1C	NM_001001973	pMIR-ATP5F1C	GACTAGTGTAAAGAAGGAAAATTCAGCCAGTTGATTTTGTTTTTAGCTTACTGCTGCCTTTGTCCGAAGAAACTGTTCCTCCATTATTTGAATTACTGAAGACAGCAAGATATTTGTAAATTATCTTAAAATAAACAACTTAAAATAAAATCATTGTTTTTCTTGAGCTCG	171
ATP5F1D	NM_001687	pMIR-ATP5F1D	GACTAGTGCGGTGCGTACCCGGTGTCCCGAGGCCCGGCCAGGGGCTGGGCAGGGATGCCAGGTGGGCCCAGCCAGCTCCTGGGGTCCCGGCCACCTGGGGAAGCCGCGCCTGCCAAGGAGGCCACCAGAGGGCAGTGCAGGCTTCTGCCTGGGCCCCAGGCCCTGCCTGTGTTGAAAGCTCTGGGGACTGGGCCAGGGAAGCTCCTCCTCAGCTTTGAGCTGTGGCTGCCACCCATGGGGCTCTCCTTCCGCCTCTCAAGATCCCCCCAGCCTGACGGGCCGCTTACCATCCCCTCTGCCCTGCAGAGCCAGCCGCCAAGGTTGACCTCAGCTTCGGAGCCACCTCTGGATGAACTGCCCCCAGCCCCCGCCCCATTAAAGACCCGGAAGCCTGACGAG…	403
ATP5F1E	NM_006886	pMIR-ATP5F1E_1	GACTAGTACCCTGACTAAAGCTTGAAATGCTACATTTCCAAGGTGAAGATGTGTGGGCACATGTTATGGCAGATTGAAAAGGATCTCATTCCATGGGAAAAAAAAAAATCCTGTCTTGTTCATAAATTGACAATGTCAATAAATTGAAATATGGTTCACTGTTACTCTTGATTTTAGTTTGTGAGACTTTTTCATTTTCTTTAAAGGAACTGTCTGCACAGCTGCATGATTATGGCCATGTGAACCAGGGTTTCTTAAAAGCAGGGGAAGCCAGATTTAATATTTAGTGACCAAAGGGATACAGAAAGCATTTTGAAAATGTCTCAAAATAGTTGTTTCATGACATTAATTGGTGATCAAAATTATCTGCTGTCATTGAGGCTTCGTAGTCCCTTATTT…	689
ATP5F1E	NM_006886	pMIR-ATP5F1E_2	GACTAGTTCATTGAGTTGATGGCCAAACTGAAATTAAAACCTAGGAGTTTTGACTGCAAGTCTGGGACACGGTGACCACAACAGCAGTTTCGTGGTATTTCCATAGTGATTCATTCATTCATTATTTAGGGATGAAAAATTGTTGCAAGTTATGTTTTTATCTTTCTTTGAAACTTGAAAGGGCTTGGGCAAGTAAAACACCATTGCAAAGTTAACTGCCTGATTTTAACTGTTTTTGGAGACTGGAGAAATAAATTTGAACTGGAAATTTTGAAACACCATTCTAGGATCAGTTCTCACATGGTACTTAAGCTCACAATGATTTATCAGGGCCACTGTCAGCAATGCCGAGGATAAGCCGAAAAGAACATCTTTGTTCTCGGCTTCTGGGAATGACTT…	689
ATP5F1E	NM_006886	pMIR-ATP5F1E_3	GACTAGTATCGGGCCTTTTTGACATGGGACGAATAAAGTAACTAATAGGCAAAGGGGCTAAATGATTTCCAGTCAAGTAATTAGAGATAAGTCATTTATTAAGGAGGCAGATGGGGTATTATTGGTATATAGATGGCATAGTAGATTGCTAGTATATTGGTAGATTATTGGTATATAGATGGTATGTTAAGGAGGCAGATGGGGTATTACTGGTATATAGATGGTATGGTAGATTGGTAGTATATTGGCAGATTATTGGTATATGGTATGTTGAGGCAGATGGGGTATTACTGGTATATAGATGGCATAGTAGATTGGTAGTATATTGGTAGATTATTGGTATAGAGATGGTATATTATTAAGGAGGCAGATGGGGTAATTAGAGGTGAGACTTAGGGA…	689
ATP5F1E	NM_006886	pMIR-ATP5F1E_4	GACTAGTTCTTAGTTCACATCGTTCTTGTGAGCAAAGTGAAGGAATCGGATAAGCTCTAAATTTCGGTGATGCTGCTGCTCTGAGAGACCAAGGTCGCTGGAGCAACCGTACTGCTAAAGGATAAGCTCTTCAAAATCAAAAGGGACAGATTTCTTAAGTTTCTAGTTTGTTTTGTGTTTTTACATCTATTTCTACCATACGAAAGAGTAGGATGGTGAGATGCATTTCTAAATATTTTTAACTACTCAGTCTGGATGGTTAGGCTTCAAGAAAAGGAATTTATTTAGTCTGAAATAAAGCAATTTTGCCATTTAAAATTGAATTACTTTGTAGTTTAATGATTACTATTGAGCAAACAAATCTTTACAGTAATATAAGTCAGCAAAAGTTTTTTAAAA…	689
ATP5F1E	NM_006886	pMIR-ATP5F1E_5	GACTAGTTTGTTGATGATCCGATGGCAAGGTATTTTTCTCTTGGTATGTATTTTAGTTATTTCCTCGTGATGCATAAGTGAAAAGAGTGAAGTTTCTCAGAATGAGCAACTGTCATCCATCTACCTGCTATTTTATTATTGCTGATTACAAAAGCAAATCAAGAGATGAGAACCCAGTTGCCTGCAAGTAAATATTTACTGCATTGAGGGTCGGAGCATTTTCCCATTACCGGTTATCCATGGATCAAATAGTGTATCTCAGTGGTAATTCTAGAGGGCCATTAAAACCCTGATGGTGCTGGAAGAGATGGCAGTGCTGCATGTCAGAAATAGGTAAACTGTAATTAAGAAGTTACAGATGATTTGATTACGCTCTTGTGTATTTGGTCCTGTTATAAT…	689
ATP5F1E	NM_006886	pMIR-ATP5F1E_6	GACTAGTACCATTTCAAAATAGCCTTTAAAAGGAAAGCCAAGGATGATTATTAATGAATTCCTGGGATCTAACAGTAGTAAGAAATTTAAACTATATAAACATATATGTTAAAGGCTAGCTCTTCAGAAATAAAGATCAGAAGACTGCAGTTCTTTAGAGCTCG	164
ATP5MC1	NM_005175	pMIR-ATP5MC1	GACTAGTGGCTCCATGGGGGGGTCACCGGCCTGTTGCTACTGCAACTCCACACCATTCTTGGTGCTGGGGTGTGTTAAGCTTTACCATTAAACACAACGTTTCTCTAGAGCTCG	114
ATP5MC2	NM_005176	pMIR-ATP5MC2	GACTAGTAGGAGCCGTCTCCACCTCCCATAGTTCTCCCGCGTCTGGTTGGCCCCGTGTGTTCCTTTTCCTATACCTCCCCAGGCAGCCTGGGGAACGTGGTTGGCTCAGGGTTTGACAGAGAAAAGACAAATAAATACTGTATTAATAAGATGTTGAGCTCG	162
ATP5MC3	NM_001689	pMIR-ATP5MC3_1	GACTAGTCAAATTACTGCTTGACATGTTGGCATTCATATTAATTACGGATGTAATTCTGTGTATCTTACTGTGACTCCGAAAACTGTAGTATTGGTGTCATGGGAATGTACGTTATTTCCAAAGTCATTTCATTAAAGATGAAAACTTTAATTTCTTCTGTGATTTGTACTTACACTAAGTTTAGATTATCACAAAGAAGAACGTGCATTCAGGCAGATGCTGTCCCATTCAGAGGAAGCTACAGCAGTTGCTCCACTGATGAAAAATATTCCAATGTAATTTTTATGGGAATTCTTTTATATAGTGTTCTGCATATTGTAATTCATAGGGCTTTTGTTTATTCATATAAAGGATAAATATTTGGGTGTTTTGAGCTTCTATAAAATATGATTAATTAA…	689
ATP5MC3	NM_001689	pMIR-ATP5MC3_2	GACTAGTCTAGTTTCTTACTTGAACAAGACTATTAAAAACCAAATATCAAAAAACTGAATTGGCTAGATTTTTACAGCCAAAAATTGCTGTAAGGCAGTGTGTATCACTGTTGCTAACATGTTTATAGTGGGAGTCTTGGGGATGATAGCTGGTTCAACAGTATTTTGCTGCTAATACTTTATGTTGCTTCTTGGTCAAACTTTTCCCATTCAAAGGAAGAAGATGGTGCTACTATAGACAGTTTTTCCCCTAGCAAATATATTGTACCATAATATCTATCATCCAAGTTTCAGGGTTTTTTGAAAGTTGATAATTAGGAAAGTGACATTTTACTTTTCTTAGTGCCCTTTGCCTGTTTGATTTCCATTGAGAAAGAGCAGTCACCAAAGTTCCTCAAG…	689
ATP5MC3	NM_001689	pMIR-ATP5MC3_3	GACTAGTCATCTAGTCTATATCACCCAAAAGAATTGGAAATAGGTATTCAAACAAAAACCTGTATACAAGTATTCATAGAAGCACTACTTACAATAGCCGAAAGGTAGAAACAACCAAATGTCTATCAGCTGATGAATGGATAAGTAAAATACATCCATATAATGGAATATTCAGCCATGAAAAGGAATGAGGCACTGATACATAATGAATAGATGTGAGTGAACCCTAAGAAAGCATGCTAAGTGGAAGAAGCCAGCCACATGATTCCATTTATATGAAATATCCAAAATAGGCAAATCCACGGTGACAAAGCCAATTAGTAGTTATCAGGAACTAGGGAGGGGGTGAAAAGGGAGTGACTGCGTAATGCGTATGGGGATTCCTTTTAGGATGATGAA…	689
ATP5MC3	NM_001689	pMIR-ATP5MC3_4	GACTAGTTACATAGTATAAAATTTTAAAAGTGATAGGAAAATGCTTAGATTAATATTCACCTATTCCAAGTATATTTTAAATAAAAACAGTCTTGGTAAAGAGAGCTCG	109
ATP5PB	NM_001688	pMIR-ATP5PB_1	GACTAGTATGTATCTATCCCAATTGAGACAGCTAGAAACAGTTGACTGACTAAATGGAAACatGTCTATTTGACAAAGTCTTTCTGTGTTGGTGTCTACTGAAGTTATAGTTTACCCTTCCTAAAAATGAAAAGTTTGTTTCATATAGTGAGAGAACGAAATCTCTATCGGCCAGTCAGATGTTTCTCATCCTTCTTGCTCTGCCTTTGAGTTGTTCCGTGATCACTTCTGAATAAGCAGTTTGCCTTTATAAAAACTTGCTGCCTGACTAAAGATTAACAGGTTATAGTTTAAATTTGTAATTAATTCTACCATCTTGCAATAAAGTGACAATTGAATGAAACAGGGTTTTTCAAGTTGTATAATTCTCTGAAATACTCAGCTTTTGTCATATGGGTA…	689
ATP5PB	NM_001688	pMIR-ATP5PB_2	GACTAGTCTGTAATGCCTGCACTTTGGAAGGCCGAGACAGGCGGATCACTTGAGGTCAGGAGTTTGAAACCAGCCAGGCCAACACAGTGAAACCCTGTCTCTACTAAAAATACAAAAGGTTAGCCGGGCATGGTGGCAGGCGCCTGTAATCCCAGCTACTCAGGAGGCTGAGGCAGGAGAATTGCTTGAACGCAGGAGGCAAAGGTTGCAGTGAGCTGAGATCACGCCACTGCACTCCAGCCTGGGCAACAGACCTCGACTCCATCTAGAAAAAAAAAAAAAAAAATCCAGCAGACACCTATCAGGAACATAGAAAATAACAAGTGTTGGCAAGGAAGTGGAGAAGTTGGAACACTTGTGCACTGTTCGTAGAAATATGAAATGGTACAGCCATTATGG…	689
ATP5PB	NM_001688	pMIR-ATP5PB_3	GACTAGTCACTGGCTACAGCATGAATGAACCTTGAGGACGTTATGCAGTTTTACAGGATGAGTTATGGAGCTGGATAGTGGTGATGGTGGCACATTAAGGATGTATTTAATACTGTTCTTAAATGGTACACTTAAAAATGGTAAATTTTATGTGTATTTTACAATCTTTTTTTAAATTGAAGAAAAATCCTGTAGATAAATTAGAAAATTCTTCCCTTCATAGGTTTATCTGCATTTGATTCTCCCATACTTGTACAAGGATTTATTTGTATTCAAATGGACAAATTACGCAATAGGAAATATTTGAAAATATTTATCATGGGTAATTGCTATTTTCATTGACTTCCTAAGATTTTATGTAATAATCATTTGAGTCAATATTGGTAGCTAATGTACTAA…	503
ATP5PD	NM_006356	pMIR-ATP5PD	GACTAGTAATTGAGTCCAGGAGGAAGCTCTGGCCCTTGTATTACACATTCTGGACATTAAAAATAATAATTATACAGAGCTCG	83
ATP5PF	NM_001685	pMIR-ATP5PF	GACTAGTAGAAATAAAGTAAAATTAATCTGGTAATTTGTCACGGATTAGTTGTACAACatGTTAGAAGTTTCAGAATAAACATGCATTTCATAACTGTCAAATGTTCTTTTAATTCTGAGTCCAAATAAATTATTTGGTGATGTTGAGTGTGTTCTTGATGAATTGAGAGCTCG	174
ATP5PO	NM_001697	pMIR-ATP5PO	GACTAGTAAGTGTTGGTTTTCTGCCATCAGTGAAAATTCTTAAACTTGGAGCAACAATAAAAAGCTTCCAGAACAGATCAGAGCTCG	87
ATP7A	NM_000052	pMIR-ATP7A_2	GACTAGTGGTTTTTCATTGATTAAAAATAACTGACAACTGTTCTAATATTTTGCTCCTTTTTAAATTTTGTAGCTCAAAAGACCTTAAAGGTCTGTAGGGTTCCCTGCCTCCCATCTTTCCACTGTTGTAAAAAGTATATCAAATTATTCCTTCAAGTTTCCTAGCTCTGTGCTCAGTTTCAGTTCACTCCTGCCAAGTTGGACTCTAAGTTATTCTTCATGTAGTCTGCTGATCTCAGTCTGGAAACTTAACATTATGAGCCTTTTCTGCTCAAAAAATTTTCAAAGATTAAAACTATTATACATATACAGGTCATATAAAATTACCTGGATTCACTAAATTTGTTTGTTGTTGTTGTTGTTGTTGTTGTTGTTGTTGAGACAGAGTCTTGTTTTGCA…	689
ATP7A	NM_000052	pMIR-ATP7A_3	GACTAGTATGCCCAGCCTAAATTTGTATTTTTTGAATTGAGTATAATCACTTTGCTAGTATATATAATTTAATAGATTTTATTTATCTTTTAGTGTTTCAGATAACCTCTCAAAAAGACTTTAAAATAATGCTATTACACAAAGCTGCATTTACCAAAAAATACAGTAAAATCATAATACAGAAACTAAAATTTCCCTAGGTTATGACGCTTTTTAGCTAAATATATACTCTTCTCTAGTTTAAAACATTTGAACTTGCCTAGTTAGTGTGGTTGGCAAATTTAGGAGCTTGTTCCCATTGCCAAATGGATTTAGAAATTCCCTTGTGAGTGCCTGGTAGCTAATACACTGGTCAGAGATCTGGTACTTGTAAGACTATTTAAATTTCTTTGTTAGTTG…	689
ATP7A	NM_000052	pMIR-ATP7A_4	GACTAGTCTTTTATCCTTTCATATATACACATGCAAAGTTTACAACCTTATTCCATGCTGTCTTTCAGATTTAGAAAAGATCTAATTTCTGTCTCAGCTGTCTTAAAGAGAGAACTGAAGCTTTTGATGAAGGTGCTATTAATCTAGAAAGGCAAACCCATTTCACTGAAATATCAATGGGTTTGCATATCTAGGCCCTTTTTTTAGACCAATGCCTATGCCATCCTCCATGCTTTCAGTTTGAGTTTTATTATTTATTATTTTAATTCCAGTGGCCCATCTTATAATACAACTTGTTTCTTCTAGAAGACAGAGCTGATAGGGTAAATGTTGAAAAAAGAAGCATGCCTCCTTCTCCCTCCCACCCACCTCAAGCAGTTGAACACAGCCAGTTATTCT…	689
ATP7A	NM_000052	pMIR-ATP7A_5	GACTAGTAAGAGGTGATTATGGAGGGAATCAAAAATACTGCTTTCAGTTAGTAGCTAGCTTTAAGTCAGGAGTTAGTAATGAGAAATTTTATAAATGTGTATTTCTGTGTATTCACATACATATATATATACACACATATATATGTACATACACATACATACATATTACCATACTGAAGGGAAATGGATTTATATTTGAATTTGATATTTGAATATTTGAAGTTCTCTATTTATATTTCATTTATCACTCTTCTGTATTCACTCAGCAACCATGCCCTTAGTCTGAAGATAACAAGGATACTTTAATATCCAGTGCCGGTTCAGACTCACCTATGTGGCACCTTAAACTTAAATATCCAAAGATGCCTTTTGAATTTCAAAGATTAAAACACAGCTAGA…	689
ATP7A	NM_000052	pMIR-ATP7A_6	GACTAGTAATGTATGTTAAGAGAATTTTTTCTATTACTTATGGATCATGCTTTAAAATGATTTTTCTTGATATTTATTTTACTCCATTTTGTTTTTTTCTCTGGGTGAGGCATCTGGTTACTGGTTATTTTAAAAAGAATAAAGACATTCCTGGAATCACTCCTTTTGGGTTTTTGTTTGTTTTGTTTCTTTTCTACATTTTTAAGTATTATTTTACAAAATAGAAAAAATATAGATTCATGCCAAATTATTACCTATTTTTACACTAACTTTCTGCAGTCCCTCCATCTGGTATGAGTAACCAGATAGAGCACAAAGCATGAGTTCTTGTTCTTCAGTTAAAAGAGCTTCTTTCACAGTGTTGATAACAAATGCCTTTTGTAGCCAAAACCAGGCGTC…	614
ATXN2	NM_002973	pMIR-ATXN2	GACTAGTGGCTGCCCTGGAGGAACCGAAAGGCCAAATTCCCTCCTCCCTTCTACTGCTTCTACCAACTGGAAGCACAGAAAACTAGAATTTCATTTATTTTGTTTTTAAAATATATATGTTGATTTCTTGTAACATCCAATAGGAATGCTAACAGTTCACTTGCAGTGGAAGATACTTGGACCGAGTAGAGGCATTTAGGAACTTGGGGGCTATTCCATAATTCCATATGCTGTTTCAGAGTCCCGCAGGTACCCCAGCTCTGCTTGCCGAAACTGGAAGTTATTTATTTTTTAATAACCCTTGAAAGTCATGAACACATCAGCTAGCAAAAGAAGTAACAAGAGTGATTCTTGCTGCTATTACTGCTAAAAAAAAAAAAAAAAAAAAATCAAGACTTG…	612
CACNA1A	NM_001127222	pMIR-CACNA1A_1	GACTAGTGCCCGGGCGAGGTGGCGCCCGCCCGGCCCCCCACGCACCCCACGCACACACCCCACCCGAGGAGCCGCGCAGAGGCCGCGGGGGCCCAGCACAGAGGGCCCGGGAGAGGGCCAGCCGGGAGACCCCAGACTCTGGAGAGGCCAGGGCTGGGCCACAAGGGTGTCCCGCAGAGACCCTCGGCCAAAAGAGACCCTCCTGGGCAGCCACGGCGCCCCCCAACCAGCCCCGATCCCCCCACCCACGACAGGGGCTCTCGGGTGGGAGGCAGGGAGCAGACAAACCACACAGCCAAGGGATTTGAATTAACTCAGCCATTTTTGGAGAACTTTGGGGAACATGAAAAAAAAAAAAAAAAAAAAAAAAAAAAACATTTTTAAAAGAAAAAACGGGGA…	689
CACNA1A	NM_001127222	pMIR-CACNA1A_2	GACTAGTATTTTAAAAAGGACAAAAAAATTAATGATTGAGAAAAGAGGCATTTTTTTCTGACATTTGGTCCTGCTTGAAACAACAAAAGAAGAAGAAAAACCCACCATCACCACCGATTCCTTTGCTTCTTTTTTCCTTTTTTCCTACCTTGTTTGAAAACCGTGGGCTTGGGACTGTGAATTATTGCATGACATTCAAAAAGAAAAAAAAAATAAAAAAAAGTTGAATCAAAGAGCTCG	240
CACNA1B	NM_001243812	pMIR-CACNA1B	GACTAGTCCTCCCAGTCTCACCCTCTCCGCCGCGTGCCCAACGGTTACCACTGCACCCTGGGACTCAGCTCGGGTGGCCGAGCACGGCACAGCTACCACCACCCTGACCAAGACCACTGGTGCTAGCTGCACCGTGACCGCTCAGACGCCTGCATGCAGCAGGCGTGTGTTCCAGTGGATGAGTTTTATCATCCACACGGGGCAGCCGGCCCTCGGGGGAGGCCTTGCCCACCTTGGTGAGGCTCCTGTGGCCCCTCCCTCCCCCTCCTCCCCTCTTTTACTCTAGACGACGAATAAAGCCCTGTTGAGCTCG	313
CACNA1C	NM_000719	pMIR-CACNA1C_1	GACTAGTTGGGCGCTGCCAGATGCGGGCTTTTTTTTATTTGTTTCAATGTTCCTAATGGGTTCGTTTCAGAAGTGCCTCACTGTTCTCGTGACCTGGAGTTAACCGGAACAGCGTCTTCATTCATTTCTGTTGGGACCAGACGCGGAGCCTGGGTGCGCGAGCCGCCCTCCGGGAGGAAGGCGCCCGGCTGCGTCTGCAGAGGCGGGGAGAGGAGGCGGCGAGGGTCCCGGGGCGCGAGGAAGGCGCCTGCCCTCTCCCAGCTCGCAGGCCCCGGGCCCGGCCGCGCCTCCGCGGGGAGAGCACCCCGGCTTCCCGCGCGCCCTCACCAAAAGGACCCTACAGCAAACGGGTGTCTTTCGACTCTGCTTGTAGAAACCATTTGCACATATTCTGTACGA…	689
CACNA1C	NM_000719	pMIR-CACNA1C_10	GACTAGTTAAAAGGGGAAAAGGAAAGAACTTGTACATCAAGGGAAGATGATTTGTAAACACACAGTCCTGTGCAGAAAGATCCCCTTCAGGAGGTGTCTCCAGCATCCCAAAGCTGTGCGCACCTTCTCTTTTCCTGCCTCAGGCCACCTATGCATCCAGCTGCAGCCCATACCCACACCTGAAATCCATCTCTTGAATCCCAGCCAGGTTATATACCACCCCATTGCCATGTCCTGTCCTGGCCAGAATGCATGCTGTTCCCCCAAGCCTCGTGGGAGTGAGGCCATGGGAAACAGAGATGAGCATGTCTGGACAAGTCTGTGATGGTAGTGGATGAGAATAACCCATGGCAAAACACGCACATTCATTAAGAAATAGGGCGACAGATTCCCCGTTGG…	689
CACNA1C	NM_000719	pMIR-CACNA1C_11	GACTAGTACCCTCCCCTCCAGGCTCCACGACTTCACAGTCTTACTGTTGTAAATATCATTGTACAGTTTGTAATCCTCAAATAATCCCATTGTCAGAGGCCTCGCCTGATGGGCCTTCTCACCCTCGAGAAAGGCCAGGGAATCTAGAAGGGGCAACCCTTCAAGGAGAGCTTCAGGGTCATCTCTGTGTGAGACACTATTGTATATTCCTGTAAGATTGCATTTTTATCTAAGGAATGATGTTATTTAAAAAACAAACAAAAAACACAAAAAATAAGAATTGCAAATAAATTTCTTAACAATGTCTAGAGCTCG	315
CACNA1C	NM_000719	pMIR-CACNA1C_2	GACTAGTAGCTGCGCCGCCGGCTCCGCCCAACCAGGTGGTGCTGAGCTTCCGCTGAGCGCTCTTTTGTTTTGTGGTTTGACACTTTTCTTGACAGCATGTTGCAGTTTCTTTTCGGTTTTGGTTTTTTTTAAATGTTTTATTTTGCTTTCCCAGCGGGAGGGGAGGAAGAAGAGTGTTTACAAAGTCCTGTAGCCCCCTCACCTTTCTGTTTTCACTTTTGCCAATGTACATCGGGTTTGGTTTTCTTGTATTATTTAAACGGTTGTGGTTTCCTTTTTCCACGGAGGTTCAATAGAAGCCGCTGCAGGAGAGTTTTACCAACCATTGTGTATGCCCAATAATTTGTTATCATTTCCTTAGGTAGTAACCTATTTTTGTTCTGGTTTGGTTCGGTTATC…	689
CACNA1C	NM_000719	pMIR-CACNA1C_3	GACTAGTTGGGAAGATCTGAATCTGGGGCCGTTTGAAAGCAAAAACAAACCACTGTCTCTGCTTCTGAAACGGGAATCAGTAACTCTTTGCATTTTCTGTCCCACAAGATATGCAAAAACAATGCAATAATATTCATTTAAAAATACAATTGTGAGTTGTGTTGGCATTAAAACTGTATTTTAAAAAAAGACAGAAATTTAAGGGAAAAACACAAGAAGGCATTTTGCTTCAATATATTCCGTGTAATGTTTTATTGCATTGATAATGTTTCTGTTGAAGAAACCGTTATACTTGAATTCAGGTCAGTTTCAGTATTTTTCAAATATTTTTTTAAAACTGAATTGCAATTGTGCCAAGCGAATATAATGAATTGAATTAAGTTGGTTTTCGGATTCACT…	689
CACNA1C	NM_000719	pMIR-CACNA1C_4	GACTAGTTATGTTTGTACCGCCTCTTGCTGTGAGAGACCAGGACCTATTTTATTCCAGTCTTCACTCTGTCCACTCTGCTCTGGTCATCTGATTTGGTACTTCTCCAAGAACAGCCCTTCACTGTGAGGTGCAGGGAGGCGTTCTGATGAGCCCTCAGTCACTGGGCCGTCATCCGCATCCCCCATGGAAGAGGTAGCTGGCTTTCCCTTCCCTTCCACCACACGGAATTTTCTCTTTGGCTTCCTTAGGAAAGTGTACACTAACCGGGAGGATAAAATTAAAGTCAGGCTGCTTGGAGGGAGGGGCATCCTCACTTCCGGATTCTTGTTGCTCTACCCAACAAGGACAGCAGGGGCTCGAGAAAGGAACTGGTGAAACCCTGATCCATCTGAAAGTCA…	689
CACNA1C	NM_000719	pMIR-CACNA1C_5	GACTAGTGGAAAACAGGACCCAACCATTCACCCAGAATTGACCCATTAAATCTCTTCCAGTCCTAGTGTTCCCTGAGCCCCTCTTGGCACATATATAAGTAAGCTAGAAATTACAATAAGGGACAGTCCATTCCTCTATGACAGCTTGCTGGACTGATTCATGACAAAGTGGAGAAATGTACTCAATACTCCCCGGTTAACACAGTCTAGAAACAGAGTTTCTTTATGGATATCCACACCCAAGTCATCCAAACTTTCTTGATTCCTTTTCACTGCCATCAAGGTCCTCTAGAAATTGAGTTTAGGTATCATCCTTTGAAAAGTTCCCAAGATTTCTACCAGGAGGTACACACAGGCGTTCCCTGTCTAGGGCAGGAGGACTATCCTAGCTTGACCTTC…	689
CACNA1C	NM_000719	pMIR-CACNA1C_6	GACTAGTCAGTTTGGTCAACTTAATTCTTGTCCTCCGACCAGCCCTGCCTCTTTCATTTCCAGACCTTGGAGAATTTTTCCCAGCTTTGATTCAGAAGGTACaaGTTATAACCCCTTTCCTTCTTCTTAATCCAATAGGCCTCACTCTCACTGGGAAATCCACTCAAAGGAACAAGGCAATGTCTCTCATTCTATTTCCCAGTTCCAAATTCCAGGTGCTTGTCTGGAGTGAAGCTACCCGTTACTTTCTCCCAGCTTTTCTCCACCCAGCATGTCTCCTGCCCATGCAGCTGAAGACAGTGGGGCAACCTCAGGAGAAGCAGACCTTTCCATGCCCAAGTTCATCTCCTGAGCAACAGTGACACCTAGAAAATGAGGACTTTGGAAGTCACCCAAAAG…	689
CACNA1C	NM_000719	pMIR-CACNA1C_7	GACTAGTCTCTTTAAACCCCAGGGGAGGCAAATACTTGCTGATGGAGTCTGGGCCGTTTCCATATTTTAAAGAAGACCTGCCTCTGGGGCAAATGTCAGCACAGAGAGGACTGGGAGGAGAATGGAGGCAAGAAAAGGGCATATTTTGACTCCCTCTGTGCCTCTTCCCAGTTCATGGAAGGATGTGTTCAGCTTACCCACCCACAGTGACCAGTGTGGTGGAGCCGCTGACATCTCAAGGATCTATTTGGGAAGGTGAGAAGAGTACTCATTCCATCTGGGGGTGTTGTTCCAGCCACATCAGCCTACCTGGTGGGATGTGGGGGTGTCTGCCACCCTGTCCCCCCTCTGCTGATGTCCCTCCCCTCAGGCTGTCCAGGTGCCACCTGACACAGGCTG…	689
CACNA1C	NM_000719	pMIR-CACNA1C_8	GACTAGTAGTCCCATGGGCAGATGCTTACACGACCTCTTTGTGAAGCCTCTTCTGGGTTTAACTTCATTCATCAATTTATTCTTATGTCAAAGCAATGAAACTTTTCTTTCTGGAGCCAGATACCAATACAACAGGTGAACGGGTTTCTGCCACATCTCTACATTGACGGGGGATGCTTGAACAACCCCCCTCACTACACAGACACACACCGTTAAGGCACAAGGGCTGGGGTTGAaaTCTAGATGAGGGACTTTCCTGCTCCTGCAAGGGTGAGCACTGTATACACAGACAAGGAGGGTGCAGTAGAGTGACTCCCTTGGATGGAAGTAGTACCATCAGAACCTACTATTATTATGACATAAATTCTATTTACATACATTGAGAGAATACTACAATCA…	689
CACNA1C	NM_000719	pMIR-CACNA1C_9	GACTAGTAGGCTTGAAATGTTACATCACCAGAGCCAAGTCCTCTCCCTTCAGATCAGTTACTGGCTGCTACACAGGGACACCCCCACCTTTTCAGGGCATCCCATGCACTCCACTTCTCAGGATCTAAGGAATTTGACTTTGTAGGGATCCCAGAAAGGGCACTGTGCCACTTCCCCTGGTGTGAATCAGACATACATTGTACATTCATTTCTAAAATTCACTCATGCACCTCAAACCAAGGTCATTATCCAAAAAAAAAAAAAAAAAGCTCTGGGTGGAAGAGTTTGTAAGTTTTAAGAGAGGGTCATTTCTATGTGAGGAAATGCAGAAATGGACAGAATGATTCTTATTCACTGTTTGGGTCTGGAGAATTCCCATTGTGGAAATCTTAGAGATCT…	689
CALM1	NM_006888	pMIR-CALM1_1	GACTAGTAGACCTACTTTCAACTCCTTTTTCCCCCCTCTAGAAGAATCAAATTGAATCTTTTACTTACCTCTTGCAAAAAAAAGAAAAAAGAAAAAAGTTCATTTATTCATTCTGTTTCTATATAGCAAAACTGAATGTCAAAAGTACCTTCTGTCCACACACACAAAATCTGCATGTATTGGTTGGTGGTCCTGTCCCCTAAAGATCAAGCTACACATCAGTTTTACAATATAAATACTTGTACTACCTTAATGATAAGGACTCCTTAAAGTTCCATTTGCTAATGATTAATACACTGTTTGGGCTGGCCAGTTTTTCATGCATGCAGCTTGACGATTGAGCACAGTCAGGCCTTTGTATTAAAAATGAAAAATGAAAAAACAAATTCAAAACCTATT…	689
CALM1	NM_006888	pMIR-CALM1_2	GACTAGTACAGGTGTCAGGCTGTCACTGTTCACACAAATTTTTAATAAGAAACATTTACCAAGGGAGCATCTTTGGACTCTCTGTTTTTAAAACCTTCTGAACCATGACTTGGAGCCGGCAGAGTAGGCTGTGGCTGTGGACTTCAGCACAACCATCAACATTGCTGTTCAAAGAAATTACAGTTTACGTCCATTCCAAGTTGTAAATGCTAGTCTTTTTTTTTTTTTTTCCAATAAAAAGACCATTAACTTAAAGTGGTGTTAAATGCTTTGTAAAGCTGAGATCTAAATGGGGACAAGGCAGGTGGAGGGGAGGCCAGTGTACATGTAAATGCCCACAGCCCAGCATTGGGTTTCCCTCCCAAGGCCCCAGCACCAACCTCTGAGCCCAAGACCTTG…	689
CALM1	NM_006888	pMIR-CALM1_3	GACTAGTGTCTGTAATTCAATCTTCGCTGTGTGTGGTAGAAGCAGTAGTCACTTTTGTAAGCCAGTCTCTTCATGCCTAAAAGACACTACCAGTCACCTTTGATTCGCGACTTTTAATTTATGATTATACTTAGCCTCCTCCTCCTTTTTTTTTTTTTCCCAAGTTGACTTGACTTTGCTTTTTTCCCCCCAAGTAGAACTAATGCTAGCTTCCAGCTTGAAAGTAAAACTCCAGTGTGGAGTGAATTTTGTGTCTAATTATAAACCTGTAACCAAAACTCAGACATCTGGTACTGGTCTTTGCATTGAGATTGGTCCCTGTAAAACCCCCTTTAAAAGCATATTGCATTTAGTACAGAaaTCTTTTTTGAAATGAAGGCTGGAGATGTGCATTTTTCA…	689
CALM1	NM_006888	pMIR-CALM1_4	GACTAGTACATCGCCCATGTGCTTCTGCTACTGGTCCTTGGGCTGGGTGGTTGGTAGAGGAGATGTTGACACTATGAGCTAAGGGTTGGCTTTTGTAATTACCTGAATCTGAAAGGAATGCCTAAGGTTACCTTGGGGTTTCTCTTCTGGTGAGATAGGGTTCCTGGTTTGAGTAAGTTAATGTCCTGGATATTTCTTGTGGCAGGGGGTGGTCAAAGAGCCTGATTGCTGACCCAGTCTCAGGCCTGTGGTCGATGACCTCTCGGTAGTTTCAAAGGGGGCTGGAGGGGGATATTTGACTTGTTTTTTCGAAATGTAGCCTTCTAACCCTCAAGTCTTTAGAAGCTGGGTGGACTCTTAGTGGTCCTGCAGCGTATCCTAAAAGACTACCTTTGAAAC…	689
CALM1	NM_006888	pMIR-CALM1_5	GACTAGTTCTAACTACTCTATAAATATATACATATATTTATATATAAAGTGATTAGTTGAACTGGCATCCTGCTTTAGCCTGAGACTTGCCATAAGAAACTGCTGAGTACTTGGCAAACCCTTTCATAGTTTTGTTCTCCATCTGTTTGGGGTAGGTGTTGAGCGAGGCAAATGGATCTCGATATTTCAGATGGGCTTTTGATGCACTGTTGCCAAGGAAGGCTTTTTCTGATTTTTTGACAAATGAATTTTTGCACACTTTCATTGGTGTCTTTCGGCAACTTACACACATTGAAAATGAGCTATTGTACATATTTTTATATTCTCTTTATAAATGCATGTCTGATTGTACTTGTAACAATATTGTAATGAACGGCTGTGCAGTAGGCCCAGCGCTGC…	689
CALM1	NM_006888	pMIR-CALM1_6	GACTAGTCAGAAATTCTTTGCTGTCTGTATCCCTTGGAGTAAGAAGGTAGTGGCATGGGTGGAGTGTGTGTTCTTTCTCCAAATCTATTATGATGTTTATTAAACACTTCTGTAGCAAAGATGGTGGTAGTTCTTTTGTTACTGAAGTTGCCCTTCACCATGGCTATTTGAAAAGGAGATGTACTTGGACGTTTCTGTAAATCTTGAGATAAACTGTTTGGAGATTTAACCACCTCTCTGATGGGGGACCAACTCTATGGAAATTGTAAATACGTTTTATTTATAAACCTGGCACTGTATTCAATAAACATTTCTGCAGCCTTTCAGAGCTCG	333
CALM2	NM_001743	pMIR-CALM2	GACTAGTAGACCTTGTACAGAATGTGTTAAATTTCTTGTACAAAATTGTTTATTTGCCTTTTCTTTGTTTGTAACTTATCTGTAAAAGGTTTCTCCCTACTGTCAAAAAAATATGCATGTATAGTAATTAGGACTTCATTCCTCCATGTTTTCTTCCCTTATCTTACTGTCATTGTCCTAAAACCTTATTTTAGAAAATTGATCAAGTAACATGTTGCATGTGGCTTACTCTGGATATATCTAAGCCCTTCTGCACATCTAAACTTAGATGGAGTTGGTCAAATGAGGGAACATCTGGGTTATGCCTTTTTTAAAGTAGTTTTCTTTAGGAACTGTCAGCATGTTGTTGTTGAAGTGTGGAGTTGTAACTCTGCGTGGACTATGGACAGTCAACAATAT…	708
CALM3	NM_005184	pMIR-CALM3_1	GACTAGTAGGCCCCCCGGGCAGCTGGCGATGCCCGTTCTCTTGATCTCTCTCTTCTCGCGCGCGCACTCTCTCTTCAACACTCCCCTGCGTACCCCGGTTCTAGCAAACACCAATTGATTGACTGAGAATCTGATAAAGCAACAAAAGATTTGTCCCAAGCTGCATGATTGCTCTTTCTCCTTCTTCCCTGAGTCTCTCTCCATGCCCCTCATCTCTTCCTTTTGCCCTCGCCTCTTCCATCCATGTCTTCCAAGGCCTGATGCATTCATAAGTTGAAGCCCTCCCCAGATCCCCTTGGGGAGCCTCTGCCCTCCTCCAGCCCGGATGGCTCTCCTCCATTTTGGTTTGTTTCCTCTTGTTTGTCATCTTATTTTGGGTGCTGGGGTGGCTGCCAGCCC…	689
CALM3	NM_005184	pMIR-CALM3_2	GACTAGTCCCACTGGCTGCTGTTCTGAAACCATCTGATTGGCTTTCTGAGGTTTGGCTGGGTGGGGACTGCTCATTTGGCCACTCTGCAAATTGGACTTGCCCGCGTTCCTGAAGCGCTCTCGAGCTGTTCTGTAAATACCTGGTGCTAACATCCCATGCCGCTCCCTCCTCACGATGCACCCACCGCCCTGAGGGCCCGTCCTAGGAATGGATGTGGGGATGGTCGCTTTGTAATGTGCTGGTTCTCTTTTTTTTTCTTTCCCCTCTATGGCCCTTAAGACTTTCATTTTGTTCAGAACCATGCTGGGCTAGCTAAAGGGTGGGGAGAGGGAAGATGGGCCCCACCACGCTCTCAAGAGAACGCACCTGCAATAAAACAGTCTTGTCGGCCAGCTGCC…	689
CALM3	NM_005184	pMIR-CALM3_3	GACTAGTCATTTCATCTGGCTCCCCCCACCACCTCCCCACCCCACCCCCCACCCCCTGCTTCCCCTCACTGCCCAGGTCGATCAAGTGGCTTTTCCTGGGACCTGCCCAGCTTTGAGAATCTCTTCTCATCCACCCTCTGGCACCCAGCCTCTGAGGGAAGGAGGGATGGGGCATAGTGGGAGACCCAGCCAAGAGCTGAGGGTAAGGGCAGGTAGGCGTGAGGCTGTGGACATTTTCGGAATGTTTTGGTTTTGTTTTTTTTAAACCGGGCAATATTGTGTTCAGTTCAAGCTGTGAAGAAAAATATATATCAATGTTTTCCAATAAAATACAGTGACTACCTGATTTGGCTCCTCGAGCTCG	364
CALML3	NM_005185	pMIR-CALML3_1	GACTAGTGGCCGGCGCCCACCATGCTCCTGGGCGCCCACGCGGCCCACAGGGCAAGAACCCGGGGCCTCCCGCCTCCTCCCCCATCCCCCTGCCTCCCCTGGGCACTGTGGCTTCCTCCTGCGCCTGGTTGATTCAGCCCACCTCTCTGCATCCCGCTTCCCGCGTCTCTTCTCTGCACTCCTGCCGACCTTCCCACCTGCTCGTCTGAATGACACGGAACGCTCCCACTGCAGGCAAACCGTGACGCCCTCCCCACTCGGGAGAAGCAGAGCTGACCTTAGGACCGAGCACCAGGGCAGGTTGCGCTGACTCTGCGGCCCTCCAGGACGGACACCGGGTGACCCCTTAGGGCACCCAGGCAAGATCCCTAAGAGGCACCCAATGCCCAGGCCAGGGGG…	689
CALML3	NM_005185	pMIR-CALML3_2	GACTAGTTGTTCCTATTCATCTGGAAGGAGGGAGGCTTGGATGAGCAGGGGATGAGAGCTGCAGGGAAATAAATGAGATATTCGTCCTTATTTCATTTCCTTTTTTTTTTTGGTTTCCATGGAAATGATCCTTGTTAAATTCAGGGTTGAAACGAGGCAGGAATCTCCATTTTTGTGCTTTTTGAAAATGCAATGAATTCCTATACGGGGGAGCGGGAAAGGTGCCTCAGAGAGAGACAAGTCTGGATGAGGGAAATATTGAATATTCTCAATCAAATGGATACGCTGGCAGCAAAGAGTGGTTAAAAGTCCATCAGGACTTGAAAGACCTGAGTCCATTACGTTGAGAAGGGACCTGCTGATTGCTTTGATTCCCCCTGGCAAGTGCTCCCTGGTTGT…	605
CALML5	NM_017422	pMIR-CALML5	GACTAGTGGCTCCCCGCCTGTGTCCCCCTGGCTGCGCTCTGAGCCTTCAGGGCCACCGCCCGCTGCTGCTTTTGTGCTGGGACTCTCCGGGGAAACCTGGTCGGTGGATGGGAAACTGCCTCCCCCTGGGAGGAAGGCTTTGCGCTCCGGGGCCTGGATGCGGCGCCCTCGGGCCGCCTGCGAGCCCCTCTCTGCCTCCAGACCTTGGGCAGAAGGAGGCCTCCTTGGGCCTGGTCCCCCTTTGCCCTGCAGTGGAATGAGGGCCCCTCAGCCCCGCATTGATCTAAATAAAGGACTGCCGAGTTCCAGAGCTCG	315
CALML6	NM_138705	pMIR-CALML6	GACTAGTGTGCAGCTGCCGCAGCCGGGGGAGGCCTGCCCGGGAAGGCTGCTGCCCCTGCCCCCTGGCCCCCACTCCCCCGGCTCCGTGTAAAATAAATGTTCCAGCCCGAGCTCG	115
CALY	NM_015722	pMIR-CALY_1	GACTAGTCGTCCTCCGCCAGCTCCTGTGACCAGCGCGTCTCCCGATGCTCTCCGCCGTGTTCGTGTCCCCAGGCGCCCTCGCTGCAGCCCCGCCCCCGTGGGTCTCTGACTCTGTCGCTTTTCTCTAAGTAAAGATTTCACGTCCACCGGAGGCTTCCATCTCTCCTGCGCGTCCTCTGCCGGGCTGGCCTTTCTCCCGCCCCCCACCCCGCCAGTTGTGAGTGAGGCCGGCATTGTGCTCCCCCCAGGGACCCCCGAAGGACCCAGGAGAGACCCCGTGGGGGGCAGCTCCCAGGAAGCCGTGGTGCGCCCAGGCGGAGCACGCGCATCCTCGCGCTGCGTGGTCCGGGCCTTGTCCAAGCCCCACCGGGATGTGCCTTAATGGCGGGGCTCCGGCCC…	689
CALY	NM_015722	pMIR-CALY_2	GACTAGTAGTGGGGCCTGATGAGGGGTGAaaTCTGGTTCCTGGGGGCTGGGGTCTCCCGTGTCCCTGGAGCCAGATGAAAGATGGTGAGGCTGAAACGCCAGGGGAGCCTGGAGCTGCCATGAGTCTCCCCCAGCATCCCCACCCCAGCCCCAGCATCCCCACCCCAGCCCCAGCATCCCCACCCCAGCCCCAGCCAACTCCCGGCACTGAACACTACAGGGAATGGACTTCCGGCAGATCTCACCCACCACCTGCACCACCCCAGCCAGCAGCAGCTCTGCAGCCCCGCCCACCCCAGCCAGCAGCAGCTCTGCAGCCCCGCCCACCCCAGCCAGCAGCAGCTCTGCAGCCCCGCCCACCCCAGCCAATTGCAGCACTGCAGCCCCGCCCACCCCAGC…	689
CALY	NM_015722	pMIR-CALY_3	GACTAGTGGGAAGGCAGGGCCATGCACACCACACCCTTCACTGCTGGGCTTCTAAGGGCATTGGCCAGATGAACAAGCACACGCAGAACTGAATTGGCCCTGATGGCCTGCAAGGGAGGGGGGCCCGGGGCCTGGGGCGTCAGCTGGGATATATGGGGGCAGGGAGTCTCTGCATGGCCGATGTTTGAATTAAAATACAGCTTTCCCCTGTAGAGCTCG	219
CAMK2A	NM_171825	pMIR-CAMK2A_1	GACTAGTGGGACCAGGCTGGGGTCGCTGCGTTGCTGTGCCGCAGAGATCCACTCTGTCCGTGGAGTGGAGCTGCTGGTTCTCCCAGGTGGATTTTGCTGGAATTCTCCCATGTCATCACCCCACCACCGTCACTTCTGTACCTGCATCAAGAAAACCTGCTTGTTCACAAAAGTCATCGCAACTTCAGAGCGAACGGCCACATCTCCCCACCTCTCACCCCCACCCTCTCCCCTGCCAGGCTGGGGCTTCCTCAGGCATGGGTGTCCACAGCACTGGCCCCCTCTCCCCAGCCTCAGCTGCTGTCCGCCTGATCTGTCTTGGGCTGTAGGCTAGAATGCCCGGGCTGGTGCCCACCAGGGGCTGGGGAGAAGGAGGGGTGGCATGATGAGGAAGGCAGC…	689
CAMK2A	NM_171825	pMIR-CAMK2A_2	GACTAGTAGTCCACCTCCAACATTAACCTGCCCACCCCACCCCCGTCATCCCTGGAGAATTCCAGCTTTGTCGTATCTCAGAGAGGGAATCTAATTGTTTTTGGGGGGCAAAAGAAAGCAACGTTTAGGTATCACTTCTACTTGGACCGCATGCCTTTTTATAGCCAAATTTCTGTGTATTTCGTAAATGGATTTCGCGTTAATGGATATTTATGTAATAACTAGACTTCTCAGATTATTGTGAGAAGGGTCAGGTTGGAAGGGGTGTAGGAAGAGGGGTGAGGGGTAGTTTTTTTCTGTTCTAGTTTTTTTTTTTTTTTTTGTCATCTCTGAGGTGGACCTTGTCACCTGTGGTTATTGGGGCCAAGGTGGACTCAGCTCCGGGGAGAAGGGCCTCTC…	689
CAMK2A	NM_171825	pMIR-CAMK2A_3	GACTAGTAGCGTGTGTCTTCATTGCCTCTCTCCCCTTGGCGTCTGATGACCACAGCAAAGCACTGGGAATTTCTACTCTTCATGCCTCATCCTGCAGCCTCGGGTTCGCATTCTCTCTTTCTTTTCCTCTTTCCCTCTTTCCCTGGGATTGACTCTGAGTGGAATACCTTGGCACATCCACTAGGATCTACTGTCTGCACTGTTTTCTTTGCATGACTTTATACGCAGTAAGTATGTTGAAAACAAACAAAAAGAAGAAAACACTCAACAAAACCAATCTACATGTTTTGGACTAAAAAAAAAAATAGAGGTTGTATTCTCAGTGTCCGACTCGGAATTATGTTGCTGCCTCTCTGTGCTTTTGGCCTCTGTGTGGCCGTGTTTTGCCAGCATGAGATA…	689
CAMK2A	NM_171825	pMIR-CAMK2A_4	GACTAGTTTCCAAGCTGGTCCATCACTGGCCTCTGTCCTTGGCAGAGACCTTGCTGCCCAGGCCCAGGGGCAGGCTCTTGGCCTGCCCCAGGCCCAGAGGGCTTCCCAGTAAGGCCCAGTGATCCCATTATCCCAGGGGCAAAACCACCTGTCCCCTTTTGAGCTGCCAGTTCCCTACAGCCATCCCCAGTCAAGGGTGAGGGTGTGGCCTTCACCAGGGGCTGCTGTAATTACCGAGCAAGGTCTGAaaTCTTCTTCAGCCTCAGTTCCCTCATTGGTTAAAAGGGTTCTTTGTTCCCATCCAGCCGATGAAGGAGCAAACGTCTGGCTATGTGAAGCCTAATTTACCTGCAGGAACTGGCAGGGATAGTCACTGGCTGGACTCCTGTTTACTTCTAG…	689
CAMK2A	NM_171825	pMIR-CAMK2A_5	GACTAGTCCTGTCCACTGTGTCACTCTCCAAGTGCCAGAGAAGTGGAGGCAGATCGCTACCCCAGGCTGAGATGGCCCCCACTGTGAAGGCCACGCCTGTGGGTGGGCAGCCACCTGGTGCCACCACAGGGCACCAGGGATGATCCTGATGTGGCAGGCAGGGGAGACTCACAGAAAAATCTGCCCAGAGCCTACCCTCACCAGACAAACTCTGTGCTCCTCCAAAACATCCTTTAGATGCAAAATAATAATAATAATAATAATAAATAAATAAATAAAAATCCAAACCCAAGTCAAAACCTTGGCTCCAGCATGAAAACACGTTTACAGGAAAGTGTTCTCCTGGGTTTGTGCCCACCATGGTGCGAATCCTGACCCAAGGCCTCCTGTCTCCCTTCA…	653
CAMK2B	NM_172080	pMIR-CAMK2B	GACTAGTAGCTGCGCCCTGGTTTCGCCGGACAGAGTTGGTGTTTGGAGCCCGACTGCCCTCGGGCACACGGCCTGCCTGTCGCATGTTTGTGTCTGCCTCGAGCTCG	107
CAMK2D	NM_001321569	pMIR-CAMK2D	GACTAGTCTAAATTTCAACAGTGCCACTTCTGCATTCTCTGTTCTCAAGGCACCTGGATGGTGACCCTGGGCCGTCCTCTCCTCCTCTTCATGCATGTTTCTGAGTGCATGAAGTTGTGAAGGTCCTACATGTAATGCATATGTGATGCATCATCTTATCATATATTCCTTCCTATACATTGTTTACACTTCAACTACGGGGATGTTCCACACAAACTTAAATTACTGTTGGCAAAACAATAGGGGGAGATTAGACAAAAAAAAAAATCCACAATATTCCAAGTACAACTCTTCATCAAGTTTCTCTGTTAATGCCAAGATTTAACAGACTTAAGAACTATTGTTCTCTGAATGACAGTTGTAAGAGAAATGTAAATTTTTTAGAACTCTTTGCTGTTA…	443
CAMK2G	NM_172170	pMIR-CAMK2G_1	GACTAGTGGGCTTTAGGAGATTCCAGCCGGAGGTCCAACCTTCGCAGCCAGTGGCTCTGGAGGGCCTGAGTGACAGCGGCAGTCCTGTTTGTTTGAGGTTTAAAACAATTCAATTACAAAAGCGGCAGCAGCCAATGCACGCCCCTGCATGCAGCCCTCCCGCCCGCCCTTCGTGTCTGTCTCTGCTGTACCGAGGTGTTTTTTACATTTAAGAAAAAAAAAAAAGAAAAAAAGATTGTTTAAAAAAAAAAGGAATCCATACCATGATGCGTTTTAAAACCACCGACAGCCCTTGGGTTGGCAAGAAGGCAGGAGTATGTATGAGGTCCATCCTGGCATGAGCAGTGGCTCACCCACCGGCCTTGAAGAGGTGAGCTTGGCCTCTCTGGTCCCCATGGA…	689
CAMK2G	NM_172170	pMIR-CAMK2G_2	GACTAGTCTTGTTTAGTGTAGAAGGGAAGAGAATTGGTGCTGCAGAAGTGTACCCGCCATGAAGCCGATGAGAAACCTCGTGTTAGTCTGACATGCACTCACTCATCCATTTCTATAGGATGCACAATGCATGTGGGCCCTAATATTGAGGCCTTATCCCTGCAGCTAGGAGGGGGAGGGGTTGTTGCTGCTTTGCTTCGTGTTTTCTTCTAACCTGGCAAGGAGAGAGCCAGGCCCTGGTCAGGGCTCCCGTGCCGCCTTTGGCGGTTCTGTTTCTGTGCTGATCTGGACCATCTTTGTCTTGCCTTTTCACGGTAGTGGTCCCCATGCTGACCCTCATCTGGGCCTGGGCCCTCTGCCAAGTGCCCCTGTGGGATGGGAGGAGTGAGGCAGTGGGAG…	689
CAMK2G	NM_172170	pMIR-CAMK2G_3	GACTAGTCTTCATTGTCCCTCTCTGTGCTCAAGGAGTTCCATTCCAGGAGGAAGAGATCTATACCCTAAGCAGATAGCAAAGAAGATAATGGAGGAGCAATTGGTCATGGCCTTGGTTTCCCTCAAAACAACGCTGCAGATTTATCTGCACAAACATCTCCACTTTTGGGGGAAAGGTGGGTAGATTCCAGTTCCCTGGACTACCTTCAGGAGGCACGAGAGCTGGGAGAAGAGGCAAAGCTACAGGTTTACTTGGGAGCCAGCTGAGAAGAGAGCAGACTCACAGGTGCTGGTGCTTGGATTTAGCCAGGCTCCTCCGAGCACCTCATGCATGTCCCAGCCCCTGGGCCCTAGCCCTTTCCTGCCCTGCAGTCTGCAGTGCCAGCACGCAAATCCCTT…	729
CASK	NM_001126055	pMIR-CASK_1	GACTAGTGCCTCTCCCCAGATATCTGAGCATAACTGGGAGCACCTCATTTGTGGAAAAGCCTCTTTGTTATCGGCCTTGTGTCAGCAGGTCATGGTCCCTAGAGACTACCTAGTTGTAGTGTGACCTACATTTATAATTATTGTCATGTCCGAATAGATAGGAGGAGAAAAACAATTACACACTAATTTAAAGAGACAGTATCTTTTTTAATCAGTTCTCCTAAACTTTAATAAAATGTATCTTTAAATGTATGTATTATTCAATCCTTTGGAATGTTATATTTTTGGAAATCATAGCTTTTTATTTCCAAGGCCCCTAAAAACTGCACAAAATAGATGCTGCTTTCTATAATCTATTTTAATAATAATAAACAATGATTCTGTTACCTTGACTGGGGG…	689
CASK	NM_001126055	pMIR-CASK_2	GACTAGTACTCTTAATGCATGTGGACAGTCGCGAGCGTTTATGCTGTCGGTGTGTCTGTGTTGGACAAAACAATCTGTAATCTACAGCAAAGTACATTCTACATTCCGTTCATGGGGCACACCCAGGGGAATAAGAATAAAATGCTATTATGACTAAGTTGTAAACCTATGCACATCCCTTGCATTTTGGGCAACTTTATAAAAAAAAAGAAACTGATTTTTATTAATAATAATCATGTAGTGAAATGTGTTTGTAATTTTGTCTCAATTTAATTTGTTGTAAGGTGGGGTGGGGGGAATTGCTGGTTTCACCATTTCAGATCTGTGTTGTCTAAGAGTATTAACGTTTTAATTAAGCAAAGAAATGATTTTTAATCTGTATGTAATTGTTTTAAAGCA…	689
CASK	NM_001126055	pMIR-CASK_3	GACTAGTGTTAGATGCTCATTGAACCTTTGAAGGCCCAGGAGTGAGTATCAGTTGGCAGGGTGACAAAGTAGCCTGCCAGAGCACAGCTGGACCACGTCTGACTCGCACAGAGCCATGCGCCCAAGGGCCACGGGTGTACTGGAGGCCACCTGTGGTCTCTCCTTCCTCTTGCTGTATCCCTTGGCACAGGGGAATCATCTGTCCTTGTTGCTTTAGAGACATTAACCATCTCATAACTCTTCCATGAAGTCACATTCTTCCAATACAGGAGATTCGGGCTGGGGTTCTCAGACTCTTTGCCAGAGGTCAGTAGAATGTTTTTCATTAGCATGTGAGGGTGTGAAGTGCTTATATTAACCTGTGATCCTTGAAAACATACCATCATTTTTTGCTTCTTG…	689
CASK	NM_001126055	pMIR-CASK_4	GACTAGTTATGGGCCCCACAGTGGGGTGACCAAGCCACCAAACCAGAGATAAGCTCAACAGTGGTCTCACACTAGATAGAGAGAGAAACCTTCAAAGAGTTGGGTAGGGCTGTGTTAGAACTGATTCGAATCTGATAGATGCCAAGGCCAGACAGTCGTTCCTGGTATGGTACTGACCACAATTTCGGGCTCTTAGTGTGAAGGTGCGCACTCTACCTCTTTTCTGGTGAAGCACAAAGACAACTACAACTAACACATGGGAAACAGAAACTTCCCTCCCTCTAGTGGAAACCCCCACGCCCCCACTTGCCCTTTGAGCCCACATCTCCAGAGATGCTGATGATGCCTGTCTTAAGCCATCTGCCATATTTATAAAGGTGGATTAAGCAGAGGAGGAGA…	689
CASK	NM_001126055	pMIR-CASK_5	GACTAGTGAGTAATTTCAGTACATTGCTGCTGCTGCTGCTGCTGCTGCTGCTGCTGCTGCTGCTGCTGCTGCTGCTACTGCTACATTACAATTGTCCACTAAGCAATCAGAGAAAATTGCTAAAAGCTTCTTTACTGCTTCCATTCCATCAGCAGAACCTTTTTTTTTCTTTCTTTCTTTTAAAGACCAGAATGAATGTTTAGAGTACTAAATCTTATTAGTGGTCAATTGAAGTATTGGAGAGCCACATTTTGAAGGTTCTCTCCCCCACCCAACTCCATTCCCCACAGCAAGAAAGGGAGTGTTTTTATATGTTGAATTCTTTGTTAAAAAGATGAAATGTCCTGATTTTCCAGTCACAAGACAGTAATTACTTTGCACATACAGCATATCCCATTT…	689
CASK	NM_001126055	pMIR-CASK_6	GACTAGTATGCAGGAGGTGTTCCTGTTCCCCGTCCAATTCCTTCTTAGGCTGCTAGAGACAGCCAGTGGGCCAAGCCTTCCCCTGTGCTCCAGGCAGGCCTGGGCTGCAGCTACTGTTACCTTTTTACAGCCTTTGATCTGATCGCTGCAGAGTTCTTTTGTTTTTAAATCACTTGTATTTGTCTCTTCATTAAGGCTTCAAGTTTATTTCTTGAAAAAGTTTAGTCAATTGAACCACCCTCCAGGAAGATTCCCAGCGTGGAAACTGCCCCTGAAAAACAAGGCAGCCCAAAGCCAGCTCTCTTTTGTCCCCCACTGATGTCATGTCCTTTTTTTTTTTCATTTCAGGCCAGTTTCTTAACTTGGGGCAAAGAGAATGTGTTGCTAAAGCTACCAAGA…	689
CASK	NM_001126055	pMIR-CASK_7	GACTAGTCTGAGCGTGGCTTTCTTGTTCTGCGCCTCTAATTAATTCTTCTATTAAAAGATGCTTTCCTTCTCACTGCAGCTTACAGAAAGGCTACAAGCTTTAATCACAGATCATTTCATTTGCCAGAGCCTTTCCTTTTCTAACTCCTTTAGAAATAAGATTTCCCTCTCTGTTTGGAATCTCTGGATACAGGACTCTCCTCCAAGCTCATGGCTTGATTGGCTTTGCCTGTGCACACACACATCAGTTTGCCTTAAACTTGGAGCTATGGGGAGTCCCAGATTTTCCAGCTTAGTGGGTGAAGTTTAGCTGTCACCTACATCCAGGAAGTGGGGGAAAAGGGAAAAAAAGAGGATATTCACCACCATGTTCCCATCCGGTCTTTCCCCTGCCTTGCT…	689
CASK	NM_001126055	pMIR-CASK_8	GACTAGTCGTATGCTCAGAAACTCAGAATTTAGCTGCTACTTATGTGTTAGCTCCATTCTCTCTGGTGTGTGACTGAGAGAACACGCCAGTGTTCTTACTGACAGAGGCTTAGGGGTGACCCTCTCTGGACCCAGAGGAAGTACAACCTCTGTAGCGAGAATTGTCCTTGGGAACAGAAACAGGCATTCCTCCACAGTGAGTGGCTCCCCCTATTTTTTTTTTATTTGGAAGAGACCAAGAATTGGGGGAATTGATTTCCAGTCTTAGCTGTTTCCCGGAATGTCATCTGTGCAGGCAGGTAGGCGGCTGCCGGGTGCAGCAGGCAGCGTGACTGATGTGAAGGCCGCCCAATCCTCACGTGCTAAGACCCGAGTATCGTGTTTAATTGCAGTGTAGGC…	689
CASK	NM_001126055	pMIR-CASK_9	GACTAGTGACTAGTTTGGAAAGGTTTGGATTCTTTGTAAATGTCCTGCTTTTCTTTCTCTCTGTGTGTATCTATTTACATGCCTTAGCACACGCCCTCCCATCCTGATCCCTTTGCCCTGTCGCCGGAACAACCAGAATGCTGGTGCGCTGCCGGCACAGTACAAGTTGATGAAACCCTAATCAGTTATCTTGTGTGACAGGGGAAGAAGAGAAACTCCATAGTATTCCTTGTAGAATATACATACCTGTAGGATGCTGTGTAATGGGAAACCATAGAATTGGGCTTTTGTCATTTCAAAGTTGGAGAAATGTATGAATAAAATGTATAAAACATGAAAAGAaaTCGGAGCTCG	354
CASP2	NM_001224	pMIR-CASP2_1	GACTAGTTGTCACCTCCCCATCATCCACGCCAAGTGGAAGCCACTGGACCACAGGAGGTGTGATAGAGCCTTTGATCTTCAGGATGCACGGTTTCTGTTCTGCCCCCTCAGGGATGTGGGAATCTCCCAGACTTGTTTCCTGTGCCCATCATCTCTGCCTTTGAGTGTGGGACTCCAGGCCAGCTCCTTTTCTGTGAAGCCCTTTGCCTGTAGAGCCAGCCTTGGTTGGACCTATTGCCAGGAATGTTTCAGCTGCAGTTGAAGAGCCTGACAAGTGAAGTTGTAAACACAGTGTGGTTATGGGGAGAGGGCATATAAATTCCCCATATTTGTGTTCAGTTCCAGCTTTTGTAGATGGCACTTTAGTGATTGCTTTTATTACATTAGTTAAGATGTCTG…	689
CASP2	NM_001224	pMIR-CASP2_2	GACTAGT GCCTTGCATTTGTACCTTATTGATCTTTGCCCATGGAAGTCTCAAAGATCTTTCGTTGGTTGTTTCTCTGAGCTTTGTTACTGAAATGAGCCTCGTGGGGAGCATCAGAGAAGGCCAGGAAGAATGGTGTGTTTCCCTAGACTCTGTAACCACCTCTCTGTCTTTTTCCTTCCTGAGAAACGTCCATCTCTCTCCCTTACTATTCCCACTTTCATTCAATCAACCTGCACTTCATATCTAGATTTCTAGAAAAGCTTCCTAGCTTATCTCCCTGCTTCATATCTCTCCCTTCTTTACCTTCATTTCATCCTGTTGGCTGCTGCCACCAAATCTGTCTAGAATCCTGCTTTACAGGATCATGTAAATGCTCAAAGATGTAATGTAGTTCTTT…	689
CASP2	NM_001224	pMIR-CASP2_3	GACTAGTTTCTCCTGCCTCAGCCTTCCAAGTAGCTGGGACTACAGGTGCCCGCCACCGTGCCCGGCTAATTTTTTTGTATTTTTAGTAGAGACAGGGTTTCACCATGTTAGCCGGGATGGTCTTGATCTCCTGACCTCATGATCCACCCACCTCAGCCTCCCAAAGTGTTGGGATTACAGGCGTGAGCCACTGCGCCCGGGCAAGACCTTTTTTTAAAAAAAAAAAAAAAAAAACTTCCATTCTTTCTTCCTCCAGTCTGTTCTCACATAACAGAGTAGTTTTGGTTTTTAATTTTTTTTGGTTGTTTGCTGTTTTTTGTTTTTTAAGGTGAGTTCTCACTATGTTTCTCAGACTGGTCTCGAACTCCTGGCCTCAAGCCATCTTCCCGCCTCAGCCTC…	689
CASP2	NM_001224	pMIR-CASP2_4	GACTAGTCTTTTCCTGGGCCTTCTCAGCTCTCCACCCCCACCACTCTTGACTCAGGTGGTGTCCTTCTTCCTCAAGTCTTGACAATTCCCGGGCCCTTCAGTCCCTGAGCAGTCTACTTCTGTGTCTGTCACCACATCTTGTCTTTTCCCCTCATTGCATTTATTGCAGTTTATATATATGCTACTTTTACTTGTTCATTTCTGTCTCCCCTACCAGGCTGTAAATGAGGGCAGAAACCTTGTTTGTTTTATTCACCATCATGTACCAAGTGCTTGGCACATAGTGGGCCTTCATTAAATGTTTGTTGAATAAAAGAGGGAAGAAGGCAAGCCAACCTTAGCTACAATCCTACCTTTTGATAAAATGTTCCTTTTGACAATATACACGGATTATTATTT…	704
CASP3	NM_004346	pMIR-CASP3_1	GACTAGTAGAAATGGTTGGTTGGTGGTTTTTTTTAGTTTGTATGCCAAGTGAGAAGATGGTATATTTGGTACTGTATTTCCCTCTCATTTTGACCTACTCTCATGCTGCAGAGGGTACTTTAAGACATACTCCTTCCATCAAATAGAACCACTATGAAGCTACCTCAAACTTCCAGTCAGGTAGTTGCAATTGAATTAAATTAGGAATAAATAAAAATGGATACTGGTGCAGTCATTATGAGAGGCAATGATTGTTAATTTACAGCTTTCATGATTAGCAAGTTACAGTGATGCTGTGCTATGAATTTTCAAGTAATTGTGAAAAAGTTAAACATTGAAGTAATGAATTTTTATGATATTCCCCCCACTTAAGACTGTGTATTCTAGTTTTGTCAAACT…	689
CASP3	NM_004346	pMIR-CASP3_2	GACTAGTCTTAACATTCATAGAGGGGTGGAGTTTTAACTGTAAGGTGCTACAATGCCCCTGGATCTACCAGCATAAATATCTTCTGATTTGTCCCTATGCATATCAGTTGAGCTTCATATACCAGCAATATATCTGAAGAGCTATTATATAAAAACCCCAAACTGTTGATTATTAGCCAGGTAATGTGAATAAATTCTATAGGAACATATGAAAATACAACTTAAATAATAAACAGTGGAATATAAGGAAAGCAATAAATGAATGGGCTGAGCTGCCTGTAACTTGAGAGTAGATGGTTTGAGCCTGAGCAGAGACATGACTCAGCCTGTTCCATGAAGGCAGAGCCATGGACCACGCAGGAAGGGCCTACAGCCCATTTCTCCATACGCACTGGTATG…	689
CASP3	NM_004346	pMIR-CASP3_3	GACTAGTTGAGCCCTCAGCCCGGGAGGCAGGCTCCAGGCCTCAGCAGGTGCGGAGCCGTCACTGCACCAAGTCTCACTGGCTGTCAGTATGACATTTCACGGGAGATTTCTTGTTGCTCAAAAAATGAaaTCGCATTTGTCAATGACAGTTTCTTTTTTCTTACTAGACCTGTAACTTTTGTAAATACACATAGCATGTAATGGTATCTTAAAGTGTGTTTCTATGTGACAATTTTGTACAAATTTGTTATTTTCCATTTTTATTTCAAAATATACATTCAAACTTAAAATTAGAGCTCG	300
CASP6	NM_001226	pMIR-CASP6	GACTAGTTTAATAGAGGCTATCTAATTTTACACTCTGTATTGAAAATGGCTTTCTCAGCCAGGCGTGGTTACTCACACCTGTAATCCCAGCACTTTGGGAGTCCAAGGTGGGCGGATCACCTGAGGTCGGGAGTTCGAGACCAGCCTGACCAACATGGAGAAGCCCCGTCTCTACTAAAAATGCAAAAAAAAATTTAGCTAGGCATGGCGGCGCATGCCTGCAATCCCAGCTACTTGGAAGGCTGAGGCAGGAGAATCACTTGAACCCAGGAGGTGGAGGCTGCGGTGAGCCGAGATTGCGCCATTGCACTCCAGCCTGGGCAACGAGTGAAACTCCGTCTCAAAAAAAAGAAAATGTCTTTCTCTTCCTTTTATATAAATATCGTTAGGGTGAAGCAT…	602
CASP7	NM_001227	pMIR-CASP7_1	GACTAGTCCATATCAGGGGTACATTCTAGCTGAGAAGCAATGGGTCACTCATTAATGAATCACATTTTTTTATGCTCTTGAAATATTCAGAAATTCTCCAGGATTTTAATTTCAGGAAAATGTATTGATTCAACAGGGAAGAAACTTTCTGGTGCTGTCTTTTGTTCTCTGAATTTTCAGAGACTTTTTTTATAATGTTATTCATTTGGTGACTGTGTAACTTTCTCTTAAGATTAATTTTCTCTTTGTATGTCTGTTACCTTGTTAATAGACTTAATACATGCAACAGAAGTGACTTCTGGAGAAAGCTCATGGCTGTGTCCACTGCAATTGGTGGTAACAGTGGTAGAGTCATGTTTGCACTTGGCAAAAAGAATCCCAATGTTTGACAAAACACAG…	689
CASP7	NM_001227	pMIR-CASP7_2	GACTAGTGAAGCTGTTACCACACCCAGGGCTATGAGGATAATGGGAAGAGGTTTGGTTTCCTGTGTCCAGTAGTGGGATCATCCAGAGGAGCTGGAACCATGGTGGGGGCTGCCTAGTGGGAGTTAGGACCACCAATGGATTGTGGAAAATGGAGCCATGACAAGAACAAAGCCACTGACTGAGATGGAGTGAGCTGAGACAGATAAGAGAATACCTTGGTCTCACCTATCCTGCCCTCACATCTTCCACCAGCACCTTACTGCCCAGGCCTATCTGGAAGCCACCTCACCAAGGACCTTGGAAGAGCAAGGGACAGTGAGGCAGGAGAAGAACAAGAAATGGATGTAAGCCTGGCCCATAATGTGAACATAAGTAATCACTAATGCTCAACAATTTAT…	732
CASP9	NM_001229	pMIR-CASP9	GACTAGTGGCCAGGGCCCCTCACCCTGCCTTATCTTGCACCCCAAAGCTTTCCTGCCCCAGGCCTGAAAGAGGCTGAGGCCTGGACTTTCCTGCAACTCAAGGACTTTGCAGCCGGCACAGGGTCTGCTCTTTCTCTGCCAGTGACAGACAGGCTCTTAGCAGCTTCCAGATTGACGACAAGTGCTGAACAGTGGAGGAAGAGGGACAGATGAATGCCGTGGATTGCACGTGGCCTCTTGAGCAGTGGCTGGTCCAGGGCTAGTGACTTGTGTCCCATGATCCCTGTGTTGTCTCTAGAGCAGGGATTAACCTCTGCACTACTGACATGTGGGGCCAGGTCACCCTTTGCTGTGAGGCTGTCCTGTACATTGTGGGATGTTCAGCACTGTCCCTTGCCT…	687
CAV2	NM_001233	pMIR-CAV2_1	GACTAGTATACTTGGACCCCAGGTCTGGAGATTGGGATACTGTAATACTTCTTTGTTATTATAACATAAAAGCACCACTGTTCTGTTCATTTCCTAGCTGTTCTAATTAAGAAAACTATTAAGATGAGCAACCACATTTAGAAATGTTTATTGACAGGTCTTTTCAAATAATGCTTTTCTAATTAATAGCCAAAGATTTCATATCTAACTTTGTAACCAGAATTATACAGTAAGTTGACACCACTTAGATTTAAAGGCAGACAGTTTTGCTTTAGTACAATAGTATACATTTTATAATGATGAACTTATAATGATTAAGGGACATTTCTATAAAAATACTACAATAGTTTTATGCACAACTTCCCATTAAAAATGAGATTTCTTATTTGTTTGTCTGTT…	689
CAV2	NM_001233	pMIR-CAV2_2	GACTAGTTCTAATCAGATTGCTTAAAAGCATTTTTATTATATTTATGTTGTTGAACTAATATATGAAATAAGTAAATGTAGCTCCCACAAGGTAAACTTCATTGGTAAGATTGCACTGTTCTGATTATGTAAGCATTTGTACATCTTCTTTGGAAATAAAAGATAAAAGAGCGATACACAAAGCTTTCTTTTCTAACTTTTCCAAGCAAAATCTAAAATGTTTTATGACATTTTTCTGGCTGTGATCTTAAAATAATTCATATCTAAATAGTATTTTGTCTAGGAGATGCTTTCTCTCTAGTAGTTAGAAATTAAATCTGTGTCAGCATTCCTATTAATGTCTCACTTTACTTTCAAGTAATATTGGTGCTATTTAACATTTTACAGTAAATGTTACTT…	689
CAV2	NM_001233	pMIR-CAV2_3	GACTAGTCCTGTAATCCCAGCACTTTGGGAGGCCAAGGCGGGTGGATCATGAGGTCAGGAGATCAAGACCATCCTGGCCAACATGGTGATACCCCGTCTCTACTAAAAATACAAAAAAATTAGTTGGGCATGGTGGCATGCACCTGTAGTCCCAGCTACCTGGGAGGCTGAGGCAGGAGAATTGCTTGAACCTGGGAGGCAGAGGTTGCAGTGAGCCAAAATCATGCCACTGCACTCCCGCCTGGCAACAGAGCAAGAGTCTGTCTCAAAAAAAAAAAGAAAAAAAGAAAAAAAGAAAAAAGAAAAATCTCATTATTTCAAAATGATAGACATATACCAAAAACAAGTCTATAATGTGAGTAGTTACTAAAATTTACACATCTTAAAAGTGTGTAAATG…	689
CAV2	NM_001233	pMIR-CAV2_4	GACTAGTTAATCATTACCTTAAAGCATCACCACTCATTTTGACCATATAGATTTTATTATGTTAGTTTAAAAGGTCAATCAGCCTCATGACTTTATAGTTATGTCTTGTATTTAAAAACATTTTTTATACATTTGGTTATGTTGATAAACCAAAAACATTTGATTAATAAAATATCTATTTGAATAAATTATGAGCTATCCTTTCAAACAGCTATTGGCAAGTTTTAAACCCAAAATATATACACATAGTTCTGTAATAAAACTGTTTGACTTCTCAAGTAACATGACTTCCTTATTTCTGAACAGTACTGGTTACTTTCAAAATGAATTTTTATTGAGATTTTCCATTAACTATTTTTTTCAAAGACTCAAATTTTGTACCAAGTAAATCCAGGCTTT…	499
CCNE1	NM_001238	pMIR-CCNE1	GACTAGTCCACCCCATCCTTCTCCACCAAAGACAGTTGCGCGCCTGCTCCACGTTCTCTTCTGTCTGTTGCAGCGGAGGCGTGCGTTTGCTTTTACAGATATCTGAATGGAAGAGTGTTTCTTCCACAACAGAAGTATTTCTGTGGATGGCATCAAACAGGGCAAAGTGTTTTTTATTGAATGCTTATAGGTTTTTTTTAAATAAGTGGGTCAAGTACACCAGCCACCTCCAGACACCAGTGCGTGCTCCCGATGCTGCTATGGAAGGTGCTACTTGACCTAAGGGACTCCCACAACAACAAAAGCTTGAAGCTGTGGAGGGCCACGGTGGCGTGGCTCTCCTCGCAGGTGTTCTGGGCTCCGTTGTACCAAGTGGAGCAGGTGGTTGCGGGCAAGCGT…	545
CCNE2	NM_057749	pMIR-CCNE2_1	GACTAGTAGAAGATAACTAAGCAAACAAGTTGGAATTCACCAAGATTGGGTAGAACTGGTATCACTGAACTACTAAAGTTTTACAGAAAGTAGTGCTGTGATTGATTGCCCTAGCCAATTCACAAGTTACACTGCCATTCTGATTTTAAAACTTACAATTGGCACTAAAGAATACATTTAATTATTTCCTATGTTAGCTGTTAAAGAAACAGCAGGACTTGTTTACAAAGATGTCTTCATTCCCAAGGTTACTGGATAGAAGCCAACCACAGTCTATACCATAGCAATGTTTTTCCTTTAATCCAGTGTTACTGTGTTTATCTTGATAAACTAGGAATTTTGTCACTGGAGTTTTGGACTGGATAAGTGCTACCTTAAAGGGTATACTAAGTGATACAG…	689
CCNE2	NM_057749	pMIR-CCNE2_2	GACTAGTGTGTTCAACCTGTGCTCTAAACAGTGGGAGTACCAAAGAAATTATAAACAAGATAAATGCTGTGGCTCCTTCCTAACTGGGGCTTTCTTGACATGTAGGTTGCTTGGTAATAACCTTTTTGTATATCACAATTTGGGTGAAAAACTTAAGTACCCTTTCAAACTATTTATATGAGGAAGTCACTTTACTACTCTAAGATATCCCTAAGGAATTTTTTTTTTTAATTTAGTGTGACTAAGGCTTTATTTATGTTTGTGAAACTGTTAAGGTCCTTTCTAAATTCCTCCATTGTGAGATAAGGACAGTGTCAAAGTGATAAAGCTTAACACTTGACCTAAACTTCTATTTTCTTAAGGAAGAAGAGTATTAAATATATACTGACTCCTAGAAAT…	689
CCNE2	NM_057749	pMIR-CCNE2_3	GACTAGTGAAAACACCACTAATTGTGTACATATGTATTATATAAACTTAACCTTTTAATACTGTTTATTTTTAGCCCATTGTTTAAAAAATAAAAGTTAAAAAAATTTAACTGCTTAAAAGTGAGCTCG	129
CDKN1C	NM_000076	pMIR-CDKN1C	GACTAGTTTTAGAGCCCAAAGAGCCCCGAGGGAACCTGCCGGGGCAGCGGACGTTGGAAGGGCGCTGGGCCTCGGCTGGGACCGTTCATGTAGCAGCAACCGGCGGCGGCTGCCGCAGAGCAGCGTTCGGTTTTGTTTTTAAATTTTGAAAACTGTGCAATGTATTAATAACGTCTTTTTATATCTAAATGTATTCTGCACGAGAAGGTACACTGGTCCCAAGGTGTAAAGCTTTAAGAGTCATTTATATAAAATGTTTAATCTCTGCTGAAACTCAGTGCAAAAAAAAGAAAAAAGAAAAAAAAAAGGAAAAAATAAAAAAACCATGTATATTTGTACAAAAAGTTTTTAAAGTTATACTAACTTATATTTTCTATTTATGTCCAGGCGTGGACCGCT…	712
CHRM5	NM_012125	pMIR-CHRM5_1	GACTAGTAAAGTCAACAACTCCTCTCGAAAGAACAATGACCACAGTCAACATCCTCTGAGGATGAGCAAGCTGATTCTGGTTTGTATATTTTCAAAAAGAAGACATCTCATTTTGAGTCCTTGAAGATTTTTGTAAAGGCTCAAGTTTGGTTGCCAAATGGAAGGGGCCATAGCTGCAGCAATTGCTGACATATTAAATGACTCTTGCCTATGACCAAGGCCATTTGATGCCAGGGGAGTTTGCCAATGAAGTAAAGGGATAGGCTCATGGCCCTTCACAAGAGGAAGCACACTGGGTAACAATGAACAGTGACTCAGGGAACTTATGCCCCTTCTGTAGGAAACAGCAGAGACCAGGTGGAAACCTTTTCCTGTGGAAACCTGTCATAGAATTTTGTG…	689
CHRM5	NM_012125	pMIR-CHRM5_2	GACTAGTACCCATGCTGATCTCCAGGGAACCATCCTTCCTCTCAGAATCCAGAGTCTGGAAGGACTGAAACCTGGTCATACCCAGTCCTTTCAAGGGGCCTCTTTTCTACTAATAAAGATGGATCAAGTCTCCACAGTCAGTTATTTTAGTTTTTGCCAGTGGAAATTTTTTCTTTTATCTAAACAGATATTGTGCATTCTATTTTGTGCCCATTTGAACCCATTTATTTATGCTCTGTTCTTAGGAAGACTAATTGTGTAAGAGCCCTTCACTGGCTGAAGATTTTCTCCAGGCTGTTGAATTAAGGTTCTTATATTGTTTTCAGAGATCTTGCTTTCTAATCTCTTCACAGGGCAAACCTGAGCAAAATGTGGAAAACAGATTTGCTTTTGAATTTC…	689
CHRM5	NM_012125	pMIR-CHRM5_3	GACTAGTTTCATTTTTAAAAACAAAGTGTAGGTCATAGTAATACATAAAAATAAAACAGTTGACATGCATGACAGCATGAGGATTATTAAAAACCACACTTAATTGAAATCTCTAAGTGCGTATAAACAAACGGAATCAAAGGACCTTTGTGGACAAAAGTCCACAAAGAAGCAGTAGTGTGGTACACAGCAAGGATTTTAAAGATGAAGCACTCCTGTCAGACATTATTTAACTCGTTGGTTACATCTGCAGCTGGACTTAAAAATCACCAGACTTCATGCGTCTTAGTGTAGGCCGGGTCCTTTTCAGTCTCATTTGCTAAGAGGATGGAAAATTAGCTGGTTTAGTTGTCCTGGGAATTAGATATGTACCTGAGTATGGGAGAGCTTCAGCCTACC…	689
CHRM5	NM_012125	pMIR-CHRM5_4	GACTAGTGAGCAAACCTGCTCTACCAGCGCCAGATAAACAGTTGAGTCTTCGTTTAAGGCTTTGATTCCTGATAAAGATGAAAACCCCTTCATGAGAATAGGCTTTTAAGCCCATGTTGGGCATTCACCATTCGCAGTTGAGAGTGAAACAAGCTAATTTAAACAAAAGAACACAAATCGGGAAAGGATGCCATGGAGGGCACTCCTCGCACACTCCGCACTTGCTTAGGACTTGGCCTTTTTTGTTCATCTTTTGTGAAATTGATTAAGAAGTGTATTGCTGGGTGTGGTGGCTGACACCTGTAATCCCAGCACTTTGGGAGGCTGAGGCAAGAGGACTGCTTGACCCTAGGGGCTCAAGACCAGCCTGGCAACATAGGGAGACCCTGTCTCTACAAA…	689
CHRM5	NM_012125	pMIR-CHRM5_5	GACTAGTATGCCTCTTGACATAGACAAAAAATATCCCAAACTACTAGGGACAACTAGACTTCTATAGAATAGCGGCTTTAGTGGGGTCCTCAGAATGAATAGACCTAATTGTAAACTACAGGGACCTGATGGGTGGGTGGGAGGCGCATGGCCTGACTTGAGATCTTAGGCCTTCTATGCCCCCAGTCTTCCAGGCTTTGTCTATAGTAAACCATGTATGACTTTGGCTAGTTACCTACTGGATGCTGTTACTTTGCTATCATTGTAATTTGTTTCCCCTTGGCTGTGAATTTGATGACTTGTCAGGGAATCTGTTTTCCATTCAATTTTTGGTTGAACAAAGCATTTTGTCAATATTCTCAGCTTTTGCTTCGCTCCTTTGGTGAATGTCCTTTGAAG…	575
CHRNA4	NM_000744	pMIR-CHRNA4_1	GACTAGTGAAGGGACCGGGAGCCTGCGTGGCCTGGGGCTGCCGTGCACGGGGCCAGCATCCATGCGGCCGGCCTGGGGCCGGGCTGGCTTCTCCCTGGACTCTGTGGGGCCACACGTTTGCCAAATTTTCCTTCCTGTTCTGTGTCTGCTGTAAGACGGCCTTGGACGGGGACACGGCCTCTGGGGAGACCGAGTGTGGAGCTGCTTCCAGTTGGACTGTGGCCTCAGGAGGCAGTGGCTTGGAGCAGAGGTGGGGGTCGGCGCCTTCTACCTGCAGGACTCGGGCTAAGTCCAGTTCAAGAGTCTCCTGAaaTCCCCTGCAGATGGAACTCACTCCTCCCAGTCTCTCAGCAGATCTGGTGATGGTCCCGACCGCCCCAAGGGGCCCTTGAAGGGAGT…	689
CHRNA4	NM_000744	pMIR-CHRNA4_2	GACTAGTGTTTTGTGGAGCTGGTTCCGCGTGGGGAGAATCGGGAGGCCCACGCGGGACCAGCTCTCCCCTGCGCAGGCCCTCCGCGGGGGACAGGAACACCCAGCCCCAGCGAGTCTGGAGACCAGGACTCTGCCTTCCAGGCGTAGGGCCAGGGCTCTGGCAGGTGGCCAGGGCTCCACGGGGGCCTAGTGGCTTCAGCCCCTGGGGTACTTCTGTGTTGTGATTCCCCGGAGCTGGGAAGGTCCCGAATGGAGTCCAGACCTGGGCCCTGGTTCCCCCAGGACCCTGAGGGTTTCCACCTTGGCGCGCAGCCCGGGAGATCCGCCCTGGGCTCTGGGTTCGGGAAGAAGGACTTCCTGCTACAGTAGCTGTGGGGAGCTGGTGGGGGCATCCTTGAG…	689
CHRNA4	NM_000744	pMIR-CHRNA4_3	GACTAGTCAGGGGCACACTTCCCCTTGGGATGGGCACAGGCTGCCCCACCCCTCCATGATTCCAAGGGCCCAGAGGGGCGGGGCCAGGATGGCGTGTCCCCTGCCTGTGAGTGACATCGGTTCAGGAGGAGACAGTCAGGAAGCCTCCTGCTGAGTGGTCCACATTCTGCTGCCCCCAGACCCCATCCAGCCAGGGGTGGGGATGGGGTTGGGCTCTGCGTCCCACTGAGTCTCATTCCTCTGTCCCCGAGCCGAaaTCTCCTGGGCCAGGGTCTCGTCAGGAGGTGCCTGAGAGCAGAATGAATAATTGAGGTTAGGAACCCGGCATGCCGAGTGCCCCAGAAATGCCGCTGTGTCCCCGCGGGCAGTGACGTGAGTGGGGAGGAGACTCAGGCCCAC…	689
CHRNA4	NM_000744	pMIR-CHRNA4_4	GACTAGTAGGGAGACCCTGGGAGAGTGAGGTCATCCCGGGGCCATGGAAGCTGGCAGGAGACACTGGTCTCAGAGGAGGGATAGAGACGCAGATTTCAGATGTAAGAAGCCCGATCCACATTGCATAAGTGGACCCAGCTGCCAGATGTGTGGGCAGCTGCAGGGAGTGGCCCGGGGTGCTGGGCCCAGCTGTGGTTGTTCTTTTCTGGGTCAGGAGTGACTGCGGAGTGGCTGGGACGCTCCTGCCGGGGGACCCTCCTGCCGGGGGTGGCCGCTTGCCTGGGGGAAGACCCCTTTCCCTTTCTTTTTTTTTTTGAGGCTCAAAAAAAAAATCCAAATAAAGCACCATATTCCCACCACGCCAAATTAACCTTGACAACAATGTTGGCGTATTTGCGT…	689
CHRNA4	NM_000744	pMIR-CHRNA4_5	GACTAGTTGTCCGTAGCTCCTTGCTGTCTGTTCCTTCGTTTTTAATTGTGAGCAGTGTTCTTCTGTCTGAATAAACTAAGACGCAGTTTGTCCATCACCTGTTAGTGGACTTTGCTTGCAGCTGTCGGTGATTAGGAATGGAGGTGCCGGTGTGTGCATGGCACTCTATCCGTTATGCATGTTTATTTTCTGCATCTGTTAATGTTTTAACATCTTTCAGACCCAGGACTGCTCCTCCTAGGGCCAGTTAGTTCCCGGGGGTGGACAGCTTGCCTAGAACCCACCTTGCCAGGGCTGTGACCCCCGACCCCCTATCAAAGTCTCACACTAAGCCAACGTTTCCCCGCCCTGTGCCAGGCACCAGGCAGCGGGAGACACTGCTGCAGCTCGAAGCCTGCC…	689
CHRNA4	NM_000744	pMIR-CHRNA4_6	GACTAGTACGCAGCTGCTGTGGGACTGCTGGGTTAGGTGTCCCCTGGAGCAGAGGCGGCTTCGGATTTCTAAAGTGGCTGAGTCCTTTCACCTTGCACCAGAAATGCTGGATCAGGCGCAGCACACACAGCACCTGGGGATGCAAGCCCGGCCAGCCCCATGGACCAAGCCCCGCCGACCGTGTGGCCCGCCGAGCCCAGGTGCGGCCGCCCGGCTTCTGCAGGCAATGTCTGCCAAGCCCTGGAATGTGCTCCCAGTGTGTGCACAGACTTCAATGAATAAAACGCACCGTCACCAGAGCTCG	304
CHRNA6	NM_004198	pMIR-CHRNA6	GACTAGTAATGTATTTTCTTTTATGTTCAGAAATTTACAGACACCATATTTGTTCTGCATTCCCTGCCACAAGGAAAGGAAAGCAAAGGCTTCCCACCCAAGTCCCCCATCTGCTAAAACTGATGGCTACATGGAAAAAGAGGACTTTCTTGCACATTAGGAAGCAGAATATCCTCCAGTGTAGCACAGGGGGAGAAGTGAGAAGTGTTATGACATTAGTGCCCTGATTGGGCAGCACCCACGGCTACAGTATCAGGTCAGGTTTCTCGTGTCTGTGTGTTTGGCTTCTAAAGACAAGAATGACTTACAATACAGCCTAATTATGTAATTAACATCAAGCCACACTAAAAAGTTCTGCTGTACCTCCAGTGGATGCTGTTTCTCAGTATTATGACATGT…	573
CHRNB2	NM_000748	pMIR-CHRNB2_1	GACTAGTGGCCCTTCCTCATCTCCATGCTCTTTCACCCTGCCACCCTCTGCTGCACAGTAGTGTTGGGTGGAGGATGGACGAGTGAGCTACCAGGAAGAGGGGCGCTGCCCCCACAGATCCATCCTTTTGCTTCATCTGGAGTCCCTCCTCCCCCACGCCTCCATCCACACACAGCAGCTCCAACCTGGAGGCTGGACCAACTGCTTTGTTTTGGCTGCTCTCCATCTCTTGTACCAGCCCAGGCAATAGTGTTGAGGAGGGGAGCAAGGCTGCTAAGTGGAAGACAGAGATGGCAGAGCCATCCACCCTGAGGAGTGATGGGCAAGGGGCCAGGAAGGGGACAGGATTGTCTGCTGCCTCCAAGTCATGGGAGAAGAGGGGTATAGGACAAGGGGTGG…	689
CHRNB2	NM_000748	pMIR-CHRNB2_2	GACTAGTTCCAGATCCTCTTTCCCCACTGAAGAATTCTGCACCCTCTGGACTTCCCTCTTCTTCCTTCCTTTCTCAGGCTCAAGGTGTGGGGGGCAAGGCTGAGTATTAGGGGAGCTTCTGAGTTCTGAATCTTTGGGTGACCTGCTTGGAGTCTCAGGTCCAAATACTTGAAATCTGTGAGAAGTCCAAGTTCATGGGCTTTTGGAACTGGAAGAACTTTGTACAGCCATGGATTCCAACATAAGCCATGTTGCAGATGAAGAAACTGACCCACACGGTGAGACAAGCACAGGTGGGTCTGACTCTTCCTCCCTGCCCTGAGATCCATCTGTCGAGTGCCCTGTTTTTTCCCCACTTTGAACTGACTGGTTACTCTAAGGAAGTGAACTGAGGATGTT…	689
CHRNB2	NM_000748	pMIR-CHRNB2_3	GACTAGTCCCTGACTCTGCTTCCAGAGGCCAGCAGATGGTGGGTTACAGACGGGTCAGCCTGCCAAGTGCACCTGAGGGACCTGACCTGACACAAGCCATTTTGTCCCTAGAGCCCAGCTGGGACTCCTGCTTCTCTAGGCAGGGCAGAGGGAGGAGACACAGCACAGGCACAGAGCATGGGACAGGGACCCCCGAGTCTGGATTCAAGTCCTGGCCCTGCTAGTAACTCATGTGAGCCAGCTTGAGCAAGTCCCTTCATCTTGCTAGAaaTCAGCTTCCTTGCCTATAAAACGTAGGTGGCAATGCCCTCTTCCTGAGGTTGCTGGGAGGATAAGGCAGTGCTTGTGAAAAAGTCTAGCGCTGTACCTGGCACAGAGTAGATGCTTCATGAATGTTGA…	689
CHRNB2	NM_000748	pMIR-CHRNB2_4	GACTAGTCTGGGTCAGCACCTCCTGACACAGGTGTGTGCTCAGGGACCCCAGGCTCTAGTCCTGTACTGGCTGTGGAAGCCTATCACTGGGACAGGAAGCCAGTGGCTGCAGGAGACAGGCCTCAGCGCATCTCGTCTGTCAGGATGGGCTCACGGACACCTTTTCTTGGTAGCAGGGAGTGTCTCTGCACTATGGAAACTTTCCCTCTTCTAGAGCGGATTGGGAGTTGCCTGTATTATGCCTGAACCCTCCTTGAACTCATGGTCCTGGGGAAGGCGTCTTGGAACCAGAAACAGCAACAGGAAAGGAGCCTCCCTCTGAAGGGTAGGATGCCGGCCTGAGGCCCTCCCTCTTGGCTCTCCCAGGGCCTGGGCTACCCCGAGGCCCCAGCAGCTGCT…	689
CHRNB2	NM_000748	pMIR-CHRNB2_5	GACTAGTATGAAAGGGTTACCTGGGCAGTGTCATTCCCTCCATCTCTGTACGCAGCCCTTTGGGAACCATCACAATAAGGAAGAGGTGAGGGCAGAGGTGAAGGATCCACTGCCCAGGCAAGGTGCTACCATGTGGTGGGAGAGTGTGAACCCTCAAGTGCACTGGGAAGCTTTGGGGAACCACAGTCTCTTCCACCCTTGGGTCGTGTGTCGTCCTCTTCTCTTGATGTCAGGGAAGCCCCTATGCCTCCTTCCCGTGGTGGGGCTATCTCTGCAGAGAATCGGGTGCCCAGCTTAATGCTGGGCAAGGACTGGAGGAAGCTCCAGATCTGGAGGTGGCAGAGATACTGGATGGAAACCTGGAGCAAGGGTTTGGGAGGGGAAGTGAGGAAACAGGTT…	689
CHRNB2	NM_000748	pMIR-CHRNB2_6	GACTAGTCGTTTCCCCCAATGGTCTTGAAACGGAAGAGGAAACAGGGAGGGCTCTTTGGATGGTTTGGGGACCTGGGGCTGTTTGTATCCCAGTATTAGCTCCTGTTACTAAGGGTCTGCTCTGCGCCAGGTCCTCAGCATGCGTTGTCTTTATTCCGCGTGACAATCCTATGGGAAGGGGCCTCCACCTACGTAACAGAAATGCGGCTCAGAAAGACCAAGTGACAGCTAGTGAGTAGTGCTGGGCCTGAACCCCAAAGTCCACACTCTTGCTATAGCCGCTGAGGCAGGCAGAAGAaaTCCTTGGGAGGAAAGTAAGGGGCATTCAAAGCCTTCTCTGAATCACTCCCCAAGCCAGAGTAGACCTGGTTCCAGTTGTCCCCCCCTTGTTTCCGGGCA…	689
CHRNB2	NM_000748	pMIR-CHRNB2_7	GACTAGTATTTGCACTGGTCTAGCCTACTCCAGGTCAGACTCATTAGGAACTCAAGATTCTCGTAAAGAAAGTTGTTTCCAAAGTTGTCTTGTCACTCTATTTGGGGGTTGGGAGAGAGCCCGTGGGGGCCAGCGTTGGCGAATACAGGAAAAAGGGAGAATGCTGGAGAAACTGGACTCGTGAGAGCTTAAAGACATCACAAGAATCCAAAGAAAAAGTGAGTGGTGACAGAGCTCG	238
CLOCK	NM_004898	pMIR-CLOCK_1	GACTAGTCACACGTGCTTCCTCTCTTGACATCAAGGGAGGAAGGGGATGGCCCATTAAGAGTTACTCAGATGACCTGAGGAAAGGAGGGAAAGTTCCAGCAGTTTCATGAGATGCAGTATTGAGTGTTCTAGTTCCTGGAATTAGTTGGCAGAGAAAATGCTGCCTAGTGCTACAGATGTACATTAAATACCAGCCAGCAGGAGGTGATCATAGGGGCATAGCCAGTTCTGACAGTGTTTTAGGTGCCTGGATATTTTTTGATGGAAAAAGAATATATTGCCAAATATTAAGAAGCTCAGCTATGAAATGACCTCCAGGGAATCAGAAAGGCACTAATGATGTTAGTAACTTTTAGTGGTTCTGTGCCTCTTATCAAGTGTTACAGAGGACATACCACT…	689
CLOCK	NM_004898	pMIR-CLOCK_10	GACTAGTCATATCCATATTAAAATCCATTTAAAGTTCTTAAATTTGGCGGAATAATGTATACAGGCTGTAAACTTCTACAAAAAATGTTTGCTGTCTTTAATATGGTGTCAAGTTACTTGGTCCTTTGAAAACAAAACAAAACTTCCATACACAGCACTGCCCAGTAAAGCAGTGTTGGAATATTGGAAACCTAGACATTTGAGGATCCTTCTTGCTCACAAGCATTGGAACAGAATCCTCCACTTTAGGACTCAGAGAAGCTATGGAGTCCCACAGGCTAGGTATAGCACACAACTTAGAGAACGGTAGTTAAAGCACGTCAACCACAATTGAATTTAATGATCTAAAAAATATTTCTTAACTCTGAGGGTTAAACTGAAGATACGTTTTCAAATAAA…	689
CLOCK	NM_004898	pMIR-CLOCK_11	GACTAGTGCCAGAACAGTTACCATTCAGACCATACTGGAATGATTTTGAAATCTTTACTATGGTTTAAGTTGGGGAAGGCCTCAGTATGGCATTTTCATATTCACTCTATGTAAAGATTGAAGCCCAAAGATGAGTTAAATTCAGTGCTGTATTGAAACCAGTCAGTGCAAAAAAAAAAAAAAAGTTTTACCTTTGTAAATTTTTCATTGTTAACATCAGTTGGTAGTTGTTAAAACATGCACCAAATTCTTTATAATGTTCTGTGTGGTTCTCAATGTGATATTCTTGACATTGCTGTCCTTACTGCTTGGTTCTTGGTTTTAAATTAAAAAGTAGATGTAGCTCATCATTTTTACTTCCAAAACGGTGGAGCTAAAAACGGCTAATTGATCTTGAGA…	689
CLOCK	NM_004898	pMIR-CLOCK_12	GACTAGTACAATTGGTTACACTTGTTTTTCAAAGCTATCCTTTGAGGAGAAAGTCAAAATGTGTTGTTAGCCTACCTCCACTCAGGCCTCTTGCTGTGTAATCATTATTCCAGGTTATGATGTGCATAGCTTTTAAAACTGCGTGTACTATTATTCTGCTCTTTCCCATACTCTTGTCATGTATTCAGAACCTAAACTTATAGCAAAAGAGCCAAGCAGTAGCAGTTTTTGTAAATGTAAAAATAATTAGATCCAGACTTTGTTTCCTTCAATTTTAAAAATAAAAAATACCTCAGTGCTATGTTTTTCAGTTATCACCTGCATTTCTCAAAAAATAACACCTGCTTCATGTGGCACATAACTTGTAAGAATCACATTTTGGATTTTAAAGAAAGACTA…	431
CLOCK	NM_004898	pMIR-CLOCK_2	GACTAGTTTCCTGAAATTCTGACACCATGTGCAAACTGATCCATCCTGTTTTTCCTTTTGTTTACAACACAGTAGTGTTCTGTTCACTTTTCCGGGGCACAAGTTTTTTTGTTCATACTTTGGCTGTGATGTCACAGTTTGTTCAGTGAGGTATGATGTGCTGCTGGGAATGGATTTTTTTTTTCAGGTTAAATTATTGATACAACAGGATTTTCAAGTTATTCAGAAATATCCCTCATTTCATTATTTTTCAATTATGTTTGAAAATAGGATTTGCACTGCTTTATTTTAGGTGGCTGGGAGTTTTGATTGCATATTTTGTTATAGTTCATAGTTGGAAATATTTGCGTAAATGGTTTTCAACAAGCCTGAAAGTAATTTCAAGAATGTTTCAGTTAT…	689
CLOCK	NM_004898	pMIR-CLOCK_3	GACTAGTTTAACAGCATGTGGGTGTCAGTGTCATTATTAGTCTCCTAATAAGTTCCTCTGAAGACTGCTATCAGTCTCTTGGACTGGAGGTACAAATAATTTAGAAATAAAAGATGATAACCTAACACTATCATAGTTATTAATGTGATCCTAAAATTGTTTCCTAAATCAGCATTTTTCTTTAGTCATTTAAGAATTTACCAGAAATATTTGCTCAATATGATCTTGATATTCCTACAAAGAAAAAAGAAGGGGTAGGGATTTGGCTATGCCTTCACTACAACATTAGAATATTGTAACTCACATGCCTTCTAAACGTGAACTAAGATTTCCTTTGGCAATATCATATTCTAAAAGTAATAAATTCCAATACAAGTTACATACATTTAAAAAACATTT…	689
CLOCK	NM_004898	pMIR-CLOCK_4	GACTAGTTCTTAAGACTTCTCTGTCCTCTGCTTTGCTGTTATCCTTAAGGCATATACTTTGTCTTTCTGCAGAAAATTCTACCTGGCTACAATTACTTTGAACATTAATGTTGAAAAAGAAAACAACCAAAGAAAATTGGTACTTACCCTTCTACAAAAGAAGTGTGACTAGATATCAATCAGTAATTAACATATCAAGGAaaTCTTCTAGCTAAATGACCATCCAGTAGAGATTTCCCACATTCCCATGAATATCAAGAATAGTTGTCAGAATATGTATGTACCTGAGCATATGTACACAGACAAGGGGGATGTTGTGGAATATGGCAATAGCATTGTTCTTCTCCCCTTTCAAATTGCCTTTCTTGACCTTATGCCATTCCATATATATCTGAGTTG…	689
CLOCK	NM_004898	pMIR-CLOCK_5	GACTAGTATTTTCCTTTATGATTCTTACTGTTCTTCGCAGCTCATCTTTTCCTGCTTAGAATTAACCATTGCTAATTTAAAGGAGCAGCTAGCTGCTTTTCTGTCAGTCTGAAGCGTAGTAGTGGAAGAGGTAGTAAGCACCAGCTGCCTCTTTGCTGCTTTGTTTTCCTCCTGATTCTCTTAAATTTGGGTTGCAAAGCTATCCCGCCCCCCACCCTGCCCCATGAAACTTGAGCATTCAAATGAAGATTCAGCAGTGTCTGTTCTTCATTTCTATAGCCAAAGCTGTTAGTTAAAATCCCAAATCTATAGCATTTAAAGATACCAAATAGAAACACCTTCCAGCTTTAAAAAAAAAAAAAAAAAAGTCTTCCCTCTGCTTTATTCTCACTTTCTTAA…	689
CLOCK	NM_004898	pMIR-CLOCK_6	GACTAGTGATGCAGGTAGCATGTGAGTAAATACTACGGTCTAGCCTTCGAGCATCCCAAATTCCGGGGGTAACTTGACAGTGCTGTGCTCTCCTTTGTCATTTATATCTGGCTTAGGAATGGAATAGTAATAACAAGATGCCAGTGATTTGGAATAGTTTGTTATAGAACATTCAGTGCAAAATAGTGAAAATGTTTGGTCTTCAGAAGTGCTGTAGTTGTTGGTCATTGCCTTAAAGCAGTCTGCTTGACGCTAGGAGCACTGAAGCAGTCCAGCTCCATCAAGAGCACTGTTGAAGGGAGAAGAACCCTTGTTCAGGAAGCCTTAGAAAGGGATCCTTAAAATAGTACTCTACGCAGACAAGTGAAAATTCTTTTAAACTGGATATTACTCAACATG…	689
CLOCK	NM_004898	pMIR-CLOCK_7	GACTAGTAAGCTGATTGGAATTTTTGAATGGTAGAGAAGAAACAGCACAAAGGCACTTGCCATTTTAAGTGTTTGGAGAAAGAGAACCTTTTAAGTTTGGATTGGGTGAGCTTTCTTCTAAAAGGAGCTTCTGAAGTAATTGCAAAGGAATAGAATCGACTATTTTTATAGTATATTTAATATATTTGTATATAACTATAATAGGAACCCTCTACATGCCTCCCACTTTTCTAATTTACTTCCCCTTTTGCCATAGCACatGTATAGCCTCATCCGCATGGGTAATGTGCCTATTGTCAGCCTACCAAAAGATAGTGCTGCTGCTTTATGAGACAGGTGAGAAGACCCAACTCTCATGCCTGGGGATCCTTTACGGAAGGAATAGCACACACTTTTAAA…	689
CLOCK	NM_004898	pMIR-CLOCK_8	GACTAGTTCAAGAGATTGTAGATGCCTAGTTTGATTTAAACACTATTGTAAACCTATCTTGCCTATTGTGTGGACACCAAAAGAGACCAATGAGCCTGTTTATTTTTCAGAGGTCTAGGAAAATTGCATCCGTGTGAGTAGATGTACAGAACTAATCTAAAAGTGATTGCTAGTAACATTTTAGAATATAATAATTTCAAGAATTATTCTGAGTGTTTTAAATGTGCCCTGAAATGTTGGCATGTCATTTCAGCATTTCCATTTGAATTGCTCTTGTAATATTTTTGCACAAAAAGGACTGAGAAAAAGAATACTTTGGTTAAAGGAAAAAAATAGTATAATTTGGTCTTTAATTTTAATGTCTCCTGTGGAAACACTGGGGATGAATTTTGTTGGCAC…	689
CLOCK	NM_004898	pMIR-CLOCK_9	GACTAGTTATGGAGAGACAACTAAGTGAAATTCCATCACCACCACCAGCAAACACTGAGGTGCTGCATTAAGTGACAATCAAACatGTAAGTATTTATGAAAGAATTTAGAAAGGGGTTCAAAGAAGCAATTGCTTTTAAAGCAGTTCTCTGGGGTTCTTGAATAAAAATGGCTAAATGTATTTATTTATATTTTAAAATACCTGTGTGTTCTGTTTTCTCATCAAAGTGATTTCGGTGTCATGTATTTAATGTGTGGTTTGTTTTGTTTTGCACCATATTCTTCTTAGGGAACTGGCTCTGATTTGGGGTGCAGTCACCAACTCTCATGATAATCTTTACGGACAGTCTGAATCTACTTTACTTCAGGACGGCAGTGGAGGGGCCAACTCCAGATGCC…	689
CNR1	NM_016083	pMIR-CNR1_1	GACTAGTGCCTGATGCCTCCCTGGCAGCACAGGAAAAGAATTTTTTTTTTTAAGCTCAAAATCTAGAAGAGTCTATTGTCTCCTTGGTTATATTTTTTTAACTTTACCATGCTCAATGAAAAGGTGATTGTCACCATGATCACTTATCAGTTTGCTAATGTTTCCATAGTTTAGGTACTCAAACTCCATTCTCCAGGGGTTTACAGTGAAGAAAGCCTGTTGTTTAAGTGACTGAACGATCCTTCAAAGTCTCAATGAAATAGGAGGGAAACCTTTGGCTACACAATTGGAAGTCTAAGAACCCATGGAAAAATGCCATCAAATGAATAATGCCTTTGTAACCACAACTTTCACTATAATGTGAAATGTAACTGTCCGTAGTATCAGAGATGTCCATTT…	689
CNR1	NM_016083	pMIR-CNR1_2	GACTAGTCCGTAAAGGTTTATTTTTCTGTTACCTCAACAAGAAGAATTTGAAGACTTCAAAATATTGAGCAGAATTCATTCATACTTAAAAATTTATTAGCCCTGCATTTTCATAGGAAGACACATTATCTTCTGGACTATAGCTGTTCTAATGGATTATAATCAGAATGGAAGAGAGAAAGCATATTGACTTTTTTTGAGCGACATCTCTGACTTTCTTTAGTCTTTAGCTATTACTGGATCTCTTAAGACAGCATGTGTTAATCTTAATGTATATCGTTATCACTGTGCAGTTGCTGTTTACTTGAATAGTATTGTGTTCCTATATTCCAGGTTTAAGTAGATTTCATGCCTGGGTGGCCAAACAACAGTCTTCATTTTTTTTAATTGAAAAGAAGT…	689
CNR1	NM_016083	pMIR-CNR1_3	GACTAGTTCAAGTATTACTAAATTGACCTTTAGGTATTACACAAGACCAGTGCTTAGCAAAAAATAATGACAGGCATCCAAGGAAGGGATGTATTTGTAGTGTTATTGCCAGGAAAGGAGAGTACTTTGGTTTCTGAGCACCGAATATTGAGCAATATGTCAGTCACTAAAAGGAAGACAGTTCTACAGAAAAACAATGGTAACATTTTTCAATAGCGTGTGTAGATAGTATGCACTATATACATCACGTTAAAGTAGGACTATCACACCCAGCCCATGTGGCTAAAAAAGCTGAATCAGACAGTGGATGAGACACACAACGGCAGTGAAGAACCGATACACTTGGCATTGACGTCTAGCTATGCTGTATCTGTGCTTTGCCCACATGCCCTTGGTGAC…	689
CNR1	NM_016083	pMIR-CNR1_4	GACTAGTTCCTACAAGGCCCCAAGGTTTACATAGTCTGAAGTGAAGTACAGAGCTGGCATCTATCTGGTGATTTCTAGCTCTCGAGATACCCAAGCAGCCTGATGGGGCAGTTCCCCTTCTTACGGTTCACGCTCTAAGGCAGGATGTGGCTTATGAGATACTTTGCATTGTCTGTCTGCACACCTTGAATCTGCCTGCTGGCTCCCTTACTTTACCTCTCTGTCATGTGCAGATGAAGGCTCAGGGTGCTAGAGGATTAGTAAGATCTCTTTCTAAAGACAGGAGAGATTATTTACAAGAAGAACTCACCAGGGTTTAGTTTGCATTTAAGAATTGCCAGTCTTTTGTCCTGCATCATCTTGAACATTAATCCACATGTTTCAGAaaTCACCAGGCAG…	689
CNR1	NM_016083	pMIR-CNR1_5	GACTAGTAAAGGTTTAAAACatGTTAGATTCACTTTGACACTTTTCATATCATTTCTTAACCCAAGTGACGAAAACATTGTCCCCAATGAATATACTCATTAGAATTACCATTTGTTAATATCACTCATTAATTAACCCCATAATTAGATCCATTAATTTAAATGATTTAAATTTAAGTAAGTTTTATAAGGTCTGACATCAGAGGTATCTTACTTTCCTCTGAGGATGATGTACTTGCCCTGACCATGCATTTTACCATCACACATGTTCAGAAAGGGCCAAATTCCCAACCTGCTCATTTTTTTTTTATCAGAGTCATGATGAATCAGTCCTAGAATGTTTCATTTGCACAAGTAGGGCTGCCTCCAAGAGGAACCTCTGATTTATTTTGTATGAAA…	689
CNR1	NM_016083	pMIR-CNR1_6	GACTAGTATATCATGCACACAATTAGATTTCTCACACTCTAACTGTATATTTGTATGATATTTTAAAATCTCCTAAATGCTGGGCAATGGCTATTAACAATTAATTGTCTTGCACTGGCCTTCTGATGAAATGTTAACAATGCCTATTGTAATATAGAAAAAAACATTCTATCTACTGATTTGGGCTGAATGTATGTAAATAGGTTTCTAAAAAGTCAGATGTTTGAGCAGTGGCCTACAAATCAGTAATTTTCGGATGGGAGAGTTTCTTTACATTGCCGTGGCATCTTAAAAGCTATCTTCATGTAAATTGACTGTACTAGGCCTACTGGGGATCAGAGTTCCCAAGAAAGGAAACCTTTTCTTGTATCTGGATTCAAATTTATTTCCAATGTTTCA…	689
CNR1	NM_016083	pMIR-CNR1_7	GACTAGTATATTTTATTTCAATGTAATTAAACTGTTAACTTATTCAAAGAGAAAACATCTCATCATGTCTATTGTCCAAAGTTACCTGGAATCAAATAAAAATTCTAGATTACCATGAAGAACATAAAAGAGCTCG	136
COMT	NM_000754	pMIR-COMT_1	GACTAGTCTGCCCCCCCGGCCCCCCTCTCGGGCTCTCTCACCCAGCCTGGTACTGAAGGTGCCAGACGTGCTCCTGCTGACCTTCTGCGGCTCCGGGCTGTGTCCTAAATGCAAAGCACACCTCGGCCGAGGCCTGCGCCCTGACATGCTAACCTCTCTGAACTGCAACACTGGATTGTTCTTTTTTAAGACTCAATCATGACTTCTTTACTAACACTGGCTAGCTATATTATCTTATATACTAATATCATGTTTTAAAAATATAAAATAGAAATTAAGAATCTAAATATTTAGATATAACTCGACTTAGTACATCCTTCTCAACTGCCATTCCCCTGCTGCCCTTGACTTGGGCACCAAACATTCAAAGCTCCCCTTGACGGACGCTAACGCTAAGGG…	689
COMT	NM_000754	pMIR-COMT_2	GACTAGTTCTCCTTCCCTACTCCCCACTGGGCCTTGCTTACAGAAGAGGCAATGGCTCAGACCAGCTCCCGCATCCCTGTAGTTGCCTCCCTGGCCCATGAGTGAGGATGCAGTGCTGGTTTCTGCCCACCTACACCTAGAGCTGTCCCCATCTCCTCCAAGGGGTCAGACTGCTAGCCACCTCAGAGGCTCCAAGGGCCCAGTTCCCAGGCCCAGGACAGGAATCAACCCTGTGCTAGCTGAGTTCACCTGCACCGAGACCAGCCCCTAGCCAAGATTCTACTCCTGGGCTCAAGGCCTGGCTAGCCCCCAGCCAGCCCACTCCTATGGATAGACAGACCAGTGAGCCCAAGTGGACAAGTTTGGGGCCACCCAGGGACCAGAAACAGAGCCTCTGCA…	608
COX4I1	NM_001861	pMIR-COX4I1	GACTAGTGAGATGCTGGCCTGCGCCTGCACCTGCGCCTGGCTCTGTCACCGCCATGCAACTCCATGCCTATTTACTGGAAACCTGTTATGCCAAACAGTTGTACCACTGCTAATAAATGACCAGTTTACCTGAAAGAGCTCG	142
COX4I2	NM_032609	pMIR-COX4I2	GACTAGTCTTGCATCCCCAGCTGTCTCCCTGAGGCTCCGCCCTGGCTGGGAGCCTCTGGCGGCCCCTCCCCTCCCCTGCCCTTAACCCCAGTAAAGCTCCAAAAAAAAAGAGCTCG	116
COX5A	NM_004255	pMIR-COX5A	GACTAGTATGGGCTTCCCCAAGGATTTATTGACATTGCTACTTGAGTGTGAACAGTTACCTGGAAATACTGATGATAACATATTACCTTATTTGAACAAGTTTTCCTTTATTGAGTACCAAGCCATGTAATGGTAACTTGGACTTTAATAAAAGGGAAATGAGTTTGAACTGAAATTAGGTATTTGTTTCATGTGTTTGCATTAATAAGCAGAAAATTAAGTGCTGTATTGGTTTCATGGTTTTGCTGCCCTCTTACATGCTGAGAGAACTGTGTTAATTCTCTGGAAACCATCTGACATGAAAATCAGCTTCATTAATATGTTTGGGTGCCCTAGCTTGTAAATTAGCTGAAGGCTAGAAGTCATTTATATAGAATTTTCTTGTTGACACCCTAGGCT…	666
COX5B	NM_001862	pMIR-COX5B	GACTAGTGCACCTGCACTAAATTACTCAAAATGTGCTGTAAAGTTTCTTCTTTCCAGTAAAGACTAGCCATTGCATTGGCTCCTTCTCCCATAGATGGCTGGTCTTATTTCTTACCCGTATTCTTTGGTAGGCATGGAATATGCTTATTTTGGGAAAAGCTGTCTGTTAATGCTAGCTTGCCATCCACTTACTGAAAGTGTATAACCAGTGTATAGTGCTTAGATTAATAATAAGAATAGATCGACAACCCGTAATGCAATGAATGGGACCACCTGGTATGAGAGCTCG	289
COX6A1	NM_004373	pMIR-COX6A1	GACTAGTAGAGAATCTGGACCACTACCCGGGCACCAGGGACCACAGCACTGGTTTGGACCGTTACTCTGCACATGGACCAGAAAAAGTATATGGGACCTTAAGCTCACCTTCTTTACTTGTATCAAATGATGACTGGTATACTGGTCTCCCATCCCTTTGCTTGTGGCAGGAGATGGCTTAAATAAATAACTTAAATTTAGATTGGTCATGAGAGCTCG	219
COX6A2	NM_005205	pMIR-COX6A2	GACTAGTGGCCCCGGACGCCCCCGGACACAATAAAGGTGTGAAGCTTCGAGAGCTCG	57
COX6B1	NM_001863	pMIR-COX6B1	GACTAGTACTGGCTGCATCTCCCTTTCCTCTGTCCTCCATCCTTCTCCCAGGATGGTGAAGGGGGACCTGGTACCCAGTGATCCCCACCCCAGGATCCTAAATCATGACTTACCTGCTAATAAAAACTCATTGGAAAAGTGAGACTATGCGTGTGAACGGGCCAGGCAGTGGCAAGAAGCTGGGCTGGAATCAGTGCCCTGACCAGGGAGGGGCTTGAATGGAGCTCG	228
COX6B2	NM_144613	pMIR-COX6B2_1	GACTAGTCCACCAGCCTTCGAGTTCCTTGTTTCCCTTGCTCTGGTCTCCACGTGTATGATGGGGTTCTCAGGCCCAGGCTTCGACCAGAGGACCCTCTGCCACCACCGTTTCTTCCTGTCCTTGAGCTACCTTGGTGAACTCATGACCCCAGGCCCCTGCTCCACCAGGATGTCCCCCAGGTCCTGCCAGCTGGGAAGTGCCAGCATGAACGCCTCCAACTTCGTGGAAGCCAGGGTCCCCTGCAGCTGAGGGACGCCAAGCAGACACACCTGCCCTCCCCAGCCAGCTCCTGTCTGTATGGGCGAGATGACTGAGAGCGCCCACGTCCCTAAGGCTGTCCTGACCCTCCATGCTGCGACAAGGACAGGGAATGGTCGGTCACTATGGGCCTGGTGTCT…	689
COX6B2	NM_144613	pMIR-COX6B2_2	GACTAGTCATTTTTATTTTTATTTTTATTTTTTTTGAGACAGAGTTTCGCTCCTGTCACCCAGGCTGGAGTACAATGATGCGATCTCAGCTCACTGCAACCTCTGCCTCCCGGGTTCAAGTGATTCTCCTGCCTCAGCCTCCCGAGTAGCTGGGATTACAGGCATGCACCACCACGCCCAGCTTATTTTGTATTTTTAGTAGAGACGGGGTTTCTCCGTGTTGGTCAGGCTGGTCTCAAACTCCTGACCTCAGGCAATCTGCCCACCTCAGCCTCCCAAAGTGCTGGGATTACAGGCGTGAGCCACTGCACCCGGCTCACCACatGTTTTTAGCCCTTTTTGTTGGGGGTGGGGTGGGGGCAGAGGAGAGGCGGATACAGAAACTTGTGAGAATGTGAT…	468
COX6C	NM_004374	pMIR-COX6C	GACTAGTAATTTCTTCAGGTTGAATTACCTAGAAGTTTGTCACTGACTTGTGTTCCTGAACTATGACACATGAATATGTGGGCTAAGAAATAGTTCCTCTTGATAAATAAACAATTAACAAATACTTTGGACAGTAAGTCTTTCTCAGTTCTTAATGATAATGCAGGGCACTTACTAGCATAAGAATTGGTTTGGGATTTAACTGTTTATGAAGCTAACTTGATTTCCGTGTTTTGTTAAAATTTCATTGTTCTAGCACATCTTTAACTGTGATAGTTTGTCCGTTTCATTGCAGTTACTTGGTCTTGGGCTATGGATTAAAAAGTGTTCTTCATGAGCCTGTAAGACTACTGTACTGTGGGCTCTAAGAAGAGATAGAATCCTAATAAAATCTATCCT…	414
COX7A1	NM_001864	pMIR-COX7A1	GACTAGTGACCAAGAAGCCTGGGGGGCCTGAGAGACTTGAACAAGTGTCAATAAACGCTGGCCTCTGGAGCTCG	74
COX7A2	NM_001865	pMIR-COX7A2	GACTAGTCTTCAGTCATCCCAGCAATCGCTTGGTTCAGTTTCATTCAGCTCTCTATGGACCAGTAATCTGATAAATAACCGAaaTCTTCTTTGGGGATCAATATTTATTGACTTGTAGTAACTGCCACCAATAAAGCAGTCTTTACCATGCTTTGTCTGATTTTATCACTTTATGCCAATAATTTCAACTTTTGGTCAGCCTTGTAAATCTTAGGTAAGGATCAAAGAAATGATTCTTTTGCCACTAAACTTGGAGCTCG	260
COX7A2L	NM_004718	pMIR-COX7A2L_1	GACTAGTGTTAGGCTGCAGAGGACTGGTTTGTTTTTTGGCATAAACCCTTTGAAGTTCCTTTTTCATTGTTAAATTAAAATTTTTTTTTTTACTTGGATGGCTTAACATTTTTGCAAGAAAAATAGGAAGATATGAAGATGATGTTTTGGTTTGTTTATGAAATGCATATGGCTTGTCAGAaaTCATTCGACAGTTAAAGCCATTGTTTAAAGAAATGGTGCTTTGCTCTGTGTTTGTGCTCCTGATTTCCCTGGAGGTTCTGGATGAAGGCTGAACACAGGCTTGTTAATGTCAGTCTGTGCTGAGGACCTCAGGGACTTGAGGTTGCATTTTTGAGCATGGGGTGCAGGAGCCTTTCTGGATTTGGATGTGGCTATGGAAAGAACACAGAAGCCAAG…	726
COX7B	NM_001866	pMIR-COX7B	GACTAGTTCATCCCAGCTGGTGTAATAATGAATTGTTTAAAAAACAGCTCATAATTGATGCCAAATTAAAGCACTGTGTACCCATTAAGATATGGCATTATTGAAGAAATAAAGTACATTTGAAACCTTCAGAGCTCG	138
COX7B2	NM_130902	pMIR-COX7B2	GACTAGTCCATCACAGTTGCTGTAATGACAGAATTGTTTAAAAAACCAACTTGTCATGTAAGCACTCTACTGCTTATTAAAATATAGCACAATTGAAAAAATAAAATGTGTTTTAAATCTTTAAAAAGAGCTCG	134
COX7C	NM_001867	pMIR-COX7C	GACTAGTATATGAAGAGCATTTTAAGAGGTGCAGCCTCTGGAAGTGGATCAAACTAGAACTCATATGCCATACTAGATATGTTTGTCAATAAACTTATGACGTGAATGCTTAATGCCTCTTTTTTGAAATAGGGAATGTAATAATTGGCCATTTGCCTACTTTATTATTTGGGTAACATTCCAGTATTACTCTCTGTGATTTAGCTTATTTAATGGTGTTAAACTGAGGTTATATTAAATTTTTGATTCCCAGGTCAGGATTTTGTTGGTAATTTATATAATAAAAGGGAAATACAAATCGAGAGCTCG	309
COX8A	NM_004074	pMIR-COX8A	GACTAGTAGGGGTCCGTTCTGTCCCTCACACTGTGACCTGACCAGCCCCACCGGCCCATCCTGGTCATGTTACTGCATTTGTGGCCGGCCTCCCCTGGATCATGTCATTCAATTCCAGTCACCTCTTCTGCAATCATGACCTCTTGATGTCTCCATGGTGACCTCCTTGGGGGTCACTGACCCTGCTTGGTGGGGTCCCCCTTGTAACAATAAAATCTATTTAAACTTTAGAGCTCG	237
COX8C	NM_182971	pMIR-COX8C	GACTAGTATGGAAGATGATGTTGAACAGCTGTTAACGTCCAAAAAACTTTCAGAAAAAGCTGTGTTTTTGTTAACGAGCAAAATTGCCTAGTTGAGTTGATGCAACCATTGTGGTATTCACTTTCCTCATGTTTATGATGAATATTTTGCACTTTTTTAGTACTGTGCATTATATAGATGTATAGTCAAAAATGTTCTGCTTAAGTGTTAAATAAAACGGAAACACTTATTCGTGCTTGGTAAGAGCTCG	250
CPLX1	NM_006651	pMIR-CPLX1_1	GACTAGTCCGCGCGCGGGACAGCGGCCCCGCGGAGCCCCCGCCCCTCCCCCTACAGATCCTCCGCGGAGGCCCCTGAGGGACGAGCAGAGCGCAGCCCCCACGCCGATATAAGCCATAGCCCCAGGCCCGCCCTGCCCGCGCCCGCCGCCTCCCTCACCCGGCAAGGGGCGCGCGCCCCCAGGACCCCCCCAGTCCGCCCCGTGCTCCTCTGCCCGCGGGTGGCTGGAGCCCCATCGCCTGGGACGCCCCTTTCTCTTGCTGTTTACCGCCCACCCAGCAGCGCCCGAGGCCAGGGCCGCCGAAGGGCAGCCCCGCGACCACCCCTGTGCGCGCGTTCGCGGCGGTGGGCGCCTGTCGGGCCCGCACTCAGGAGCACAGCCATAGCAGACGGGGGGCTG…	689
CPLX1	NM_006651	pMIR-CPLX1_2	GACTAGTCCCAGCCCCCACCCCCGTCACCCCGCTCTTCCCAAGTCCTCGCCCCCCGCCCGGCCTCCTAGCCTCTCCGCCCACGCGGCTGCTGCTTCTCCCTGGGGAGGACCCCTGCCCTCGGCCATTGAACACTGCACCCTCCACAGGAGCCGCAGAGGCCCGAGGCACCGGACGCTGGAGACCCTGCGCCCCTGCCCAGCACCTCCTCCGTGGGCAGCTCCTCGGGTGGGGCCTGCGGGGTTCCCTGCGCGCAGCTGGCGCGTGTGTGGCCTAATCCACCTGGTGGCCCTGCGGGGCGGCATCCGAGCCCCTGTTTCTCCTCCATTCATGTTTAATTTGCATCACAATTTGTTGAATCTCAGGTAAATGAGGTCTTTGCATTTAATGAGTTTTATCTT…	689
CPLX1	NM_006651	pMIR-CPLX1_3	GACTAGTGACTTCTCCCGGGTCGTGTCTTTTAAAAACTCCTGTTTTCACACCTTACAAAGCCAGCTCTGAGCAGACAGGGCGTCCTCTCGTAGAACCTGCGCACCCCGTTCCCAGCGCATGGCGCCCCGGGCCGCGAGCTTAGCTTAGACCGTGGTGTCCTCTGTCCGTCTGTCCTGCGCCTGCGCCTCCTCCTGCATGTCGGGGCCCCTGCGTGTGTTCTCTCCGGATGGAATCACAGCCAATAAACACCAGTGATTTCAGAGCTCG	268
CREB1	NM_134442	pMIR-CREB1_1	GACTAGTTTTGGGATTTAAATTTTCACCTGTTAAGGTGGAAAATGGACTGGCTTGGCCACAACCTGAAAGACAAAATAAACATTTTATTTTCTAAACATTTCTTTTTTTCTATGCGCAAAACTGCCTGAAAGCAACTACAGAATTTCATTCATTTGTGCTTTTGCATTAAACTGTGAATGTTCCAACACCTGCCTCCACTTCTCCCCTCAAGAAATTTTCAACGCCAGGAATCATGAAGAGACTTCTGCTTTTCAACCCCCACCCTCCTCAAGAAGTAATAATTTGTTTACTTGTAAATTGATGGGAGAAATGAGGAAAAGAAAATCTTTTTAAAAATGATTTCAAGGTTTGTGCTGAaaTCCTTGATTGCCTTAGGGACAGAATTACCCCAGCCTCTT…	689
CREB1	NM_134442	pMIR-CREB1_10	GACTAGTTTGTCCACATGTCAGTTGTAACTCCCCCACTCCCTGCAAAAGGAATTATTTCTAACCCAGATGTATCACTTGAAACTTTTTAGAAGCAAAATAATCAGGGAAGTTCCTAGAAAGGTGTTTGGCTTTTTGGTTTTTGAGGGTTGGGGTAAAGAAGACTTCCCCCACAACTGTCAGCACAAAACAGGGTATTGATTTTTAACTCTGATGTTTCTATTGGAGTTGAATACTAAATAAATAACTATAATGAGGGAAATACATTTCTAATAAAATTCCCTACATTCTAGAAACATCCCTGTTTTAATTTTTTTATCTAAATCTTTTTGTGCTTTATGTGTAAAGAAAAAAATGTACTGAGTTACAATGCATTTTATTAACACTATGTACATAATAGC…	582
CREB1	NM_134442	pMIR-CREB1_2	GACTAGTAGCTCTTCCATAGGGCAGTTGTTGCTTCTTAATTCAGTTCTGTATGTGTTCAACATTTTTGAATACATTAAAAGAAGTAACCAACTGAACGACAAAGCATGGTATTTGAATTTTAAATTAAAGCAAAGTAAATAAAAGTACAAAGCATATTTTAGTTAGTACTAAATTCTTAGTAAAATGCTGATCAGTAAACCAATCCCTTGAGTTATATAACAAGATTTTTAAATAAATGTTATTGTCCTCACCTTCAAAAATATTTATATTGTCACTCATTTACGTAAAAAGATATTTCTAATTTACTGTTGCCCATTGCACTTACATACCACCACCAAGAAAGCCTTCAAGATGTCAAATAAAGCAAAGTGATATATATTTGTTTATGAAATGTTACA…	689
CREB1	NM_134442	pMIR-CREB1_3	GACTAGTTATAGCCTTTGTCATTTTATAATTTTAATTCCTGATTAAAACAGTCTGTATTTGTGTATATCATACATTGTTTTCAATACCACTTTTAATTGTTACTCATTTTATTCACTAAGCTCGATAAATCTAACAGTTACTCTTAAAAAAAAAAAAAAAAGACTAAGGTGGATTTTAAAAATTGGAAACTGACATAATGTTAGGTTATAATTTCTCATTTGGAGCCGGGCGCAGTGGCTCACGCCTGTAATCCCAGCACTTTGGGAGGCCAAGGTGGGTGGATCACCTGTGGTCAAGAGTTCAAGACCAGCCTGGCCATCATGGTGAAACCCCATCTCTACTAAAAATACAAAAATTAGCCAGGCGTGGTGGCTGGCGCCTGTAATCCCAGCTACTCA…	689
CREB1	NM_134442	pMIR-CREB1_4	GACTAGTTGCTGGATCCATTTTAAAATAAGATTTTAATTAACATTTGTAAATGGTATATTTTCGTTTGTAACAAACCATTGTCTTTTTTCAAGGATGAACAGAGTTTATGAAGGAGCATCATTCTAAGAATTAAGTGATGTAGTCTTTATGTTTGGACAGTTCACCAGATTCTCAAGAAGGCTTTCAAACAACTATAAAGTTTGATGTTTGTCCTGCTGAGCTAATGGGGAAAGTTATAGCATAAAAATTGTGTAACCGCATAGATATGTCATTTTTAAAAACTGGTTTAACAGAAATCAAGCAAAGTCACAAATATGTTCACAAGTTGGAATTATTTATTGAGTCAAAATGTCGAATCGAACATTTTGAATGAAGTAAGTGTTATAAATGAAAAATTG…	689
CREB1	NM_134442	pMIR-CREB1_5	GACTAGTGAAACTTGAAGATTTCAGTTTATAAAGATAAAATCAAGCATCTTTTGTGCAGTTTTCTTTTTTTAATGCAAGAATGGTGGGGAGGTTTGTTTGTAAGCATGAAACTTTGAGAATCTTTATTAAGAAAATGACATAATTTTTAAAAACCTTGTAGCCAAGAACATATGTGGCCACATTACCAGTAATAAATGTTTTTCTCTTTATATTGGCCAAAAGGGAATAAAAATGTCATCATAGGAATTTGTACATATGCTACTGATTTGCCTAGAAAATAGCAAGTTTGATATTGCTCACTTTGCAAATATAGGGCCATGTGGCACTTTTATCTATAGGACAGATTAATAAAAATGAAGTGGGGAGGGGTTTATTTTTGATATATTACTCTTATGAGT…	689
CREB1	NM_134442	pMIR-CREB1_6	GACTAGTGCTCTGAGAaaTCTTAAGTCAGGAATGCTGAGTATTATAGTATATTGAGGTCAGATGAAATTTTACATTTTTGTGTGTTCTGTTGCATTCCTTCTGGTAGTTTCTATGACTGCATTACTCCAGCACTCATGATTGATTTTATCTTCTAATTTTCTTCCAAGTATTTTATTTTTTATTAGTTTTCTTTGGCTTGATACTTTTAAATATGTTACatGTCACTTGAAAGCCTCTCCCCCAAAAGTATTTGGTTTGTATGCTTTGTCTGTGGCAGCTATAACAGTGGTAAGAACATTTTGAAGATAGCTTTTTAAAGGAACCACTGATTTTTTCAAAAATCATCCTGGGGGAGGAATTTTGGCATTTCATTTGAGCAGGGATTTTGTCAGAAAATG…	689
CREB1	NM_134442	pMIR-CREB1_7	GACTAGTAATATTTAACAAATTTTTAATTCTATGATCAGCCACAGTCAGCTATTACCATAAATTGGTCTCTGTTTATTTTGAAGATCACGGCTGCTTCATTTTGCAGGATTAAGTAGGGCTAATGTATCTTAAAGTTAAGATCTTGAATTAAAGTGAGTTTTAGAAATAGTGTTACATACCTTTTCAGTTGTTTTCAAGAGGCTTTATTTTTGTTGCCTTTGTAGCCCTGAAAGCTGTTGGTATATTTTTTCCCTCATGGACCCAATAGAAAAGTTGTATATTTATTTGGATTATATTTACATTCTGTCCTTTGTAAATGTTTGGTGTAACTTGCACTTTTTTAAATGACCCAGTTTGGGTATTAGCAACTTAAGAAATTCCCTCATCAAGTAATTCTC…	689
CREB1	NM_134442	pMIR-CREB1_8	GACTAGTACTTTATCCTCATCACAACATTAATACTGTACATAGTATGCCAAAATATCCATTAATTTGTCTAGAATAGTACAAGACTTTTTAAAGCAATTGTCCTCACAGAGACCACATGTAATATACTGAAATATGTTCATTTTTAATGGCTTTGTTAACATCAAAGAAATGCTGCCTAAATTTGATTTCAGATGAGGAAGGAGAAAGTAAAGTGTGCATAGTAAGGCTGTAGGTGAAGAGTTGTGAGATAAATAGTTCACTCAGTTGTACAAAGCACAACTAGAACTTTTTGTTGGGAGGCTTACATACATCTTGAATATTCTTAATGTAATAATGTTGACTATTAAGTTGGCTACACAGTCACTGTATGTACTAGGAACTGGTTTCCTTGACATTCT…	689
CREB1	NM_134442	pMIR-CREB1_9	GACTAGTATTTTTTAAAAAAAGAAAAATTTAAAAAATATATAAATAAAATAGAACAAAGCCGGTGATGCAAGTTGATATTATAAACAGGCAGTTTTAGCACAGAAAGAAAATACTGACCTGTCTGCATTCTGGTACGGTGGGTGCAGGTCCCAGCTGGGTATGACATGATACATTTTTAATTATTCTCACCAGCAAGTAAAAGGAAAATGAACAATCTTTTGGAATTGTCTTTGAAAAGGATCAAAGAGTAGGAAATTCACATTTGACCTAACATTACTTGCCTATAGAAGTATGGCATTTCCAAGCTTTTGTCTGAGGAGCATCTCAGAGAAGTGAGAGTAAATCTGAGTTAGCTTAAAAATTGGTAGGGAGGAAGAAAATCTCTGCAAATAATGATT…	689
CREB3	NM_006368	pMIR-CREB3	GACTAGTATATGAGGATATGTGGGGGGTCTCAGCAGGAGCCTGGGGGGCTCCCCATCTGTGTCCAAATAAAAAGCGGTGGGCAAGGGCTGGCCGCAGCTCCTGTGCCCTGTCAGGACGACTGAGGGCTCAAACACACCACACTTAATGGCTTTCTGGGTCTTTTATTTGTACCCATGTGTCTGTCACACCATGAATGTACCTGGGGAAATCAACTGACCTCCCTGAACATTTCACGCAGTCAGGGAACAGGTGAGGAAAGAAATAAATAAGTGATTCTAATGCTGGAGCTCG	292
CREB3L2	NM_194071	pMIR-CREB3L2_1	GACTAGTAGAGGCTGCCTGCACCCCCTCCCTTTCCCTTAACTCTACTTTTACATCCCCAAACCACCTTTGTCATCAGCTTTTCCTCTTTGCCACTGGATCTTCATGGAGACATGGGCAAGCATTAGTGGCTTCAGATTGGAGACCAGCCTGGGACTTCCCTGCAGTGAGAGAGCATCTCCCCCTGGTCCATGCCCCTCCTGTGCAGAAGGGAGCCTGCATCCCTCCCTTCCTTTCTCTTACTGCCATAGGAAATTATTTTAGGGGTTGGAGGTGGGACAAGCAGGCTTGTTTCCACCAATAGTGCCAAAAAGATATTGCCTAATGTGCACCTGTGAGGTGTAACCCCCCGCTTTGGAGACGAGATGGCTCTTGTTCAGTCAAGACCCCAGACTCTGGCC…	689
CREB3L2	NM_194071	pMIR-CREB3L2_2	GACTAGTTTGTCGCTTTTAGGACCTCCCACAACCTGGTTCCCCACACATCCATAGTTCTGCCTCCCCAGCTTCTCCTCCCCAGTTGTAAATAGTATTTATTAGCTTGCCGAGGCTTCCTGCTAGCAACCACACTGAAGAGATCGATGCCTCCTTTCAAGCTAGCCAAGTTTTCTGCGAGCCTTCAGAGCTAGGAGGGCACCCTAGGCTCTGGGATCCCGTGTCTTTCCAGACAATGTTTTGTTTCCTTTCCTTTGTTTTTTCTTTTAACTGGAATAATTACCATTGAAAAAGAAGTTCCTTTGAGCATGTATGTGTCTGCCTCTAGGATGAaaTCAGAGCGAGAGATGACACAATGCCTCACTCAGGCCCCGGGCTCCCTGGCCACAAGCTTTTTCTAT…	689
CREB3L2	NM_194071	pMIR-CREB3L2_3	GACTAGTTTTTTTGTTTTTTTTTTATGGTTAAAAGTAACTTTTGTAGTTTAAAAAAATCTTTCCTCTTTCATATAAATAAGAAGTGGAAATTGCCTTTTTATTGTGTAATGTAGAAAACCCTCAAGTGTTTTTTCCGAGCTTGGGAAAGATTTTGTGTAGGAAATGTGCATAGAGTTTGTATTTTATTTTTATTAGCAGCTGAAATGCCTTTGGTTTTGGCTTCTCTCTCTCCCTCTCTCTCTCTGTCTCTCCTTCTCTCTCTCCCCCCACCACCCACCCCCACACACGTCATCTGCATTGTTATTGGAGCCTGTACTTAGAGGGATTAAGCCCACACCCTGGCTTCCATTCCATATCAGGTACAGGATTTGATGTTATTAACATTTGTCGTCATACCT…	689
CREB3L2	NM_194071	pMIR-CREB3L2_4	GACTAGTCTTCTGCTTCTCTCTGCTCCACTGTCTGCAGCCCAGATCCTGTTGGGCCTGGCTGGTGTCTGGTAACCATGGGCCTCCACTGACCCATCCCTCTCTTTTAAACTGTCAGGTCATTATCAGGCATAGGCAGCCTATAGGGCCCAAAGAAGGCAAAAAGATAAGATTTACTCAAGTAGCATTTGGGCAATGAGGAAGGAAAGGTTTCAAATTTAGGGGCAGAAGTGAGAGAATGAGCCAACCCATGTACCTGCTGCAACTGAACCAGACTGGGTTTTCAAGGCTCCCAGACGTAGAGTAGGAAACGTGCTCTTCTAAATGAGGAGGGAGAAGATAAAGGAAACTTCTAGCCCCTGTCCTTAGTGCTTTGAGGATTTTATTTTCTCCCTTACTAC…	689
CREB3L2	NM_194071	pMIR-CREB3L2_5	GACTAGTGAAGAGTTGTATAGCACCAGATTGGTTCCAAATAGTTAATGGATGTGTGCACATTTTCTGTTCAGGGATTAAGACCAGAATATCAGTGGATTTGTTTTCCCCACCAAGTGGCCTCTTAGACatGTCATTAACTTATGATTAGCTCTAAAGATTTCAAATAGTGGCAGACAGTGTCTTCTGAATGTAAGTTTTGAGAAATACGAGTCTGTCAGAGCGGCCATAAGCCATAAAGAGTCAATCTCTTAATTATATTTTTCATCATGTAAACAAGTTTCCCATTTCCCTTTCTTAGATTGCACCAGTGAAGGAGATGTTTTGCAAAGATTCAGAGAACTAATTTTTCACTGGATAAGACCTGAGTAACCCAGACCCCCCACCGTGGTTCTTTTCAC…	689
CREB3L2	NM_194071	pMIR-CREB3L2_6	GACTAGTTAGATTGTGAAAGCAGCTTTTAGTTTAACTTATTCACAGACCCCTTATAATTACCATGTTTTTTTTTTTCTTCCTAAATCTCTTGGTTCAGCTTGTGAATCTTACGTGCCCGTAAAGTTGGGATGTTGAATTGGCTCTTCTTTGTTCTGGCAGTGAGTCAAGTGTCCAGCATTTTTTCATAAGTGTTTTTTAAAATTGTTCTCCAGCATTTTATGGCTCCTCCCTCCCATGTCCTCAGACCCAGCAAAAGCGTAGAGGCAGAATTAGAGGCCTCTCCAGGCCAGCTCCTCTGCCCACATGTCATACAAGGTGTGAATTTGAGCACAGTCCAGAAATGGAGACATCCCACCCCCAGTTGAATAATGGCCCATTCATGCCAACCTTGCCAACAC…	689
CREB3L2	NM_194071	pMIR-CREB3L2_7	GACTAGTAGGAGAGAGTAGGTGGTGGTGACGTGAGGGCTGTGAAGGATCCAGAGACAAGACTTAGATGTTTCGTTCATTCACTCACTCATTCAGTTACTCCTAAGACTTTTCAGTTTCATAAGGAAGAGTGTTGCCTGAGGCCCTAGGGAATATTGGGGAATAGAAGGGATTGAGGAAACATTAATAATAGTTATTCAAAAGACCCAAATGCTTATACTTCTCTCTCCCTTCTTCTCTCTCTGACACACACACACACACACACACACACACACACACACACGTGCACATTCCTCCCTTACATGCTCATTTGTGCCTTAAATGTGCCTTATAGGTAAATCCAGGATGACTGAGGAATCCCTCGTCACTGGGAGATTTTGTATATATTCTTTTATTATTAG…	689
CREB3L2	NM_194071	pMIR-CREB3L2_8	GACTAGTGTGGTCAAAGGGTCAGCACTTAACACAGGAAAAAACTAGGTGTTGTTTTGTTTTGTTATTTTGGACAACATAAAATTCAGGAATGTTTTATTTAGCCTTGGTTTCTAGAAGGAAGGGAAATAATATTTCTTGAGCATTTACTAGGGTGTTGCGTGCTGTGCTAAGTAAATTTTAAGTCTTTCAGTTTTATAGATACGGAAAACAAGGGTGACTCTTTACCACAGGATGAATAAAGAACTAAGTAATATGGGAAATGCAGCAATTTCTGGACTAGCTGAGCCGATTCCTTCCTGTGAGCACACTGTAAGCTTTCAAGTTCTCTGGGCAGGAATTACAGCACCTGTCCCCTGCAATGGCCCTGCTGTGTGATGCTCATCGCTTCCCTTCGTGCT…	689
CREB3L2	NM_194071	pMIR-CREB3L2_9	GACTAGTAAACTGTGAGTGACCCTTTTTAAACAATGCTGAGCAGGCCCTGAGCTATAATCAACGGTGAGCTTTAATGTCTATGCTGACAGTTAGGTTTTGCTCTCTTTTGTAACAGGTTACGTAGACCAGCAGTGTTTAAATCTAAATACGTTGTGAGTCTGTTATCTGTCCTATCGCGTTTTTTAAATGACTTTTTATTCTTTATCATAGCTAAGTAAATACCAAAAAAAAAAAAAAGCTTTGTAGGACACTTGTACTTAGTTTGGGAAAAAAAAATAAATTGAAATTGTTATGCTTTTGTATTTCCATTTCTTGCAAATAAATATTTTTTCTTAAATAGTAAGAGCTCG	351
CREB3L3	NM_032607	pMIR-CREB3L3_1	GACTAGTGCCCCGCCAGGACTATGCTCCCAGGCCCCTCTGCCCAGGGGTGCCTTGGGGATGCTGCACTGGGCAGCTACCCACCTGGGGATGGGACGTGAGGCCAAGACCCCAGCAGAGATGCCAGAATGGGGGAGGCACAGCTCATAGCCACACACCCAGGGCCTGACTGAGGCCCACGCAGGAACCGACACTCAGACACAAGGCAAAGAGGGCCACAGGACCCGGGAAATACACACAGAGCCAGGAGCAGAAGCAAAGAGCAGACACACATACAGCCTGAAACAGACCTGGACAGACAGACACAGCCTGAAACAGACCCGGACAGACAGACACAGCCTGAAACAGACCCAGACAAACAGACAGACAGACACAGCCTGAAACAGACCCAGACAGACAGA…	689
CREB3L3	NM_032607	pMIR-CREB3L3_2	GACTAGTACAGACACAGCCTGAAACAGACCCAGACACAGCCTGAAACAGACCCGGACAGACAGACAGACACAGCCTGAAACAGACCCAGACAGACAGACAGACACAGCCTGAAACAGACCCAGACAGACAGACCGACGCAGCCTGAAAGAGACCCAGACAGAGAGACAGGCAGACACAGCCTAAAACAGACCTGGACAGACAGGCAGACGTAGTCTGAAACAGACCTGAACAGACAGACAGACGCACACACACAACAGATGCGCAGCAACTCCCCGCCCAGGGACCCCTCCCGGCCTCCCTCGCACACTGGGAGGAGGAAGCCGCCGAGACTGCAGGGAGCCTGGCCCCGGAGCCCCGGGTGCGCCCTGGTCTTTGGAGCAGCCACGGCCCACAATCAC…	454
CREB3L4	NM_130898	pMIR-CREB3L4	GACTAGTGCTGGAACAGACCTTCCTGGCCCACTTCCTGATCACAAGGAATCCTGGGCTTCCTTATGGCTTTGCTTCCCACTGGGATTCCTACTTAGGTGTCTGCCCTCAGGGGTCCAAATCACTTCAGGACACCCCAAGAGATGTCCTTTAGTCTCTGCCTGAGGCCTAGTCTGCATTTGTTTGCATATATGAGAGGGTACCTCAAATACTTCTGTTATGTATCTGTGATTTTATTTCTTCTTTGGGTATAGGGTTGAGGGGAAATAAGTTTTGAGTGAGAAATAAACGTTTTAGCTGAAATTGTGAGCTCG	312
CREB5	NM_182898	pMIR-CREB5_1	GACTAGTAATGCACCATCAGACCTGGCCTCCAAGAAGAGCTGTAGCGTACCATGCGTCCTTTCTTTTAAGGGCATTTTTAGAATTAACTCAGACCTGGAAGACTCCTCAGTTCTTCAAAGACTGGCTTTCATTTTTATAGTTATTATGGAAATGTTGTCTTTTATACTTAGTTATATAAGAAAAAAGGGAGTTATGCAATTAATATCTATCAGCTTGGGAAACGCTTTGGTGCTTTTCTCCAGTTTTCTGGTACCAGTTACTTGTTTATAAACTGAACCTTTTCTGTATATAGCCATGGTTTCATTCTTATCAGTCCAACCCTTTGCCTGAAACATTGAATCTTGTTAAACCACAGCTTTTAGCTAAAATGAGGTATACCTAGATGTCAAGTAAGACAG…	689
CREB5	NM_182898	pMIR-CREB5_10	GACTAGTGCTTTAAATACATCATTAAAATCTTATGCACAATAAGCTCATTAGATTCTAGTTTTCTCCTTTAGAATACCAATGCCACAGACACTACAGGAGATAATGAAAGGTATCAGTTGTGTTGAGTGGAGGGAGTTTAAGAGAAAGGACCCTTCCCAACCAGCAGCCAGTAGAAAATACAACCTACTCACCTTTTTCCCTTCTAAGTTCTGCTAAATCACATCTGCCTCATAGAGAAAGGAATGTTGCCTTTGAGAACTGTCTTGGAGAACAGATAAGCTTGAAATGTTCTCTCTAGAGAGGACATAGGGTTTGGGATCCTCTGAAAAGGCCCAGAAAAATAGCTCAGTTCAAATACAATGTTCTAGGACAATTGGAATATAAATATTGTCCAAAAA…	689
CREB5	NM_182898	pMIR-CREB5_11	GACTAGTGTGAACACATTTATTGTTACCAATGGACAATGAGTTCATTAAGACTGTTCAACTAGGTCAGATTTTTACATCTCTTTCTAGCAAGAAGAGACAAGATTTTGTGCATTTGTACAAATGTTAATATCACTGCAATTCCAATATAATAAAGCACTCAAATGCAAATAAGAGCTCG	179
CREB5	NM_182898	pMIR-CREB5_2	GACTAGTTTCATTTTGACTTCCTTCTGTTTTATTTTTTTCCCTTTAGCATTGCATGTGAATAAGAAAATAATGTTTAAAGAAAAAAAAAAAAAAGCAAACCTCCAAAACGTGGACCTAACCATTGCTTCACTTACACTTCACCCACAGCTGGAGTTCATTCAACTCTTGCTTTTCACAAAATAGTAACCAGGAGATGTTTAATGTGCCTGATTTAATGTTTTTAATAATCACAGCAAATGAAAGGTGGTTTAGTTATAAGTGAAGCATGGTTGAATACCAGCTGGGGAGACACTAGGGAAGGGAGCTTTGTAAGCCTTGATTGCGAAAGTCCAAATTTTGATGTGGGGCTATAACATGACACCCTTGGATTGCGACTGGTTTTATACGGCCTGCCTATA…	689
CREB5	NM_182898	pMIR-CREB5_3	GACTAGTGAAGGAACCCCATGGATGAGGTGCAGGCTACTTCACTCTTTTTTTTTCTTTTTTGAGACAGAGTCTCACCTATTGCCCAGACTGAAGTGCAGTGGTGCGATCATGGATCACTGCAGCAGCATCCTCCGAGTTCAAGCTATCCTTCCACCTCCGCCTCCTGAGTAGCTGGGACCACAGGTTCACATAACCATGCCTGGCTAATTTATTTTTACTTTTATTTTAAAATAAAAGATGAGGTCTGTCTTATGTTGCCCAGGCTGGTCTCAAACTATCCTACTTCTTCCTCCCAAAGTGTTGGGATTATAGGTGTGAGCCACTGCACCCAGCCTACTTCACTCTTCTGAATTATTCTGATTTATTTTCAACAACTTTTGTGAACTTGCCCGTGATAC…	689
CREB5	NM_182898	pMIR-CREB5_4	GACTAGTAGAAAAGGGAAGGATGTGTTTTTTTCTCTCACTATAGTATAAGAATCTATTTTGGAGAAAAAAAGAAAATATGAGGGTCTCGAAGCATGATTTTTATATAACatGTTTCAGTTTTATCTAATAACTTACTTTTTAAATCAATATTTATCAACAATCTTTCCTTGTATGCAGTGCTTTCAAAAGATGGTTTTGAGTGTCCAGTGAAACTTATGACTTGGATATATGGTTGAAGAATCAAAACAAAAGCAAAAAAAAAAAGCAAAAAAAGAAAAGAGAAAAAAAGAAAAAATGCAAATGGAATAATTTTCTATTATATTTTAGACAAACATATCATTTTCGAGTATTTTAAATACTGAATTCATAGTTGTTGTTTTTTAAATTCCAACAGTAAC…	689
CREB5	NM_182898	pMIR-CREB5_5	GACTAGTTTACTGCATGCATAGCACTTAATAAAATGGATTTTTAAAAAATCCACatGTAATATCAGAATGTCCAGGGAGTGACTGTCACTACAATGATGGTTTAGTTTACTTCTGTTCCACCTTTTGATTGAAATATTTAGTTGTTAGGCTGAAAGCCTCGGCAGTTAAGAACTTGCCTGAGTTTTCTTCGTTCAGCAACTTGACAGTTTGACTGATGTGCATTATATATAGCTCAATTATGTCTGTTTTTTATGCTAAGTAGGAAAACCAACCACACACATTAGCAAACCGGCCTCAACATATAATTAGAATAAACTGTCTTCTTGTTCTACTCAGGGCCTTTAGGTGTGTTCATTCACGGTATGGAAATACAGTAAATGAAAGATTCCAACatGTTG…	689
CREB5	NM_182898	pMIR-CREB5_6	GACTAGTGAGCACCTGTCCTAAGGAGGGAAAATCCTGTCACACTGCCTCTCCCCATTCGTGTGTGGTTTTCTTGATCGGTGAGATCTGTCTCTGAAGTCACTGCCAGCCTCCCTGGGAACGTCTATAGTGCCTCCCCTGCCTTATGTGATGGGAGTTAACAACTCAGATAAGTACACCTGAGAGCATTTCTATCAGGTAAACTGTCACTTAAATGGAGGTGTCCACATCTTAATTGTTTCTCCTTGACACATTTCTCAATCCACGAAGCCAGGAGAGGTAGAGTGAAAATCCCAGCCATGGATGAATGTACTAATTTGAAAGCCAAGTGTTAAGTCGGATGTTTTCCCGTTACACTACTACTCAGCCCTCTCCTGCGGCCACATCAACGGATGCAAGTC…	689
CREB5	NM_182898	pMIR-CREB5_7	GACTAGTCTGGGGAGTTTTAAGCCTCGGTAACTGCTATAAAACTAGCCATCCAGTTAGGATAGAATGTGTTTCTTTCTGGTTAAAAAAAGGAAAAACCATCTAAGAAAATATATATGTATGTATGTGTGTATACAGTGGAATTCAAAGGACCAAAGCAAAATTTGAACAGGAATCTATTAATTTAGAATTTTATAAGATATTTATTAATAAATGTTATTTTTAAACATTCCATTTGAACAGTATTCTGTAGGATCTACTTGTTTTTAAAGTGTTAGTCCATAATAAACTACTATAGTTATGTGTATTTTCATTTTTCAGGGTTTCAAATGGCTATTCTCCATCATTTGGTGGAAATGTTTGCTTAGATCTCTGTGCATAGACATTTCAAGGATTTTTAT…	689
CREB5	NM_182898	pMIR-CREB5_8	GACTAGTAACAATATGCAGTAGCTTTAAGCCATTCAAGCTCCATTATGCAGTATATCTGAGAAGGGAAAGGAAACAACCCATTTAAATTTGAATAAAACCGTGCCTATGCGAACAGTAGCAATTTAGAATCTCTTTTCTGCTTTTAAAATAATTTATATTTAAAAATTGCACTTTAGCTTTTTGATCCCTTTGTATTTCTCTTATTCTCTTTCTAACCTCTTCTCTGTCCTCAAACTTGCCTTTGCTCTCCTTTACAATACCCCCCACCCCTCCTCCAAGGCTCTGAGCGGCATCATTTAAAATACTTTACAGATATTTGCACCAGGTACATTTATGTGCGTCCATTGGTAGCACAGCTGAGACCTGTGTCTCACATCAGCCTAGGTGAAGCCTACTAC…	689
CREB5	NM_182898	pMIR-CREB5_9	GACTAGTGGCCCTATCGATTTCATTCCTAGGTCTCAAAAATACAATGTTGCCTTGTAACATAATTAGGGACAGCACCTCTATTTCACAATTATAATCTAAGGTAGGATAAGACGACACAGCAGCAATAAACTTACAAGTAAAATTCAATACCAAAACAAACACAAAGAAATTTAAAAAACAAAAAACCTAGCTCATCATGTTGTGAAAATGAAAAAGTGAATGTCCATTCAAAATATTTTACTATTTCTTGTGGAGTTTTTCAGTGATGTAATGCTTGTAGCCAAATTGCTTAAAGAGTGTTTATATATTTTTTTCCTTATAAATTGTCTATTTTTTAAAAAAGCTATTTAACCACAGCTGAAGTGGGGGGTAAGGCCAAATTGCCAACACTTGTTAAA…	689
CSNK1D	NM_001893	pMIR-CSNK1D_1	GACTAGTGAACTCTCCTTATTGCTGTGAAGGGCAGACAATGCATGGCTGATCTACTCTGTTACCAATGGCTTTACatGTGACACGTCCCCCGGTCTAGGATCGAAATGTTAACACCGGGAaaTCTCCAGGCCACTCACCCAGCGACGCTCGTGGGGGAAACATACTAAACGGACAGACTCCAAGAGCTGCCACCGCTGGGGCTGCACTGCGGCCCCCCACGTGAACTCGGTTGTAACGGGGCTGGGAAGAAAAGCAGAGAGAGAATTGCAGAGAATCAGACTCCTTTTCCAGGGCCTCAGCTCCCTCCAGTGGTGGCCGCCCTGTACTCCCTGACGATTCCACTGTAACTACCAATCTTCTACTTGGTTAAGACAGTTTTGTATCATTTTGCTAAAAAT…	689
CSNK1D	NM_001893	pMIR-CSNK1D_2	GACTAGTGTGTGTGGTGGGACCTCTTCAACCTGATTTTGGCGTCTCACCCTCCCTCCTCCCGTAATTGACATGCCTGCTGTCAGGAACTCTTGAGGCCCTCGGAGAGCAGTTAGGGACCGCAGGCTGCCGCGGGGCAGGGGTGCAGTGGGTGTTACCAGGCAAAGCACTGCGCGCTTCTTCCCCAGGAGGTGGGCAGGCAGCTGAGAGCTTGGAAGCAGAGGCTTTGAGACCCTAGCAGGACAATTGGGAGTCCCAGGATTCAAGGTGGAAGATGCGTTTCTGGTCCCTTGGGAGAGGACTGTGAACCGAGAGGTGGTTACTGTAGTGTTTGTTGCCTTGCTGCCTTTGCACTCAGTCCATTTTCTCAGCACTCAATGCTCCTGTGCGGATTGGCACTC…	689
CSNK1D	NM_001893	pMIR-CSNK1D_3	GACTAGTCCTCCGTGAGCTGGTGCTGCCCCAGGCTCCATGCTGCTGTGCCCTGAGGTTCCCAGGATGCCTTCTCGCCTCTCACTCCGCAGCACTTGGGCGGTAGCCAGTGGCCATGTGCTCCCAACCCCAATGCGCAGGGCAGTCTGTGTTCGTGGGCACTTCGGCTGGACCCCATCACGATGGACGATGTTCCCTTTGGACTCTAGGGCTTCGAAGGTGTGCACCTTGGTTCTCCCTTCTCCTCCCCAGAGTTCCCCGGATGCCATAACTGGCTGGCGTCCCAGAACACAGTTGTTCACCCCCCCACCAGCTGGCTGGCCGTCTGCCTGAGCCCATGGATGCTTTCTCAATCCTAGGCTGGTTACTGTGTAAGCGTTTTGGAGTACGGGGCCTTGAGC…	689
CSNK1D	NM_001893	pMIR-CSNK1D_4	GACTAGTTGCTTGTGACAGTCCTTGCCCAGTATCTAGTCCCCGTCGCCCCGTGCAGGAGACGTAGGTAGGACGTCGTGTCAGCTGTGCACTGACGGCCAGTCTCCGAGCTGTGCGTTTGTATCGCCACTGTATTTGTGTACTTTAACAATCGTGTAAATAATAAATTCATAATGACTTCTACCTTTGAGCTCG	193
CSNK1E	NM_001894	pMIR-CSNK1E_2	GACTAGTCCCCGCCTGCCAGCCCGAATTCCCGTTCTCCTGTGTCTACTAACAAGGACATGGGGGTGGGCGGTGACCTCCGCATCCCTCAGAaaTCAGAGGGTCCTCGCTGCCACCGGTCCCCCCCTAGCCCGTCATCAGCCGGTGGCAGCTCCATCTTCCATTCCTGGTTTTAGGGCAGAATCCATGGAGACTGCTTCCAGAAGGCATCTGGCTCTGAGTTATAAATTACTTCCCTGGTCCTGACAGTCACCTGGGGTCCCCCCTCTCCCTGGTTCCACCTTTCTGAGGAGGAGCCTGGAGTCAGGGCTGGGTTTTGGATTAACCCATCCTTCCTAGTTAACACCTTTTTGTTTTTATTTTATTTTATTTTTGTTTGTTTTCTCCGTGTGTGTGTTTTC…	603
CTNNB1	NM_001904	pMIR-CTNNB1	GACTAGTGAGTAACAATACAAATGGATTTTGGGAGTGACTCAAGAAGTGAAGAATGCACAAGAATGGATCACAAGATGGAATTTATCAAACCCTAGCCTTGCTTGTTAAATTTTTTTTTTTTTTTTTTTAAGAATATCTGTAATGGTACTGACTTTGCTTGCTTTGAAGTAGCTCTTTTTTTTTTTTTTTTTTTTTTTTTGCAGTAACTGTTTTTTAAGTCTCTCGTAGTGTTAAGTTATAGTGAATACTGCTACAGCAATTTCTAATTTTTAAGAATTGAGTAATGGTGTAGAACACTAATTCATAATCACTCTAATTAATTGTAATCTGAATAAAGTGTAACAATTGTGTAGCCTTTTTGTATAAAATAGACAAATAGAAAATGGTCCAATTAGTTT…	639
CXCL12	NM_000609	pMIR-CXCL12_1	GACTAGTGAGGGTCAGACGCCTGAGGAACCCTTACAGTAGGAGCCCAGCTCTGAAACCAGTGTTAGGGAAGGGCCTGCCACAGCCTCCCCTGCCAGGGCAGGGCCCCAGGCATTGCCAAGGGCTTTGTTTTGCACACTTTGCCATATTTTCACCATTTGATTATGTAGCAAAATACATGACATTTATTTTTCATTTAGTTTGATTATTCAGTGTCACTGGCGACACGTAGCAGCTTAGACTAAGGCCATTATTGTACTTGCCTTATTAGAGTGTCTTTCCACGGAGCCACTCCTCTGACTCAGGGCTCCTGGGTTTTGTATTCTCTGAGCTGTGCAGGTGGGGAGACTGGGCTGAGGGAGCCTGGCCCCATGGTCAGCCCTAGGGTGGAGAGCCACCAA…	689
CXCL12	NM_000609	pMIR-CXCL12_2	GACTAGTTCTGTCTCATCCATCATCATGTGTGTCCACGACTGTCTCCATGGCCCTGCAAAAGGACTCTCAGGACCAAAGCTTTCATGTAAACTGTGCACCAAGCAGGAAATGAAAATGTCTTGTGTTACCTGAAAACACTGTGCACATCTGTGTCTTGTTTGGAATATTGTCCATTGTCCAATCCTATGTTTTTGTTCAAAGCCAGCGTCCTCCTCTGTGACCAATGTCTTGATGCATGCACTGTTCCCCCTGTGCAGCCGCTGAGCGAGGAGATGCTCCTTGGGCCCTTTGAGTGCAGTCCTGATCAGAGCCGTGGTCCTTTGGGGTGAACTACCTTGGTTCCCCCACTGATCACAAAAACATGGTGGGTCCATGGGCAGAGCCCAAGGGAATTCGGT…	689
CXCL12	NM_000609	pMIR-CXCL12_3	GACTAGTCTCTGCGTGTCACCTGTGCTTCGGGCCCTTCCCACAGGACATTTCTCTAAGAGAACAATGTGCTATGTGAAGAGTAAGTCAACCTGCCTGACATTTGGAGTGTTCCCCTTCCACTGAGGGCAGTCGATAGAGCTGTATTAAGCCACTTAAAATGTTCACTTTTGACAAAGGCAAGCACTTGTGGGTTTTTGTTTTGTTTTTCATTCAGTCTTACGAATACTTTTGCCCTTTGATTAAAGACTCCAGTTAAAAAAAATTTTAATGAAGAAAGTGGAAAACAAGGAAGTCAAAGCAAGGAAACTATGTAACATGTAGGAAGTAGGAAGTAAATTATAGTGATGTAATCTTGAATTGTAACTGTTCTTGAATTTAATAATCTGTAGGGTAATTAG…	689
CXCL12	NM_000609	pMIR-CXCL12_4	GACTAGTAAGATATTTTAAAATCTGTCACGTAGAACTTGGATGTACCTGCCCCCAATCCATGAACCAAGACCATTGAATTCTTGGTTGAGGAAACAAACATGACCCTAAATCTTGACTACAGTCAGGAAAGGAATCATTTCTATTTCTCCTCCATGGGAGAAAATAGATAAGAGTAGAAACTGCAGGGAAAATTATTTGCATAACAATTCCTCTACTAACAATCAGCTCCTTCCTGGAGACTGCCCAGCTAAAGCAATATGCATTTAAATACAGTCTTCCATTTGCAAGGGAAAAGTCTCTTGTAATCCGAATCTCTTTTTGCTTTCGAACTGCTAGTCAAGTGCGTCCACGAGCTGTTTACTAGGGATCCCTCATCTGTCCCTCCGGGACCTGGTGCT…	689
CXCL12	NM_000609	pMIR-CXCL12_5	GACTAGTCAGAGGGGCTGAATAGCAGAAGGTTGCACCTCCCCCAACCTTAGATGTTCTAAGTCTTTCCATTGGATCTCATTGGACCCTTCCATGGTGTGATCGTCTGACTGGTGTTATCACCGTGGGCTCCCTGACTGGGAGTTGATCGCCTTTCCCAGGTGCTACACCCTTTTCCAGCTGGATGAGAATTTGAGTGCTCTGATCCCTCTACAGAGCTTCCCTGACTCATTCTGAAGGAGCCCCATTCCTGGGAAATATTCCCTAGAAACTTCCAAATCCCCTAAGCAGACCACTGATAAAACCATGTAGAAAATTTGTTATTTTGCAACCTCGCTGGACTCTCAGTCTCTGAGCAGTGAATGATTCAGTGTTAAATGTGATGAATACTGTATTTTGTA…	597
CYC1	NM_001916	pMIR-CYC1	GACTAGTCCCTGTCCAGTGTCTGCTTGCCATCCTGCCAGAACAGGCCCTCAAGCCCAAGAGCCATCCCAGGCCTGTTCAGGCCTCAGCTAAGCCTCTCTTCATCTGGAAGAAGAGGCAAGGGGGCAGGAGACCAGGCTCTAGCTCTGGGCCCTCCTTCAGCCCCCATCATGGGAATAAATTAATTTTCTCAATGTAGAGCTCG	203
CYCS	NM_018947	pMIR-CYCS_1	GACTAGTTAATTGGCCACTGCCTTATTTATTACAAAACAGAAATGTCTCATGACTTTTTTATGTGTACCATCCTTTAATAGATCTCATACACCAGAATTCAGATCATGAATGACTGACAGAATATTTTGTTGGGCAGTCCTGATTTAAAACTAAGACTGGCTTGTGGTTAAATGAATATGTTCAGTTTTTGAATTTTAATAGTAACTCCAATTCAGTAAATGGTATCACTGTTTACCCCTTTTAAAGATATGATTAGACTTCGTTAGTAATGTTCAACTTTTCACAAAGATGGTGAGTGCCATCTTAAAACTTACTGGAGATTGGTTTTATATTTAGATTTATATAACTGGTTATGTGAATATATTTAAATACTGGGGAAATTGCTTCACTGTCTTAGA…	689
CYCS	NM_018947	pMIR-CYCS_2	GACTAGTGCAAGTTAAACTTCACTCTTGAATTCTTTACAATCTAAGTCAAACTAAGTTATAATTTAGGATTGTCTTTAAACAGCCATTCAGAAACAAAACTGTAGAACTGTGTATTTGATTGGGAATGGTGCTTTTGCCAACTTAAAAGGATTAAAGTAACGGAGATATACACAAATTTTAAAATTATGTGTGATCACAAGACTAAAGATAATTAAAAAGAAAACCACAGATCATGACTTTTTGACTGTGCTTGATTTCATGACTGATGCACAAATTTTAATGATTAAAAAGTGCAGGAGCCCTAAATGTCAGTGCAGCAGCCCTAAATGTCAGTGCAGCAGTGTTAACCAGTCATGGTGCTAGATTGTTTACTTGGTTTTCTAGGACTGCCTCAACTA…	689
CYCS	NM_018947	pMIR-CYCS_3	GACTAGTCTGAGAACTGTATCTTTGTGGGACAGTGAGAAGACTGAGAAGATGTGAATCCATGGTCTCAAAGGTGATAGGGACGATTAGATAGGTGTTTTAAGGCCTGAAAGCAATTTATAACATATGAGTCTTATTTTTATTTATAGAAATGTGGAAAGCTTGCTGTAATTCATATTTGAAGTCCTAGTCTGAGTTCTGGTGGGGAATTTAAAAATGCATCCTGGAAATCCTTTAAAGATTTCAGACTTTGAAAGGCCTTGTAGCAGAGGACTTGGTGACTGTATAAAGTTAGTGGTATTCAGGGACAGTGTAGCAAGTAGCTTACAAGGGGACAATTCTGGACTAATGAGAAAGACCTGAAGTGAAGGCTAGAGAGTTGATTTTTTTTTTTTTTGGCA…	689
CYCS	NM_018947	pMIR-CYCS_4	GACTAGTGATGGAGTTTTGCCATGTGGTCCCAGGCTGGTCTCAAACTCCTGAaaTCAAGCAATCCGTCCACTTGCCTTGGCTCCCCAAAGTGCTGGGATTACAGGCGTGAGCCACCAGGCCCTGCCTGGTTTTCAAATTCAGAAATCTTATTATTTAACCCAGAAGTAATCAGCCCAGTAGTAACTTAGGTTTAATTTTTTTTCAGGTTTAAAATTTTTCTCATTTATTTTTTCTGAGACGGAGTTTCGCCCTTTTCGCCCAGGCTGAGTACAGTGGTGCAATCTCACTGCAACCTCCGCCTTCCAGTTGCAAGTGATTCTCCTGCCTCAGCCTCCTGAGTAGCTGGGATTACAGGCACCCGCCACCACGCCTGGCTAATTTTTGTATTTTTAGTGGAG…	689
CYCS	NM_018947	pMIR-CYCS_5	GACTAGTGATAATTTCACTCTTGTTGCCCAGGCTGGAGTGCAATGGCGTGATCGCTGCTCACCGCAACCTCCGCCTTCCAGGTTCAAGCGATTCTCCTGACTCAGCCTCTCAAGTAGCTGGGATTACAAGCATGCGCCACCATGCCCAGCTTATTTTGTGTTTTTAGTAGAGACAGGGTTTCTCCATGCTGGACAGGCTGGTCTTGAACTCCCGACGTCAGGTGATCTACCTGCCTCGGCCTCCCAAAGTGCTGGGATTACAGGCGTGAGCCACCACGCCTGGCCAATTATGTAATTTTTTAAAAAGGACATTTCTATCAGGGATATATACCTTCAGAAATAAGGAAATAGGGGAAAAAAAGAGCACTATAAACCACATGTTTTCATTTCTAGTGCTTC…	689
CYCS	NM_018947	pMIR-CYCS_6	GACTAGTGTGGCTACTGTATTGACATTCTGGGTCTAGGACTAGAACCAGTGGTCTGTAACAAAAGTACTTTCTCTTTACTCTATTAAATCTAGAATTAGCCGGGCATGGTCGCTCATGCCTGTAATCCCAGCACTTTGGGAGGCCAAGGCAGGCAGATCACTTGAGGTCAGGCGTTTGAGACCAGCCTGGTCAACATGGCGAAACCCTGTCTCTACAAAAAACATAAAAATTAGCCAGGTGTGGTGGTGGGCACCTGTAATCTCAGCTACTTGGGAGGCTGAGGCACAAGAATCACTTGAACTTGGGAGGTGGAGGTTGCAGTGAGCCAAGATTGTGCCACTGCACTCAAGCCTGGGTGACGAGTGAAACTGTCTCCAGAGCTCG	385
DAO	NM_001917	pMIR-DAO	GACTAGTAGACTCCAGTGACTGCTGCCTCCCCCCACAAGAACTCCCTTCTCCCCTCAGCCAATGAATCAATGTGCTCCTTCATAAGCCATTGCTTCTCCCTCACTTCTTTCCTCAAAGAAGCATGAGGTGAGAGAAAGCCACAAAGTCAGTGCCTGGAGAAGGGTTCAGCCCAACATGGGGCCCCTCTCATCACTGAAATCCCTCTACCTTCTCTGGGTCTGGCATTATAAAGAACAGCTGAGGCTGTCATTCCATGAGTCTTCAGAAGAAAGGACAGCTCAGAAAATCAAAGAGGCCAACTGCCCAGAGCCACAGAAAATGGAGGATAATTGAGGCTAAGTAACCTGATTACAAGTTGTACTAACATATTAAAGGTTCTGAAAAGTCCTGCAGCAAAG…	522
DBH	NM_000787	pMIR-DBH_1	GACTAGTGGGGGGACCTACTCCTCCCCCTCCTCCATGCTGTCCCTGTGGGCTCACACCGGCACTGTGCACTCTACTCTGCGACGATCCCCATGGAACAGCCCTGCACGCCCAGGATGAAGGGGCCAGACCACGCCCCTGCCTGAGACCACGGTCCAATCCAGCCTTCTTCCCCCAGGGTCCCCTGCATGGCTGAGAGGGTGTGGGTGCCCTGTTGACCTACCCTGGACCGAGTGGACCACGACCTCGTCCATTTAAACCCGGCTGACTCAGTGCAGGGACAGCCTGCACAGTGGTCCAGGGTCCAGCCCTCCGCCAGCCCTGTTCCGCCTCACTGGGTGTGGCCTGGCTTCTGGGACAGGCACCATGCTGGGCCGGGGTGTGGAATCACCGGGAACGCC…	689
DBH	NM_000787	pMIR-DBH_2	GACTAGTGGGCGCCGGTTCCACGTGGGGTGGAATTATTAGCACCAGCTTGCTTCTCTGCCGGTGGGGCCAGCGCTGAACAGACCGGGGTGGAGTCAGGGCTGTGCTTTCCGCGTGGTTCTGCCACTTAGGGAGTGTGCCTTGGGCGGGCCATTTCACATTCCTGACCCTCACTTTTCTCATCTGTAAAACCAGGCTGATGCCGTGCGGGCTAATGAGCCAATAAAGCTCACACTTGGGCTGGCACCCACTGGAGGTGGGGAGCTCG	266
DDC	NM_000790	pMIR-DDC	GACTAGTGAATCAAAAATTGAAGAGAGATATATCTGAAAACTGGAATAAGAAGCAAATAAATATCATCCTGCCTTCATGGAACTCAGCTGTCTGTGGCTTCCCATGTCTTTCTCCAAAGTTATCCAGAGGGTTGTGATTTTGTCTGCTTAGTATCTCATCAACAAAGAAATATTATTTGCTAATTAAAAAGTTAATCTTCATGGCCATAGCTTTTATTCATTAGCTGTGATTTTTGTTGATTAAAACATTATAGATTTTCATGTTCTTGCAGTCATCAGAAGTGGTAGGAAAGCCTCACTGATATATTTTCCAGGGCAATCAATGTTCACGCAACTTGAAATTATATCTGTGGTCTTCAAATTGTCTTTTGTCATGTGGCTAAATGCCTAATAAACAAT…	422
DKK1	NM_012242	pMIR-DKK1_1	GACTAGTACCAGCTATCCAAATGCAGTGAACTCCTTTTATATAATAGATGCTATGAAAACCTTTTATGACCTTCATCAACTCAATCCTAAGGATATACAAGTTCTGTGGTTTCAGTTAAGCATTCCAATAACACCTTCCAAAAACCTGGAGTGTAAGAGCTTTGTTTCTTTATGGAACTCCCCTGTGATTGCAGTAAATTACTGTATTGTAAATTCTCAGTGTGGCACTTACCTGTAAATGCAATGAAACTTTTAATTATTTTTCTAAAGGTGCTGCACTGCCTATTTTTCCTCTTGTTATGTAAATTTTTGTACACATTGATTGTTATCTTGACTGACAAATATTCTATATTGAACTGAAGTAAATCATTTCAGCTTATAGTTCTTAAAAGCATAACC…	689
DKK1	NM_012242	pMIR-DKK1_2	GACTAGTTGTTCTACAAGAACGGAAGTGTGATATGTTTAAAGATGATCAGAGAAAAGACAGTGTCTAAATATAAGACAATATTGATCAGCTCTAGAATAACTTTAAAGAAAGACGTGTTCTGCATTGATAAACTCAAATGATCATGGCAGAATGAGAGTGAATCTTACATTACTACTTTCAAAAATAGTTTCCAATAAATTAATAATACCTAGAGCTCG	219
DMRTA2	NM_032110	pMIR-DMRTA2_1	GACTAGTGGCGAGGGGCCTGGCAGCCGGCCGGTCCCCAAACAGGAACCCCAGCCCTGTTCCCGCGGGCCATCGACCCCTCTTCGCCCAGCGCTCTCTCTGCGCCCTGGCTGGGCGTCTTCTCACTCTAAGGTGGTTTTTGGGTTTTGTTTAGGAGGGTGGGTGGGGAAGGCTGAGCAAAGGGGGAGCAGCTACAGACAGGTGCAGGTGTTCTCGGAGGGGGTGCGCGGCCTGGGTCCTCATCTCCTACCTCCGGATCCCTCTTCCAGCCTCACCCGGCCCCCTTTCCAAAAGGCTGGGAATTCATGAGAATTCAGAGGCTGCGACAGCAGCGCAGGCTCCTGCGGCTCCTTAGCTGTGCTCATCCGGCTCTCAGTGGATGGCAGGATAATCCGAGAGTC…	689
DMRTA2	NM_032110	pMIR-DMRTA2_2	GACTAGTTCTATATATAATCTATACATATATATATACAAGCCAGTGTATAATGTTATAAAATGGAATTCTAAGTTATTAATTGTAATCTGTAGGTGACCTCGGTATTAACGTGAAAAACATTCAAAACAAGCAAAAAAAGGGACAAAATGGAAAAAAATTAGACTATGCGCGCATTGTACTTATCAGGTTTAGAGATTAAATATATTGGAAACTCGGGATGAATCCTGCCCACCTGCCCCTCTTGCCTGCGGCTGGTCTGTCCCTAAGGAGCCGTCAAGGTGCGCACTGAAGCAGGAACAGAGCGACGTGTGACTGAGCCAGAACCGCCCGCTCGCGGGCCCATCCTCGCCTCCCGGGACTCGCCAAACGCCCTGACTGAAGGGCCCGCAGCGGAAAAC…	484
DRD1	NM_000794	pMIR-DRD1_1	GACTAGTACTCGCAGATGAATCCTGCCACACATGCTCATCCCAAAAGCTAGAGGAGATTGCTCTGGGGCTTGCTATTAAGAAACTAAGGTACGGTGAGACTCTGAGGTGTCAGGAGAGCCCTCTGCTGCTTTCCAACACACAATTAACTCCGTTTCCAAATACATTCCAGTGTATTTTCTGTGTTGTTCATAGTCAATCAAACAGGGACACTACAAACATGGGGAGCCATAAGGGACATGTCTTTGGCTTCAGAATTGTTTTTAGAAATTTATTCTTATCTTAGGATTTACCAAATAGGGCAAAGAATCAACAGTGAACAGCTTCACTTAAAATCAAATTTTTCTGGGAAGAAAATGAGATGGGTTGAGTTTGCTGTATACAAACAGGTGCTAACACTG…	689
DRD1	NM_000794	pMIR-DRD1_2	GACTAGTATTTAACTAGCACTTTATAAGCCAATGAAGCAAACACACAGACTCTGTGAGATTCTAAATGTTCATGTGTAACTTCTAGAAACACAGCAGAAACTGATAGATAAGGGAATAAAGTTGAAATGATTCCTTAAAATTCATGGACACAGATAAATGCAAGGTGAGAATTGACAAATGCTATAAATGCTTTCTTTTTCTGAAAAGATTTTGAAAAATTTAAAAAAGTATAGCTACTACTGTGTTCAAAACGTTTTAAATGACAAATGACTTTCCCAGGGGAATTTGCAGTTCTGTAAATATCTTAAATAAAAGCCAACTTAAGAAGAGCCCAGCATTAAATTTACGATCTTAGGTGGTAATGAAAAGTATATGCTGCTTTGTATTTATGTAAAATA…	689
DRD1	NM_000794	pMIR-DRD1_3	GACTAGTCTAACGAATAGTGCCTCATTATCATTCTTGAGTCAGATACTTCTGTTGATGGGAGAAACAGAAGAATCCTTCCCTTTGGGTGTGTTGAaaTCCCCCAAAGCCATCAGCATCTCTTTTGACAAATGCTAGTCCTTTCTCTGTGCTTTGGAATCAGGTTCCTGCATCATCACCCGGACTGTAAAAAGTATCATAAGCCTCCCTTGCCAGATGCCAACTCGTGGGGCATTTCAACAGAGTTTCTTTGAAATGTTTACAACGTATTCTTCTTGATAAGCAATGAACTTAACATTTAGATGCAATCCGTGAAAAGAAAAAAAAATCTGAAAAATATCTCCTGCATCAGGTCTGTGTTATTTATGTATTGTGAATGTTTTCTTAATTTTATTGGCTGT…	430
DRD2	NM_016574	pMIR-DRD2_1	GACTAGTCTCTGCTGCCTGCCCGCACAGCAGCCTGCTTCCCACCTCCCTGCCCAGGCCGGCCAGCCTCACCCTTGCGAACCGTGAGCAGGAAGGCCTGGGTGGATCGGCCTCCTCTTCACCCCGGCAGGCCCTGCAGTGTTCGCTTGGCTCCATGCTCCTCACTGCCCGCACACCCTCACTCTGCCAGGGCAGTGCTAGTGAGCTGGGCATGGTACCAGCCCTGGGGCTGGGCCCCCCAGCTCAGGGGCAGCTCATAGAGTCCCCCCTCCCACCTCCAGTCCCCCTATCCTTGGCACCAAAGATGCAGCCGCCTTCCTTGACCTTCCTCTGGGGCTCTAGGGTTGCTGGAGCCTGAGTCAGGGCCCAGAGGCTGAGTTTTCTCTTTGTGGGGCTTGGCG…	689
DRD2	NM_016574	pMIR-DRD2_2	GACTAGTGCTCTGAGAAGAGGAGCCCTCATCTTGAAGGGCCCAGGAGGGTCTATGGGGAGAGGAACTCCTTGGCCTAGCCCACCCTGCTGCCTTCTGACGGCCCTGCAATGTATCCCTTCTCACAGCACATGCTGGCCAGCCTGGGGCCTGGCAGGGAGGTCAGGCCCTGGAACTCTATCTGGGCCTGGGCTAGGGGACATCAGAGGTTCTTTGAGGGACTGCCTCTGCCACACTCTGACGCAAAACCACTTTCCTTTTCTATTCCTTCTGGCCTTTCCTCTCTCCTGTTTCCCTTCCCTTCCACTGCCTCTGCCTTAGAGGAGCCCACGGCTAAGAGGCTGCTGAAAACCATCTGGCCTGGCCTGGCCCTGCCCTGAGGAAGGAGGGGAAGCTGCAGC…	481
DRD4	NM_000797	pMIR-DRD4	GACTAGTGCCGGGCACCCCCGGACGCCCCCCGGCCTGATGGCCAGGCCTCAGGGACCAAGGAGATGGGGAGGGCGCTTTTGTACGTTAATTAAACAAATTCCTTCCCAAAGAGCTCG	117
DRD5	NM_000798	pMIR-DRD5	GACTAGTACTGCATTAAGAAACCCCCTCATGGATCTGCATAACCGCACAGACATTGACAAGCACGCACACACACGCAAATACATGCCTTTCCAGTGCTGCTCCCTTTATCATGTGTTTCTGTGTAGTAGCTCGTGTGCTTAGAAACCTCACCCCATTGATTGGTAGTTCGAAGAATTGGCAGAAGCAGTTGCAATAAACTCAGTCAAATGTACCCAGCCTACCAGAGATGGACCAACGATCCTATGAGAGAAGAGAGTATGGTGCTGGGTCCTTAAAAAAAAAAATGATACTTGGTCCTTAAAAAATATGCTCTCCCCTCCCTTTTTAAACAAATGGCTTGTTCAGTCACTTGTTTGTGTTTGAATTGATTTTTAAACAGCAGGTTGTGTGTGTGTGCA…	560
DTNBP1	NM_032122	pMIR-DTNBP1	GACTAGTATTGGGACATGGGCGTTGTCTGGCCACACTGGAATCCAGTTTTGGCTGTATGCGGAATTCCACCTGGAAAGCCAGGTTGTTTTATAGAGGTTCTTGATTTTTACATAATTGCCAATAATGTGTGAGAAACTTAAAGAACAGCTAACAATAAAGTGTGAGGACGGTAAACTGAGAGAGCTCG	188
EN1	NM_001426	pMIR-EN1_1	GACTAGTCCGCCACAGGCCGGGGCCGCGCCCGCGCCCCCTCCCGGCACCGCCGCCGTCGTCTCCCGGCCCCTCGCTGGGGGAGAAAGCATCTGCTCCAAGGAGGGAGGGAGCGCAGGGAAAAGAGCGAGAGAGACAGAAAGAGAGCCTCAGAATGGACAATGACGTTGAAACGCAGCATTTTTGAAAAGGGAGAAAGACTCGGACAGGTGCTATCGAAAAATAAGATCCATTCTCTATTCCCAGTATAAGGGACGAAACTGCGAACTCCTTAAAGCTCTATCTAGCCAAACCGCTTACGACCTTGTATATATTTAATTTCAGGTAAGGAAAACACATACGTGTAGCGATCTCTATTTGCTGGACATTTTTATTAATCTCCTTTATTATTATTGTTATAA…	689
EN1	NM_001426	pMIR-EN1_2	GACTAGTTCCGGAGACTTGTTGAGAAATACGACCCCACAGACTGCGAGACTGAACCGCCGCTACAAGCCAAAGATTTTATTATGTTCAGAAACCTGTAGTCTGAAATAAAGTGTACACTGTGCTCACGAGAGCTCG	136
EN2	NM_001427	pMIR-EN2_1	GACTAGTGGCGGGGGGCATGGAGGCCAGGTCTCAGTCCGCGCTAAACAATGCAATAATTTAAAATCATAAAGGGCCAGTGTATAAAGATTATACCAGCATTAATAGTGAAAATATTGTGTATTAGCTAAGGTTCTGAAATATTCTATGTATATATCATTTACAGGTGGTATAAAATCCAAAATATCTGACTATAAAATATTTTTTTGAGTTTTTTGTGTTTATGAGATTATGCTAATTTTATGGGTTTTTTTCTTTTTTGCGAAGGGGGCTGCTTAGGGTTTCACCTTTTTTTAATCCCCTAAGCTCCATTATATGACATTGGACACTTTTTTATTATTCCAAAAGAAGAAAAAATTAAAACAACTTGCTGAAGTCCAAAGATTTTTTATTGCTGCATT…	689
EN2	NM_001427	pMIR-EN2_2	GACTAGTTCACCAGCAGCCGCCCAGGCCCGCAGCCTCACCCGGCTCCCTCTCCTCACCCTCCTGCACCTAACTCCCTCCTCCTTCTCCTTTTTCCTCCTCTTCCTCCTTCCTCCTTCCTCCTGCTCCTCCTTTCTTCTTCTTTTTCTTCTCCTCCTCCTCCTTCCTTCCTCCTCCTCCTTCTCTTTCCTCCTCCTCCTCACCAAGGGCCCAACCGTGTGCATACATCGTCTGCGTCTGTGGTCTGTGTCGCTGTCCCCAGTCCCACCGCAGTCCTGCCGCAGGCCTAACCCTCCTGCCCTGGGCACTGCCTCCATGCAGAAGCGCTTCGAGGTTCTGGGGCTAAAGGCCTGGGGTGTGTGGCCTAAAGCCCAAGAGCGGTGGGGCGACCCTCCTTTTGG…	689
EN2	NM_001427	pMIR-EN2_3	GACTAGTATGTCTGCATGCATGTGAACACACACACACACACACACACACCAGGCGTGTTTGAGTCCACAGTTCTGAAACATGTGGCTACCTTGTCTTTCAAAAGAACTCAGAATCCTCCAGGATCTAGAAGAAGGAAGAAAGTGTGTAAATAATCATTTCTTATCATCACTTTTTGTCTTTTCTTGTTTTTTAAAATATACATTTTATTTTTGAAGGTGTGGTACAGTGTAAATTAAATATATTCAATATATTTCCCACCAAGTACCTATATATGTATATAAACAAACACATTATCTATATATAACGCCACACTGTCTTCTGTTTAGTGTATGGGGAAAGACCAATCCAACTGTCCATCTGTGGCTGGGACAGCCCAGGGGGTGTGCCCACGGCTGACC…	689
EN2	NM_001427	pMIR-EN2_4	GACTAGTTTTTTTGTTTTCTTTGTTGTTTTAGTTTATAAAACATGTGCATTTTACAGTTCCAGTATCAAATATTTATAATCTTATGAGAAATGAATGAATGTTTCTATTTACAACTGTGCTTATCAAAATTGTGAACACCCCCACCCCCGCATTTTTGTGTGTTGAAATTCTTGAAGGTTACATTAAATAAAACAAAATCTCTTTATTATAAAATAGAGCTCG	223
EPRS	NM_004446	pMIR-EPRS	GACTAGTGGGATGAACGAAAGCCCCCTCTTCAACTCCTCTCACTTTTTAAAGCATTGATATTAGTATCTTCTCAGATACAGACCGTTTTATGATTTTTTAAAAAGTAAAAGTTCTAAAATGAAGTCACACAGGACAATTATTCTTATGCCTAAGTTAACAGTGGATAAAAGACTTTTCTGTAAACAACTCCAGTAATAAATATCATGAACTAGAGCTCG	219
FGF20	NM_019851	pMIR-FGF20_1	GACTAGTAGTGCGATAGTGACATTATGGAAGAGTCAAACCACAACCATTCTTTCTTGTCATAGTTCCCATCATAAAATAATGACCCAAGGAGACGTTCAAAATATTAAAGTCTATTTTCTACTGAGAGACTGGATTTGGAAAGAATATTGAGAAAAAAAACCAAAAAAAATTTTGACTAGAAATAGATCATGATCACTCTTTATATGTGGATTAAGTTCCCTTAGATACATTGGATTAGTCCTTACCAGTAGACTGAAGCCAAAAATCTGTTAAACTGTGGATAATGGGAACCCTCACATGGTTGCTGCTGGTGCCTCACCTCTCTGGATTATGTTTACTTTAAAATTTATGTTAAAAATAGAGACTTCATGTTGAAGAAATGGATTGACTTAGCCAAG…	689
FGF20	NM_019851	pMIR-FGF20_2	GACTAGTAACAAAACTTCCGTTATTGTGCCATTACTTTATTGTGGTGTCTTGCTCTGTAAAGAGGACATTATTATACCACCTTAACCATAGAATCAGATTTTGAATTTCTTTTTAAAATATAGTATAGATTATATTTTTTATGCAGTCAATTGCCTTCTAAATGTAACGTTGGTTTCTTTTGGCCTAGAAAAATGCCTCATTGATTTGTATTAAATTCAACACACATTCAAAAGGGAATTAAACATTTTCATGCAGTGTTTTGGCGAGCTCG	272
FLNA	NM_001110556	pMIR-FLNA	GACTAGTGTCTGGGGCCCGTGCCAGCCGGCAGCCCCCAAGCCTGCCCCGCTACCCAAGCAGCCCCGCCCTCTTCCCCTCAACCCCGGCCCAGGCCGCCCTGGCCGCCCGCCTGTCACTGCAGCCGCCCCTGCCCTGTGCCGTGCTGCGCTCACCTGCCTCCCCAGCCAGCCGCTGACCTCTCGGCTTTCACTTGGGCAGAGGGAGCCATTTGGTGGCGCTGCTTGTCTTCTTTGGTTCTGGGAGGGGTGAGGGATGGGGGTCCTGTACACAACCACCCACatGTTCTCTTCTCCAGCCAAGAGGAATAAAGTTTTGCTTCCATTCTCCTTGAGCTCG	337
FOS	NM_005252	pMIR-FOS_1	GACTAGTGGGGGCAGGGAAGGGGAGGCAGCCGGCACCCACAAGTGCCACTGCCCGAGCTGGTGCATTACAGAGAGGAGAAACACATCTTCCCTAGAGGGTTCCTGTAGACCTAGGGAGGACCTTATCTGTGCGTGAAACACACCAGGCTGTGGGCCTCAAGGACTTGAAAGCATCCATGTGTGGACTCAAGTCCTTACCTCTTCCGGAGATGTAGCAAAACGCATGGAGTGTGTATTGTTCCCAGTGACACTTCAGAGAGCTGGTAGTTAGTAGCATGTTGAGCCAGGCCTGGGTCTGTGTCTCTTTTCTCTTTCTCCTTAGTCTTCTCATAGCATTAACTAATCTATTGGGTTCATTATTGGAATTAACCTGGTGCTGGATATTTTCAAATTGTATCT…	689
FOS	NM_005252	pMIR-FOS_2	GACTAGTTTATTTATTAAGATGGATTCTCAGATATTTATATTTTTATTTTATTTTTTTCTACCTTGAGGTCTTTTGACATGTGGAAAGTGAATTTGAATGAAAAATTTAAGCATTGTTTGCTTATTGTTCCAAGACATTGTCAATAAAAGCATTTAAGTTGAATGCGAGAGCTCG	175
FOXA1	NM_004496	pMIR-FOXA1_1	GACTAGTCTCCCGGGACTGGGGGGTTTGTCTGGCATAGCCATGCTGGTAGCAAGAGAGAAAAAATCAACAGCAAACAAAACCACACAAACCAAACCGTCAACAGCATAATAAAATCCCAACAACTATTTTTATTTCATTTTTCATGCACAACCTTTCCCCCAGTGCAAAAGACTGTTACTTTATTATTGTATTCAAAATTCATTGTGTATATTACTACAAAGACAACCCCAAACCAATTTTTTTCCTGCGAAGTTTAATGATCCACAAGTGTATATATGAAATTCTCCTCCTTCCTTGCCCCCCTCTCTTTCTTCCCTCTTTCCCCTCCAGACATTCTAGTTTGTGGAGGGTTATTTAAAAAAACAAAAAAGGAAGATGGTCAAGTTTGTAAAATATTT…	689
FOXA1	NM_004496	pMIR-FOXA1_2	GACTAGTGTATGGACTTAATTATGCACATGCTCAGATGTGTAGACATCCTCCGTATATTTACATAACATATAGAGGTAATAGATAGGTGATATACATGATACATTCTCAAGAGTTGCTTGACCGAAAGTTACAAGGACCCCAACCCCTTTGTCCTCTCTACCCACAGATGGCCCTGGGAATCAATTCCTCAGGAATTGCCCTCAAGAACTCTGCTTCTTGCTTTGCAGAGTGCCATGGTCATGTCATTCTGAGGTCACATAACACATAAAATTAGTTTCTATGAGTGTATACCATTTAAAGAATTTTTTTTTCAGTAAAAGGGAATATTACAATGTTGGAGGAGAGATAAGTTATAGGGAGCTGGATTTCAAAACGTGGTCCAAGATTCAAAAATCCTA…	689
FOXA1	NM_004496	pMIR-FOXA1_3	GACTAGTAATAACAAAAATAATACCAGATTTTAAGCCGTGGAAAATGTTCTTGATCATTTGCAGTTAAGGACTTTAAATAAATCAAATGTTAACAAAAGAGCTCG	105
FOXA2	NM_021784	pMIR-FOXA2_1	GACTAGTGAAGACGACGGCTTCAGGCCCGGCTAACTCTGGCACCCCGGATCGAGGACAAGTGAGAGAGCAAGTGGGGGTCGAGACTTTGGGGAGACGGTGTTGCAGAGACGCAAGGGAGAAGAAATCCATAACACCCCCACCCCAACACCCCCAAGACAGCAGTCTTCTTCACCCGCTGCAGCCGTTCCGTCCCAAACAGAGGGCCACACAGATACCCCACGTTCTATATAAGGAGGAAAACGGGAAAGAATATAAAGTTAAAAAAAAGCCTCCGGTTTCCACTACTGTGTAGACTCCTGCTTCTTCAAGCACCTGCAGATTCTGATTTTTTTGTTGTTGTTGTTCTCCTCCATTGCTGTTGTTGCAGGGAAGTCTTACTTAAAAAAAAAAAAAAATTT…	689
FOXA2	NM_021784	pMIR-FOXA2_2	GACTAGTAAAGTGTTATACCCGGTTTTATCCCTTGAATCTTTTCTTCCAGATTTTTCTTTTCTTTACTTGGCTTACAAAATATACAGGCTTGGAAATTATTTCAAGAAGGAGGGAGGGATACCCTGTCTGGTTGCAGGTTGTATTTTATTTTGGCCCAGGGAGTGTTGCTGTTTTCCCAACATTTTATTAATAAAATTTTCAGACATGAGCTCG	214
FZD1	NM_003505	pMIR-FZD1_1	GACTAGTGACCCGGGGCTCAGCCCATGCCCAGGCCTCGGCCGGGGCGCAGCGATCCCCCAAAGCCAGCGCCGTGGAGTTCGTGCCAATCCTGACATCTCGAGGTTTCCTCACTAGACAACTCTCTTTCGCAGGCTCCTTTGAACAACTCAGCTCCTGCAAAAGCTTCCGTCCCTGAGGCAAAAGGACACGAGGGCCCGACTGCCAGAGGGAGGATGGACAGACCTCTTGCCCTCACACTCTGGTACCAGGACTGTTCGCTTTTATGATTGTAAATAGCCTGTGTAAGATTTTTGTAAGTATATTTGTATTTAAATGACGACCGATCACGCGTTTTTCTTTTTCAAAAGTTTTTAATTATTTAGGGCGGTTTAACCATTTGAGGCTTTTCCTTCTTGCCC…	689
FZD1	NM_003505	pMIR-FZD1_2	GACTAGTCTCCACAAACCTTCCAAATCTGGAGGAGGGCCCCCATACATTACAATTCCTCCCTTGCTCGGCGGTGGATTGCGAAGGCCCGTCCCTTCGACTTCCTGAAGCTGGATTTTTAACTGTCCAGAACTTTCCTCCAACTTCATGGGGGCCCACGGGTGTGGGCGCTGGCAGTCTCAGCCTCCCTCCACGGTCACCTTCAACGCCCAGACACTCCCTTCTCCCACCTTAGTTGGTTACAGGGTGAGTGAGATAACCAATGCCAAACTTTTTGAAGTCTAATTTTTGAGGGGTGAaaTCATTTCATTCTCTAGTGTCTAAAACCTGGTATGGGTTTGGCCAGCGTCATGGAAAGATGTGGTTACTGAGATTTGGGAAGAAGCATGAAGCTTTGTGTG…	689
FZD1	NM_003505	pMIR-FZD1_3	GACTAGTGCTATTTTCTTATTTTTAATCAAATAACTAGACATATATCAGAAACTTTAAAATGTAAAAGTTGTACACTTTCAACATTTTATTACGATTATTATTCAGCAGCACATTCTGAGGGGGGAACAATTCACACCACCAATAATAACCTGGTAAGATTTCAGGAGGTAAAGAAGGTGGAATAATTGACGGGGAGATAGCGCCTGAAATAAACAAAATATGGGCATGCATGCTAAAGGGAAAATGTGTGCAGGTCTACTGCATTAAATCCTGTGTGCTCCTCTTTTGGATTTACAGAAATGTGTCAAATGTAAATCTTTCAAAGCCATTTAAAAATATTCACTTTAGTTCTCTGTGAAGAAGAGGAGAAAAGCAATCCTCCTGATTGTATTGTTTTA…	689
FZD1	NM_003505	pMIR-FZD1_4	GACTAGTTCTGAACTATTTTACATTTTATGGTGTCTCATAGCCAATCCCACAGTGTAAAAATTCAGGAATTCAATGAAAAAAGTCTACCCTTAAACCCTCAGATCAGTCTTTCCAAAGAATTACTCTGTTTGCATTGTTGTGATTGACATTTGTGAAGTCCCAAGAAAAGATCTGTTTTCATGACAGTAGAAAATAGAAGTTTGCAAATTATTTCTTTACTCAAAGAGGATTAAAAGAGAACTCTAATTTTAATATTAAAGCTTTCTTTTCTTTCAGGGAATAAATTTACATGACTTTTTATATTATGGAGGTTTATTTTTAAATCATCACCTTTCTCATATTTTTTAGAGGTATTGTCTTATCTCTTCCATAATCTTGGATATTACAAAACCCTAAAT…	689
FZD1	NM_003505	pMIR-FZD1_5	GACTAGTTACTTACATTTCATAATATGGAAATATGGTTATGAGAAATGGAAAATGCTAGATGGAAAACCTCAAATACCTTTACAGGTTAAAAATATCTTTACTAAATTTTCCCATGAAAACATTTTGTGATAAAATGACAAGGGACTAAAATGAAGATCATTGATACAATAGAGTTACTTTCCTTGTTACAATGCAATTGTCTTATAAGTCATTATTCATTTTAAGGAAAATCAAAAAAATTAGATCTTACTAAAAATGTAGCATTTGATTTTAAGTAGCAAGATGCAATTTTGTGTTCCCTTTTTCTTTGTTACATTAACATAATATAGTAGATAGAGGGTTTATTGTATAGACATACACAAAAAAATAGTATTCTTAGGCCAAATTCACACATATCT…	689
FZD1	NM_003505	pMIR-FZD1_6	GACTAGTTTATTTCTTTTAATACTGGTGGCAAAATAGGACGTGTCTGGAAAACCATAAGGCTACTTGGGATACTGTCCCATTAGCATTGCTGTTTCCATGACAAACCCTATTTTCAGATGGTTTGATTTGCCTATTTTTTTTTTAAACCAGCTATAAATTGGGGTCAATTTCCCCCCTCACAGTGTACTTAATTTAGCTTTTGGAGTAAATATATAAGTAGTATGAAAGACTTCTGAAGCTCTTCTTTCTAAAAAAGCAGTTTTCCACTTAAGCTTTGTGGGGACAGAGAGTCATATTTTTAATTTCAGAGCCAGCCAGTGTCAAACACGTGCAAAAGAGCCGGGCCGGATTTTTTCAGCTTGTCCTATGGTAGTCACTTGTCAGCCTGAGTTTACTGG…	689
FZD1	NM_003505	pMIR-FZD1_7	GACTAGTCATCTATTGACTATTGGCCACAATTTATATAATGCACATGCAATTAATTGAAACCTGTGTCATGGCATTGGATATCTCTGATTCATTTCTTATTATAATAGTCTGTGTAACTGGGGCCTGAGAGATTAGAAGCAAAATGTAGTCGTACGTATGTCTAGAGGTGGACGCTGGTGATATTGTCATTGAATACTTTGCAGAATACACTAATGTCAAAGGCTTGCAGGATTAATGTGTAGGAACCAACATAAGACATGGAATATATATAAGAATTATCTAGTTACATGACTAAAAAGGAATTGCAATACTATCTTAAATTGAAGGCTTTTATTTCAATGTCCTTACATTTAAAATGGGATCTTACAAGGGAAGTACCAAAAAAGTAAAGTTTATTT…	646
GBX2	NM_001485	pMIR-GBX2_1	GACTAGTGGGTCCAGAAGGGCCAGGGCCTGGCACCCACCTGGAGAAGCCCCCGCACCCGAGGGAACCCATGGTGGACTCCACTGTGTTTGAAGCAACAAAGTCACAGCCCAGCTGTGGCCATCCCAAGCAAATTGAGAATATATTCACTAAATGGGCTTAAAAGACTGCTTTTGAAGGGGCTTACAGCCACACCAGAAGACACGCTAAATATTTATTATACTATCCTACTTTGTACATAAATATCTCTATAGACTGGATCTCAGCTGCAGTATTTTGAAAGTTATAGGACTTAATTACCCAGTAATTTCTCCACTCATTCCAGAAGAAAACAAAACCTCTGCTGTAATCTGCGCGGTTAGCAGCCACCTTTCCATACTTTTCCAAAGGTAAACGTGAAA…	692
GCH1	NM_000161	pMIR-GCH1_1	GACTAGTGCTTCATTCAGTGTGTGTGCGTTGGTTGCCGATCGTACTGCCAGTAGCATTGTCTGTCTGTCCGGTCTTGTTTGTACATTCCATTTTCAATTGTTACAGATGTGAACTTTATTCCTTGTCACTAATTATATTTAAAATTATTTCTAGGAAGTCAAATAAATATAATAAAGGGTTGAGCCCTCTACTTTCTTCTTGCCACCTTTTTGTGGCAATATTAAAGTGAACTGCTAATAGTGTAAGTACGTGCACAAAACCACTGCCAGATAACCAGAGGGGCCTGGGAAGGGAGAAGAATTAGTGTATTTTTTTCAAATAGTACAGTAATTTGCCTCATAAGCATAGGAGCATTGGGAATGAGAGGGAACTGTGCCCAGTATACTGTTTTTTTTCTT…	689
GCH1	NM_000161	pMIR-GCH1_2	GACTAGTAGTTCCTGGTGTTGTTTACGAGTGTATTCTCGTGTCAACATACAGGGATTTAGACATTTAACTCTCTGTGCCTTGATAAGAATATCATTTAGAGTGTAGATACTTTTGCCTTTTTAAAAAAGCCATTATTTTATGAGACTTAGTACTCACACTGCAAATAACatGTCAGCTCAGTTTTAACTTTATAGGTTTATTGAGTTTCCTTTGTGTGATCCATGTAGATGCCTCAAAATGTTTCTTCTTCTTCTTTTTTTTAATCTTATAAGATATTTTTCTAAGTATTTCCAGAAACATTTGAGAGTGCCCATCATTTTCAGGTCTGCAGAACCATAGCTTCCACGCACCTGAACGAGCACAGAATGAACTGACGGTGGAAGACATTATGAGCTGTG…	689
GCH1	NM_000161	pMIR-GCH1_3	GACTAGTTCCATGAAGTTTAGTATTTGGTTGACATAGTGCTCTTCAAATTCATCCCATTACCCTAAAAGTAATAACTTTGATGCTTGCTTTAACTTTAGTCCCATCTCTGCCACTTTGATGCTATTTGGGTTATGATGGGGCAAGATGGCAGAGGTATTGGGTTTTTTTGTTTTTTTCCATTCCTCTCTACTTCTGTTTCCTAGCTTTTTCTTTCTGGAGTTTAAGTACAGTGATGGTTGGCTTGAGTACCTTTTTAAATCTAGCCCAGTATAAACATTAGCCTGCTTAATATTTAGACATTTATAGGTAGAATTCTGAGCACTCAACTCATGTTTGGCATTTTAAAGTAAAAACAAGTGTGACTTCGAGGACCAAAGAAATTGTCAGCTATACATTTA…	733
GDNF	NM_000514	pMIR-GDNF_1	GACTAGTCTCCGGCTCCAGAGACTGCTGTGTATTGCATTCCTGCTACAGTGCAAAGAAAGGGACCAAGGTTCCCAGGAAATGTTTGCCCAGAATGGAAGATGAGGACCAAGGAGGCGGAGGAGGAGGAAGAAGAAGAGGAGGAGGAGGAGGAGGAGGAGGAGGAGGAGGAAGGCAGCCATCATGGGAGCCTGGTAGAGGGAGATCCAGCTACAGACAACTGGACAGGAGAGAGAGAAAACAGCCCTCTGGATTCTCCAGGATGGCAGCCGATGTCACTAGAAGCTCAGGGCTGATGTTCCTGGTTGGCTATTGCCACCATTTCAGCTGATACAGTCCACCATCACTGATTACCGGCGCGGTTGCGGTGGATGCACTTGAACCAAACCAGTGTATCTCCT…	689
GDNF	NM_000514	pMIR-GDNF_2	GACTAGTTGTGGGGTGGGAAGAAGTTGGCTAGGAACCAAAAAGGCTGTGCTCATGATTAAACACAAACCTGAAGGTATTTCCTTTATGTCCTTGGAAACAGGAAACGAGTTGTGGTTTTCGCCAGCATTCTTGTAGGAGAGAATCGGGGAAGGCCCCGAACTGCCCCCGGGCAGGGAGAGCCCCTCAGGCCTGTTGGTTTACAGAGAGACAGATGTTACATAACCAGCTCCGTTGATGCGTGGTCACCAGTGACCAGAGAAGCTACTCGATGCAATGCATCTGTTTCAGATACAGAAATATAGAGAAGATATTTATTGAAATTTAAGTTATTGTTATTTATTACCGTTCACTAATGAATTTCTCTTTTTTCCCTTATTTATTAAAGTTTCTTTTCAAAG…	689
GDNF	NM_000514	pMIR-GDNF_3	GACTAGTTATTTCTTCCTTGCTCCATTGCTGAACAGAAATGTCGTGGGCTCCACTTCCTGTTGTCTTTAAGCTCTTAGTCCCCTCCACGTATACCTATCTGTACTATGCATAACCATATGTAGAAAAGGTTCAGTTCCTTTTAGTAGGTAGTCCTGGATTTAATGCTGACCTAAAAGTAATGTCGACAATGCTGTCAGGTAGCTGCCGTTCTACCGACTCCCTCCATCCCTGCCCACCCACTGCCCTCCCGAGAATATGCTGGCTGCCCAGTGCAGCCCGGGAGACACAGGGGCCTTCCAGAGGTAGGGTCTACCAGGTCCTGTACAACCCCTGGGCTGTCACCGGGGGTCAACAGCTGCTGCTCCTATATACCCAAACACCTGACAGCTCCCTGGGGA…	689
GDNF	NM_000514	pMIR-GDNF_4	GACTAGTTGGTGCACACCTGTGGTCCCAGCTACTCAAGAGGCTGAAGGAGGATCACTTGAGTCCAGAAGGTCGAGGCTGCAGTGAGCTGTGATCATGCCACTGCACTCCAGCCTAAGTGACAGTGCGGTACCCTGTCTCAAAAAAAAAAAAAAAAAAAAAAAGAGGTTGGAGCAGGAGGAAGCATAGGGGCGGGAACAGCCACCTCCTCCATGCCCTAGATTGTGAATTTATCGGGCAGCCAACACATGTATGACACACTAGGCCCTGTATTACAGCTTGTTACGCATTTCATAAAAGGGATTTTCATTAAGGAGATAATCTATTACTACCTACCTTAGTGGCTACatGTATAAAACTATGACAGATTTAGCAATTAAATGAAATACTGGCCTCCATCA…	689
GDNF	NM_000514	pMIR-GDNF_5	GACTAGTTCCCATTCAGAGAACCTTGGCAGTGCGATGGCCACTGTTCCCAGGCTTCAACCTCAGTGACCCCCCCCAACAACTCCCCATGGAGAGTCCCTGCCCAAAAAAGCTGTAGGATCCAAGGGGTGTCAATAGCTCGTTCCCGGCATCACCTACACACCACAAGCAGGTTTTAATGGAAGCAAGTTGCTCCACCAAATCCACAAAAGGGTAAAGTTTGTGATTTTTCTTTATCATTGCGATCACCATCTGATACCGTAAGGAGTGCACTTGTTTGGAAGTTCTGACTTCTCTGATCTGTCTTGGTCGTTTGTGTTATAAAACCAAAGTTCTCTACAGACTTTATTTTTGTACAATATCATTTTGTAACTTTTTACAAATAAAAACTCATTTCTATT…	408
GLI1	NM_005269	pMIR-GLI1	GACTAGTAGAGTAGGGAATCTCATCCATCACAGATCGCATTTCCTAAGGGGTTTCTATCCTTCCAGAAAAATTGGGGGAGCTGCAGTCCCATGCACAAGATGCCCCAGGGATGGGAGGTATGGGCTGGGGGCTATGTATAGTCTGTATACGTTTTGAGGAGAAATTTGATAATGACACTGTTTCCTGATAATAAAGGAACTGCATCAGGAGCTCG	215
GLI2	NM_005270	pMIR-GLI2_1	GACTAGTAGGCCCGAGCGCCTGGTGCTGAGTGCACCCGGAGGGGTCATCGCTGCCCAGAGCCTGGGGATTCCAGCTGTCTTGTCTTTTTCCAAAAAAGTGTTAAATAGGCTTGAGGGGTTGTTGCGCAATGGCCGCTTCAGATGACAGATGTTGTAAGAGAAGGTTTATGGGCATCCTCTCTGGTCTTTTGGATTATTCCTCAGAACAATGAAAAAAGTCTCCATAGGACAGGAAGGAATGCAAAACTCATTTACACAGTGCTTTCCAGCCTTTGGTGCTTACAGGACCGCGCTGTTCCGGCTTCTTCACGGCTGACATTCGGCTAACGAGGGATTACTTTGGCCAAAACCTTTCAAAGGATATGCAGAAAGATGGTAGGGAGCATTTGGGTTTGAATC…	689
GLI2	NM_005270	pMIR-GLI2_2	GACTAGTATATGAATGAATAAAGCATCCAAGTATATATGAATGAATAAAGTATGTAAGTATCACCAGAAAAAGGAAAGAAAAAATGTACTCCTTGGGGCAAGCCCAGAAGCTGCCCTGGCCTCTCCAGACCGTGTTTACAGTGTTTGCATGTAGAATGTAGCCCTTCCTGAAAAGAAGACTTGTTTCTAAATACCTCGGGGCTGCTGGAGCCGCTGTGGGTTAGGGATGGACTGAGGCCTCGAGGAGTGAGGGTGCACCCGGGGCCCAGCCTCAGGCTGCCCTAGGGATCTCTCAGTAGGAAGAGGAAGTTGCGTGTTTACCCAATCCTGTTTCTCCAATGCAACGTCCACCCACTTTACCACCAAAAACTCCAGGGCCTGACGGCAGCCCGGTCCCCC…	689
GLI2	NM_005270	pMIR-GLI2_3	GACTAGTCTGAACACACTGTAGGGTGAATTGGTGCATCTTCCCCACCATACACACACACACACACACACACACACACACACACACACACACACCCCAAACCTTTTCATGGGGAATGTGTGGCAACCTTGCCAAACAGCACCACTCAGAGTGTGACTCTGACTGTGACCTTGGCCTTAATGAGGAACTTCTTAGGAGAGTTTGAGGACAAGGCCAACATCGTCATCTGGGCTCGCTGCGTCCCAGCACATCAAACTCTGTCCAGAGACAAGGCCAACTGCAAATGAAAGCCAGGGAACATTGCTAAGGGTCTGTGGCTCTGTGGTGGTGTTCATCGCCTTCCTGAGATAGGATTTCCCTTGCCAGTCCCAACCTGTATATATTCTGTACAGAAGACATCC…	701
GNA11	NM_002067	pMIR-GNA11_1	GACTAGTGCGCCCAGGCCCAGGGAGACGGGATGGAGACACGGGGCAGGACCTTCCTTCCACGGAGCCTGCGGCTGCCGGGCGGGTGGCGCTGCCGAGTCCGGGCCGGGGCCTCTGCCCGCGGGAGGAGATTTTTTTTTTTCATATTTTTAACAAATGGTTTTTATTTCACAGTTATCAGGGGATGTACATCTCTCCCTCCGTACACTTCGCGCACCTTCTCACCTTTTGTCAACGGCAAAGGCAGCCTTTTTCTGGCCTTGACTTATGGCTCGCTTTTTTCTAAAAAAAAAAAAAAAAGAAAGAAAGAAAAAAAGCAACGAAACATAAAACACACAAGCGCCCCGTGCCCCCAGTGACTCTGGGCCTCACAGAGCCCCCGCCAGCCAGCATGGGGCCCC…	689
GNA11	NM_002067	pMIR-GNA11_2	GACTAGTAAGTGCCTAACCTTTTATTTTATTTTATTTTTTTGAGGAAAAAGAACGCCTGACTCACAGGTTGAAGAAACACCCTGGGCCCTCTCTCATGGCCGGGTTCCCCGTCCCTCTGCAGAGGCTGGGAAGGGTCCCCGGGCTGGAGCCACGGGGGCTTCTCTGGGCTGTGCCTCCGGGGCCAACACTGGCTGCTTGGGGCTGCCCGGGGACTCCAGAGGGCTGCACGGCCACCCTGCCCTGGCTAGAGCGCACCCCACCGGAGCCCACGTGGGCTGGGCGGCTGGAGGGATGGTCCCCCGGTGACACTGGGAGAAAGGCCACTTGGATGGGGGCGTTTCTGTTTTGTTCCGCTTTGTGATGTCACCAATTTGGAAACAGCGAGGGTGGGTGGGGAC…	689
GNA11	NM_002067	pMIR-GNA11_3	GACTAGTCACAGCCCCGGGGGCCGCCTCCCGGGGCCCCTTGAGGCACTGAGGCACCGAGACTGGTTCTCCCCGAGAGACTCGGAAGGTGGGGAACGAGGGGACTGTGTTTGGGGAGGTGGCTTTTTCGTCTGCTGTTGACTGAACACTACAGCGCCCTGTGGTTCCGGGCTTCGCACAGCTGTCCCAGGGATGGATCGCCTGTGCTGCCTTCGCCCGCCGCCACACCGGGACCCTGCACGGCTGCTTCTGGCCTCGACAGATGACAAAAGAAACAGCCCCAAAATACGACCACTCCAACCAGCAGTTCCCGCCTGCCTGCCCGCCACTGTCAGGCCTGCCCTGGCCTCCTCGTCCGCAGGGCTGTCTGCTGGCTTCTGGGGGCAGAAGAGCGGGGAGCC…	689
GNA11	NM_002067	pMIR-GNA11_4	GACTAGTCTTTTCCAGCAGCGGAGCCCTCTGGGGGGCCTGTGCTTGTGGCATCTCTGAGGGCCTAGATTGCACAAGGTGACCTGGCCGTGGCCTGAGGGTGGAGTCGCCCAGCACGCAGGCCGGGGCGCTGCGGGGCTAAGTATTAGGCCTTCCCAGGGAGGGGGCGTGCCAAGCATCCCAGAGCCGGGCTGGGACCGCCAAAACGTCGTGGCCTGGATCCTCTGGGTCTGAGTGCCTGATCCCCTGCCCCCCAAAAAAGCAGAGGTAGGTGTTGCAGGCCCAGGGCAGGGGTGCCTGCCCCAGGAGAGTCCCAGGCAGTGGTTCTCGTGCCAGTGGCACCCAGGGGCAAGGACAGCCAACCCCCACCCTTGCCACGTGTGGGGCCACGTGGGCATGTG…	689
GNA11	NM_002067	pMIR-GNA11_5	GACTAGTTTTCAACCTTAATCTATTTAAAAAAGAATATTCTATACAAGCTGTTTTTAAGCCTTTTACCATTTGAAATGCATGTGTTGTGCGCGTTGGGGATGGGAGGAGGGGCTGAGGAGCGGCTCAGTGTCACCTCCCACAGCCACCGGCCCTGACCCTTAATCCAGACACCGATGGAAGTCGACTTTTCATATCTTTCTCCTGAAATGAACTCTGTTTTAAATTGGAATAAATTTTGTTCCTAAATGCTGGAGCTCG	259
GNA14	NM_004297	pMIR-GNA14_1	GACTAGTAAGCTGCTGCCCACTCCTCCCCTATAACAGAAGATGTGATTTGCAAACTCCTTGTTTTATTTGCAAGTGCTTCTGACATCACCAGAGCCAGCCCCATGCCAGGAACTAAGGATGTCATGTAGATCGTGGGGACAGAGATGGGTGATGGAACTTGGAAGATATTTGAGTTTACCAACATACTTTAAAAGTCCTTACATCCCAAATTGTGTTTATAATTATTTTCTTGACTTTTGGCTATAAGATTTTGTGTAATTTTTGAATTTGGTGTTTTCTAGAATTTTTAAAAGCCACTTTGATTTAGTTTTAAATATGTTTAAAAATAGCGATTAAAATTATGTAAGCAAGGAGCCTGTTAGTTTATAGATCATGCCTTCAAACCTCTAGAGTTAATT…	689
GNA14	NM_004297	pMIR-GNA14_2	GACTAGTAGTAAATGGGCTCTAGATAGCATATATGTTTTATTGGTGAAAAATGTGTGTGTGTGCACGTGTGTGTGTGTGTACATTTTTACCCCCAATGTATATGACCAGATCTTAAAAATGTATGAAATGGCTAGAAGTCCACATTGTTTGACAAATGTTACGTAACCCTGCCAAAGTTCTGATGGCCACCACAGATTTGCTGTTTGAATTATGTATGCTGTGCCTTTCTGAGGAGGCTAAGAATATACCATTCTGCTATTAGAGCTCG	269
GNA15	NM_002068	pMIR-GNA15_1	GACTAGTCCCAGGCCCCACCTGGGGCAGGCGGCACCGGCGGGCGGGTGGGAGGTGGGAGTGGCTGCAGGGACCCCTAGTGTCCCTGGTCTATCTCTCCAGCCTCGGCCCACACGCAAGGGAGTCGGGGGACGGACGGCCCGCTGCTGGCCGCTCTCTTCTCTGCCTCTCACCAGGACAGCCGCCCCCCAGGGTACTCCTGCCCTTGCTTGACTCAGTTTCCCTCCTTTGAAAGGGAAGGAGCAAAACGGCCATTTGGGATGCCAGGGTGGATGAAAAGGTGAAGAAATCAGGGGATTGAGGACTTGGGTGGGTGGGCATCTCTCAGGAGCCCCATCTCCGGGCGTGTCACCTCCTGGGCAGGGTTCTGGGACCCTCTGTGGGTGACGCACACCCTGGGA…	689
GNA15	NM_002068	pMIR-GNA15_2	GACTAGTATGCTGCATCTTAACCTTTTGTATTTATTCCCTCACCTTCTGCAGGGCTCCGTGCGGGCTGAAATTAAAGATTTCTTAGAGGCTGCGTCGCCAGCGTCCTGTTTAGAGCTCG	119
GNAI1	NM_002069	pMIR-GNAI1_1	GACTAGTGTTTTGCAGTTCATGGTAAAATGCATTTTCAAACCAAATGAGTACTTATATATGGATCTCTGTAGACTAGAGTCTTGCAGCAACACAGAATGTAATATAAGGCAAATGCATCTGGGACTTGACCAAAGTTGTTCTGTTTTGTTTTTTTAACTGAAAGTAACAGAAGGACCTTTCTTAAATGTGACAGATGGTCCTGCAGTGTGAAACTGAAGGACAGTGTTAAAGCTGGGCTCTAGTATATTGATGATTTCTGCATAAGTGTAAATATGCAAATGTATGTATACATGTATTTATGACTTTAGTTTTCGACATTATTTTTAGGTTTTAAGAGTGGCAACTTAGGATTTTAGGGTGATGGCTTTGGAAATAACATAAATATACCTTGTACTGAA…	689
GNAI1	NM_002069	pMIR-GNAI1_10	GACTAGTCAGGATTTTTTGTTTTTGCTAAATTAGACATACAATTTTGCAGTTATTTTTTACTAAGTTGACAAATGTTTGTACAATTTCAGTGTAAAGCTAGTCTTCAAAATAAACCACTGTGAAGATTGGATATTACCTTGGATTTTCTGTTGTGCACTCTTGAATTTTAATTATGTTCTGTGGAAACTTCACAGAGTTTTAGCTTTGATCCTTCCTTCACTTTTGAAAATCAAGAGTAAAGTTAAGTCAAAGCTACTTCTAAACAGCTCTATCTTTAATTTCTATTAAATAGTACTGAGGTATCAATTTTGTAGCTTGTGGAATGCGGACTATCCCAGCAGCAAATTCATTAATATGGTTTGTATAGGACTCACTTTGCAGCATTCAATTTTAGTATA…	689
GNAI1	NM_002069	pMIR-GNAI1_11	GACTAGTTGGAAAGCTTCAGTATGAAGCTGGCATAAGGAAAGCCAGTAAAAAGTGCCCTTTCTTCTTTCTGAGAGCCCCACCTCTGATCCTCCTACACTTAAGGCTTCTAGATGCAGATTTATACAATAGTGCTAAATCAAGACCTTGAAAAATGTACTCATATAGTAAGATTTACTCAAAACCACGAACTCCTCCATTATTTAAAATATGTTAGAGATACATAAATATATAGAGAAAATGCATACATACATAATTTATTGAGTGCCTACTGTGTGCTAGGTACTTTTCTGGGTACCTTACTAATGCTCTCATTTAGTCATCAGAGCAGTCCTGCAATATTGGTAAAATTTCCATTTTCTATATAAGGAAACACATTTAAGAGAGGTTAGTATTTTGTG…	689
GNAI1	NM_002069	pMIR-GNAI1_12	GACTAGTGTTAATAAGTATGCATGATGCACATTAGCATGTCAATGGCTGTGAAAAGCCAGTGCAGTAAAGAAGTAAAGAaaTCTCTGTGTGTTAACCCTCCATTTCACAAACATAGGAACTGCACAGACACAGCAGCCACTACCCAGGTGTGAATGCAGAGCACTTAAAACGTAGCTAGTCCAAAGTGAGTTGGCCTATTAGTGTAAAATACAAGAGTTCAGATACACAGAATTTAAAAATTACATGTTGAACTGATTTGTGATATATTGGGTTATATAATTTTAAAATTCTACTTTTTTTTACATTTTTAATGTGGTTTTGGAAAATAGGTACTCATGTGTCTTTGCATTATATTTGTATTTGGGAAATGAAATGCTTTATTTTTCTTCCACAACAAC…	689
GNAI1	NM_002069	pMIR-GNAI1_13	GACTAGTAAATATGTCAGCTATAATAAAAGAGAGACATACACATTTTAAGATCTATACTCTAAAACAGGGTTTTGAAATTAGCAGCTCTCTTTATTTTTAGTTCCAATACATGGAGGGGGAGTTGACCCTTCAAGATACTGGAAAATTATTAAATCCAGTTTACAGACTCATCTCTTTAGTCTGCAGCCAAATCAAAAGATTAGTGGGGTTTTTTTTAATGTTGTTATTGTGTTGTGTTTTGTTTTTTTAATATGTTTCAATTCCCCTAGCCAAATTCCTTTCTTTCTCCACACCTCCCACAGGACTGGGCTGAGCACAGTCATGCATTAAAAAAGCTTCTGAACTTATTTTGGAAAGAGTAGCTCCCTGGAGTGTGGAGGAGGACAGGAATTTGCTAT…	689
GNAI1	NM_002069	pMIR-GNAI1_14	GACTAGTGTGTATGCACACACACACACATCTGTGAGAATGATTATTTTCTACTTGATACAGTGTGCATCAAATAAAAGTTTACTATATTGGAATATGGGAATAAATTCATTTATAATTAGTTGAAATTGTCCAGACACATATTTTAGAAAAGTATGTTATTTTTGTTTTAAGTTTGGAAGAACCTGAATGATTAAACCTGATTTAAGTCCCTCTAACAATTATGAAGAAAAAAAAAGACTAGATTTTATATCAACTTAATTGTCTTTTGGTTTAAAATTATGTATCCAATAAAGACATTTAAAAAGTAAAGAGCTCG	317
GNAI1	NM_002069	pMIR-GNAI1_2	GACTAGTTTTAAACATTGTATGCATTTTGATTTTTCCTACTTTAAGAAAATAAAATAATTTAATTTTACATTAGATTCCACGTTAGATTTGGTTTGAAAAACTAAAATTTCAGATTTCTGAGGATATACTGTCTTAGACTTATTGTACACACTTAGTTTTTATTCACTTGTTTTCACTCTGAATTTTAATATTTGGCTGATATGAATGCATTGCCTCAAAGGTGATGTCATCTTAATTTTTATTCACTTTAAATAACTACATTTTTGTTTATAACTAAGTTTGGAGGGATCCTAAGAGCATTTTTGTGGGTAAAAAAAAAACCTGTGGACATAATGAATTTTGAGACATTGATTGGTGAGGCTTTTATTTCCCTTGAGGAGTCTCTTGTACCTAGCATA…	689
GNAI1	NM_002069	pMIR-GNAI1_3	GACTAGTATAAGTCAGTGATTATATGTGTGCTCAAATAAGTGTTATGTATCAGCTAGATACTGAGCTTTGATAGAATAATTTTCTTTTGATTATTCATGATGTGTCATCTCTGACCTTGTTTCAGCAAAGTAAACAGCACTCCCCACCCCACCCTCCTTTTTTTACTCATCTTGGAAAAGGTTAGTCTTTCAGTACACGTTGCTGGTAAGTAGTTTCCAAGTTACGTGTTGTCACTGGGTTGAAGTATATTTGTGTGTGTGTGTGTGTGTGTGTGTGTGTGTGTAACCATAAACTATATTCATATCTGTTTCATTTGGAGGATTTTCTTCTTTGTAATGTAAAGAAATTCAAAGTTATCAAAGTTCCTTAAATGTGTTAGTTTAGATTCTTTATGTGCC…	689
GNAI1	NM_002069	pMIR-GNAI1_4	GACTAGTTGGATTAGAATTTAAGTATCAGTCTGTTGTTTCTTCATTTCTTCTTTTTCTATGCTCTTTTTACAATTTCAGCTACTCCAGAAGCTCAGATTTTCCCTGTTCCAAGCTATGAGATGTGATGCCACATTTGGAATTGCCTTCTTGATATCCCCTTCTGAGAATGCATTGCCTGCTTTTTAACTCATTATATTCAAAACTAAATTCATCATCATTCTCTCCTTACACCAGTTCTCACCCTGACTTTGCCATTTTTCCTTACTAAGTACCATCATCATTTATTCCTTCAATGGGGAACTTTTTAGTTTAAGTTCTGGGATACGTGTGCTGAACATGCAGGTTGGTTACATATGTATACATGTGCCATGGTGGTTTGCTGCACCTATCAACCTGTC…	689
GNAI1	NM_002069	pMIR-GNAI1_5	GACTAGTACCTTCTATTCCTTGATCTGCATTGGCTCTGATTTGTCAATAAAATTAAGTATAAGTTAGCCTGCCATTTAATGCTCTTCATCACCTGAGGCCTGTTCCTTTCTACACTGTATCCAAATAGTGTCCTGTGCATAACCTGGGCTTTCCTCCAAGTACTGTATTACTTACTACATGTGATATGCTTAGAGCAGTGCCTACAATGTGGGAAGTGTTCATTTGTGTCTGTCAATGTTATTTTTATTAGCACTTTTAAAATGGTGTGTAAAATGTATTGGCACTTTTAAATTTGGCACTTTTAAATTTGTTTGTGATACCTCTTTTAGACTCCTCTGGCATCTGTTCTTCAGGGTGCCCTTCTGGGAACTACATGATTCTGATAGAGCTGCCAATCG…	689
GNAI1	NM_002069	pMIR-GNAI1_6	GACTAGTACTAGAGATCAAAAAAGGCTTAAAGAGGTTAATTAACTTGAGCAAGACCAGATGAAGGTTTTAAACCTAGAGCTTCTGACTCCATGTCTGTCAGAGGACCCCAAAGATGCTACCTTATTTCCAGAAAATGTGTAAGTAGTGTTTCGCCTATCCCCACTCTGCCCTTGAGTTCCTCTGAGCCATAATAGTTTTTCAGATTTAAAAAAGGAGATACTTATTAATGTCTTTCATCAGAGCTATTTTTTACTCCTTAGATGTGAAGCTACTTAAGAGCACAGTTACCATTTTTTACATCATTTGCCGTTTGCAGAACCACCTTATGTAAATGAATTTAGTTGATACTGTAATCATTATTACAGATGGTAGCATCATCATTGCTTAGTGTGTTATGT…	689
GNAI1	NM_002069	pMIR-GNAI1_7	GACTAGTATTTGCTGTTATTTGATTATAAATAATAGTTTTAAGGTGCCTTTAAAATCATAATCAGTGCTTAACAAATGGTTGTTGATACGTGCTTTGAATGAAATGCCTCAAAAACAAAACTCTCATAATTCGTTTTCATAATGAAAACTAAGTGTCTCACATATTGATACTGGAAAATGAGAAAATGCAATCTCTAATCAACTTGAGGACACTTCTGTCGTTTTAATGTAACCAATAGTATGAGAGAGTTTATATTTTAATGTTAGGTTGGAAATTTTCTTTTTTTTTTTTTTTTTTTTTTTTTGGTATGGAGTCTTGCTCCTTCACCAGGCTGGAGTGCAGTCGTGCAATCTCCACTCTCTGCAACCTCCAACTCCATGGTTCAAGCAATTGTCCTG…	689
GNAI1	NM_002069	pMIR-GNAI1_8	GACTAGTCGTTTCACAATCCCACTGGCCTGTTTCCCAGGCATTTTTTTAAACCAATTACTGTTTGCTTTGGTGTCTGTTGTGATTTCTCTTATTTAGTTGGATTTTGTAGTTACTTTAAAAGTTACGAAATTTCACATTTCATCAAGTCCAGAGGCCAGAGACACCCAAATATGCACAGACAGGAATCAGCTGCAATTGTCCAAGCCAGAGCTGATTAGGCCTCAACTGGAATAGTCCCACCATGTAATAAATCTTCCTGAGTATTGTGTATAAGGTCAAATATTTCCAGCTTCTTTGATTTTACTGCCCGTCTTCCTAGGTCTCCATCCGTAAAGTGGATGGAAACACTGTCATTGAAGGAGCTAGTTCTTCAAATTTAATTTTTTTTTTTTTTTTTT…	689
GNAI1	NM_002069	pMIR-GNAI1_9	GACTAGTTGGGATTACAGGTGTGAGCCACCGCACCTGGCCAAAATATTTTTAATTGATTAAAAATGAGATAATTTGAGGAAACATGCATAGAATACTAGACAGAGACTATTTTAGCAGATAAGAGTGCCACTTTTAGTAAAAGAAGTTGTCACCTAGAAGAAAGTACAGGTGCTCCTTGACTTACCGTGGGTTAAGTCCTGAAAAGCCCACTGTAAGTTGATAATACCTTATTTTGAAAATGCATTTAATACACCTAACCTACCAAATGTAGCTTAGCCTGGCCTAACTTAAAGGTGCTCAGAACACTTAGATTAGCATACAGTTGGACAAGATAGCATAAAGCCTATTTTACAATAAAGGATATCTCATGTAATTTTCTTGGATACTGTACTGAAAAT…	689
GNAI2	NM_002070	pMIR-GNAI2_1	GACTAGTGGCCACCGCCGACTTTGTACCCCCCAACCCCTGAGGAAGATGGGGGCAAGAAGATCACGCTCCCCGCCTGTTCCCCCGCCGCTTTTCTCCTCTTTCCTCTCTTTGTTCTCAGCTCCCCCTGTCCCCTCAGCTCCAGACGTAGGGGAGGGGTTGCCACAGGCCTCCCTGTTTGAAGCCTGCCCTTGTCTGAGATGCTGGTAATGGCCATGGTACCCCCTTCTGGGCATCTGTTCTGGTTTTTAACCATTGTCTTGTTCTGTGATGAGGGGAGGGGGGCACATGCTGAGTCTCCCAAGGCTGCGTCTGGAGGGGCCCCTGCTTCTCCAGCCTGGACCCCCAGCTTTGCCCAACACCAGCCCCTGCCCCAGCCCAAGTCCAAATGTTTACAGGGA…	689
GNAI2	NM_002070	pMIR-GNAI2_2	GACTAGTAGTGTGTCTGCGTGTTTACACCCGTCCCTCTGCTGGCCGCCCCCGTGCGAGCGGCACCCCTGCCCTGCCCTCCACAGAATTGGGTTCCAAGGGCTGTTCCAGACAACTGCCAACGTCACTGAGGGCCCTGCCCCAGCGGCCCTGGCCCCAGGCTCTATTAACCTAAAATGTAGCTCCCTAGCGCTAACCTAGGAACCGCCGCTGCCTGCTGGGGGGCCACGCCCCTCATGCCCTTGTCCCAGGCCCGGGGCCTTCAGCGTTGAACACTTCCTTGCTTTTTTCACATGTTTTATGGAATTGTTCACCTGGTTTGAAATAATAAAATGTAGAAAGAAAAAAAATAGAGCTCG	357
GNAI3	NM_006496	pMIR-GNAI3_1	GACTAGTTTACTACAGTGTGGAGTGTTGAGACCAGACACCTTTTGCTGTCTCATGGGGCAGCTACAAGCATGAACGGGACCAGGGAATGGCAGCAGCATGCAGAATCTTAGCACTCTTTAGCACAATATTTTGTATTAGGGAACTTTTAATTGACATGAGATGCTAAAGTCAGACATTGGAATTGGAAGAACTATAAAGTGTGATTCGATCGTCAAGACATCACTTGGATTTCTTAATCTTAAATGCTTATGGAAGATGTGAAGTTGAGGTGCTGCATTCTAGAACTTCAATATGTAGCTTACTCTTTTTTTCCCCCCTTCTTAAACCACCAGTGGTTCATTTTTAAGGTTTTTTCATCAAGAGAAGAATAACTTTACTAAATTTTATTTCTTTATTTG…	689
GNAI3	NM_006496	pMIR-GNAI3_10	GACTAGTATTCTCCTTAGGTTATCCAGACATTTTTACTAAGATGCTTATTTATATGTAAGAGAGATTTCCAGTAGATACAACAAAACACAAGAAATCACCTGTTCTGTTTATTCTTGCTCATGTAGGATAAAGGTCCTGAGACCTCTCAGAATCTTACGAGGTTGGAGAGTTGTTTGGAATGCTGGGTTCTGGTCTTGTCTCTGCTTCCAACCAGCTATGGAATCTTGTGTATTCTTTCAGTCTTAAATCACTCATCTGTTATCTAAAGATGGACTAAATTATTCCTTCCTGCTGTGATATTCTGTGGTTCTCATCAGATAGAAATAACATATTTGAAAATGCTTTGTAAATGTTATGATACTCAGGATTATACTGCACAGAAAAAAAAAAATCCTAAG…	689
GNAI3	NM_006496	pMIR-GNAI3_11	GACTAGTATGTTTTCATGCTTTTACCTAGCAGGACCACCAGAGGCTCTGTCACACTTGCAGTCCCTGGCCCAACACCGAAATCCTTCTGGAATCTGTGCTCTGGGGGCTGTGCCGGGTAGAGAGGGCAGTGGGAGGTAAGAaaTCTTCACCCTTCACCACCTTCTCCACCCAGCATGGCCGGCACACTTTGGTCTACGGCACATCTCCAAGTATAGAGTGGGTTTTGAATGCTGTTATGTCTCACCGTGGGGATGGGAAGGAATACTCTGTTTTGGACTATTTGGAGGTACATGTGAGTGGATTTTATTACCAGAGTAGGAACTGTTTCAAGTTAATGTGTCTTTTATGTTGCTTTTAAGACAACTTTTGTGCCGCTTTTATCCATTCTTCCTTTTATC…	689
GNAI3	NM_006496	pMIR-GNAI3_12	GACTAGTTGTCTCTATGAATTTGACTATTTTAGATACCTCATATAAGTGGAATCATAGTATTTGTCCTTTTGTGTCAATCATATTGTATTTTTGTCTAAAAAAGGAAAACTATCAGATTTATGTGAAATGTAACGTAATTTACATTTGATTTACTGTTAGTAATGTCTCTTTAATCATGCTATGCTAGGGAAGTACATTATGGTCTCTCCCTCTAAGAATATGAAGAGGAAATTTTACCTTCAACAAACAAGCAAACTTAGTTATATTTTTGTGATTTTATGCTGTTTTCATATTCTATTTTGAGATCTATTTGTCTTAGCTTGGAGGTGGTTTTGTTAAATGTCCACGATTTAGAGACGGCATAATGAAAAAATGACCAAGAATTTGGTTGGGAATGG…	689
GNAI3	NM_006496	pMIR-GNAI3_13	GACTAGTTGCATGCCAGAAAATAGGGTTAAATATTTGTTTCTGATCTGGTTACAAAAAAAAAAAAAACTTGATGGCTTAAAGTAAATAAAAATTCAACAGTACGGTGTAAATTTAAAATGAGGCAAAAGAAAGATAATGACTTAATTTTTATTTTAATCTTTCTTATAGCTGTTTTATATAAGAACTTTTCATGAATACAATCAAAATGTCCATGAGATAAAAATAAGCTAATTGTGCAGGAAAAGTACAAATGCACTTTTTCTGCAGCTCTAACATGTAAGGTTTGGGAACAATCGTTGGGCCTGACAAACAGTTGAGCTAGGGTAAGGGTGAATGCCTTTTCTGGAAGCCTATCAAGAGCATCGAGGTGAAGTCCTCTTACCTTTAATCATGGGAGA…	689
GNAI3	NM_006496	pMIR-GNAI3_14	GACTAGTACCAGTTAAAAGTTGGGATATCCCCCAGCTATCCCAAAAGAAGAGGACTAAATACAACCATGTTTTAGTCTGCTAGAGACTTGTGTTCTGACCTAAGACCTGTCAGAAGACCTGTCCCACTGGCTCTGCTTCTGTACatGTACTATAAGGCAGGTTCTGTGTGAACATTAATAACCAAGGATCCTGAGTTAGACTTATAGTTTGGTCAATAACCAATTTATACCTAGATTGAAAGACCAAGGAAAAGTTAATAAAATAATCAACAATCTGGTACTATTTGAGGGAAAGTAGGGCTATCCTATTTGGAGATGGAATAAATGGGATAAATTATGTTTGGGGCCTGAATAGACAAGATCATAGCTTGTATAGTAAGGGTTCTTAACCTGGGGCTT…	689
GNAI3	NM_006496	pMIR-GNAI3_15	GACTAGTCCCAGGTTTTTTGTTTTGTTTTGTTTTGTTTTGAGATGGAATCTCACTGTCGCCCAGGCTGGAAGTGCAGTGGCATGATCTTGGCTCACTGCAAACGCCTCCTGGGTTCAGGTGATTCTCCTGCCTCAGCCTCCTGAATAGCTGGGATTACAGGCAGGCACCACAACGCCTGGCTAATTTTTGTATTTTTAGTAGAGACGGGGTTTTGCCCTGTTAGCCAGGCTGGTCTCAAACCCCTGACCTCAGGTGATCCACCTGCCTTGGCCTCCCAAAGTGCTAGGATTACAGGTGTGAGCCACCGTGCCCAGCCAGGTTTGTTCTTTGGCTTGAGTTTTTTCATCAGCAGTAGCCAGAGTAGTTTCTCGGATAATTCTCCCAAGCTGCTTTCTTTT…	689
GNAI3	NM_006496	pMIR-GNAI3_16	GACTAGTCTGTCAAGATAAATGCAAACTTCATTTCCCCTCAAAGGAGTTCAAAGGAAAACTTCTTGGCGTGTTTGGGGAGATGTTTTCATCCACCATCACATGGACCCAACTGCAAAGATTTTCAGTGCCTAAAACAAGCTCACCTGTCTTGGTTCTTCTGAAACACGTAGCAGTTGAAAAGTTTAGAATTGTTCACTTGTTCCAAATTCTATGATAGAGAGGCGGCAGCAATACATTCATTAATACTCTAAATGAGAGTATTTGATGTCCTCTAAGTTTATTCAGGAAGTATCTTATGTAGCTAAGAAACATTTGTAGAGATAAAGGTCTGTTTGATAGCCTGGGGGCAGAGGGATAATGTTTGCTTAATAAAGATGATCGTTTTGGGATGTGCCTTA…	689
GNAI3	NM_006496	pMIR-GNAI3_17	GACTAGTACAAGCAGGCTTTTTTTTTTTTTTTTTTTTTTTTGAGACAGTTCTGTTGCCCAGGTTAGAGTGCAGTGGCGTGATCTTGGCTCACTACAACCTCTGCCTCCCGGGTTCAAGCAATTCTCTTGCCTCAGCCTCCCGAGCAGCTGGGATTACAGGCGCCTGCCACCATGCCCAGCTAATTTTTGTATTTTTGGTAGAGACAGGGTTTCACTGTGTTGGCCAGGCTGGTCTCAAATTCCTGATCTCGTGATCTGCCCACCTTGGCCTCCCAAAGTGCTGGGATTACAAGCGTGAGCCACTGTGCCTGGCCTGCACAAGCAGTTTTTATGTGCCTTCCCTTCAGTTATGTTCGTGCTCCTCAGAATAACCCTGTAAAGTAGGTAGGGAAGTCATCT…	689
GNAI3	NM_006496	pMIR-GNAI3_18	GACTAGTTTCCAAGCCTGTTTATAGAACTTATACCTGAGGAATGGTGAGGATTAGAAGAGGCCGCAGTCCTTGAGGTTTTCTTTGATGATAATATCTGTAACTGCATCAAACACAAATTTGACATTCTGTGTATCTGTAGCACAGGTCATGTGACTGTAGATTTCTTTGACATCTTTTCGCATATTGAGGTCAAGGAACTGGCTCTTTATGTAATTCCCCGCATCATCATAGGAGTTGTTACCTGGTTTTCCAGAAAAATAGTGAAAAAGTAGAATAAATGAACCCTTGTTAGTTGCTGACTCACTTTAGGTGATTGACTTGATCCTTGAAATGTTATTAGACAACAGCAGTTGGGGGCCTATTTTTGGAGGGAAGATTCTCTATTGCACTCCAGTGTT…	689
GNAI3	NM_006496	pMIR-GNAI3_19	GACTAGTATACTCTGGAAAACAAATGCTGAGATGGACTTTCTTGATTTTTTCCTCAAAGAGGTCCTTCTTGTTGAGAAAGAGGACAATGGAAGTAGCCGCAAAGAATTTGTGGTTACATATGCTGTTGAACAGATGCAAAGACTCATGCATACGATTCTAGTAAGAGGAAACACCATTGGAAATATCAGATTTGGCTTATAGAATATCTACCTACTTCCTGCTCTTGTTCCCCTTGGAGAGACCAGTGCTCCAAATGTAAAAAGCAAGACAGAGAACAGCTTATCTCAATGTACCAGAGTAAAGCCAGAGAGATGTGGGATCATTCTAGTTCCCTATCTTTCTAATAGCTGTGTGACTTGTGGAAAATTATTGAGCTTTTTCTGAGTCTGTTTTCCTAT…	689
GNAI3	NM_006496	pMIR-GNAI3_2	GACTAGTCTGCAATAAGATTCTAGTTCTCTCTTTTCTTTAAGCTTATGGTTGAAGGTTAACCTTGTTTGTGCAGATTACCAAATTACTGCTGATGTAGTATGATAAAGTCAGCTTCTTGGATACAGACACACCCAGGGCAGCTGCCAATCAGAAATGCAAATTGCTAAATTCCAAACAGAACCAGTGACTTTGCTGCTACATATTTACTAAATTGACCACTTTGATTCTTGCTTGTTTGTCTCAGTTATAGGGAGTTTTGTACATGGTGCCTCTTGTTTTCCATCTTCATGGCCTTTTCTGTTGAGAAACATCTAAAGTGTATTAACAGTGCATGCTTTTACTTTGTAAATGTGGTGCCAAATCCCTGTTTGCCATCGTTTTTACTGTACCGATGTTAA…	689
GNAI3	NM_006496	pMIR-GNAI3_20	GACTAGTCCTGCTGCCACATGGTGAGAGTTAGAGAATTTCCCAGTGCCATACCACAAGCATTTCTGCTCTCTCATTTCCTTCTCTGATTGCTACTTAGCGAGAAGTCGGGCTGCATATCTGCAGAGGCTGCCCATTGCCCCAGCCCAGCTTGCTTTTAGGGAGCAGGTCTTTAGGGTTTTGAAGTATACTATCAGCTGACTTGCGTTCAGTCTACTTATCTAATAAAGCAAGAACAATCCCATTTGTGGCTTTTTCCCCATAATACTCCTGTACAACCCTTTAAGGTCTCATAGACTTGTTTTATTAATGTCTCATAGACTTTAATAAACCTCATAGACTCATAGACTTTAGGGTTAAAGATGGAAAGTCTCATAGACTGTAATCTTTAGGCTTAAAGA…	689
GNAI3	NM_006496	pMIR-GNAI3_21	GACTAGTTTGGGTGAAATTAACGTTTTTCACGCCTCTAACTTTTCCCAAATTCAGAAAGCAGATGCTTGGGTGAAATTAACGTTTTTCTCACCTCTAACCTTTCCCAAATTCAGAAACTGGCTGGGCTCTAACACTTGTCCTATAGAACTCCTGTCCTACAGAATTCTACAGGCTAAAGAGAACCACTCTTGGGTAGTCTTCCAGCTGCCAATTTAATTGGCATGAGAGAAAGCTGGTCTGCCAGTCTCTCCTTAAACTCCTACGGACAGTACATTTTTAGCCTCCTAAGTGGGGTTACTAGCTCAACCCTTCTATTATGTTGCAATGAAGATTCATATCATATGTTATTTTCTCTGTTCTGTCATTTTCATCTCCTTCCTTAGGCAATTTGGGAGAGT…	689
GNAI3	NM_006496	pMIR-GNAI3_22	GACTAGTGTAGAGTGACACAAGGCTTAGAGAAAGGGTCATGGGGAGAACTTGTTCTACCAAAGCTGCTTGATGCAAAGGCCACTCACCACTTCGTCATCTTCCACCAGCACCATATCATAGGCACTGAGGGCTGCACAGAAAATGATGCAGGTGACTCCCTCGAAGCAGTGGATCCACTTCTTTCTCTCGGATCTCTGCCCTCCCACATCAAACATCCTGAGGGAAGAAGCAGCTATTTTCATAGGTATGCCCAACATACGACCTATATGCCTTTGATGGTCACCCCGTGAAGTGGGAGAGGAAAAGGGGGAGAAGCAGAACAGTAATTTAGATTAGGCTTCACCAAAGGCCAAGAAGCCTGCCTGTGCCCCTTTTCAGGATTCCACACGTGTATCCGA…	689
GNAI3	NM_006496	pMIR-GNAI3_23	GACTAGTTAGAAATCAGGACTAGAAGCCATATTGTTAAATTTAGGATTCTTTCCTTCAAACCTTCATATGTCATTAACTAGAGGAAATGGGGGATGGACTGAGGGACAAGCCCATTTGAGGCTGGAGTTCCAGCGCATTTAAATCAAGTTAGATAAGTTTTCCTTGGGTTTGCCCTGACTGCAAGCTTTTGTAGATTTTTGAATGAGATTTAGTGGGTGCTAAAAGTTCCATCAAGAGGCAGTAAATTGAAAGAGACTTTAAAGACATGAACCAATGCAACACATGGACTTTGTTTATATCCTGAATCAAACTGGGGAGGAAACATTTGAGATAACTGGGGAAATTTGAACACCGACTTGGTGATATTTGATGCTATTAAGGAATTGTTAACTATTTGG…	689
GNAI3	NM_006496	pMIR-GNAI3_24	GACTAGTGGTGGCTCGCGCCTATAATCCCAGTACTTTGGGAGGCCGAGGCGGGCGGATCACAAGGTCAGGAGATCGAAACCATCCTGGCTAACACGGTGAAACCCCATCTCTACTAAAAATACAAAAAATTAGCTGGGCATGGTGGCGGGCGCCAGTATCCCCAGCTACTTGGGAGGCTGAGGCAGGAGAATGGCGTGAACCCGGGAGGCAAAGCTGGCAGTGAGCCGAGATTGCGCCACTGCACTCCAGCCTGGGTGACAAAGCGAGACTCCGTCTCCAAAAAAAAAAAAGGCAAGAGGAAGGCAGATGTGAACTGAGATGACTGAGAGGAGGAGGGAAGTACAAGTAACACAAGTGCCTATTGTATGCCAGGCATTTTAATGTTCAGATTCTCGTTT…	689
GNAI3	NM_006496	pMIR-GNAI3_25	GACTAGTGTCTTACTGCGTAGATGGGTAAAGGGCGTTGAGATGGTATACACAGTACACCTAGCAGTGACTGGGCTTTGAGTGCTCCGGGAACAGTAAGTGATAGCATTATTACAAGATTAGGAGACAGATGGTTAGGTTAAATAAACTCAGGTTTGACTTTGAAGCCCATACTTGTCTATGATCCCATACTGTCTGAGGTAGGATTGATAAATTATGTCCCTTAGCTTTTTGGAAGCAGCTTTGCAATGATGGTACTAATTCCTGACCACCTTCCCTTGGTTTGCCCTTGTAGTTTGTGTCCCCTGCCTTGGCATCGTGACATAAGATGCTCTAGGTGTAGGAGACTCATTTCTGCTTAGTGGCCTAAGTAGATCCTAGATTACCAGATAGAAAATTCT…	689
GNAI3	NM_006496	pMIR-GNAI3_26	GACTAGTTGCTGAAGCCTAACAAAACAGATCCACAGGCTGAATTCAGTCTGGGTCTCCAGCTTTCAATGCCTGAAATTTTGGGTTGGGTGAGGTTTCTCCCAACCAGAGAGAAGACTGGCTAGAAGATTGCTTAAGCATCAACCCACCCTCTCACCAGTCAGTCTTACTAAGATGCGGAGTCATTAAGCTGGTATTCTGCAGCTCTCTCGAAGCAGGCTTGCACCCCACCATCCTTCCACAACCTCCTAATGACCTCCACGAaaTCAGGAGGCATGGTTCCCTCCTCAATGGAGTCAGCCAGGTTGTTGAGCTGTCGCCCGTCATCCTGTAATGCAGAAACCTGGTTAAGAACTTCACAGGAGTAATAGCTTTCCAGGAGGCTTCTGGGAATACTGCTG…	689
GNAI3	NM_006496	pMIR-GNAI3_27	GACTAGTGAAAATGTAAAGGCCAGATTGACCATGAAATAGACAAGATAGAAGACAGGGACCCATCACCTTTGTTCTTCAGCGATTGAAAGCTAGAAAAAGTCCAGTACTAGAAGTAGGGATTTCACTTACAAAAGTTCCATGGCCAGGAACCCAAGGGTAGCAATTTAAATGGTAAAGTAAAAAAGCAGAGGAAGCTGTGAGCAGCTTTATTTTGTAAATATGTGTTATAAAGTAGGGCTTGAGGACAGGCACGGTGGCTCACACCTGTAATCTCAACACTTTCGGAGTCTGAGGCAGGAGGATTGCTTAAGGCCAGGAGTTTGACACCAGCCTAGACAAGATGGCAAGACCCCTTCTCTACAAAAAAATTTTAAAAAATAGCTGGGTGTGGTGGTGCA…	689
GNAI3	NM_006496	pMIR-GNAI3_28	GACTAGTCTTGGGCAGTTAATTAACTTCTCTGAACTTCAGTTTTTCCATGTGTAAAATGAGGCTAATTAGAAAGGTACCGTCTACCTTAAGGTCTTACTGCGTAGATGGGTAAAGGGCCTTGAGATGGTATACACAGTACACCTAGCAGTGAGATCCCACCCAGCAGGTGGGATTTTAGTTACTATTTTTCTTACCCATCTTTCCATATAGTTTGTTGGCCTCTGGTATGTTTCTTCTTGCTAGCCTTTCTGCTTCCACCCTTAACCACATAATAGTAATCACATACCGCACAGCTTGGTTCAGCATAATCGATGCCCAGTGTGGTCATGGCCCGGATGATAGCCAGGATGGACTGCAGCACATTTCCATAGATGATAGCCTTGAACTCCAGGCATTCT…	689
GNAI3	NM_006496	pMIR-GNAI3_29	GACTAGTCCACTGGCTGTACTGACTTCTTCACCCTATCTTGTCTTTTGGGGCTTTGTTTCTACTCACTTCATCTGTTTGACGATGGTGCTCTTTCCTGACTCCCCAGCACCTGGAAGGAAAAATGCTTATGCTTTCGATTTCCACCAGTTCTCCTCAGCCTTCCAGGAGATGGCCTGGGAGAAGTCAGAGCCACTGCTTGCTTGGGGGTCTTGTTAGGGGAGAATACATAGGGATGACTGCTGCCCTCAATTTCTGGCAGGCTTGAaaTCAGGCCATTCAACCTGGATTTAGAGCAGTTTCTTAACTTCAGTACTATTTAGTTTGGGCTGTCTCATGCATGGTAGGATGTTCAGCAGCATTCCTGGCCTCTACCCACTAGAGGCCAATAGCATCCCACT…	689
GNAI3	NM_006496	pMIR-GNAI3_3	GACTAGTAGTCTAGTCTTTTGGTGTAATAGTATTGTTGAACCTTAGGTTTTATGTTATATCTGCATATGAGTGATATGTGATCATGATTCATTTTGCAGATTTACATTTTGCTTGTGTGGAAAGTTACGTTCACTTCAACCTACAGACCCTTTTGTATAATGTACAGCAAATGTCATTAAATATTGAATGCTCTATTGGGGGAAGACAAATGAAGAGAATGCATTTTGAGCATTTCAAATCAGTAGTTTGGGCAGTGCCTTTTGGGGTCCAATCTTTTTGGATTGGATTCTATTTCATCTTTTGATGTGACTTTTCACatGTTTACAAAAAAAAGGTTGGTGGTCAACAAAAAAAGCAAGTCATAGCAGTTCAGTGCCTTTGTTGGTAGTTTTTAACTT…	689
GNAI3	NM_006496	pMIR-GNAI3_30	GACTAGTGCCCAGGCTGGAGTGTAATGGCACAATCTCGGCTTACTGCAGCCTTGACTTCCCAGGCTCAAGTGATCCTCCCACCTCAGTCTCCTGAGTAGTTGGGATTCCAGGTGTGCGACATCATGCCCGACTACATTTTTTTTTTTTTTTTTGAGACAGTCTTGCTCTGTCTCCCAGGCTGGAGTGCAGTGGTGCTATCTTGGCTCACTGCAACCTCTGCCTCCTGGGTTTTAAGCAATTCTTCTGCCTCAGCCTCCTGAGTAGCTGGGACTCTACAGGCGCATGCCACCATGCCTGACTAATTTTTGTATTTTTAGTAGAAATGGGGTTTCACTATGTTGGCCAGGCTGGTCTCAAACTCCTGACCTCAGGTAGATCCACCCATCTTGGCCTCCCAA…	689
GNAI3	NM_006496	pMIR-GNAI3_31	GACTAGTGCAGCTTATCCTGAATGTAGAAGAAATCTGCTTAGGCTTAAAAGATCTCTCAGTGGCCCCACCATCTCTGTTTCCCCCTGCGTAACCTCCTGGGCTCCTTAGAGTCTGGTCCAGCTTACAAAGATATGCTCCTTTAGTGTGTCCTTACGACTGTGCCACAGATCAGCTGGGGGAAAAGAAGGTGCCTTAGCCTAGTGCGTCAGCTCCCAGATCCCTTATGGGGGCTTGGAAACCCAGCTCAGGCATCTAATCTTCTGCTACGTAGACCCTACCTGCTCCAGCTACCCTACTTCTGTGGTACCAGTGGTTTGTTTTCCTAAGCCACGTGTCTCAAATGTTCTTGTCTTGGTTTTATTTACAGCTGTGATCAATTTCCCTGACAAATTGAGGTG…	689
GNAI3	NM_006496	pMIR-GNAI3_32	GACTAGTGGACTTGTGAGCCTGTTGGTGAGGGAAGGTCCTGTTCTCTTCTGATTTCTTGGCTTAGAGTTCTCTGCAGATTGGGTACAGTCTGCAAGTCCAGGGTCCTTGAAGCCAAAAGGATGTGTTAGGTTTGGTTAGATTTGGAAATGGGTGGGTTCATGGTGGCCCTTGCACTATTCCTCGCTCAAGAGTAGAAAAACTCTGGAATAGCCTTGGCATTCTGGATCCCCTTGGGGTGGCTGTTTAGGCCCCATATTAACTCAGCTCTAGATCTCCTGATCCCCTAGCCAGACTGTGTAGAGGAGAGGAAAAATGACCTGCCACCCTTCCTTCCCATGGGGTGAGGTAGAACCCACCAACCCTTCAGGAAAGTAGGAAGGACCCCTGCCTTCTCTGGC…	689
GNAI3	NM_006496	pMIR-GNAI3_33	GACTAGTTAAAAGCTGGTCTGTACGATGGCAGGTGAGAGAGCAGGCTGTAGGGTCTTGTACTCTGCCTACATTGACTGAGACTCCCTACTTCAACTGGAGACCTACTTCTTAGTCTAGGGATTGTAGCCTTTATATCTAGCAATGTGATAGGTCAAGCCAATTAAGAGCTTTGTCAATATGGCAAGGGGTAAAGACTCAAATGTTTCTATAACTAGGGAAATGATCTGCTGGGTTCTGACGGAAGGATAGGATGCACGACTACTTCCATCCTTTAAGGGGTTCATCCCCTGAAAGTCTCTTGCTTCCTTAGATTTATTTGCATCATAGAGCTAGAGATTACTGGCACATATGTAGAAAGCATTCCTTATGTTGAGCCTCCAGATTATAAGGTCTTGATC…	689
GNAI3	NM_006496	pMIR-GNAI3_34	GACTAGTAGCTCAACGGACCAAATCTGACTCATCTTTGAACCTCTCAGAACTTGTAGTTTATTTGTGGATCAAAAGGTTTGGTGAATGAATAAATGCAGGAAAAGGGTGTATGGTGAAGAGAATGGGGTTGCTTCCCTTTGGCCCACTAAAGCCAGCTGAGTCCCAACTTCACTTCATAAATGAACTTTGCTGGTATTCAGTGTGGGGTTTGTGCTGCCTCACACAAAAAACTCTGCTTCTTTGGGAAATTGGACTCCAGACTCTGGCTTCTCAAAGGTTGGGGCAGCTCTCTCTCCTTCTGGCTCTCATCCCAGCTGCCCTTTCCTGGGGGAAAAATGAGGGTGCAGTCTAGCAACTGCCTCACAGACATTTAGGACTCCACAGGTTGTACTCCTCTA…	689
GNAI3	NM_006496	pMIR-GNAI3_35	GACTAGTTAAACTTACCTAATCCTAAGAATCACCTGGGTTGCTGGTGTCTGTGTTTCCTCAAGTCTTAGGTGCCACTGACTAGAAGATTACCCTGCTTTCCGAGATGTTAAAATAGTGTATGTTTTTAAATGGTATGTTAGCATCAAACTCCAGAGCCAGAGAAAATATTTTAAGCTAATACAGGTAGTTATCACATCTGTGAAGTTTGAAAAACCCTGGCCTGAAACAGTTCTCAACTTTTAGTGTACAGTGGCATTTACCTGGAGAGCTTTTTAAAAAATACTGATTTAATTGGTCTGGAGTGCAGTCCAGGCACAAGGATTTAAAAACGTCCCCAGCTGATTCTAGTGTACAGCCAAGGTGGAGAACTACTGAGGTCGAAGGATGTAATTTGCTCT…	689
GNAI3	NM_006496	pMIR-GNAI3_36	GACTAGTGAAATTGTGACTATCTTGGAATCTTGGTTATAAGGTTTCAGTAATTATACCCCACTGCTAGCCCTGCTCCAGCGTACTCACAATACTGGTAACTCACACTGAGGCCAGAGCCATGCTGAAGGCTACACTGTTCAAGGGGCTGCCTGGAACTATTAATAATTATTATGTTATAGTTATTATAATTAATAACTGCTGAACAATGTAAGTGGCTCATACCAGTTAATTATCACAATAACTGCTATTGTCCCCAATTTACAGACTAGATTAACTGAGACTTGAGAGTTAAGTAACTCATTTAAAGTCAGCTGGGCATAGTGGCGCATGCCTGTAATCCCAGCACTTTGGGAGGCTGAGGTGGGTGGATGACCTGAGGTCAGGAGTTCCTGGCCAAC…	689
GNAI3	NM_006496	pMIR-GNAI3_37	GACTAGTGCACTGCACTCCAGCCTGGGCAACAGAGCAAGATTCCGTCTCAGAAAAAAAAAAAAAAAAGAAAAGAAAAGAAAAGAAAAAGCCCAGCATGGTGGCATGCACCCAGCTACTTGGGAGATAGAGGCATGAGAATCGCTTGAACCCGGGAGGTGGAGGTTGCAGTGAGCCGAGATTGCGCCACTGCACTCCAACCTGGGTGACAGAGTGAGACTCTGTTTCAAAAACAAAAAAACAAAGTTATATGGCCTAGTAAACAGACAAACCGGTGATCCTTCTTTCTATTACTTCCACATAAGTAGCCAGAGAGAGAAAGCATGGACAAATGCATGAACTCTATAACAGCAGCCCTTGTTAAAGGAACCACTAAGTTGTTTCACACACAGGGAAAGTGG…	689
GNAI3	NM_006496	pMIR-GNAI3_38	GACTAGTAACAGTTTCCTGATGAAGTAAATAAGGTATGTAGTGCTAGTTCCATTTTGGAGGTGAGTGAACTGAAGTACAGAAAAGTGATCCTCACATTAATAAGCAAGTTGGTATCAGAAGCCAAGCCAGAaaTCAGGTGTTTTGATTCACAGCCCTTTATAACCATTATCATTTTGAATGAAAAGTAAATCACTGTTTCTTAGTGATTTGGGCATGTTTCCTGAGTTAAGGGATCTGTCTGACATCCGTGGTAAGCCTTGTCTTAAGTGAATTGTGGGTAAAGACTTGTCCCAGATGGAGTGGGAGGACATGAAGGATGAGGAACTACCTTCAGGACCTTCCAGTCCATAGGCAGAGGTGGGGGAAATTCACAGAAAAACAAATGAGTTAAAGGGATA…	689
GNAI3	NM_006496	pMIR-GNAI3_39	GACTAGTAGACTGGGACTTTGATGTGACTGGACTGGAGTGAAAGGTGCATGGAGTGGAGGGTTGGGAGGTGAAGATGAAGACAAGAAAGGGAAATTGGAGCCAGCCAGTGAAGCGCCTTCAATGGCAAGGGGTTTGACTAAAATCCACTGGGGTCTTATAAACAAGTATAGATGGAAACAGCTGTATGGTGCTATAAACACAATGCTGGGTGACTGAGGTGAGGGGGAGAGGGAGCTGGCTGCTGGGAGAAGCTGAGAAACCAGAGCTGAACAGCTTGTTTCTAGAAGGGCCTAGGCATAAGGTATGGTTTGGGAAATTGCCTTGGCCAAGGACCTTTTTGGAGCTGCAGATATTCTCTCCCAAGTTTAGTATCTGTGAAGATTGTTCTGGCCTAGCTA…	689
GNAI3	NM_006496	pMIR-GNAI3_4	GACTAGTTTTCTATACTGTGGACTAATGAAATGGTGTTGTTGATAATCTAAAATAACCAATAATCCAAAAAAGTTCATTTTACTTTGAATTTGTATTTTCATTTGAATATCTATCTGATATGTTAAATTTTTAGCCCTTCTGTTAAAGAAAAATAGCAGGTCCCCATTTTTCTGCCTCTGTACCATTTACATTTGCTCTCTGTTTGTTAACATGAAGATCACTCTTATTTCACCATCCCAAATAACTTATCTAAATGCACATTCCTTGAGGACACAGGGAGACAATTTAAGTCAGTAGTTTTTAATATGACTTAAGTAAAAATCACTTGGACCCATCTAAGGGATTGACTTTTGGCTGGTGGGCTGGCAATCGATTTTTTTTTTTTTTTTTTTTTTTTG…	689
GNAI3	NM_006496	pMIR-GNAI3_40	GACTAGTCAAGCTCTGTTCTGCGTAGACAATGAAACCTCACTGAGATTCTTGCTGGTATGGAGTGGGTGGAGGGATTGATGCCTAACTATAATCAGGGCCGACTTCCTAGCAGCAACAATACACCAGATGACCTGGAAATAGGGGAGGGTTGTAGAGTGAAGGGTGTGTTGCAGATGGGACTAGGGGACTAGCATAAAGGGACTAATGAACTGGTTTGCCTGGGCTGGGTGGAGGGCAAGGATTGCCACCTATTGGCTGCTGAGGTAGGTAGGTCTGCATTAAGCAGGATGCTCAAGAGACCTGGCCCAATGCAAGATACTATCTTTAAAACTATGTCAACATTTGCATCTTATCAGAAGATACATGACATTTATGTAGTTACATGGTGCTTGATTTTT…	689
GNAI3	NM_006496	pMIR-GNAI3_41	GACTAGTAATATAACCCATAATTCCATCACTACAGATAATCATTGGTAAACTTGTTGGTGTGTTTCTTTTCTACCCATGTATATCACATAAGTAGGACCATACTGTGTATAGTGTTTTGCATCCATTCTTTTACCTAACTTTATATTGTAAACATTTCCACATCATTAAACATTTCTCCAAGAAGAGCTCG	191
GNAI3	NM_006496	pMIR-GNAI3_5	GACTAGTCCGCACCTGGCTGGCAATTTATAATTTTTAAAAGGTGATTCTGATTACCAGCCAGGCTTGCAAATCACTGGTTTGTATTGAAATAAAAGATATTTTCTTGTAGCAGGGCTAAAATGTGGGATGAAACATTAAATCTACTAGCCTGAAAAAAAACTTTGGCATTTGTAATCAAAGAAGCTGAAAGTTGCCTTGTGTGTTTCCTCTGAAGAATGCTGGAGATTTGTGATGGATAATGTTTCAGAATTCAGGTGCCTATGCTTTGGACCATCAAAGAAGCCATTAGTCTCTGTGTAAAGAAGAAGTATTCTTAATGGACAGTCCCCCCTAACCTTATAAATTCAGCTTTGCAACAGATTTCACCTCCTAGCATGAAAATTCCAAAAACTTTAACA…	689
GNAI3	NM_006496	pMIR-GNAI3_6	GACTAGTTTTGTAATTCATTCATTCACCCTATATTCTTATATTCTGCTCATTATTCTCTCATTTATAGCTGTGACATTCTTTGGACATTACTTGCCTGGCCTGATTAGTTACTTAATATAATTTATTCATTTGCTTAGCATGTGTGACATAGTTCTGGAATTTCCTGTTGCAGAACTCCTTGCTGTATTGCAGTCATATATAAGGTAAAGTCAGTCTCTTGTTCCTATTAAAAAGCTACCATTGATTATTTTCCCTTTTTACATGTTCAAAAAAAAAAAAATAAGCAACCCTCTACTCATTTGTATAAACCTAAAACGTCACTGTTTTCCTTGAGCGTTAGTACTTGTGGGTTCTTTCCTTTTCATGTGTAATACTGATTTTAAGAGCAATGATCTTAG…	689
GNAI3	NM_006496	pMIR-GNAI3_7	GACTAGTAGGTCTTTATGCCTTTATCTTTTAGTTTTTAAGATCATTTCTCTCCCTCCTTTCCCCCCAGTTTTCTCAACATTTATGAGTTAGTTCTGCTGAGAACAACATACTTCAGAACATGTCAGGATAGGGCAGTTTTTTCTTGTTTTTCTTTTTTCTTTTTTTGAGACAGTCTTGCTCTGTTGCCCAGGCTGGAGTACAGTGGCACGATCTCTGCTCACTGCAACCTTTGCCTCTTAGGTTCAAGCGATTCTTGTGCCTCAGCCTCCCAAGTAGCTGTGATTACAGGCATGTGCCACCACATCTGGCTAACTTTTGTATTTCTAGTAGAGACAGGGTTTCACCATGTTAGCCAGGCTGGTCTCAAACTCCTGACCTCAAGTGATTTGCCTGCCTTG…	689
GNAI3	NM_006496	pMIR-GNAI3_8	GACTAGTCTTAGGTGATTTTGATGTAGCCAATCTGGGCCAACATTTGGGGACAACTGAGTAGGACCTAATACAGGTTGAATAGCCCTTATCCAAATCTCTTGGGACCAGAAGTGTTTGAGAGTTCAGATTTTTGTGAGGTTTTGAAATATTTGCATTATATACTTATTGGTTCGGGATTCCAAATCCAAAAATCTGAAATCCAAAATGCCCCAGTGTGTGCTTCCTTTGAGTGTTATGTTGTTACCCAAAAAGCTTTTGATTTTGGAGCATTTTAGATTTTGGATTTTCAGATTTGAAATGCTCAATCTATATTAAAGATCAACACAGGCTGAGCACAGTGGCTCATGTCTGTAATCCCAGCACTTTGGGAGGCCGAGGTAAGCAGATCACTTGAGGTC…	689
GNAI3	NM_006496	pMIR-GNAI3_9	GACTAGTACTTCAGTGCACAAATAAGCTCAAAATCACatGTGAGTGATCTATTTTTTGCCAATAAGAAGTACCATTTGTACATGACTTAAAGTGCCTTCCACCAAGAAAATTATTGAAAACTGTTGGGTCACATAACATTCCTACACTTTGGATACAGAGTATTTAGTTTTATACAAAATTAAGACAACAAGAAACCTAGGATGTCCAAACATTCATTTCATTTATTTTACTGCATTTATTTATGCAGTGAAAATTGAAAGATACACCAAATTAAAGATAAAACCCTGTGACAGATAACAGTATATGTAATAACATGAATATTTATTTACACTTGGTAGAGAAAGCAAAGCTAGCTAGCTCTAAACTAGAATGAAAGTCGTTTTGAAATGGGTACGGGG…	689
GNAO1	NM_020988	pMIR-GNAO1_1	GACTAGTACTGCTTCACGGACTCTTTGCTGTTGACGTTGATCTCCTGGTAGCATGACCTTTTGGCCTTTGTAAGACACACAGCCTTTCTGTATCAAGCCCCTGTCTAACCTACGACCCCAGAGTGACTGACGGCTGTGTATTTCTGTAGAATGCTGTAGAATCCGGTTTTAGTTGAGTCTTCACATTTAGAATTTGAAAGGAAAAACAGAACATTTCTCATGTGCTTTGTAGCTTAAAAAAAGGAAAACTCACCATTTCATCCATATTTCTTTTTCTTGCAAAACAAACATACCCATCTGCACCGACGCCTGCCCCCGTCCCACCTCGCGGCGCAGCCCCTGGAaaTCCTGCTGGGGGGCAGGGCCCATCTGCCGCCTGGGGCTCCGGTGCGGTGCACT…	689
GNAO1	NM_020988	pMIR-GNAO1_2	GACTAGTAGCCTTTGTAGGGGTTTTTTGGTTCCTTTTTTTTTTTTTTCAGTTTTTGTTTTTACTTTTGTCCCGCCGAGTACTATGTATTACCAGCCCCCCACCCCACAGATCAGTTTTCCTAGTCTTTGGGAAACGGGTTGTGTTTTTTTTCCTTTGCCGTGTTGGATTTCCGGTCCCGGCTGACACCTCCCTTCGTGTGTGCGCCCCTCCCCACCCCTGCCTTTGTTTCGGTGCCCTGTGTCCGCTCTCTCATGTGGGGATGTTTGTGCTGCAGACAAAAAGAACAAAAAAAAATTTTTAAATACCACAAGATGGAAAAAAAAAACAAAAAAATTTAAAAAGATGGAATGTAGTGTTTACATTAAAGCCGCCGTTTTCATGACCAATCCTATGTCATT…	724
GNAQ	NM_002072	pMIR-GNAQ_1	GACTAGTTTGTGCCTCCTAGACACCCGCCCTGCCCTTCCCTGGTGGGCTATTGAAGATACACAAGAGGGACTGTATTTCTGTGGAAAACAATTTGCATAATACTAATTTATTGCCGTCCTGGACTCTGTGTGAGCGTGTCCACAGAGTTTGTAGTAAATATTATGATTTTATTTAAACTATTCAGAGGAAAAACAGAGGATGCTGAAGTACAGTCCCAGCACATTTCCTCTCTATCTTTTTTTTAGGCAAAACCTTGTGACTCAGTGTATTTTAAATTCTCAGTCATGCACTCACAAAGATAAGACTTGTTTCTTTCTGTCTCTCTCTCTTTTTCTTTTCTATGGAGCAAAACAAAGCTGATTTCCCTTTTTTCTTCCCCCGCTAATTCATACCTCCCT…	689
GNAQ	NM_002072	pMIR-GNAQ_2	GACTAGTCCCATCTAAAAGTTAAGTGTCATTTCTTTTAGATGTTTACCTTCAGCCATAGCTTGATTGCTCAGAGAAATATGCAGAAGGCAGGATCAAAGACACACAGGAGTCCTTTCTTTTGAAATGCCACGTGCCATTGTCTTTCCTCCCTTCTTTGCTTCTTTTTCTTACCCTCTCTTTCAATTGCAGATGCCAAAAAAGATGCCAACAGACACTACATTACCCTAATGGCTGCTACCCAGAACCTTTTTATAGGTTGTTCTTAATTTTTTTGTTGTTGTTGTTCAAGCTTTTCCTTTCTTTTTTTTCTTGGTGTTTGGGCCACGATTTTAAAATGACTTTTATTATGGGTATGTGTTGCCAAAGCTGGCTTTTTGTCAAATAAAATGAATACGAAC…	689
GNAQ	NM_002072	pMIR-GNAQ_3	GACTAGTGAAACCAGTTTTACTCTCAGTGGTTCTTTAAGTTCAATGAAGTCTGCCAGGAACATTGGTTGGTAGTATTATTCCGACACCTTTAATTTCCAAAATCTGAAGTTCCTGCTAGTTTACCACCTTCATGATCTTCTTGAACTGGTAACTGATTAGGTTGAACTTATGGAAGATTTGTGGACTTAACTCAAAAGTAACCTCTCAGTGTTCTATAGAACATGTATTTGTGTAACTGAACCTACCAGGAGAAATGTTTGGAATTCTATATGTGCAATTTTTCAACAAATGCAAAAAAAATACAGCACATGTATTGACAAGCTTCTGTCAAGCAGCTTGAGTTGAAATTTGATTTAAGAAAATAAATCATGATTGTTCAAAGCTGCTGGGACGTTAGA…	689
GNAQ	NM_002072	pMIR-GNAQ_4	GACTAGTTATAGTGCAATTACAAATGCTCTAATCATTGTACATACATCTCTCTTGATATTGCAGCATCCATACTGGCTTTGTAATCATTAATTTTTTGGCAGATTGAATGTGCTGTATTGATATGTATCTATGTAATTGTATTGTATGTCTATAGCTAATTCACGTTTTGAATAATGTTATTTTATTTACTTTTTTAAGAGAGGAGAATGTAAATTTGTCAGTTTATTTCTGACTAGGGATATTTTCTTTCCATTTAGAAAAGAAGAAAAAAAAAAAACCTTACTGTCATACAGAGCGGTACTAGCGTCGTGCTGTATAAAATCATTTGCACATTCCTGAGTAGAGGTATACTGATTATAAGACCCAAAGGTAATTTCATAGCAAAATACATAAAATCA…	689
GNAQ	NM_002072	pMIR-GNAQ_5	GACTAGTAAAAAAAAAAAAAAAATTAAACAACAACATTTGAAGGCCTACAGTGTGTATAGAGAAAACCTCATCACAAGATCATAAGTGTTACAGTTTTAGGGAATCAAGATATTCTATTTAATAGAGCTATAGTAAATGTAGTCAATTAAACCTGATCTCAAAGCTTGAAGAAGCTGAGCAAAACAGGGAAAGATTGTTATATTTGTCTTTATGAAATTGGGATGGAATTTGCTATGCAGAATTGAGGTTTGTGGCTTCGCTGTTCCTGTAGGGTGCATGACAAGATCCCTTCTCTTGAGAAAGGAAAAAATTGATCACCCTAGCAGCAGTGATGCATAGAAACCTAATTTTAGCCACACCAGTCAATCGAAGCTAAAGGATTTTCTTTTTTGTTTCTT…	689
GNAQ	NM_002072	pMIR-GNAQ_6	GACTAGTATGACTCACTTAACACATTGCAGTGTACCAGTTTACAGATGATTTTTCCCTTTTTGCGTGACATGGCAGTTCTAACCCCCAGAGAATTCCTTATTTGTAAATTGGAAGTTTCTACTATGCCTTACAGAGCTTAAATTCAGAAGTTTGTGCCTCATATCTGAAACAAAGGGAAATAACACACCCATTCAAAAGTAAATAAATCTCCTAGAAGTTTTTGTTTTTAACATTTCCATATAAAGAaaTCTGTTGAATGTCATGAATAGACTGGAAAAAAAAATTTTAAGAACCTGCATATGTTGTTTACTAGCAGATGACAACTACAAAAGGAATCTGAAGAACACGTAAAACTTGTATTTTTTTTTTTTTGGTAGATTAACTAGCAGGCCTATTTT…	689
GNAQ	NM_002072	pMIR-GNAQ_7	GACTAGTTTCCCTCAAATCACCTACCGATTACCCTTGATTTCCCTTTGTTTTCAGTTTCTCAAAACGAATGAAATGAAATATAGCAGAATGTTAACCCATATAAAAATAAAGTGTACCCAAATATTGTAATGTATATTGCTGCTCTTCTTCAAATTAAATAAGGGTTTAAAACCACTTAATTGGTAATCAACATCTCAATTGATACAAATAAGGTGTGCTTGGTATACATTAATATTTTCTTCCAAAGATATATCTTTGGTTAGAAACACAAAAAAATAAAACatGTAATATTGTATGTTTATCTATCTCTACATATTTCCAGCATATGTAGCGTTAATAGATCTGTCCTGGTAACTGTGTCTTTGGGATTTCATTTTGGTTCCATCAAATTAGGAAAA…	689
GNAQ	NM_002072	pMIR-GNAQ_8	GACTAGTACCCTGTGTCCTCCATTTCCCCGTATGATTCCAACCCAATATAGCAAATGACATTTACATGTTATGAAAACATCTATTGGGTAAAATCAGATCTTGGATAAAGAAATTCTGACTTTTATATAAGCTTTTGGTAGACAGAAAAAACAGAAAGGTATTCGTTGGTAGAACATTTTTAAGTTCAGGAAAGAAAGCTGGAATAATACTACGTAACTTTGTCCAGGTTACTTTGACTGAAACACGTTTTTGGTGGATTTCTTTTCCTCAAAGAACTCTCTAAATGCAACTCCTTGCTGGATTCCTCACCCATCATCCTGTTGGAAACCCTTACTAGACCTATGTATTTAGGGAGTTTTGTCAGAAAACATTTTTAACTTGCAGTATTTAAAAGAATA…	735
GNAS	NM_000516	pMIR-GNAS	GACTAGTGAAGGGAACCCCCAAATTTAATTAAAGCCTTAAGCACAATTAATTAAAAGTGAAACGTAATTGTACAAGCAGTTAATCACCCACCATAGGGCATGATTAACAAAGCAACCTTTCCCTTCCCCCGAGTGATTTTGCGAAACCCCCTTTTCCCTTCAGCTTGCTTAGATGTTCCAAATTTAGAAAGCTTAAGGCGGCCTACAGAAAAAGGAAAAAAGGCCACAAAAGTTCCCTCTCACTTTCAGTAAAAATAAATAAAACAGCAGCAGCAAACAAATAAAATGAAATAAAAGAAACAAATGAAATAAATATTGTGTTGTGCAGCATTAAAAAAAATCAAAATAAAAATTAAATGTGAGCAAAGAAGAGCTCG	377
GNB1	NM_002074	pMIR-GNB1_1	GACTAGTCATGTGGATGCCATGGAGACTGGAAGACCATTCCAACTTGGACGCGTTACCATGAGAGCATATCCTATCCAACCGTACTAACGTGGACACCCTACACCTCCCCTCAGAACTTCAAAAGGGCAAGATCTTTTTTCCTTCACTTATTGCTGAAACCAAGAGCACAATTCCCATTGAGAGAAAGATCTCTGTGCTGTAAACTAAAACAAATTGTGCATTCCTTCCGGGGCCATCGTCTTTGTTTTCTTTTTTGTCTTGAATGAATTTTAAAAGGAAATATATAATAAAAATGTTAACCAGAAGGTAAACTTGAGTGTAATTGTCAGACAGACACACTTTTCCACCAGTGTATTTGAATTTTAGACCAGTGACCCTGTTTTGTGGCATTCATGCAA…	689
GNB1	NM_002074	pMIR-GNB1_2	GACTAGTAGAAGCCATGGGGCCAAGCACATGCGGGGACGGTCTCAAATGCGTGATCAGAGAATCCTTCACCTTTGCTGAAAAGTGAaaTCAGATCCAGCACCATGTTCCTCCTGACCCATCCTGTCTATCTTCTCAGTTGAGTTTTTAATCTCACTTTGGGTTTCCTTGTGAAGTTGGAGGGAAGTTTATAATAGCCTAACACTACCCCACCCCCAACTAGGAGGAACCTCTGTTTTCAAGAGAGATGCCTGTCCTGTGCTTGGATAGTCAGTCAATTATTTGTGTATGAAACAATGTACAAATCAATGTTTTGAAAATAATGATCTCAGACTTTCTAAGTTAAATTTTAAAAATTTTGATTGTTTGCCATATTGGGTGGGTTTACTCTTAGAATCGCA…	689
GNB1	NM_002074	pMIR-GNB1_3	GACTAGTGAGGGAGAGAGAGGGAGGGAGAGGGAGTGAAGAGCCTGCCCTCCTATATGGATTCTTCAGGGCCCTCCACATCTGAGGTGGCTCATTCCCATCACACACAGATTGTCCTGGTGTTCATTTCAAGGCCAGTGTTCAGCAGCAGCGTTTGGAAAGCAGGTTCTGTGGGACCCCCCGCCCCGCCCCCCGCACTCCTTCATAGCAGCAGTAGTGGCTTCTCCATCCTGTTTTCTGCAACATTCTATACAAAACTGTGCTGTGACCTTGCGGTAGGCCTGGATCTGGCAAAGAGAATACAAATGAAACCCCTTCTTTCTCTTTCCGTCCAACAACTCTGTAGAaaTCTCTGCACCCTTACCCCTTTCCACCTTTTGTATTTAATTTTAAAGTCAGTG…	492
GNB2	NM_005273	pMIR-GNB2	GACTAGTTGGCCCCACCCCCACTGGGCCCAGGCCAGGAGGGGCCCTGCCCATGCCCACACTACAGGCCAGGGCTGCGGGGCTGGCGCAATCCCAGCCCCCTTCCCCGGGCCACGGGGCCTTGGGTCCCTGCCCTCCCACCCAGGTTTGGTTCCTCCCGGGGCCCCCACTGTGGAGATAAGAAGGGGATGGAATGGGGGAAGAGGAGGAGCAGGAGGCCCTCATCCTTCTGCTGCCCTGGGGTTGGGGCCTCACCCCTCTGGAGGGCCGGAGGCAGGAGGTGGAAACCCCAGGGGCTGGCTTTTTTAAAACTGGTTTTATTTTAATTTTTATTATATTTTCAGTTTTTCCATAAAGGAGCCAATTCCAACTCTGTACCTGGGAGCTCG	387
GNB3	NM_002075	pMIR-GNB3	GACTAGTGGAGGCTGGAGAAAGGGAAGTGGAAGGCAGTGAACACACTCAGCAGCCCCCTGCCCGACCCCATCTCATTCAGGTGTTCTCTTCTATATTCCGGGTGCCATTCCCACTAAGCTTTCTCCTTTGAGGGCAGTGGGGAGCATGGGACTGTGCCTTTGGGAGGCAGCATCAGGGACACAGGGGCAAAGAACTGCCCCATCTCCTCCCATGGCCTTCCCTCCCCACAGTCCTCACAGCCTCTCCCTTAATGAGCAAGGACAACCTGCCCCTCCCCAGCCCTTTGCAGGCCCAGCAGACTTGAGTCTGAGGCCCCAGGCCCTAGGATTCCTCCCCCAGAGCCACTACCTTTGTCCAGGCCTGGGTGGTATAGGGCGTTTGGCCCTGTGACTATGGCT…	509
GNB4	NM_021629	pMIR-GNB4_1	GACTAGTCAGTGTCATACATATTTGTTCTCCATTGATATATCTGGAGAAATCAATGCTACAGCCTATAGCTGTGAAAAAATTCTACCTTATATTTGCAGGTGAAGATTTTTCTATTAGATTATCTACAAAAACAAGCTTTCAGTAAACTACCAAAAAAAAAGTGGGGGTGGAGGAAAAAAGGCAAAGGCGCCTTCTGAGATCAAAAGGACCAGTGTATTAATTTGAGGGGTTGGGTTATTTTAACCTTGGTGAATTGTTGTGTGTACTCAGAGTGTATTTTCTTTGTGTAGAACAGAATGTACACATTATAGCAGCTCGCCATTGTGTTTGCATTTTTTAAGAAGTACATTTTTAACTTTGTATACACAAGAAATGTCATATTTTTGAGTTTTGTAATG…	689
GNB4	NM_021629	pMIR-GNB4_2	GACTAGTGAGATTTCACTGATATTTTGGACATACATAAGAAACATCATTATAATTAATAAAAAGTAGGTAATAGCATATAAATGGTTCTTGACATTTTAAAAGCCTGGTTATGATCAGTTGACACTTTGAGTACCCCCCTAAATAGCTGGACTTTCCTTTTCATTTCATATTTGGAACTAAGTTTGTAGCGTATACTCATCTTTCAGAAGTTTGGTAAACATTGGGATTGTCCCTGCATCTGAACATCTTTCCCAGTGCTATCAGTATACATCTAGAGAGGAAATGCAATGTGACAGTGTTACATTTGGAGAGAAGTGTGAAATCTAACCAATCGCTAGCACATATTTGTTGTAATACGGTGGTTTATTTCATGTTTGCATACTATAAAATCTGAATTG…	689
GNB4	NM_021629	pMIR-GNB4_3	GACTAGTCCCCCACGACCAAGTTAAAGATACTTTTCCTGTTGGATTCTCTTTTACAAATAAGTCTAAATGACTGATAATAGAAGATTGTTAGTCTTGCTTGATGGTAAAGTCTTGGATTATTCTGATATATAGACGTGCATTGTTTTGTAACTTAGTTACTTTTCAGATAGGTCTGTGTTAACTTTTGAACATGTGTAACTTAACCTAAATACTCCCAAACTTTACCTCTAAATTTTTGTTTTTATGTTGTGAATGTGCTAATATGTGCATCAACTGTAAAGATGTATCAGTTTTATTAAAATCAGTTGACAATTAGAATAATAAAGTGGATAAAGGCAAATTAAGATATAGGACCAAAACAGAATATTGTAGATGGCAGTTATGAATGTATATTTATA…	689
GNB4	NM_021629	pMIR-GNB4_4	GACTAGTTGAGCCGAGATTGTGCCACTGCACTCCAGCCTAGGCGACAGAGTGAGACTCCATCTCAAATTGGAAAAAAAAAAAATTATATGAACTTTTGCTATTAATGTTTATTTGTAGGCTATTTATATCACTTCATAAAGAACAGTTCTTTGAGAAAAGAATAAAGGAATGTATTCATTTCCAGAAAAAGAGGGTTGGGGAAAGTTTGCCATGTAGGTTAGTCAGAAGAAAGCAATTCTATTATGCATAAAAATAACCTTAAATATGTAAGAGAGTATCTCCTCTACTTAAAAGTTATTATAGTAGTCACAGGCATACAGACCACAGGAATTCTATGGTCTTAACATATTTTAAAATTACATTTATTTTAATGTTCTTAAAGTTTATGAAGAGGAGTT…	689
GNB4	NM_021629	pMIR-GNB4_5	GACTAGTGAATAGTTTGGATCTTAGTTTTTAAGGCTGAAAAATCTGGCTGGATTTAGTTTTTAAAAATTTGCATCATCAAGAATATTGCAGTTAATGTTCCTTTTTTTTTTTTTTTAAAGACAGAGTCTCACTCTGTCACCCAGGCTGGAGTGTACAGTGGTGTGATTTTGGCTCATTGCAACCTCAACCTCTGCCTCCTGGGTTCAAGCAATTCTTGTGCCTCAGCCTCCCAAGTAGCTGGGACTATAGGCATGTGCCACCATGCCCGGCTAATTTTTGTATTTTTAGTAGAGATGGGGTTTCACCATCTTGGCCAGTCTGATCTCGTACTCCTGGCCTCAAGTGATCCACCAGCCTCAGCCTCCCAAAGTGCTGGGATTACAGACGTGAGCCACCGT…	689
GNB4	NM_021629	pMIR-GNB4_6	GACTAGTGGAGGCCGAGGCAGGTGGATCACGAGGTCAGGAGTTCAAGACCAGCCTGGCCAAGATGGTGAAACCCCATCTCTACTAAAAATACAAAAATTAGCCGGGCGTGGAGGTGGGCGCCTGTCAGCTACTCGTGAGGCTGAGGCAGAGAATTACTTGAACTCAGGAGGTGGAGGTTTTGGTGAGCTGAGATGGCGCCACTGCACTCCAACCCGAGCGACAGAGCAAGATTCCGTCCCAAAAAGAAAAAGCAGTTTTTGCCATCAGCAAGGATATCTCCTCCACTTTAATGGACAGGCCTCATTTTTGGCAGCTATGCTGTTTGAGATGTAGACTGAATATCCAAGGTTCCTCCCTAGCTCAAGTTTTTACTTGTGATTACACACACCACATTGAAT…	689
GNB4	NM_021629	pMIR-GNB4_7	GACTAGTATATTGTATAACTAGCTCCTCTAATACTTTTGGTATTTTGGATTTAATAATAAGACCTTAAGCATTTTAAATGTGAACATGTTCAGGGAAGTATGCTTTGATGTAAATGTCTCAGATCTAAGTTGTAACACAATTGAATACTTGTGGCTTATTCTTGGTTTAACTTAGGAAAACTGGTTAAACAATCCCCCATTTGGGCCTGTCATCATTTTAATAGTGACGATGTTCTTTCTGAAATCTTCAGGGTCGGAGTCAGGCTGAATTTTTTTAAAAATTAAATATTATGTTCAAATTCTTTCCTTTTTGCCATTGTGAAAAAGCAAAATTTTAAATGATTTCTCCTGTTAGAATTTTTAAAAATACCCACAGGTTGGACCATCTTTCTTATGGGT…	689
GNB4	NM_021629	pMIR-GNB4_8	GACTAGTTGATAAAATCTCCTATGTCTTCTTTCTTAAATCCAGTTGCTGATTTTGTAAAATACAGTTGTGATAAAGCAGCATTACGGGGGGGAAAAAGCTATATTCCAACTGGTGTTAAATGTATTCAACAAAATCTTACATCATACAGTATTTATTTCTTAATTAATAGAACTTCAGTGATATACTTGGTAGATATCTCAAGCCTTTTGTCTTTTACACAATGGTGCTCTATCCTATTGTTTTCTTTTCAAAGAAGCATCTGAACACTTGCATTTCTATTTTCCTATCCAAAGGCATCCACATCTAAGTGTGTTTTTAAAGTTGATTAAAATTATTTTTCTGTTAAAGCATTCTGAAAGTGTTTGTCTTTACCTAGAATGATTTGTACACACTCGTGG…	623
GNB5	NM_016194	pMIR-GNB5_1	GACTAGTTCATCTTCTGACAGTGCACTCATGTATACCTGAGAATTTGAAATCTTCACATGTAAATAGATATTACTTCTAGAGGAGCTTAGAGTTTATTGCAGTGTAGCTTAGGGGAGCAACCCATGGCTCACAGGTCACTAAGCGTCTCCAATATGACTATTAAAACTGTCACCTCTGGAAATACACatGTGTGAGCCTTCAGCACTGCGAGAATACCTTCAAGTACAGTATTTTTCTTTTGGAACACTTTTTAAAATGTATCTGTTTTTAAGGTTATTCTAAATTATAGTAGCCTCAACTCATTCTGTCACCAGTAGAATTCAGCAGTTAATATATTCCATATTATTTCTTTGAATCAATTCATTTTCAGAGCACTTTAAAGTCTGATATTTCTCGAT…	689
GNB5	NM_016194	pMIR-GNB5_10	GACTAGTACTCTGACTCAAAAAAACAAAGAAAAAAAAAAAGAAAAACAAAGGTTTTTAAAGGAAAAAATGAGGAGGATTACATAATGGTTTTGAAATAATTATCCTTGGCTACAAATATCAATAACAAAGGTCACACCAGTCCGAGGTTGGACAGGCAGTTGCTAGGCAGATGTCTTTGCAGAAGTAATTTTTGTGTGAGGTTGCAGCAGCCTATGTGCAAGGTTGTAATTTTTGCAGAATCTTTTGTGATCATTTTTGGTATTAGGCATACAAGCATGAGAATCCCCTCTTCATGGCCTCCCCAGCTCTATTTGTCATGGTTTGTTTTTTTAAAACACatGTGACTCTATTTGAATTCTAACAACTTTCACATTCCCAACACAAATGATAGACATTTA…	689
GNB5	NM_016194	pMIR-GNB5_11	GACTAGTAAATGTCTGTCTTTGAACCCAAGGTTATCTAACCAGCACACCAATGGTGAAAGATTAACTTTGTCAGAAACCAGGAACCATGAAGCAGAGGTCACTGTTTCCAACCTGTGTGTTTTCCACGGTAATTGGCAGCCTCCCCAAGGGAAATTAAAACATATGTCCACACAGAAATTTGAATGCAAATGTTCATAGCAGCATTACTCATAATAGCCCAAAGCTGAAACAGCCCCAATGTTCCACAGTGGATGAATCGATGAACAAAATATGGCGCATCCACAGAATGGAATACAAAGAAAGAAAGCGTGGACACATGCTGCAACATGGATGAACCTTGAAAATATTGTGCCAGGGGAAAGAAACCAGAGACAAAGAGCCACATGTTGTAGGATTCC…	689
GNB5	NM_016194	pMIR-GNB5_12	GACTAGTACTAGCTATTCTCAATAAAACAGAAACCACATAGGTAAGACCAATATTGTCACATTTTGGTTTTGGCTGATAATGGGGCAAGTGAGCATAGTCACCGTTGCCAGAGGATTTACCATTTACAAATAAAAGTTTCTGTGGAGTGACAACCTTTTACTGTGTGCCAGGTACTGTGCTAAGCACTTTGTATATACCGATTCATGTAATCCTTGTGACAGCCCCGTGATGCCCCATTTTTAGATGGGGAGATTGAGGTTAGGAGAGTTGAATAACTTGCCCATAGCTGCACAGCTTCCAAGTTGCAGAGACAGGATTTTCACCGAGTCTTATTACAAACTGCCTCATATTGTGTGGACTGGAAATTCTATGTTGAGGTTAATTTATTCATTTGTTGT…	571
GNB5	NM_016194	pMIR-GNB5_2	GACTAGTTTGACTCATGGATGATGATGATGTCACTGTGCCACTTGGACAGGGCGTTTTCTCTGAATTGAAGGGAAAGCCAATGGTGTTTGTAAACAAATGCTTCTGAGAGCAAAGAAAAGTCTTCTGTGTGGGAACACAAGATAGTAAACTTATTTAAAAACCTATTAGTAGAATTAGTGGAAACACTTAGGTTAAAGTGAATCTTGTCCATATAAATTATATTCATGGCCGGGCGCGGTGGCTCACGCTTGTAATCCCAGCACTTTGGGAGGCCGAGGCGGGCGGATCACGAGGTCAGGAGTTCGAGACCACGGTGAAACCCTGTCTCTACTAAAAAATACAAAAAATTAGCCGGGCGTGGTGGCGGGCGCCTGTAGTCCCAGCTACTCGGAGAGGCT…	689
GNB5	NM_016194	pMIR-GNB5_3	GACTAGTGAAGAAGGAAGTGCTTTTTGTTATAGGATCCCTTCTTTTCCTTTTTTTGTTTTTTTGTAAGATGTAGATGCTTATTCTTTGCTTTAGAAAACTTCTCACTTAAAAAGATGGCATGCACCTAGGGGAATAAAAGGTCACCTCAGACACCAGGTGTCATTCCTGGTGAGGCCTGCCTCGTCGGTGGCCTGGGGTCTGCCGGCAGGTTCTGGCTGCACCTGAAGGCTGCGTGCACCTTGTCCCCTGGACAGGTCTCCTTTCCTGGCCCTGCTCCAGCCCAGCCCTTCTTCTAGTGGTAGCTCTGGCTTTGCAGGCCCAGCTCCAGGCCCTGCTCCTCAGAGAGACTCTTCCAGAGCTGGAGCTGGGCACAGCCATAAGACAGGACTGGACCAGAT…	689
GNB5	NM_016194	pMIR-GNB5_4	GACTAGTGTCCCAGTAGATTCCAGTCTGGGCAGGGGCTCAGGAAATGGGCCCAGTGTCTGGCCAGCTCCTGCCAGGTGCTGAAGGGGTCAGGGCACCATGGGATTCCTGAaaTCTGCTCCAGAATGTCCCACAGTGGCCCCTGGTGCAGCTGGCCTCCTTGTGGTGGCATCCCCAACCCTCTCTCCCACAGCCATTTTTTTTTTTGTCTCTGCACTGTGCCTTCCGGCTCCCAGAAGTGCAGGAAGGCACGAGAAAGGAAGGAAAGGTGGCCCAGGGAAGCACATTCCAGGTTCCATGTTTGGAGAGGTGGAGAGCATCTTCAGGATATGTGCAAAGTAGACTGTGACTTTCCAATCCAAAAAGCCACTTTAAGGGCCCAGGGAAAGTATTCCAGAGAA…	689
GNB5	NM_016194	pMIR-GNB5_5	GACTAGTCCAAACAGATGGGCCCCCAGGGGTGTAGAGCCTTGGGCAGCCCCCTCCTGGGCCAGAAAAAAGAAAGTTCAGGCAGAAAGGTGTGGGTGATGGGTATTTATGGGAAATATCTGTGACATGAAGCCAAGTCCAGTGCTTTAGAATGCGCGGTCAGCCTCTCACCGGTGGGGCCCTGGCAGCCGTCCCTCTTCTCCCAGGCGAGCCAGAGGTGGGCATCCCGTTGCCACTGCCCTCTTCCCGCTCTTCTACCTCCTTTGCACCCTTCTCTAGGTTATAAGTGGCTTAAAACAGCACAGGGTTGTAAGGGCCTTTGTGTCCCGGGCTCTCATAGTTGCCAGGCCAGCTGGCTGAAAGGTGGCACCACCGATACTGGGACTCCTCTGTGAGTTAGA…	689
GNB5	NM_016194	pMIR-GNB5_7	GACTAGTTTTTTTTTTTTTTTTTTACGTGGAGTTTTGCTCTTGTTGCCCAGGCTGGAGTGCAGTGGCGCGATCTCGGGCTCACTTCAACCTCCGCCTCCTGGGTTCAAGCGATTCTCCTGCCTCAGCCTCCCGAGTAGCTGGGATTACAAGGCATGCACCACCACGCCCGGCTAATTTTGTATTTTTAGTAGAGACCAGGTTTCTCCATGTTGGTCACACTGGTCTCGAACTCCCAACCTCAGGTGATCCTCCCACCTTGGCCTCCCAAAGTGCTGGGATTACAGGTGTAAGCCACCGTGCCCAGCCTACACCCTTAAAAGTTATTGAGGACCCCAAATAACTTGCTCATTGTGGATTGTATCTATCCATATTTATTGTATTAGAAATTAAGACTGAGA…	689
GNB5	NM_016194	pMIR-GNB5_8	GACTAGTTCCAGCCCCTCTGTGTGAGACCTCCCAGAAACCACTAAGGGCCTTGGAAGAGCTTGGCAAAGAAAGAGGTGACAGGATGATTGAGGAGAGCCACCCTAGGGAAAGCCTTCAGAGGAGGCTTTGGGACAGCCCCGGTCGGTGGAGGAAGTCCCAGAGAGGCAGTCGGAAGGGCTAGGGACCAGCTGAGGCCTGTGACCTGAAAATCCTTTCAAAAGAGGACGCCTGGAAGCCTGGGGAAGGCACAGTGGGTGGGGTAGAAGACTGGGGCTGAGGCCCAGGCCATTCCCAAGCCTGGAAGAGCTGATTGAGTGGGGATTTGTAGATCTTCATTTCCCAAACTTGCCTGCTGAGAAGAATCGTCCCACCCATGGCAGGTTCCTGCACTGCGCCTT…	689
GNB5	NM_016194	pMIR-GNB5_9	GACTAGTCAGGGGACTCTGGCCTCCCGTGGGCTGCCACAGGGCCAACCCCAGTGAAAGAAATGAAATGACTGAATATGTTCATGTCATTAGAAAAAGGATGCAGCAGGGGGTGGGGAGGAGTTGGTTAATGGAATCAAATTTGCAGCAAGATAGGAGTCTAGTGTTTGGCGGCACTGTAGGGTGACTATCGCTAACAATAATTTACTGTGTATTTTCAAGTAGCTAGAAGAGAGAATTTTGAATGTTCCTGTCAACCTAAATAACAAAGACAGGCTCGCTAAAGATATTTAATCAAAAGTAGGGCATTGCAACAGGAATATGTGTGCTGTAGTAAACTGTGTGCATATTCCAGGAGGTAAAGAAAAACAAAGGTGACTGGGCGCGGTGGCTCACGCCTG…	689
GNG10	NM_001017998	pMIR-GNG10_1	GACTAGTTAGGAGAGAAGTTTGCTGAGGAATGCCTTCAAGCACAAAGTGATGAATGACTGCCTTCAAGTCTCAAGAAAACACTTTTCCCTAACTTTTAGAGATATTTCAGCCCTTTCCTGTGGCCTGGTCCTATAGCCAAAATCACAGATATTCATGAGTTTCTACTTGAGTGAGAAAACTGGGTGAAGGAATAGAATTTTAAATAGTAATAACTGCTTGTTTTTTTTGTGCAAGTACTTTTATACATAAGATAAACAAAAACCTTACCACCAAACATACCAAAATGCACCTCTTTCATAAGTGAGTTACTAAGATTTCTATACCTGGAATATCATGTATGTTTCATTTACTGGATGTTTACATTTTAGGAAGGAAAATAGTTTTGTTTATTTAAACAA…	689
GNG10	NM_001017998	pMIR-GNG10_2	GACTAGTCCCATCGTGTATATAAATGAAGCAGATTTGATTTTTGTATTCTTACGTTTCTCTGCTTTGTAGTTGTGGCTGTACTTAAAGAAATACAGAATTTCATATATTTAAAAATGTTTAAAATGTGACCCACAGAACATTGTAAATGATTAAAAACTAACATGAAAATATTACAACCTAAAAGAATTCTTAACTTCACAAGTGTTTTACTTCGACGATGTGCCTTTGATTTAATTTGGGACACTTTTTTAGAAGGATACATTATTCGTGTTTGCAACGGTCTTTGAAGAGCTTGGAAATAAAATTTCTGCTTAATTAATCATTTTTCTATGACAGCAAGAGCTCG	347
GNG11	NM_004126	pMIR-GNG11_1	GACTAGTATAACTTGGGAGAAACTGCATCCTAAGTGGAAGAACatGTTTGTTTTAGTTTTCCCAGATAAAACCAACATGCTTTTTAAGGAAGGAAGAATGAAATTAAAAGGAGACTTTCTTAAGCACCATATAGATAGGGTTATGTATAAAAGCATATGTGCTACTCATCTTTGCTCACTATGCAGTCTTTTTTAAGAGAGCAGAGAGTATCAGATGTACAATTATGGAAATAAGAACATTACTTGAGCATGACACTTCTTTCAGTATATTGCTTGATGCTTCAAATAAAGTTTTGTCTTGGGAAGATGAGTGTTGGTGATTTAAGAAGACACTTTTCATGCATTAACTTTTATATTTCTCCCCGTAATCTTTTGGGTGTGGAGTATGATTGGGTTTGG…	689
GNG11	NM_004126	pMIR-GNG11_2	GACTAGTGTAGCCTTGAAGAAAATACTGAGTTGGGGTTCAGGAAGAGTGCCCTGCCTCTCTGCCGTGTAGTGGCCAGGCCAGCCCTGGCTTTGAGAGCCAGTACTTATTCCTGCACAGAGCTACATCTCCCATGTGCTCTCCAGGTCTTGGGCATGGCACTACTCCAGTTCTGTGGCATTGGTGCAGACACTTGGACCTCTGCACTCATGCTTGCCAGCATTTTCCAGCAGGCCTGGGCCAAACATGCCTTTTTTTCTTCTCCTCCAAAGGAACCAGTGAATCTTTGCCCACTTTAAAGATTAGTTGGTCTTTTTCTTACTGATTTGTAGGAATTCTTCATATATTCTGGCCATTTATTCGTGTTTGGTGATATGTGTTGCGAATACCTTCTCCCAGTC…	689
GNG11	NM_004126	pMIR-GNG11_3	GACTAGTAGTCATTAACTTGACCTGCAATTTTCAATGTGGCACCAGAAGCCAATGTTTCTCCTTGACTAGCTCTTTTCTCCCACTTACACATGTAGGTATACCTTACTATCAAGCGAGAGAGGCGCCTGTAACCTGTAGCAGCTTTCTAAAGTATATCAGCATCCTCGTTCTGAAATTCCTTTCCTTTCCCTCTCTGGGAAAGAACAGAATACCCCAGGCTTTTGAAAAATAGTTTACACAGACCAAAAGCAGAAACTATTTCCTTCAGTTTCCTGACACTGTCCAAGTGATGACATCAATTGGCATTACTGAGAGCCCAGGGATAATTTTAGCCCAAAACTACTACTCCTAGGAAGGAGTAGTATGATCTACTACTCTTAGGAAGGATTTAGGAATAG…	689
GNG11	NM_004126	pMIR-GNG11_4	GACTAGTTTGGGAGTTGCGATTACAAGTCTATATCCTGATTTCTATTAGCACATTCAGCTATCCATTTGTGTACACTCCCAAGTCCTAGCTTTTGCTCTTCATGTCTCTTTCAACCATATGATCAATCAGTTGGACGACTTCTGGTTTTTCCTGAATAAATATCTAATCTTATAGGTGCTTCTATTAAATATAATTCTGTTTCTTTTTCTTACCATTTATCATTATAACCCAGCCAACATGTAGAAGTGCAATAAAAATATTTTAATTTTCAACTGTTCAACTGCTAAAATTATTAGCTTGTAATTAAAAAAGAAAAAATACATCCACTATATATTTAGATATATTGTAAATGTAACCTTTGGTGACTGATAATTTGTTAAGTAGAATTTAAATTATGT…	473
GNG12	NM_018841	pMIR-GNG12_1	GACTAGTTGGAATAGAGAAACAGCTCCTCGCCTCTTCCCAACAACGCAAATTATGAGCAGCTCCTTGAAGAGATTTACCTTCAGCTTATTTGGTAACCACTGCTAATAACTAAAATGTTCTCAGCTTGGAATAATGGACTCTGAAGTCTCTATTTTCCAAGTTGTCCTTTCTCTTAAAATACCCTTTACTGATTTAATACAGAATAACAATCTTATTTTCCACTTGGTAACTATGGCTTTATGTTGGGTTACTGTTTAAGGAAAGTTGATCTGGGCCTTTTTAAAAACATAATTATATACTTTAGAAATACAAGGGATTCCGATATGTCAGGACCTAAATGGCCTAAGCACCTGTCAAATTAAAATTCCAAAATTCATTGAAATCCTAAAGCCTTGATA…	689
GNG12	NM_018841	pMIR-GNG12_2	GACTAGTTTGTAATCAAGTAATGCAATCATCTCTCCTCTCTTGAAATCTTGCTGGACCTCTTAGGCTACAATAAACTGTACCAAACTAAACTGACAGTCCTTCGATAATATGAAACATTAATTTACAAGGACCCGTTAGGGCTTCAATGATGCTGAGTCTGGAAAAGGGGAGGAGACCCTTGGGAGGACTCCAGGCAGCTGTGCTCCCAGGGCTCATGTTCTCTACTGGATTAGGGATAGGCACCTCTGAAATCTCCACCCTGATGATTGGAATGAAACGGAGTGAACATGAGCCCAGCTGAGAGAGGAGCAGGAATGTGTGAAAAACAGCTGCTCTCCTTGTCCCAGCTTTGTGATTGAGCCCTCTGTCTTGCTCTCTCTGCCTTCCCTGTGTCTTTC…	689
GNG12	NM_018841	pMIR-GNG12_3	GACTAGTTTCCTTGATTTTCCTCTGGGCCCAAATATAGCCCTCACACTCTTGGAATTTCCAGGTATGGGGGTAGCCCCAAAAGGAGGAATCTCCTATGGCCAATAAGGTATCTTGACTTTATCAAAGTAGAAGAGAGGGTCACTTCGGAGTCAAATCATACACTAGGCCTTTGATGCTTTAATTCTTCTTCAGTTCATTAAAAGTAACTACTAAGGAAAGGTTAAAAACTTCCCCTCAAAAAGGAATCAACCCCAGGAAGTAATTATTTACAACGATTTTCCCAAATTTTGTACAATCTGTCCTGGAAAGCAAACCCCTTTTAAAATCTAATGTCTGGGCTTTGAGTATTAGCTCATTTAGGGTGGACAAATGCATTACTGTTTTCAAACTGCTCACAT…	689
GNG12	NM_018841	pMIR-GNG12_4	GACTAGTTCTTTTTTTTATAAGTCTATTTTTCTACTCAGTTTCAGAACACTAATCTGATTTTCACTCTGATTTTTAACGTTTCTTTAAATATTTATAATGTAGCTTCTTTCAAAATATTTTCATGAAAAATTACTTTTATTATACCATTATGTGCATGTTATTGGTAGCAGGCATAGTTTATTATTTAGTACTGAAACATGCTCTTTTACCTAACAGTAAACAAGTATGTTTTGATATATATCTGTTAATATGCTTATAGTGGTAAGAAATGGACTTGAGGTCCCAGGAGATTTCATTTTATTCACCCTGGTCAGATACAATAAAGGCTATGAGTATAAATACATAACTTCCTAACCAGGTGTAGGGCATGTTCATGAATATCAAATCTTTTGATGCTG…	689
GNG12	NM_018841	pMIR-GNG12_5	GACTAGTTCTTGGCTTCATTTCCATGAAGCTGTTTCAATATATTCAGTATACTTTGTCCTTAATGCTGCTTCTGTTAACAGTGATCTCTTTCTTTTTTTCATTCTTATATCTTCATTAGTTCATCATAAATCTGTCCAGTTGAGGCCTCAGGACCACGGCATGATTTCATGACTCCGAAGTATTTTACAGAAACATTTTTTAAATAAGGGAAATATTTTATATACCAGATGGTTCACAAGTGATGGCTCATAGCTAGTTTTTTTTTTTCTTCTAAAAAATGTCAGGTTTTTAAAATCATTTACCTTATTAAAATGAAAAGTGCCATACTTAACTTTTAAAGGAAAGACCTGACTTGCTTTTTCTCTATTTAGACTGTTTTTGTACTTTACTAATCTTTA…	689
GNG12	NM_018841	pMIR-GNG12_6	GACTAGTTATTGCTTTCTTTTATGGTAGACCTGTTAATGGGGAAAAAATACATCAAATCAAATAGAATCTTATATCTGTATGTTAAAATAGAGCACTTACCTGAAGTCAGTGGCCTGGATCATAGCCCTGGATCATTTCCCAGTCTGTCCTGTGCTGTGTGACCTTGGACAAGGCGCTTCATCTCTCTGGGCCTCTATTTCTCCATTTGTAAAACAAGTGGCTGCAGTAGATGATGGCTGAGAGCCCTTCCTGTTCCCAGATGCCTTGGTCCAAAGACCCCACCCCTCTGCTGGTCCTGCCAACGTGTTGGTGCTATAAGCTGCTTCAGATATAAAATTGGTTTATCTATAATGTTTGTTCATTTAATAGCTTCTAAAAGGCCTTTTTGTTATACAGTG…	689
GNG12	NM_018841	pMIR-GNG12_7	GACTAGTAGATTTGAAAGAAGTTTCATTAAAAGCACCATTGCTTTCTGTACTGCGTCAGTGCCTCATTGTATCATCCTACTTGTGTTTTGCTCAATAAATGAATAAAAGACCATTTCTCTTCGAGCTCG	129
GNG13	NM_016541	pMIR-GNG13_1	GACTAGTGCCCCGCACCCGGCCCCTCTCACACCATCCTGTGAGACCACGCCCGGCCCCACTCCCACCATCTTGTAAGACTGTGCCCAGCCCCACTCACTCCATCCTGTGAGTCCCACTCCCAGCCCCACTCCCACCATCCTGTGAGCCCATGCCCGGCCCCACTCACACCAACCTGTGAGCCCCACTCCCGGCCCCACTCACTCCATCTTGTAAGACTATGCCCAGCCCCATTCACTCCATCCTGTGAGTCCCACTCCCAGCCCCACTCCCACCATCCTGTGAGCCCCACTTCCAGCCCCACTCCCACCATCCTGTGAGCCCCACTCCCAGCCCCACTCCCACCATCCTGTGAGCCCCACTCCCGGCCCCACTCACTCCATCCTGTGAGCCCCACTCCC…	692
GNG2	NM_053064	pMIR-GNG2_1	GACTAGTGTCTTTGAGAGGGGCCTGAAGAGCCTCCGGGCTCCTGGGACATTGATGTAGAGTTTTTAGTGAAGTGGGCACCTTTCTAGTCCACGGCATTTGAAGAGAGCGAGGAGAACCATTCTGGAAACTCTAGGCTATGCATGTTTAAAGATCTGGTCCCCTTTATGAGAATGCAAGCCGATCCACATCCTGACTTAAGAGATCTGATTCTGACGAACTGCCTGGAGGAGGGGAATATATAAAAATAAAATTGGTGTCACTTCTTTTCTGCTATCCCCCAGCCCCCCCCCCAAAATCCTCATGTTTCTGCTTCATATTTTGAAAAATAACAATTAAAACAGACAGCTGTACTGAGGTAAGATATGTGTGACCTTCTTGGAATGAATATTGTCTTTAGA…	689
GNG2	NM_053064	pMIR-GNG2_2	GACTAGTGTCTGTGTTCTCTTTTCACTATTCCTAACATGTGTACATGATAGCTTTGATTCTGCAAGTAAAAGTAAATCCTGTGTTGTGACTGGTGCTTTCATATATTTGTGACAATTTTTGAGTAATATTGCATGAAAATGTCCCTATGTTACATCCATTCAGAAGTTTTGTTGTTTTACTCTAAAGCTGGGAAAGGAAATGAGAGGGAAAAGACCCCGGAGAGGGAAGAAAATCTCAGTATTTTGAAAATTGAGATTACTTCAGAGCCTTAGCCACACCTAAAATACCTCCTAGTTAATAGTGGTATAAATGCCTCTTCAATACGTTTTCCAGAATCCAAAGCATTTTGGTTTATCCAGGACCCAGGGCAGCACAGCTGTCACCAAGCAGGAGAGTTA…	689
GNG2	NM_053064	pMIR-GNG2_3	GACTAGTTCCCCACGGCCGGCTCTACGAGGAAGAGTTCTGGCTCTTTTGTCCACTGAGATGGTCTTGGTTTTTCACTTAACAAATTTTTTAATGGAATCTTTGTTTTTGTTCTCCATCTTGTTTGTTAGAGTCTCTCGGCCTTTATTTACAAATTCCTTGCAACTAGAGCGCTCCTTCCCCAAGATATGGTAGTGAGAGTAATTTTTCATTGTAGCTGTAGTCTCCATCAGTAACAGCAGGCCCTGGAAGACTTGATCACCTTTTTCTGTGTCATTTTCAGTCAAAGAGGGCCTCTCTTACATCTTGTTTGCTTTCAAATCCCCAAATATCATCTCCATCTCCCAATTAATTTTATTGTCTCTTTCCTCTCTATTCGCTTTCTCCTGTTTTTTTTTTAA…	418
GNG3	NM_012202	pMIR-GNG3	GACTAGTGCTCCCCTGTCCCTTCTCACAACTCCTCCCTTTTCCCTCTCCTGGGCCCTTCCTTAGGTCAGTAATTGTTGTGAGCCCCTTAGGCTCCTTGCATCCCATCCCTAACCCTTGCCTGACCATGTGAGGTTATCTGAAGCACAAGGCCCACCCTCACCTATCTGTCGACCCCATTTCCTACCACCTTTGTGGCCGACCCCAAGCACCCCAGAGATATGAGGCACCCTTTGCTCCACCCACAGCAGGGCCCCGTCAGACTCTGCCAGCGCGTCCTGCCCGCTTCCCTCGGTGACCTGCTCAGACAATGGAGAGGGATGGGCCAGGTTCTTGCTCTCAGTCTCACCTGGAGCTACTGGGAGGGTAAAGCCATTTGAAGAATAAAGTCATCCAGAGCC…	409
GNG4	NM_004485	pMIR-GNG4_1	GACTAGTCTCCGTGTGTGATGAAAACGCCTCCTTTTCTGACCTTCAAAGTCCCCTGTAGAGACCATGCATGCTCTAAGCCTTAGGGAGTGAGACCAACACCCATCCCTGCCCAGCCAACAGTGGCCGGGGCTTGTCTTATGTTTCCATCTGTTTTCTTCGTGGCATTCAATTTCATTTTTTTCCTTTTCATTTTCATGTTATTTTCATTATTGGCAAAGAAAATCAAAATGTTTATAGCCAAATAACAAATGTGCCATGTAAAAGTAAGTCTGGACTTAAGAGTTTAAAATTTTTAAACATCAGTTTCCAAGTTTATATCATATTAATACATTTCAGTGGATAATTTATTTTAAAAAAAAAACTATGCCTAAATATCCCTTATTTGCAATATTCAGTAT…	689
GNG4	NM_004485	pMIR-GNG4_2	GACTAGTTCAAGCGATTCTCCTGCCTCAGCCTCCTGAGTAGCTGGGATCATAGGCACGCGCCACCACACCCAGCTAATTTTTTGTATTTTTAGTAAAGACGGGGTTTCACCATGTTGGTCAGGCTGGTCTCAAACTCCTGACCTCGTGATCCACCCGCCTCGGCCTCCCAAAGCGCTGGGATTACAGGCGTGAGCCACCACACCCGGCCGTGGAATGGTTTTCTTAGCATATCCTCCTGGGGCCGTGGCGCCCCGGCTGTGGGCCGTGGTGGATGTCCCTTGTTTCAGTGGTCCTACAAAGGTAGATGGTGGGCGGACACCGAAGTCAACTTGACTGTAAAAGTACCCCATACCGTTGACGCGCTGTGGCAGACCTGTGGGTGCGGTCTCCCCTCTCCA…	646
GNG5	NM_005274	pMIR-GNG5	GACTAGTGTTTCCCAAACCACTCCTTATGATCCAGTGAATATTCAAGAGAGCTACATTTGAAGCCTGTACAAAAGCTTATCCCTGTAACACATGTGCCATAATATACAAACTTCTACTTTCGTCAGTCCTTAACATCTACCTCTCTGAATTTTCATGAATTTCTATTTCACAAGGGTAATTGTTTTATATACACTGGCAGCAGCATACAATAAAACTTAGTATGAAACTTTGAGCTCG	238
GNG7	NM_052847	pMIR-GNG7_1	GACTAGTCTGTGTTCTCATATGTTCTCTCTCTCTCTCTCTCTTTCTCTCTCTCTCTCTCTGTCTCTGTCTCTGTCTCAGGCAGGGCATCATTCAGTAATTAGCTCAAACAAAACATCTCAAGTCCCCAAAACCTTTAATTCCAAAAGAAATCCCCCCTCTCCCCGCCAAAAAAGGCGTTCCCACCGCCCGGATGGGGTAGAATGGACCTTGTAGGTGGAGATGAATTTTCAGGTCCGACCCCATGGCCCTCTCAGTTTGGGCCAAAAGGGATGGAGGCTTTACGGCCACTTCCCGTTCGGAATAACTGAAATCCCCCAGCGATGGGGTAACAATTTTTTAAAACTCTCGATTGCCGTTTCAATTGTGGACCGGCGCCGAGGGGGAAAGGGAGGTGACTT…	689
GNG7	NM_052847	pMIR-GNG7_2	GACTAGTCTGGAGGGGGCTTCGTCTATGAAAAGTTGCCAAGTGTGACTCCCCTGCATGATGTTAGCCATGGGTCCTTTCTGCAGGGTCCCCTCTGTGCCAGAAATGGGTTTTCGGGACTTGCCCCAGGGAAGCCGTCACCGGCCCGGCCCATCATGTTTTTGGATTTTTTTTTTTTTTCTTTTTTTGAGATGGAGTTTCATTCTTGTTACCCAGGCTGGAGTGCAGCTGCATGATTTCAGCTCACCGCAACCTCTGCCTCCCCGGTTCAAGCGATTCTCCTGCCTCAGCCTCCCGAGTAGCTGAGACTACAGGCGTGTGCCACTACGCCCGGCTAATTGTTGTATTTTTAGTAGAGACGGGGTTTCACCGTATTGGCCAGGCCGCTCTCAAACTCCTGA…	689
GNG7	NM_052847	pMIR-GNG7_3	GACTAGTTGGAGTGACTCTGAAGGACTCTGGGAGGTGAGACGTTGTCCCGGAGATCAAAACGTCCGCTCAAAACGTTACCCTGTCGCTCGAACCCGATCTTTTTGCTTTTCCACCCCCGTGCAACCCAGGACGGCTGTCTGAGGCCGGGAGATGCCTTAGACGCAGGATGGGCCACTCCTCCCAGCGGCAAGTGGAAATCGAAGATGTCATGGGGTCGGGGGGAGGCTTCTGAAAGATGACTGCGTCCTCCTCTGCGGCACGGACGGGAGCAGGTGCAGCCACATCTTCCAGGGCCTGCCGGCATCACCTGCGGCCACACCTGAGATGGACCCCACGCAGCCCTGATCGCAGGAGGCCTGGCCGCCCCGACCCCCTCCACGGGGCTGGCCTAGAAGCAA…	689
GNG7	NM_052847	pMIR-GNG7_4	GACTAGTACAGGCCACAGCCGGGCTCCCCACCCCCGGCACCCAGCTCTCTACGGCAGGTCCGGGAGGGCTGGGGCTTCGGGGAGCCCTACCCGCCAAACCTGCTGTTGGCCCGGGAGAGCCCCAGAGGCTCCCGGAGACTGCAGCCTCCTGTGGTTGGGCTGGGAGCCGGCAGGGTTTGGGGTGTGGGCGTCCCCACCACGCATAGCAGGAATGGCAGGAAGGGACAAAAGCCTGTTCCAGAGACCCTGGGAGGACCCCAGGCAGGGAGAGCCCGCCTGCCTCCACCCTTTCCAACAAGCCATCTTGGTAACTGGGAACAAACACACCCCACCCCGTTTTTCCTTAAAAGAGGCCTTAATCCCCGAGCCCCCGCTGCCAGGGCAGAGGGAGGAGGGGGC…	689
GNG7	NM_052847	pMIR-GNG7_5	GACTAGTGGACCCCAGGGAGGTGGCCATTGCCAGAAGCCTGTGGGTTTCTTTCTAGCTTGGGGGATTAAAAAAAAAATTCTCCACTTTTTTTTTTCTTGAGTAGACTTCAGTGACCACACTGTGGAAAATACCTTTGCAGACGTGGCACCCGAGTGCACACACCGACCGCCACATGTGCTTTTCTGCCGGGAATCCCTGGGGTGAACGCATGTTTTATGGGCGTTTCCAGGAGCGCGCGTGCACCTCCAGACGGGGAGCTGGCGGGCGGGGGTGGCAGCAGCAGCTCTAGCCTTGGGGGGACAAGCCTCTCTCAGCTACGCCAGGGGAAAAGAGAGTTAAGGACACTCACCCCCACCCACGCACACACACAAGGCAGCGTCGGGTGGGAGAGAGAAGGC…	689
GNG7	NM_052847	pMIR-GNG7_6	GACTAGTTGGGGACATAAACGGGGCGGCTGGGCCAGGGCGGAAGGTGCTCCTGTTTCCCTCCTTCTGCGTGGTCCCTTTGACGGGCCGGCCACCGTGTCCGAGGCGCAACGCTAGGCCTCCAGGCCACGCATCCATCTCCAAGTTAACAGCCCGTCCTGCCCAAGTTCTGGGGCAGGTAGGAGAGGGCCGTCACACACCTGTCCGCCCGTGAGTGACCCGGGGGGGCTTCCGGGTGGAGGTGGAGCCACCACGCCCTTCCTCAAGGGGTCACTTATTAAAAAGTCCACGGCCTGAGGCCAGGCCCTCTGCACAGAAGCCATATGCCGGCCAGCCGCGCCTCCTCCTCTGTCCACGGAACCGCTGCCCATCTAACCTTCGTAAAGACCTGTCTCCTGTTT…	592
GNGT1	NM_021955	pMIR-GNGT1	GACTAGTTACAAACAAAAAGAAAAAAAATTAAACAAATTCTTGGAAATATCTCAAATGTTAATAACAATATGAATTTTTCTCATGCATACTATTACTACTAAGCATGTACGTGAATTTTTAAATTTATAGATGTAAACTTTTAATAAAAATTGGGGTGTGGTAACCCATCATTCTATGTTTTTCTTAACATAGCTGGCACAGGGTTTAACACATAATTGCCAATAAATATTGCTTAAAGTTCTTTAAAAAGAACTATGTTTTATAAATGATTCTATATTATTCTGAGTTGTCAGCATATATTTACTGTTTTATGTTTTTTCACTTCCCTTTCAACACTTACAATTTTCTACCCAGAGCTCG	361
GNGT2	NM_031498	pMIR-GNGT2	GACTAGTTGGCATGGAGCCCTGCCCTGAGTGTCTGTCCCTCTTCAGCCAAGCCCAAGTCTCCTAGACCCCCAGGGAGCCAGTGAACTGTCACCTTCTCTTCATCACAGAATGAGTAAAGATCCCTGAACAAATGCATTGTGAACCCATTCCCCACTCCCACCTTCAACTCTTTTCTCCCATTATTTCCTCCACCTGCTGGGTCTCTGCTGACCTTGCTGGGAACACTCTGAGGACAGTGTGGCTGGCCGAGCGGTTGGCCCCATGGGTGGTGGGGTGTGAGAAGCCTGCAATACCCCAAGACCCCAGAGGGCAGTCCTTAGGAAGCACTTACACCACCTGGGAACCCCTCCGTCTTTTCCCTCTACTCTCATCCTGAGCTCG	382
GPR37	NM_005302	pMIR-GPR37	GACTAGTAGGACAGTACTTGGTTGGGTCAGATTTATTTGTTTGATTTTCATATCCCGTGAAAGTTTTTAATTCATATTTTTCCTTATAGGGAAAAATGCAAAAAAGAAACAATAAAGAAAGAAATATTAACTACTGTAGAACTGATTTTACAAATTAATATTTGTGCTTTGAAAAAAAGTTTCTATTTAGTTATTTAAGAAGAATGAGAAGGCCAATAGTTTTAGATTATTTTATCTGGTATGGTGCTAATATTTTATTTGAAAAAAGTTACTGCAACTTAACTTAAAATTGCTAACGTTTTTTCTTCTTTTAAAAATACAATTATTGTATATTGATTATAGCAATGTGATTTTGTAGGTTATTTTATATTTGAGTTGTGATTGAAAGTATGTTGTATA…	542
GRIA1	NM_000827	pMIR-GRIA1_1	GACTAGTCTGGAGCAGATGGAGACCCCTTGGGGAGCAGGCTCGGGCTCCCCAGCCCCATCCCAAACCCTTCAGTGCCAAAAACAACAACAAAATGAAACGCAACCACCACCAACCACTGCGACCACAAGAAGGATGATTCAACAGGTTTTCCTGAAGAATTGAAAAACCATTTTGCTGTCCCTTTTCCTTTTTTGATGTTCTTTCACCCTTTTCTGTTTGCTAAGTGAGGATGAAAAAATAACACTGTACTGCAATAAGGGGAGAGTAACCCTGTCTAATGAAACCTGTGTCTCTGAGAGTAGAGTCACTGGAACACTAATGAGGAAACTGCACTGTTTTATTTTAATTCAGTTGTTAGTGTGTCTTAGTGTGTGCAATTTTTTTTCTTACTAATATCC…	689
GRIA1	NM_000827	pMIR-GRIA1_2	GACTAGTTAAGCACTTATTCAGTGGAGAACACAGGTGAAAAGCAACTCAGGATGAGGGTGGTGGAGAGGGCAGGGGCAGATGTGCAGTCAGAGAAGGACTCCTGAAGTTACTGCTGCTCAGAAAAACAGTTCCTTTAATGTGGAAGAGCCATTTCATAGGTCATAGGTGGTATGGTATATTTCTTCAGAGTCAACCTTGGCCCTGAGAAGTATGTCCTCCTGGTGTGCTCAGGCTCAACGGCAGTCTGGTGGCTGAAGGCACTTGGCCTCCTAAACCAAGCAGAATTTTGGGAAGAGATAACAGCCAGGGAGATATTGCCCATGATTCTCACTTTTTCTTTGCCTGGCATCTAAGCAGGAACCCATTGTGGAGTAGACTCTCTTCTTCTATGGAGCCTC…	689
GRIA1	NM_000827	pMIR-GRIA1_3	GACTAGTTAATTGAAGGAGTATAGGGAGATGGATTAAGTTGATAATGACATTTAGGGCAACTTAAGACCTTTGATCCCAGGTTCTAACTCAAAGAGGCTGACCTTCCCCCAGCTAAGATAGCATGAGGACGTTGTATTCCAATATACGTATGATTGGGGCTACAAAGCTGAACTAAAGCAAGATTGGTGAAGTGGCAGGGTTTATAGAGAGAAGCCCAGGCTGAGTTCAGCTTTTGTTGGAAGTGAGAATCCCTGACATATAGCTTTCTTGGAGATCCCAACTCTCATTCTTGGTGCAACTGGCTTCCAGCTCTCCAGCAGTCACTCTCCTAGGTGCATGATTCAGTGCGTGCCATGTGTCATTAGCTTTTACTGATAACCATATTCTGGCTTGTTCCC…	689
GRIA1	NM_000827	pMIR-GRIA1_4	GACTAGTCATGGTTCATGAAACCGGACCCTCAAGATGGATGATTGCTTTTAACTACTGCCAGCTGATGTCTCTCAGCCCCTGCCCTCATACAAGATTTTTCTCAGCCTTCAGCCTACCACTGCAGAATCCGATGTGACCCACCATTAGGGAGTCTGCATCTTGGAAGAGTTGGAAATAACCCTTTAACATCAACATGCTTCAAAGACTTTTTGCCTTTGGCCTAGTAAGATGCCTCTCCAGCTACTGAGCCCACAAGTAACATGAGCGGATAAAAAGAGACTTGTTTGTGCTAGAAATGAGGGTCTATGCTATGAGGGGGTCCAAGACTCTGGCGAAATGTGCTTTTTCATCAATGGAGAAATGAAAGGAAAACACAAGCAAGAAAAAAGTTAACTTGT…	723
GRIA2	NM_000826	pMIR-GRIA2_1	GACTAGTATGACCTTGAATGATGCCATGAGGAACAAGGCAAGGCTGTCAATTACAGGAAGTACTGGAGAAAATGGACGTGTTATGACTCCAGAATTTCCCAAAGCAGTGCATGCTGTCCCTTACGTGAGTCCTGGCATGGGAATGAATGTCAGTGTGACTGATCTCTCGTGATTGATAAGAACCTTTTGAGTGCCTTACACAATGGTTTTCTTGTGTGTTTATTGTCAAAGTGGTGAGAGGCATCCAGTATCTTGAAGACTTTTCTTTCAGCCAAGAATTCTTAAATATGTGGAGTTCATCTTGAATTGTAAGGAATGATTAATTAAAACACAACATCTTTTTCTACTCGAGTTACAGACAAAGCGTGGTGGACATGCACAGCTAACATGGAAGTACTA…	689
GRIA2	NM_000826	pMIR-GRIA2_2	GACTAGTGAATAAAAAAAGGCTTTAGGTATCGATTCCATATTTTTCAAAGCCAAATATGTAAATGCTAAGGAAAGTAAACAAAGAGGAGATTCCAATCTTGTAATTTAATATTGTTATTAAAACTTTAATGTATCCTATTCTTTAACATTTGGTGTTAATATAAAATTACTTGGCAATGCTTGACATTTGAAATAAACATTTTTCTATTGTTTTATTGCAAGTGGTCCAATTAATTTTGCTTAGCTACAGTTTGGTCATAAATCAAGTGAGTTTAAAGACACTACCAAGTTGTTAGGTGCCCAGAGAAAATTTCTCCCTTTTAAAAAGGCCAGGTGATTTTTCAAATGTAATCTTGCCCCCAAAGTAATATCTGAATATCTTTTTGACATGTCTAAATA…	689
GRIA2	NM_000826	pMIR-GRIA2_3	GACTAGTCTGTCATAAACTTTATATATTATGAATTTTAAAATATGTTTGAGTCTCCTGCAATATAGTTTCATCCCATTGACATCAATTAAAAATAACCCTAATATATTATTTTTATATTTATTCCTCAGGTGGAATGGCTATTTTAATATGCCCAGTGTGGATAAAATGTCACATTTCTGTAACTTTTGACTAAAGAGCCTATATTTATCTAGTTAATGAATTTAAAGGATCTATCTTTCCCTTCATAAAATACCTCTTATTTCCATTAAAGCCCCCCAAGTTTAATTAATTTAGGATTTTGAATGATTATTGACATCCAATAGTTATTTTTAATATTTGTATTCTTGTTATTTCTGGAAGAAAGCCTTTGTGTAGCACTTGGTATTTTGCAAAGTGCT…	689
GRIA2	NM_000826	pMIR-GRIA2_4	GACTAGTATATTGTACTTAAAATGAGTTTTTAAAAGTGAAAAAGAAATGACTATATACAATCAATGCTATTTATTGTACCTCTGGGCCTACTCTTCTAAAAATTGTAGCTTATCGATTTTTCTCTGTCAAGCTTGAACTAATGTAAATAATTGAAATAATGTAAAGTTATATTTTCATGTTTTTATAGATACAACATGACAAGAATACATAATGTAAGAGTATTTCAACTATGGATAATGTTGATTGGATAATGCACATCTCAGTTACAAGCAGTACTCATAGTTTAATATCCATGTAACGGTGCATCAATATATTGCTATATAAATATGTCTGTGTGCATATAAGTGAAAAGTGGTCAAACAAGAGTGATGACAGCTGTCTAAAGGTTTTTTTATTCA…	720
GRIA3	NM_007325	pMIR-GRIA3_1	GACTAGTATCCCTTCCCACTGGAGGCATGTGATGAGAGGAAATCACCGAAAACGTGGCTGCTTCAAGGATCCTGAGCCAGATTTCACTCTCCTTGGTGTCGGGCATGACACGAATATTGCTGATGGTGCAATGACCTTTCAATAGGAAAAACTGATTTTTTTTTCCTTCAGTGCCTTATGGAACACTCTGAGACTCGCGACAATGCAAACCATCATTGAAATCTTTTTGCTTTGCTTGAAAAAAAATAATTAAAATAAAAACCAACAAAAATGGACATGCAAGATTCCAGTATGCGAAAAAAAATCTTATTAAGTCAATTCAACAAAAGCCATTCTTTGATACCACTGCAGAGTATATAAACACCATGTTCTTTAATACACACACACACACACACACAC…	689
GRIA3	NM_007325	pMIR-GRIA3_2	GACTAGTAAACACTTTGGAAAAGGGACTAAACAGTGATTTCTCTGTGTTCTTGAAATGGTTTTGTGAAAATGCTTTGATAACTTCCCACTCAAAGAAGAGATTTACAGAGCTTTCGAAATTGACTTTGTGTGTAGCAAGGGACGGGGCACTATCAGGATACCTCTTGGTGCTTTCCTAAAATGGATCCCGGGGCTTTCCAAGGAGCCTGGAATTTCAGCTCACAGATCTGTTTTTCTTGCTTCAGTGTGCATTTTAAGTCAATAGAGCTGAGTATCTAGCATTGAGGTGAGGGAAATGCTGCCTATACTCCCAGATGTGTTTAGAATATCTCAGAAACAACACTGTGTTTAGCTCGGCTTTCTCTGCTAAGTATGCCTTTCAAGTGTACACCACGGAGA…	689
GRIA3	NM_007325	pMIR-GRIA3_3	GACTAGTCTCCATGGGCTATCAAGTAACTAACTGCATACCTGCCGTTGGCATCATCAGAACAGTCCGAAGAAATAGTCTCCACTCACTAATTACCTCCTATATAACGACGTATGCTTCCTGTAGTTCAGTAGTTTGCTCTCATCGATAACGTGCATTGGGAAGTTTCCAGACTGCAAAAACTAGGAaaTCGCATTCATTTCCCAAGTGTGACCCTTAGATGCTTAGTTGACTCGCTGCATATTTGCTCTTGTCTTCAGAAAAGAAAGGAAGAAGTATCGTTCCAACGAAATGTTTCCAGAAAAGTGTACTATAAACTTTCATTCCAAAAATGGTGTCATAAGCAAACAACTCACTTGTCAAATTTCAAATGGTATTGAACAAAAAAAGAAAGCTGTTGT…	689
GRIA3	NM_007325	pMIR-GRIA3_4	GACTAGTTGCATGTTTAAAAAAAAGTTGATTGCTTCAAATTTCTGCTACTAACTTCAAGCTATGGGAGTTTGGCAGTAGTCACTTGAGGATTTTTTTTCCAATTCTTTTCTTTTTGTTGTTAAAGCTGTACTTCAGTGAACAGAAAAATTGCCAAGCAAACTAATGGCTATAAAAGCGTAATTTGCATGTGTGGGCATAAACTACAGAGCCTCATTGCCATGAGGTATTGTACAAAGTTTTAATACATTTTGTAAATAAAATTGTAAAGAAAGAAGAGCTCG	282
GRIA4	NM_000829	pMIR-GRIA4_1	GACTAGTAAACCAAAAAAATAATTGAGTGCCTTAATTAAACTGTTGGTGACTGGTGGAAACGCAGCCCTGAGGGACACGCCACGCGCGGGTCTTTGCTAAACCAATCCTTTGGCTGAGAGCGGGAAGTCCGTCCTAACGCGCTGGCCGGACATCAGCAGCAGCAACGTGTGCATGAaaTCAGCTCGGAAACCCAAACTCAGATTTTATATCAGGAAAACTCACAATTGAGGTTTTTTTCGGGGAGTGGGTGGGGGAGGGATCTGGGATGGGTGTATTAACAGCAACAAATTTCATTCGAGTGGACTCAAAAACTAATCAGACTTATGAGTTAGCGCATTAAACTGTGAAGTTCTTGCTCAGAAAGGCCTTTGTCTTCACCGGAAAGGATAAAATAGTTG…	689
GRIA4	NM_000829	pMIR-GRIA4_2	GACTAGTGAACAATACATTGCAATAATTGATATAAATGCCATCACTGTAATAAACTTTAGAGACTTTTTTTTATAAAAGTTGTTGGTCATCTTCTTGTTTGCTGTAACCTTCACTATGTCACATGAGTCGATTCACCGATTGCATTTGTCTCACAACCAGGAAGAAAAGCAAAAGGAAGAAAACGTTTAGGTTCAATCATCAGTCTGCGGTGTAGACTCGAAAGAGATGACAGGTCACTCATGTTAATGGTATTATTTATAATCTCATTCTGTGTACAACATTGTGGTTTTTGTACCCACCAAAAAGAATAAAACAGCAGATGTTCTTACAATATCTACAGAGCTTAAAAGTTTTTTCTTATCGTTATAAAAGTTATTTGAGAAATTATAAGACTATAA…	689
GRIA4	NM_000829	pMIR-GRIA4_3	GACTAGTTTGTTCCCTTTAAATCATATGAAGGCATTCATAATAGCTTGGGGTAGATAACAAATGAAGAATTAGTCTTTGTTTTCAACTGGAAATTGTAAAGAAAATTATACTCATGTTTATTTATAAAAATCACCTTATGTATGAATTAAACTAACATGGTTCAAAAGAAGGTTTGGTTCATTTGAAATAATAAATAAGTACTCTAATACAGATAAAAATCATGTACTTAGGGTATTGGCAGAAAGCACAAGTTAGGATGATTTCAGAAGTCTGGCCTTGAAGGATGAGTTGAGTTTTAACAGGAGGAGAAGGTGTTAAGAGCCATATGAGTGAGCAGTGGCCCAAAGCCATGCACATCAGTGGCTCATTTAAGGAATGAATGCCATTAGATGGGCTAC…	689
GRIA4	NM_000829	pMIR-GRIA4_4	GACTAGTTTCTCTCACTTCTATCCAGCTATTCCCGTCAGCAAATGAACCTCCAAAGCAGCACATGGAGCACTGCATAGACTATTTCCTCAGTGCGTAACTCCTCCCTGTCTCCTCTTTACCTGAGTAACTTGTACTCATCCTTCAATACTCCAACTGAATTTTACTTACCCTGAAAAGATTTCCATGGCTATCCACCACCCCCCTGCCTGTGAGACTGAGTTAGGTGCCCTTTTTCATGTCTTTCCCCCATCACGGCACTTACCATACTGCGTTGTAATTGCCTGTGTACTCGTCTGTATAACTACTAGACTGTAAGCTCCTTGAGGGCAGGGACTGTGTCTATCTTGTTCACAGTTGTATCCCCAGCACCCAGCACAGTGCCTGGCATATTGTAGGTG…	432
GRIN2A	NM_000833	pMIR-GRIN2A_1	GACTAGTAAATCTTCCATTAATGTTTTATCTATAGGGAAATATACGTAATGGCCAATGTTCTGGAGGGTAAATGTTGGATGTCCAATAGTGCCCTGCTAAGAGGAAGAAGATGTAGGGAGGTATTTTGTTGTTGTTGTTGTTGGCTCTTTTGCACACGGCTTCATGCCATAATCTTCCACTCAAGGAATCTTGTGAGGTGTGTGCTGAGCATGGCAGACACCAGATAGGTGAGTCCTTAACCAAAAATAACTAACTACATAAGGGCAAGTCTCCGGGACATGCCTACTGGGTATGTTGGCAATAATGATGCATTGGATGCCAATGGTGATGTTATGATTTCCTATATTCCAAATTCCATTAAGGTCAGCCCACCATGTAATTTTCTCATCAGAAATGCC…	689
GRIN2A	NM_000833	pMIR-GRIN2A_10	GACTAGTTTTAAGTAACTCCGGAGAATAGAGTTAGTGGTCCCGGAAATGCAGTTGATTTATTTTAATCTTCAAATAATGGACTTAGGAGACCCAGGAGCTGCTAACCAGGTGAACACACTCACACTCCTACATTTTTGCACAGGAAGGCTTTTGTCTGGTTCCAACCAGTTCTCCAGTCCTTGCCAAATCATGCCTCCTCCCAGCCTTGCATTATGACATGTGCCTCAAGAAAAGGTTGAAAAAATTCCCCAAAGGATTAGAAAATAGACCATGATGTAAAAAGACGAAGCATTTCCCTAAAGCTTTTTTGTTTGGTTTTGTTTTTGACATTTGAAGAACCCTTCTGATACACCAGGGTATGAATGTATCAGGGAAGCATAGAGGGAAAATTCTTTATC…	689
GRIN2A	NM_000833	pMIR-GRIN2A_11	GACTAGTCGATATTCTAGGCATATCCTAGAATGTGATCCTCAAAACAACCTTAAGATATAAATATGATTGCTCCCATTTTACAGATAAGGAAACTGAGGCTCAGGTTTTTCTCAACCTCGTCAGCAACTAGAATTAGCTAGTAAATCCCTAACGTTAGACATATTTTCAAAGTGCCTGGTCTCCTCCAGGGAGGTCAGAATAGAAGTCAGAAAGAGAGGTGTGCTCTTTTGAGGTTCCTGGGCATATACCCTTGAGTATCAGCCTCTGTGACAGGGAAGTCTGTTAGGGTCTTACCCCTCATTGCCTGATCTGTGTGTATGGAGAACTTCTGGGGATCTCACCTCTGTTCATAGTTCCTTCTGAGACTTGAACACTGTTTGTGTCTCCCTTTCATATGC…	689
GRIN2A	NM_000833	pMIR-GRIN2A_12	GACTAGTGTTGACTATTCCTCCTATTTCATGTCTATGTTTGGTTATCTTTGCCAGGCAGATGGAATGAGTTTCAGAGGTGGGACAGGGAATAGGAAATAGAGTTTCTGCATGAATGATGGAGAGCTTTGGTAGTCAGAATGATTGAGGACCAGCTATTAAAATGTTGTTGTTGTTTTCCTTCTTGGTCTGTTCCTTTTTTTTTTTCTTTTCCAAATTGTCTTAGAGATAATTCCCGGCTCACTTAGCATTAGGATAATGACGGTTATTCTGTCCCACTGAAGAGTGTTGAACTGGAACGCTTCCACCGGGCTTTATAGGTACCCAGAATGGCCTAATGTTTAACATATCCTGCAGGCATGCCCCTGAGCACACACTGCCTTTCCTGCATTCCCCCCTCT…	689
GRIN2A	NM_000833	pMIR-GRIN2A_13	GACTAGTTTATTTGGAGATCCTGTTGTTGGGTCTACAAGTGCGTGACCATGTTCTCCTTGGAATGTTGAGCTATGCAGAAATGGAGCACTCCAAAGAACGATTTGACCAATAGCATTTCTTCTCTGGGGGTTGTATTTCAAAGCATGCAACTCTCCAGGGAACCAGAACTAAATTGCTTAAAATGAAGTCATTCCTCAGATTAACTTCCTCAGATAAAGTGTCAGCGGTCTGCAGAAACGAAGAAGACAAAACTGAGATTATCACTCATAATTCTCTTACTTACTATGTCAGTGAAACAATGAGTTTGCATTTTTGCAATCCTAGAACATTCTTCATTAGCCCTGGGTCATGACCTCTTCCAGTTAATTCTCTTTCACACCTTTAGGAAAGATTTAAGA…	689
GRIN2A	NM_000833	pMIR-GRIN2A_14	GACTAGTTTGAATTCAATCGAAGTTTCTACATTAGCCATCTAAGACTTATTTAATTATTTCTGTTCTCAGTCAAGCTAATTCAAGTGAATGAACAGTATTGACTTTTAAAATCTTTTTTAAATTTTTTTAAATCTTTAGTTTATTAAGTTTGTAGAAAAGCTCTGGGGCCATGACCACTTACGTAAATGTTTCAGTTTAAAAACAAAAGATTCAGGCCTCTAATTTGAGCCAAATCCAGGTGATCTTGTTTGAAATTTTTGATGAATTTGAAAAGATGAAAGTGGAACTTTTAACATTCATGTTCCCCAAATTTTTCACTGGGAAGGGATGCTAATTGCCTACTTAAGATATAAGTTCAAGAATAACATTTTCATAGAAAATTCAGAAAACTGCTTGAC…	689
GRIN2A	NM_000833	pMIR-GRIN2A_15	GACTAGTGTTTCTTGGTAGCTTGAATAAGAATTAGATCATAAAAATTATAAATAATGGCCTTCTCAAAGAGGATAAATGATTCATTTTTCACTCACGTATTAATAATATGACTTGTTGCATAATACACAAGCTGGTCATTGCCTGCAAGAAAGTTATTGAATTAAGCAGCTATCCAGGTTTATGTCTGAGTCCATTTTTAACCCAACAAGGCTAGGATTGAACTCCATATGCAGAGGGTTTCTATTCACAGCTACATTCAAACAGAATCCAAAACCCACATCAGAACTGACTTGATGTCTTGTATGGTGGAGCTGAAAGCAAGCTGTCTGCTCTAAGCAATGGTCTTCATTTGGGAATTAATGTTCACTGATCAACTGCAGCAGTTTATATCTGTCATG…	729
GRIN2A	NM_000833	pMIR-GRIN2A_2	GACTAGTAGTTCATTTCCAAGACACATCTGGAGCCAAAGGCCCGAGGGACCCTCAGGTGGGGAGAGCTACAGGAATCTCTTTGGATGTTGATGTGTGTTTCTCTCACCCTCGGCTTCGATGGTCTTGTTCAGAGCTGCATAAACTAACACATTTATGTCTCCGAGATCTAAGTGTGGATCTTCTGTCTGTGACACAGTGGCCATTGTAGTTTATCCCGAAGACGCCTATGTACGTAAGTTTGCATTTCCTCCCTTCTGGTGATGACTCAGGGTTGTATAGTATCTGTTACCCCTTCCCTCCCAGAGTAACCATAACTCGTTCCGTTTCCAAACAGCCATGGTGGTGTCCAATTAGCTGTGTATCGCTCTTCCCAGAGTTGTTAATGTGGTGACATGCAC…	689
GRIN2A	NM_000833	pMIR-GRIN2A_3	GACTAGTGGCAAACCACTTCATAGCACCAACAGAGATGTAGGAAAAATTCCTCAAAGTATTTGTCATTTCTGAGTCGCCTGCATTATCCCATTCTTATTCTCCTCAAACCTGTGCATATATGACATGAAATGATATCCATTTTTTTTTTAAGTTAGAGACAGAGAGGGGAATACTTATGCATGGGGAGCCTGTTAGCACAGTGCCTGCCACAAAAACAAGTGCCCCCGACAAGATAGTTGCTATGTTATGACACTTTCTCAGATCAGGATTTTCTAGTTTAAAAATTAAATATCATAAAACCAGCAAATAATATTAACTAAACCTTTTATATAGTTCTACTCTGTTAATTAGTGTATTTCATGTACATGAATATTTTTGAAGTATTTGGGATAACTAGC…	689
GRIN2A	NM_000833	pMIR-GRIN2A_4	GACTAGTATAGCTCCATCTTTGGGAAAGTACACCTGACCTACAGTGTTCCTATAATGAAAAGTGGTTGCAATAAATTTCAGGGTCAATCATAGGGAGACAGAGGGAGGCAGTGGGTGAGAGGAGCTTCCTTTCATTTTTGAAAGGCAGAAGGGGCTGACTAGGTGCTGGGGATGCATGTGCTTGAAAATGACATTTTATTTCCCGGATGCTGTACCTCTGCTGCCCCAAGACCCAGCCATGGAGAAGCCTGGATCGAAGGGCCCAGAATAGTCACCCCAACATCTGATCCTAAATCTGAATCTCCATGACTGTGTAGCCTTTTAGCCCTTTCTACCTTCTGCCCTTCCAGTGCATTCCAGACCTTAATCCACCCCAGCAAGGATCGCCTCCATTTCCTC…	689
GRIN2A	NM_000833	pMIR-GRIN2A_5	GACTAGTGAAAACGTGGCCTTTGGAAGAATCAACAGTAATGTTGTGAAAAAAATATATATTCTTTTCACTGACCGAAGTGTTTTTTCAAATAAATAATCAGAAATGTTATGCTACACAAAGTTTATGGTATCCCTTCTCTACTAATTCAATGACTCTTCAATGTGATGATCCCAAGCAAAAAAAAAAAAAAAAAAAAAAAATCAACTACTGATCAGATGGTCAATTTCTAAGGAAAAGATGTAGAGTTATTCAAAGGTCATCTAAGTCAGTTCAGTCTTTGCAAAAAGAATATCAGGAATGTAACGTCCAGTGGTAAATGGAACCCACAGTATGAGAAGTAACAAGAATTAAATAGGAAGCCTGGAAGCCTGAGACTATAGATCTATCACAGAAGATTC…	689
GRIN2A	NM_000833	pMIR-GRIN2A_6	GACTAGTGTAAGAGAGTCTTCTAGAGCATAAACTGTACTTGAGAAACCTTTGTGCTTCTGGAAAATGGGTTTCATCATCCTTACATCTGCAGGTTCTTAGGCCACTTATGGTTTCAATGCTCTGAGCTGGCAAGTCCCTATAGGTCTATCTTTCTGCCAGAGAGACTTGCAGGATTATAATCTCACAATCTCACCACTCATTACTGTTATGTCCTCTGCAAATCTCTCTGCGTTATTTTAGCCAGCACCATGACTGGGCATCCACGGATTACTCTTGATTTTCTCTTCCCTGATTCACAGGATGCCAGAGAGTCTGAGTATTTAGTTTTTCTGGTGAAAGCATTAAAATTCACACATTGCAGCAAAATCTGTCAAATCATTTCACGCTTATTTTCTGGG…	689
GRIN2A	NM_000833	pMIR-GRIN2A_7	GACTAGTGTGATTAAAAATTTATCTCCTTTAAATCTAAAAAGTGCAGCTTTAATAATCAGTTGTCATATAAATAAGTACCTTGTACTGAAATCCCTTGCGGTTTAAGACCTAAATAAACACTAATTTGAGAACTCTAAATACCTTACAGAGGAGCTGGATATATTCGTTAACATTATGCACATTCCTGTACTGTTTCTTTGTGCATAGCTGTTGTGCATGAATCCTTGAAAAGGGGACATGCGTTGTTTCTGAAATGGAGCCTGTTTGTATTAACCATGGCTATAGTAGACATGATTGGACTCAAAGAAAAAGAAGTTTGAGTAGGTGGAAGCTAAATGTGTTGCTTGATATTTAATGAGTGAAGGGTTCTATGTAAAGGCAATTTTCCTTCCAAAAGT…	689
GRIN2A	NM_000833	pMIR-GRIN2A_8	GACTAGTATGTATATAATATACATGCTTGATTTCTACAATTCACACGTAAGTGTATTATCCAAATAAAATTGTACATATTGTAAAGTTTATGTTAAAAATTAAATGGTGATGATGGTATTAACACATGGAAAACCCATTCTGGTTATTTTTATGGGAGGATATTTCTGTAGAGAGGGCACTATATTTTTTTAATCTCAGTTGTAGGGAGGATGACAGAGCCTAAGTAGAATATGGGTGTTGGCGTTCTTGGCCCCTTCTTTAAAAAACAAAACTCTGGGATGAGGGGTATAGAATATATTCTGCTCGCATTTGCTTCTGAAGACAATGCCGATATGGACTTGTGTGTGATTTCCTTAAACACATCAAAGGGCATAGATTTCCTATTTAAATTCCTTATC…	689
GRIN2A	NM_000833	pMIR-GRIN2A_9	GACTAGTCGGGCTGACTTATTTCTAGGTTTCTTTCAAGGGGAAACTCCTGAGTAGCTCTGGAATAAGAGCCAGAGATCCCCATAAGGCTGCCCTGGTTTTTGTTTTGTTTTGTTTTTTGTTTTTGCCACTTGCCCCAGAAAGACCTACCCATGCTTCTTTGAATTTGGTTTTCCTTTAAACTCCCTCACAATCCCTGTCTTAAAGTTCCTAGAAGAGAAAACTTTTCTCAGAGACCGTCTCCTTAGGAAAAATCAACAGGGATATTGTTTAAAACCTCAAACTGAAGATAAAAGGCTGGCAGTGACCATTGAAATAATTGAGGTCTATGTATCATGCATTGAGGAAGAACCAAGCACATTGACCAGCTAATAGGACTTCACTGAATGTCCACTTTATTT…	689
GRIN2B	NM_000834	pMIR-GRIN2B_1	GACTAGTGTGAGGGAACAGAGAGGTTAAGGTGGGTACGGGAGGGTAAGGCTGTGGGTCGCGTGATGCGCATGTCACGGAGGGTGACGGGGGTGAACTTGGTTCCCATTTGCTCCTTTCTTGTTTTAATTTATTTATGGGATCCTGGAGTTCTGGTTCCTACTGGGGGCAACCCTGGTGACCAGCACCATCTCTCCTCCTTTTCACAGTTCTCTCCTTCTTCCCCCCGCTGTCAGCCATTCCTGTTCCCATGAGATGATGCCATGGGCCCTCTCAGCAGGGGAGGGTAGAGCGGAGAAAGGAAGGGCTGCATGCGGGCTTCCTCCTGGTGTGGAAGAaaTCCTTGATATCCTCTTTGAGTGAAGCTGGGAGAACCAAAAAGAGGCTATGTGAGCACAAAG…	689
GRIN2B	NM_000834	pMIR-GRIN2B_10	GACTAGTTTAGGGCTTCTCATTTACAATATTGAAGCAAGAAAAAAGAATTTTGTTCAGAGTAATGGGTTAGAATAGCAGTACTGGGAATAAGTAGGGAAAGTTAGAAATCTTCCACATTTCTCTCTACATCTCTCAAGAaaTCTGTACAGTGAGTTTCTGGAGCTGCTTCATGCTTTGAATATAATTGCTGGGGTGATTATGTGGTTAAGGGCTCCTGAAAGAACTGAAGGTGAAAAGCAGAGTAGATGAGTAGAATTCCTCAGAGCCTTGGCACTCTGGTGTGTAGAATCTGTGTTTTGGAGAAGGTGAAAGAACTCAGTGCAAGAATTAAGGTACAATTAAAAAGCACAACACTAAGCCCAATTTAAACTGTTATTTTAAAGATTAGGTTTCCACAC…	689
GRIN2B	NM_000834	pMIR-GRIN2B_11	GACTAGTGTATAAATAGGTATGCATACATTTGTATGATTATACATGCAAGTTTAATATTTTCTGGTTTCAGGGTAGGAGTCAAAGATATCCATTATGCTATTTGAAAAAACATTGCAGAGATTCAGCTTCCCATGTCATGGCCAGGCCTGGACTTATTCTTTTGAAATTATTACACCTCCCAGAGCTAAAACTCTGGGATTTCCTCTCTAACCACAACCTTGCCTTTTCTATATCTTCCTTCCTTCAAGACCCCTCTGTTGTTCTGGTCCATAAATCCATCAGGCCTCATTGAATTCCCTCTTTGGTCTAACCCTGTATTTACCCACATTAGCAATATTCTCACCGGCAATTCCTTTTTCCTCTTGCCATCTCACTACACCAACCATGCTTAGCTAACT…	689
GRIN2B	NM_000834	pMIR-GRIN2B_12	GACTAGTCACATATGCTGTCCTCTCTGCCTTTAGATTTCTCTTGTCTTTCACACATCTTTTCCATCCTTTCTCCCAACCAAGTGCTCCTCTTCCCTATGCTCTGACCTCTTCTGAGGTGCTCTCCAGCCAATTGTATTTCTCTCTTTTGCATCTTTAATTCCTTCCACACATCTACCTGCAACTATCTCAAAAACACCCGTCCTACAACTATCTCTAAAGACAAATCTCTCAATCCAATTTGACTCTTGAATTTCTGTCCTATCGCTATCTTTTCACTTCCCAACTTCTCAAAAGGGTAGTCTTTCTTTCTCCACTTCCTCACCTTATGCTCATGGCTTCATCAATGGGCTACACCCTACCACTCTTCTGAAACTACTCTCAGGCAACGTTCCAATGAA…	689
GRIN2B	NM_000834	pMIR-GRIN2B_13	GACTAGTTGAATGAAGATGAATCCCAAATCTTCACTTTTAGCCCCTACCTTTTGCTTTTCCTTCATACACATACTTCCAGTCACCTTCTGAACACTCAACTTCATCTTGACTCAAATATCCAAAACCATTGCTGCAAACCAACATAATCACCAACTTCCTCCTTTTGCTTAATGGTATCACCATGTCTTCCGTCACCGAACTCAAGCTTTTCAGGCACTTTTGCCTCCTCCATTTTCTTCATCCTGCATATCTAAAAATTTGAAAAGCCTACTAATTCTTCCCCCTAAGGTTTCCAGTCTTTCCTTTTCATTCAGACCCTTCCTTCTAGTCTGGATTATTTCAGCGTCTTTTAGCATTGTTCCAATATTTTATATTTGAATCTACTCTTGTCAGTACTC…	689
GRIN2B	NM_000834	pMIR-GRIN2B_14	GACTAGTATATCCATTCCCTCTATATAAGTCTTCAAAGACCAGAACAACTTCTTTATCTTCCATTCAGAAAATAATTTTAGGCATTTTATGAATGCCCATAACACTTTCGTTGTTTCTCCCTAGTGGCAGCTATCATGGGCCATCTTATTTCATAGGTATTTGGTTATACATCTCATCTCTCCTGCTACAGCATAAGCTCCCTGTGTTCAGGGCCATGTATTTTTAAATCTTTTTATCTCCTGTAGCACTAAACAGAGTGCCTTGTATATGAAAGGCATTAGTAAATATTTGATATTATTATAAATTATAATTGAGAAGGAGTCACTTTATTTTGCCCATTTGTATCTGCAGTAGCACCTAAGGATGAATCCCCCCAGTTTCTCTATATATATCTGCAC…	689
GRIN2B	NM_000834	pMIR-GRIN2B_15	GACTAGTCTTTACTACCAAGATTGAGTCTCTAATAACCTGATCCATGCTGGGACTGATCTGTGATCCAATATTTAGCTTCTTTTTTAACACTTTCAGCACCAAAAGAACCTTGTCACAGTTCTGGCTCACTAATCACACAGCCTTGTAGACCCCAGGTGGTGGTCCAACAGGACCACTGTATTTCACCACACGCTACTTCCACATTTGTGGCCTTGGGGGAACTGTCTGTGCTGGTCACCACCTTGTCTTTATATTTCTTTCCTGAGTTCTTTGGCTTCTCACCCTTTCTGAGGCTTTGTCTACAGGATCACTTCTCCCAAAGGGAGGATAAGAGTTGAGGTAATTGAGCACTTTACCTCTTATCTGTATATTTACAATGAAAGTAAGTTAGGATTTGA…	689
GRIN2B	NM_000834	pMIR-GRIN2B_16	GACTAGTTCCTTTCACTTCAGCTGCTCTGGTAACCGATAATGTTTTCGTTCCTTCTCCCGGCCAGCCTTCTCTGTAAATCTCATTATGCCATTGGCTATGAATTATTCCCCTTTGGGAGGCATCTTCTGCCACTGTGTGCTAATTTAAAGCATACTATAGAGAACTGAACTCAAATAAGTTACAGGCAGTGACAAGTCTCTTTTTTTAAAAAAAAAGTGAAGAAAGTCCACTCTTCATTGAGACAGGAGTGGGTAGGACAATTATTATTGGCAAGGTAGGGCAAAACTTGTGACAACTTGGGAGATACCTAGTGAAAATTAAAATATAAGTCTAGAGAGATAATTTTGCTTTTCAAAAGTCCTATGGGGTCTAGATAGCCTTGCTCCTGAAAATGAGAA…	689
GRIN2B	NM_000834	pMIR-GRIN2B_17	GACTAGTAACAGGAAGTCTACACTGGAGCTTCCTTTTGTGTCACCAATAAAGCCAGAAGCTGACATGTGAGGCACATGGTTCCCCCTTGGTTACTGGCTTCAATGATAGCTTCGGAAAGTAGGGAAACTTGAAAGAGCAAGGACCAAAGCGGAGATGAGTGAGGAACCTGAATGCAACCTTATGTGTGAGGTCCTGATATCCACAAGGAACCTGGCCCCATGTCATTCCTGCCCAGGTCCTTCAGATTACAGCACCCAAGGAGCCCTTGATCATCACCCTGGGCAGAGGGAGTGACTTATCACACCACCCTTACCCACAGAATTTAGGCCACCAGGCTGTGACTCCATCTGTCCCCCTTGCAGTAAGAGATTCATAGTCTCTGAAATCTGACAGGAGAA…	689
GRIN2B	NM_000834	pMIR-GRIN2B_18	GACTAGTTGCAAACCAGAGACCTGGCCATTAGGTTGCCTCTGGCTGAGTTATACTCTCAGTAGTTTATACTTTGCTCTCAGATATTCACCTGAACAGCACAACTACACAGAATTTGATCTCTTTGCCATGAGCATTCTGATGCCTATGTACCTCCCTAATGCACACACACAATCTTAACAAATAGATCCAAATTTCCTATGTCAATCATGTTATGGTAGATGAAAGTGTTCATTTAGAATGGGATAAAGAGACATATCATAATTTATGCAGCCAGTGTTTTCTCTTTGCTCTACCTGGCTTGTGGATCATTGATCCCTCAAGGTTTGACAGAAATATTCAGGCTTCATGTGAAGGCAGCATGTTCTTTGTGATGAAACAACCTAGTTATCGTCTCCATT…	689
GRIN2B	NM_000834	pMIR-GRIN2B_19	GACTAGTAAATGCCTTCACGGATTCAATAATTTATCTGTTCTCTCTCTCCCAGGGTCAGGAGCAAGAAAAATATCAAGGTTTCACATAGGCAGGAAGCAAGGAGGATAGTGAAGCATCTAGGTGGAGGTGGAACTCTTACTGAGAAAAACATGAAGTAGTAAAATCACCCTTTCTTTGATATAAATGCATTTAGAAGTCAATGAGGGCACTTACAGCTGTGTTTCCCTTCACTAACTTTTCATCTCTTGCATTCTTTACTTCTCTTTCTCAATTTATTCATCTTGAGGTATACTTATCCTGAGTTGACTCTGAGCAGCCCATCCTCAAAACACAAACAATGTTAGGATGAGAAGTTGAGTGAGCACAGAaaTCGAACACGTGCATGGTACTTAATGTTT…	689
GRIN2B	NM_000834	pMIR-GRIN2B_2	GACTAGTCAGAGTGGATTCTTGAACAAACTGGAAAGTACGTTATGATAGTGTCCCACGGTGCCTTGGGGACAAGAGCAGGTGGATTGTGCGTGCATGTGTGTTCATGCACACTTGCACCCATGTGTAGTCAGGTGCCTCAAGAGAAGGCAACCTTGACTCTTTCTATTGTTTCTTTCAATATCCCCAAGCAGTGTGATTGTTTGGCTTATATACAGACAGAGATGGCCATGTATTACCTGAATTTTGGCTGTGTCTCCCTTCATCCTTCTGGAATAAGGAGAATGAAAATTCTTGATAAAGAAGATTCTGTGGTCTAAACAAAAAAAGGCGGTGAGCAATCCTGCAAGAACAAGGTACATAAACAAGTCCTCAGTGGTTGGCAATTGTTTCAACCAGTT…	689
GRIN2B	NM_000834	pMIR-GRIN2B_20	GACTAGTACAGTCCTGTTGCTTAGATACATACATATTCTTTATGACAGAATTCCTCCTGAGACTCTTGCACACCTTCAGTGATCAGCGCATTCACTTTGGTTATTTCTTGGTAACAGGCACGAGAAATGGGTCACATAGAAATCTGAAGAGTCATTTCTCGAGCATTTTTAGCTTATTCCCATGTAAAGAGGCACTGAaaTCCTGCAGTTCTAGCCTGCCTCTGCTCCCCTCCTTGGGGAATGGTGGAGTTTCTAGGATAACCAGCAACCCATTAGGCTCCACCACACTTAGCCTATGGTACATTCTGAGTAAATCACAGTAGTTGGTATGTGAATACAGAAGAATTTACCATAACCACTTCTCCAAATAACCTCCTTTGACTTGGAAATAAGATCATC…	689
GRIN2B	NM_000834	pMIR-GRIN2B_21	GACTAGTCCTTTGTAGACACACACACACTCCACATACATCTACAGAGACAAGTCAAAAAGAGCAAGAAGAAAGCAAAAATTTGAAAATCAGAAAGGTTAGAGAGGTTTCCACGGTGAAGAAAACTTGGTCAAATAAAAATGTTTTTGAATTCTATAGGGTAAGATATTGTGAATAATTTTTTATTATTAAAAATTTTTTTTAGGTAGCATGTAATCCACATAAATAAAAAACTCAAGAATAAACTGGGACAGAGGATTTCTTCCAGAGTGCTACATGGCAAAAGAGCCTTCAGGAACGTGTGCAGGGGTGTCATGATACTCCGAAGGTGTCAGTAGTTTTGGTCAGCCCACAGTGAGCAGGGCAGCCTCAAGGGAGAGCCCCTTACATCCTTTTCTGGG…	689
GRIN2B	NM_000834	pMIR-GRIN2B_22	GACTAGTTGAATTATTTATTAAGCACCCGCAGATCAGAGAATCTTGCAACAACCTTCTCTTACAACCCACCTGTTCACTTATGAATGATATCAAGCTCAGGATATAATCCATCTTTCCAAAGATTTTAGTATCTTTAGTTTGGGCTGCAGAAGAAATTTTGGCTCACAGCATTATGCTTAAACCAAAAACAGTGAAAGAaaTCTAGTGTCCTGCTTAATGTAGAGTAACTTTTTTTTTTTATCAGTCCTTCCTAGCCCTAGAGGGAAGATAGGAGAGGAGGTAGGAAGATGGAAAAGTCCTTAGATGAATGAGTGAGGAGACTTCTATACCATCAACTTCAGAGTGTACTGATCCCCGGAGCCTGGTTCAGGAGGCTAGTTTCAGATGATCGGAGGAAA…	689
GRIN2B	NM_000834	pMIR-GRIN2B_24	GACTAGTTACATACATACATATACATAACCCTGTTTGGGTAAGGCCTATTGACAGAAGCCAGATATCTGGGTGGAAGTTAGAAGATGGGCAAGGAATTCTTATCTCAGAGTTTCAACACTGCGACAATGTGGAGAGAAGTCTCCTGGGAAAATGCAGATGCCCAATAACTTCCAAAAGAATCAGGGAAGTTGGAGTATTTTTGAGATTTACAGTGTCTTTACTTCAGTAAAACAAGCCATAGCAACATTATGCTCTGCAGAGTCTTCTGTTCACCTTTGGATGGAAAAGAGCTGCTTCTCCTAGGGAGACAACTAAGACCAAGAACAAAACTCCCATCTCCTAGGCCAATTATTGTTTTCTCCTTTCCTTTCTTTTTTATTCTCTTTGTTACATAATGG…	689
GRIN2B	NM_000834	pMIR-GRIN2B_25	GACTAGTCCAAAATACTTATATTTTTAGCCACTGCAAAGTGGGTTTTATCGTTGAGAACAACCTTCCAAGCTCCTTACTTGGAAACCCTTCCTCACCTCCCAGCCTCCTGGCAGCTCTCCTGGTTCCCCTTCATGTTTTTGGCTCCCCTCCCCGACTTTCCTTTCCTATGAAAATGGGATATATCCCTTAAACTGTATTCTTATCTAAACTATCAGACTGTTAAAAGAAACCCTTGACAGTAATTTTTCATGGTTTTCTCATCATTTTTTAACTTAGGAAGTTGGAGAAAGAATGACAAGCAGGCAAATGAGGTCTTGTTCCTGAGTGCTTCAACTCAAGATCAAGTGCTGGGATAGTGAGTGGCTCTTAGTGGAGAGGGATGTGCTCTGGAATATTAA…	689
GRIN2B	NM_000834	pMIR-GRIN2B_26	GACTAGTATATTGTGTGTCTATTGGAATGAGAAACAGAAGGTTGAATGGGAAATAGATTCAGTGACAAGCAGACAAAAAGCTTGGTTCTGAGAAATGTTCTTCACTGAGTTGAAAAAAAAATAATCTAGAAACAAAGAAGAGGGAAATTGGGGTAGAATGGTTTGGTGGTGAAGAGACGATGACACCCACATCCAGATGCTCTGGTGTATTCCCTCAGAGATTTGTCATTCCCTGTGAaaTCTGGCAGAAGGAGAGGCTGTGCTGCCATTGATGGCTCAGAAATGGTGACAGGCTGGCTTTAGAAAGAGACGTAGGCTTTCTTCCAGACAGACATTGATAAGCATTGTAGCTCGATTCTTCAAAACCTTGTCTACAAACCTTTAGGGCAGCCCCTCTCC…	689
GRIN2B	NM_000834	pMIR-GRIN2B_27	GACTAGTGATTACTGTTTACTTCAGAAAGAAAATTGCTAGATTCGATTACAAATAGGCATTTTACAGATTGATTTAATCCTGAGTCTTACACATATTAACATGGAATTTACTGACTCAGACATGATCTTCTAAGCTATAAAATATTACTGGCGGGTAGTAGATCATATGTTCTAAGCAAACCAGGAAAGCTAAAACGTTAAGTAATCCTCCCAAATATTCAGCGTCTGTGTATTTCACTATAGCTGAAGGGGATTTGGGAGTTAGGCCGCAGGGGAGAGGAGGGACAAAGTGCCATAGATTAATGAAACTCGGAGTAACTTTTTTCTTACCTATTAAAAATAATAATTAACCCAAGGACAATTCTCAAACCAGAAAAATCATGAAAAGTGAaaTCTGCA…	689
GRIN2B	NM_000834	pMIR-GRIN2B_28	GACTAGTTATGTTGATGAGAGGAAATGGACAAAAAAGCAAATCAATAGATCTCATGTCAGATAGTGCAAAGTGTCATGCAGAAAAATGAGGCAGATTAAGGGGGATAGATGATAGGATGGGTGTGGGGTTGCTATTTTTGAGTAAGCAAAGATGACATTTAAGTAAAGGTTTGGAGGAAATGAGGGAGTGAGACTTGGGGCTTTCTATGCAAAGGCAAAGAGAAAGCAATTGCAAAGGCCCTGCTGTCAAACCAAATGCTTGGCAAACTTGAGGAAGAGCCGGGAGGCCAATGAGGGAGGAGGAGAGTATGAGAGGTGAGGTCAGAGAGGGGGCAATAACGCAAGTCAGGTAGGGCCTTGTAGGACACTGTCAGGATTTGGCTTTTACCAAGAGCAAGA…	689
GRIN2B	NM_000834	pMIR-GRIN2B_29	GACTAGTTGCTGATGAATTAGACATTGAATAAGAGAAAGAAAAATCTTAAGAATAACCTTAGAATGTTTGGCCTGAGCTATTGAAAGTTTGGAGTTGCCATCAGTGTAAGACAGGAATCCTGCAGGTGAGGCTGACTGGGAAGGAAAGCCTTATAGTTTAAGGTGTCTACAGATGTTGCAAGTAGAAATGATGATTAGGCAATTAGATATATGGACCTGGAGTTCAGGGAAAATGTATAGCCTGAAGATACATATTTAAAATTTGTATGCGTTTGGTTGGTATTTGAAGCCATGATACTGGAACTAGAGAATGAGTAGCGACAGAAGAGGATTCTCTAGACTGAGGCCCAGGGTGGAGGATTGTTCAAAGCTCCAGGAGATGAGAAGGGACCAGCAATG…	689
GRIN2B	NM_000834	pMIR-GRIN2B_3	GACTAGTTTCTTCCCCCCAAAACTGATTACAACTGCTACAGAGCAGACAGTTAAGAGAAATGAGCTTGACCTTTAAGAGAAATGAGCTGCACTCCATGAGTGCAGCTCTGGAGGTACGAAAAGAGGGGAAGAGACTTGGAAATGGGAGACGGGGGCAGAGAGGGACCCTCCACCACCTCTTTGGGCCTGGCTCCCTGGGAATGTGACTTGAGCCCAGAGTGAACACTCTTGGTAGAAGCCCTTCTACCTTCCTGCAACACCTTGTTTCCCTCTCAGATTGTACCATTGAGGAATAAAAAAAGATATACATGTATAAAACTCCAGGGATGAGGGTACCAGCAGAACTGATGCTCCCTTCACTTAACATTGGAAAATTGAGAAGGGAAATGAATATGTATC…	689
GRIN2B	NM_000834	pMIR-GRIN2B_30	GACTAGTGGAGGGACTTCTTTTTTTAAGATGGGAAAAATAACAGCCCATTTTATGTTGACAAGACTAATCCAGGAGAAAGGAAAAATTGATGATGCCTAGGGAGAGAGGACAATTGCTGGAGTAATGTCTTTGATGAAGTGAGAGGGCATGGGATTCAATACAAACATAGAGGGACTGGCTTCAGGGGACTAACCAGGTTTGTTTGTATTAATAGCAGGGAGATAGTGCATTTGGGCACAGATGCAAGTGGGCTGGTAAATGGGATAATGGGAGTATGCTTTTTCTGATTGATTTTTAGTAAACTATGAAAGGAGTTCATCAGTTAAGAGTGAGTATAGGGGAAGAGTATTGGAGGTTTTGGAAGGAAGAAAGCATGAATGAGTCATATAGCCATCCGG…	689
GRIN2B	NM_000834	pMIR-GRIN2B_31	GACTAGTGAATCTAAGCTGGGTGTAGAGGAAAGTGAGGATTTTTAGGGAAGGAGGAACAATGAAGCATATTAGAGGCAGAGGATTGAGATTCAAGCTGGGATCACTCAGTTAGTGAGTCAGAAGCAATAACGTAGAAATTAGGAGGTGGGTTGGAGAGGTGGATGCTTGAGGTTATGGAGGGCTTGCAGTTATTGGTGGTTTGGGGTCTGTTGTTGGGGTGGTGGGCTGAGATAAGATAGAGGAAAAGGTTATAGAAGGAGCAGGGGTCAAGGAACTGAGAGGCCAGGATATGGGAATTATATAGATATTGAAGTCAACAAAATGTTGACTTCCATATGATAGGAATGTAAATTATGACAGGAATGAGGGAGAGTGATTCGAGAACATTTCAATCATTG…	689
GRIN2B	NM_000834	pMIR-GRIN2B_32	GACTAGTGGTTGTGGCTGGTGATGAACCACTGATTCTTAGGCAGGATTTGGGAGTTGGTAAAGGAAGGGAAATGAGCTGAGATGGGAGATGTGCATGGGTATCTGGGGATGAAAGTCCAAGTGATAAGAGGGACTGGGGGTCTTGGGCTTCTCGTGGTGATTGCCCTAAGCGAGGCTGTGGGCATTTGGGGTTGGCCCTAATTGTCTCTATGTCAGATTGAGGTGGTGATGCTGCAAGTGCCCGGGGCAGGGACTTGATGGCAGCACATGGAACTCTGGTACCTCTTCCTCAGTCCTGATATTTGCTTTTTTAACTTCTACTAAAAACCCCACTGCTAACTGTGATAGGCCACAACATGTTTTTATAGATGTCAACAAATGTTATCCTGGATTGAGACC…	689
GRIN2B	NM_000834	pMIR-GRIN2B_33	GACTAGTACAGTGGGACAGGAGCATGGAAATGAATGAAAGTCTTTAAAAGCCTTGAGAGAGCGTTTTCAAGGATCAGGAGAGGGCTTAGAAAGAAAAGGACTCTGAGTGGGGCTGCATGAAAAGGGGGTAAGTGAGGACTCTTGGGGAGGGTCTGAAAAAAACAAGTAGTTTGGCAAGGAGAGCAGAAAAATAAAATTCCACTGTGTAGGCATTTGGAGATTTAGCAAGAGCAACCTAGAGTCTGCCCCCAGAGACACTGCACGTTGTTTCTGACACAGAGGATGCACTAATTCTATTTCCTGTGCCACCTGAAAAAATCATAATTTGAGAAGAGAAACTGTTAGGCCATTTCTAGTGAACTATTTTTCCAAACCCTCACGGAACCCTGAACAGGGTGT…	689
GRIN2B	NM_000834	pMIR-GRIN2B_34	GACTAGTGTTTTGTCATGACCTCTCTTTGCTTTCTGACCTCCCGGAATCCACTCTTTGGAAGATGTGCAGAAAACAATGTGACTTCCATTTACCCTGCCTCAGATCTCCCCTCCTTCAGACTGGCTCCCACCCCTGGTTAATGGGGTAACCTGGGTACGCCTATTTGTTAAAGGAATTTGTGGGAAGTGAGGGGCAAAATTGTTGGAGCAGAGGGAATAGATTTATGGGAGCTTTGTTACCCAGTGACTATCCCAGCATTAATACTTCAGAGTAGCCCTGACGCTTGTGGAAACATTTCAAGGGAGCTAGAGGCAATGTTACAGTGGAGATCAGAGAAGGGATGGGGCAGTGAaaTCTTGTCCCTAGGGGAAATCTCTTTTCCTCCACGTGACAGGAGC…	689
GRIN2B	NM_000834	pMIR-GRIN2B_35	GACTAGTGCCTCAGCTCTGCGAGGCCCAGACTCCACACTCCTCCCTGGGGCCGGCTCTCCTTCCTCTTGACTCTCAGATCCCCAGCCCATCCACCTCCAAGTTCTTTTTTTGTTTATTTGTTTTGCTTCTGTTTTCTGTAAATATCTATTTCTTATTTTGGACATGCAGGGATCAATTGAGATTCTGGAGTGGGGGGAGGGGCGGATGACTGGGTCTTTTTATTTTTTCCTTTCTCTCTTGGATTTTGGTGTTTGAACTTGAAAAAAATAATTACAAGTATATATATAAGCAAATGACTTACCTTTAAACAAAAGAAATAAGTTGATTTCATTCTTTTGATTTATCTTGTTTCTCATTGGGGTCGGGTGGGGGTGGGGGGTCTTTTGGGTGGAGGGCTT…	689
GRIN2B	NM_000834	pMIR-GRIN2B_36	GACTAGTCTTTGTGCTTTCTTTACTGTGATTCCAAAAAGATTGTTAAAAGTGCTGTTTGGGAAAAACCCCTTGCCCAGTTGGTTTCCAATTGTTGGTAGGAGTCTTGGACTGGCGAATCTACTTGGGTTGGGATCTGTTTCTACTATAGCTGGTGCTGGAGCCCTTGGTTACACTCATCTCCCCCTCATGTATTATTCTGAAACAAATCCCATAATTATATGGTTTCATCTGTAAACATTACAGTATATATCTCTTTTACTAAGGACTCTTTTTTAGTTTAACAATACCATTGTGACATCATAAGGTAGCCATAATTCCTTGATAAGAAATATCCAGTGTTCACTAATTGTCTCAAATGTAATACTGTTTTATGGGGTGGTGGTGGGTTTTTTTCCCAT…	689
GRIN2B	NM_000834	pMIR-GRIN2B_37	GACTAGTCTGATTGTTTCCCACCCCACTCCCAGTCCCAGTCCTGTTACTGGCTTTATATATGGATTCTAAATGATCTCTCTTTCTATACCTTGATTGCTAAATTATCCAAGTTAAATAATAGTATCTCCCCCTTAGCTATCTTGGTAAGAAAATAGCATAGACATATTTAGCTTTTCACATGCCAATCATGAGGCACATTTCAACATCACTTTATTAAAAGCCACATGCTCCTCCTATAGTCCTAGTACTGGAAAGGACCTTCTAGAGACCATTTAGAAGAACTCTGTCTCATGGCCAAGGAGCCTGGGTGAaaTCATGTATGGCAGCCCTGGCTAGAAGCCAGCAGGGCTAATCCCTAGTTCCAGGAATCTCCCAGGATAATGTATTGTTATCTCTTT…	689
GRIN2B	NM_000834	pMIR-GRIN2B_38	GACTAGTATTTGTTTAAAAAAAAAAGGGGGAAGACAAGACTTGAAATCTTGGCTCTGATTTTTCTGTTGTTTTTGTTTTTTTGTTTGTTTTTTTTTTGTTTGTTTGTTTTTTAAGAGGGTCTTGCTCTGTCATCCAGGCTGGAGTGGAGAGGTATGATTACGGCTCACTGCAGCCTTGACCTCCCAGGCTCAAGTGATTCTACCACCTCCGCCTCCTGTGTAGCTGGGTACTACTGGTGCATACCACCACACTGGGCTGATTTTGTATTTTTTGTAGAGACGGGGTTTCACCATGTTGTCCAGGCTGATTCTGAACTCCTGGGTTCAAGTGATCTGCCTGCCTCGGCTTCCTATGATGCTAGGATTACAGGTGTGAGCCACTGTGCCCATCTTGGCTCT…	689
GRIN2B	NM_000834	pMIR-GRIN2B_39	GACTAGTGAAGTCCACTGCAAGGGACTATCAGTAAGACCAGTCTAATGAAAGGCTGAGGGAGCACCCGGTTGTGTCCCCATCAGCCAACTGTTCCGGAAAGATGAGCCTCCTTGGCTGTCCCAGGATTGACACTCTTCCCCTGCATACATCACTAGGAAGGTAGAACCTACCCTGAACACTTGATTTGAATATTTCTATTCCCCTATTCTTTTACAAATGCAAACTAATTCTTTCAAAAATATAAATGATCCTCTGAAAGAAATTTCTTGTGGAATTCTGGAATGACCAAGAAGATGGGAAGAGACCACCAGAAAAGTGGTTCTGAGAGTCTGCAGGGCCTGTCAAAAAAATTATGCCAAAGCTATCATTTGTGGCCTGCATCAAATCATCTAGACTTC…	689
GRIN2B	NM_000834	pMIR-GRIN2B_4	GACTAGTACCCTTCCTCATCCCGCCCTTGACTGCTGTCCCCAACCCTCCTCCTTGATTTTTACCTCAGTATCTTTCATTTTAAAGCCAACTGAAGGCCTTGTAAAGCTTTGTTTTCTTTCTAAAATGAACATGGGGGCAAGGGGCTGAACCTCTCACAGATTTGGTGAGAGGAGCACGGAGTGCTTTACCTTAGATAACAGAAAAGACTGAGAGAGGACAGAGGGCATGAGGCACCTCCAGGAGGAAGAAGGCGAAGGGCCACGTAAACACTGCTTCGCCCTGACTCTGTCCAGGGGTCAGGGACTCATCCCCTCATCTTCCTCTTACCTCACCCCTTTCAAACAAAAAAACCAAACCAACTAACCTAGCGAACAGCAATCTAGAACCAAGGGAaaTCT…	689
GRIN2B	NM_000834	pMIR-GRIN2B_40	GACTAGTGCGGGCCTCCTATTTACTTCTAATCCCATTATATGTGGCAGCTGTTTGTTGTCACTCTCCTCTCACCATGGACAACTATTCACAGCACAGACAGTCACCCTTTGGAACTCCAGGACCTCTTTCCTCTTCCATTTGGAGCTGAAGAATGGACATAACGGAAGCACCATTTTATGATTACAGCCTCGTTCTCTAATTCTGCCTATCCCCAGCATACACGGCTAGATATAGACATACTGCAAAGCTCCTCTATGTAAAGGAAATTCTACACATAAAATTTAAACTTGGAATCGAGAGCTCG	305
GRIN2B	NM_000834	pMIR-GRIN2B_5	GACTAGTATGGTGAAAAAGCCAGGGGAAAGTAATTGTGTCCATCCCCCCCAGAAAACCAGTCTTCTTACTGGTTTGTGAGAAATGTTCATGCACTTTGGCCAGGGTTTTACATAGGGTTCAATTTGGCTCTAAGCAAACCCCAGGTCTGACTCCTATCTTCTAGGTAGACCCTAGGTTACCACATTCCACACAAAGACAGGCTGGTGGCACCATATTTCCTCTGTCAGTACCTAGGGTAGGAAAGATTCCCAAAAGGGCTTAAACAGAATTAAGGTCAAATTAACTTCCCATTCTTGGCGTGACTGAAAGGTTTCAGGAAGCTCAATCCTGAGAAATCTCCCAGCGGCCTCCTCTGATGCTGAAACAATCGTCTCAGTCATCTGAGTCTTTTCTTCTTT…	689
GRIN2B	NM_000834	pMIR-GRIN2B_6	GACTAGTGGGTATGTGAGCAATGGTGCCAATAGCGGCTCTTTATTTGCCTTGTCCTCATTACTGCCATCAGGAAGGTGCTACTGGCCTCGAGCCAGGTGTTCATAATCTGGCCTTGGGTTAACCAGACAAATAGAACTTCTTTTCCTAGACTGTTGGCTTTGTGGAGGTTGGCAGCCTCTATCACAGGATAAAATTTCCAAATCCATTTACCCAGTATATTCACTACATTTTTTCCTATCCTCCCATCATAAAAGCTGTTAGCTGGACAATTTTATTTTTCTAAACTTATTTGGCCCCAGTTGGTTGCTTTTCTTCAACTGGATATTTGCACTGGGACTAAGTTACTCATGGTCTGCTTAAGAAAACTTAAAGAAAGGAAGGCTGGGCATTGTTAAAAT…	689
GRIN2B	NM_000834	pMIR-GRIN2B_7	GACTAGTTTCAGTGGCAATGCTTAAATCTCAGCATTTCCACTGACAATAATCTGACCCTTGAATTTGCCTGAGTCGAGACTTTGCACACCCTTCAAAGTGATGCATGTACAGTGGACTTTGTTATTTCAAAATCTGTCACTGTGTATCCTCAGCCAGAACTTGGGAAACATCCTTCATATGTATTTCCCTGCACTGGCCACAGCCATGTTGTGATTGAGGGGAAAATCCCAAATGATTCCATTAAATGTTGCTGGTGTCAGTAGTGCCAAAAACGCATGTATGACATGATACAGTAGGAGTTGTCTATACAGTTAAGTGACTATCACTCACCCGGTCTTCCGTGGCCATCAGGAGTTGCCCAAGGGAGAATTCTCTGCAGAGTGCTGGTCACCTGCACA…	689
GRIN2B	NM_000834	pMIR-GRIN2B_8	GACTAGTGCAGTGATATTGATGAATGCATTCAGCATTTCCAGGGACTGTGGCCATACCTTATGTGCTCTCTGAGCCCAAAGCCATATAGGAAATACATGCTCAGTAGGCTGCTACACACTACAGCAGAGCTTTTGCTTTCTTCACTTGGGTGTCAGAGACTTTTCCTCCTGTTTAAGGAaaTCTTCATGGAGGAGAAGCAGCTGAAAGTGAATAGTCACACTGGGATGGGTCTGGCCTTATGTATGCTATGTGGTCCATGGTGTGTTGAAGGTCCTGAAAAGGTCTTTTTCATTTCCCACCCCACTGCAACTACCACCTTCCCACACAGATTTGTTGCTTTAGCACTGAGCTGAGCTGTCTGTCATTCGAATGAAAGTAATCCCAGGAAAGGTGACATA…	689
GRIN2B	NM_000834	pMIR-GRIN2B_9	GACTAGTACAATCATATGAGTGTATAATTTATGAATTTCTAAATTCAGTATCTTGTAGGGCAGGTTGAGAACTATGATTCTTTCCATAGAAAATAGAAGAGTGATGCTTCTCCTCCATTACATGTTACTGAGTAGGCAGCTAGAAAAATCAAATTGAATTAGTGATACAATAAAATTTACTGTCATTGTCTGGTTTCTGTCCCAGTTTAATTAATCTTCCAATTAGCTGAGTTGGTCTATATCCTATACTTTCCACCTCCATAGGGGGTGCCCTGTTATCTGGTAAAAGAGCCACTTATGACCTCAGGTGCTACTTAACCTGGGGGGCAATTGTTTCTTAGGCCTAGCAGATGTTTGGGATGACACTAAAATGGCAGATTAGTCAGTCTGAGAATGTCT…	689
GSK3B	NM_001146156	pMIR-GSK3B_1	GACTAGTACAGTCCCGAGCAGCCAGCTGCACAGGAAAAACCACCAGTTACTTGAGTGTCACTCAGCAACACTGGTCACGTTTGGAAAGAATATTAAAAAGAGAAAAAAATCCTGTTCATTTTAGTGTTCAATTTTTTTATTATTATTGTTGTTCTTATTTAACCTTGTAAAATATCTATAAATACAAACCAATTTCATTGTATTCTCACTTTGAGGGAGATCCAGGGGGTGGGAGGGGTTGTGGGGAGGGGGAAAGCGGAGCACTAGAACATACAATCTCTCTCCCACGACAATCTTTTTTTATTAAAAGTCTGCTGTTGTATACTTTAAAAACAGGACTCCTGCCTCATGCCCCTTCCACAAAAGAAGAAAACCTTTTTCTGTGCTGATGGGTTTTTT…	689
GSK3B	NM_001146156	pMIR-GSK3B_2	GACTAGTTTTGTTAAGGTTTTGTTTTGCTCTCAGTTAGTGCTAGTGATGTAGAGGCTTGTACAGGAGGCTGCCAGAGGGGAAGCAGCAAGCAAGACTCAGGCACACATGCTCTACAGGTGGCTCTTTGTTTGCCTGACCAAAGTTCTTTGCAAATCTTAGCACAGTTTCAAACatGTGACCTGGGAGGAGATGGAAGGGGTGTTGAGCAGGCTGAGCTAGCTGCTGAGGTCAAAGGCTGATGAGCCCAGAGGAAGGGGACAGGTCAGGGATACATCTCACCACTGTGAATAAGTTTGTCCAGATTTTTTTCTAAAGTTACTTCCCTTGGAAAGATACACTTGAGAGGACATTGTAGTTAAATAATGTGAACTGTAACAGTCATCTACTGGTTTATTTTT…	689
GSK3B	NM_001146156	pMIR-GSK3B_3	GACTAGTTTCAATACTGCCTTTTTTTTTGTCTACAGTATCAAAATTGACTGGTTGAAGCATGAGAAGAATGTTTCCCCCACACCCAGTTAAGAGTTTTTGTGTCTGTTTTCTTTGTGTATCAGTGAACGATGTTAAGAATCAGTCTCTCTTTTTGAAGAAAAAGCAATATTCCTTGGAAAGCAAGGAGAATTGAAGGACTATGTTTGCCGTGAGGAAATAGATTTTCATGACatGTTTGTTTTATACTTTTAAGGTTGGCATCTATGTGGGCCTTATATACTCTAAAATGAACTTTAGTCACCTTGGTGCTTATGGGCCATTACTTGACCTATGAATCTTTAAGGCACAATCAGTTGTACTTTACATTTAAAGATCACTTGAGTGATGGCCGCCTTTCC…	689
GSK3B	NM_001146156	pMIR-GSK3B_4	GACTAGTACCAGTACCCAGAAAGACAACTGTGAGCCATCTTGGTTTTCACTCGCTGTTTAGCTGAGGTCTTGGGCCACAAAAGGGGTTTCACAAACCTCTGGATATATCAGAGTTTATGAGAAAGGAAACATGCTCAGTCAAACCAAATCAAACAAATTGAATTTTATGTTTTATAAAGTGCTTCTGAAAGCTAAGATTTGAAAGAAGTCTGAAATCAAAGTATTTGGCAGCATAACTCCTTAAAGGTAGTGGCGTTGATAGACCATTTTCAGACAGAATTTATAAAGAATCTGAAAAGGCAGGTCTGTGATAGAGAAATGGACCTGCATTCAGATCCAACTGCCCAGCAAGCGTTTGGATGCAGACACTGCTCTGGACGTGGTATACTCCCCAGAGTC…	689
GSK3B	NM_001146156	pMIR-GSK3B_5	GACTAGTAATTCAAGCTTGTACATTATATTTTCTTTCTGTGTTTTTAAATTTAAGTTTTATTGTTTTGTATGTAAATATGTGGACCCAGGAACTGTTATTAATGAGCAAAAAGTTACTGTTCAGGGCAGTGATTCTGTTTAATAATCAGACAAAATGTAGACGAGCTTTTTAAAGCCATATAGTTTTAACTCTGTACAGTAGGTACCGGCCTGTATTATTGTAACAATAACTCTAGCAATGTATAGTGTATCTATATAGTTTGGAGTGCCTTCGCTTCCATGTGTTTTTTTTTTTAATTTGTTCTTTTTTAAATTTTAATTGGTTTCCTTTATCCATGTCTCCCTGTCCACCCCCTTTCCCTTTGAAATAATAACTCACTCATAACAGTATCTTTGCCC…	689
GSK3B	NM_001146156	pMIR-GSK3B_6	GACTAGTTAAAAACAGCAGATTCTGGGAGCCTTCCATGCTCTCTCTCTCTCCTCTTTTATCTACTTCCCTCCCAAATGAGAGAGTGACAGAGAATTGTTTTTTTATAAATCGAAGTTTCTTAATAGTATCAGGTTTTGATACGTCAGTGGTCTAAAATGCTATAGTGCAATTACTAGCAGTTACTGCACGGAGTGCCACCGTGCCAATAGAGGACTGTTGTTTTAACAAGGGAACTCTTAGCCCATTTCCTCCCTCCCGCCATCTCTACCCTTGCTCAATGAAATATCATTTTAATTTCTTTTAAAAAAAATCAGTTTAATTCTTACTGTGTGCCCAACACGAAGGCCTTTTTTGAAAGAAAAATAGAATGTTTTGCCTCAAAGTAGTCCATATAAAAT…	689
GSK3B	NM_001146156	pMIR-GSK3B_7	GACTAGTGCATTTCATCTATTTTTCCCTTTCCTTTTTAAAGGATTTAACTTTGGAATCTTCCAAAGGAAGTTTGGCCAATGCCAGATCCCCAGGAATTTGGGGGGTTTTCTTTCTTTTCAACTGAAATTGTATCTGATTCCTACTGTTCATGTTAGTGATCATCTAATCACAGAGCCAAACACTTTTCTCCCCTGTGTGGAAAAGTAGGTATGCTTTACAATAAAATCTGTCTTTTCTGGTAGAAACCTGAGCCACTGAAAATAAAAGAGACAACTAGAAGCACAGTAGAGTCCCAGACTGAGATCTACCTTTGAGAGGCTTTGAAAGTAATCCCTGGGGTTTGGATTATTTTCACAAGGGTTATGCCGTTTTATTCAAGTTTGTTGCTCCGTTTTGCA…	689
GSK3B	NM_001146156	pMIR-GSK3B_8	GACTAGTTTTATTATATATATATATATATATATATAAAGGACTGTGGGTTGTATACAAACTATTGCAAACACTTGTGCAAATCTGTCTTGATATAAAGGAAAAGCAAAATCTGTATAACATTATTACTACTTGAATGCCTCTGTGACTGATTTTTTTTTCATTTTAAATATAAACTTTTTTGTGAAAAGTATGCTCAATGTTTTTTTTCCCTTTCCCCATTCCCTTGTAAATACATTTTGTTCTATGTGACTTGGTTTGGAAATAGTTAACTGGTACTGTAATTTGCATTAAATAAAAAGTAGGTTAGCCTGGAAATGAAATTAAAATTCACAAGTGTGTGGTCTTTATTTCAGTACCCAACCCTCTTCCTTCACCCTACTATTTTGCCGCTGCAATAT…	689
GSK3B	NM_001146156	pMIR-GSK3B_9	GACTAGTCTGTGTTCATGATTTGGTGTGGCTGTATTTTCTTTTAACTTTCATCCTATTAGTAATGGTCTTTGGGGGTCTCTGTAAAATATATGGACACCACGAACAGTGGGGCTGTACCTCCCAGGTAACCAACACATGTTGTGTTTGAGTCTGCTCATTTCCAATACTGGATGATGTATGTAAACATGTTATGTCTCTTAGTGCAAAAAGAAACATCATTTTTTTAGGGCTGGCTCACTCTGTCAGGCCTAATCTAAAGGCTAGATATAAGGTCATGTGACTGCTGCTTCAATAAAAACAAATTTATATTCGAGCTCG	319
HIF1A	NM_001530	pMIR-HIF1A_1	GACTAGTGCTTTTTCTTAATTTCATTCCTTTTTTTGGACACTGGTGGCTCATTACCTAAAGCAGTCTATTTATATTTTCTACATCTAATTTTAGAAGCCTGGCTACAATACTGCACAAACTTGGTTAGTTCAATTTTGATCCCCTTTCTACTTAATTTACATTAATGCTCTTTTTTAGTATGTTCTTTAATGCTGGATCACAGACAGCTCATTTTCTCAGTTTTTTGGTATTTAAACCATTGCATTGCAGTAGCATCATTTTAAAAAATGCACCTTTTTATTTATTTATTTTTGGCTAGGGAGTTTATCCCTTTTTCGAATTATTTTTAAGAAGATGCCAATATAATTTTTGTAAGAAGGCAGTAACCTTTCATCATGATCATAGGCAGTTGAAAAATT…	689
HIF1A	NM_001530	pMIR-HIF1A_2	GACTAGTCCATTTACATAATATAGAAAGATATGCATATATCTAGAAGGTATGTGGCATTTATTTGGATAAAATTCTCAATTCAGAGAAATCATCTGATGTTTCTATAGTCACTTTGCCAGCTCAAAAGAAAACAATACCCTATGTAGTTGTGGAAGTTTATGCTAATATTGTGTAACTGATATTAAACCTAAATGTTCTGCCTACCCTGTTGGTATAAAGATATTTTGAGCAGACTGTAAACAAGAAAAAAAAAATCATGCATTCTTAGCAAAATTGCCTAGTATGTTAATTTGCTCAAAATACAATGTTTGATTTTATGCACTTTGTCGCTATTAACATCCTTTTTTTCATGTAGATTTCAATAATTGAGTAATTTTAGAAGCATTATTTTAGGAATA…	542
HPRT1	NM_000194	pMIR-HPRT1	GACTAGTGATGAGAGTTCAAGTTGAGTTTGGAAACATCTGGAGTCCTATTGACATCGCCAGTAAAATTATCAATGTTCTAGTTCTGTGGCCATCTGCTTAGTAGAGCTTTTTGCATGTATCTTCTAAGAATTTTATCTGTTTTGTACTTTAGAAATGTCAGTTGCTGCATTCCTAAACTGTTTATTTGCACTATGAGCCTATAGACTATCAGTTCCCTTTGGGCGGATTGTTGTTTAACTTGTAAATGAAAAAATTCTCTTAAACCACAGCACTATTGAGTGAAACATTGAACTCATATCTGTAAGAAATAAAGAGAAGATATATTAGTTTTTTAATTGGTATTTTAATTTTTATATATGCAGGAAAGAATAGAAGTGATTGAATATTGTTAATTATAC…	591
HTR1A	NM_000524	pMIR-HTR1A	GACTAGTTGACGGAGGAGTAGCCGGCCAGTCGAGGCTACAGGATCCGTCCCATTCACTATGCTTCCCCCAACCCTAGGGAATCAACACTTAAGATAATTCGCGAGCTCG	109
HTR1B	NM_000863	pMIR-HTR1B	GACTAGTCTTGCCGTTTGCAGTGGGGTCGCCTAAGCGACCTTTGGGGACCAAGTTGTGTCTGGTTCCACAGGTAGGTCGAATCTTCTTTCGCGGTTTCTGGGTCCCAGCGAGGCTCTCTCTCCTGGGCAAGGGCAATGGATCCTGAGAAGCCAGAATAGTCCTGAGAGAGAaaTCTGAAAGGAGAAGTGTTGAAACTAAATGTAGAGCTTCCCTGCCCAGGAGGAGGCTCACTTCCTCCCCTCAAGCCCCGGGCTCAGCACTGACCCTGCGGCAGCCAATCCCAAAGGGGGTTGCAACTTTTAAAAATTGATAATGGAAGGGAATCCCTGCCCTGCTTTGGTATCGTGGATAATGCCCACTAGAAGCAGTGTACTTGTAATTGTTGTCTGAAGCCTGTC…	492
HTR2A	NM_000621	pMIR-HTR2A_1	GACTAGTTAGGCTAGTTGCCGTGGCAACTGTGGAAGGCACACTGAGCAAGTTTTCACCTATCTGGAAAAAAAAAAATATGAGATTGGAAAAAATTAGACAAGTCTAGTGGAACCAACGATCATATCTGTATGCCTCATTTTATTCTGTCAATGAAAAGCGGGGTTCAATGCTACAAAATGTGTGCTTGGAAAATGTTCTGACAGCATTTCAGCTGTGAGCTTTCTGATACTTATTTATAACATTGTAAATGATATGTCTTTAAAATGATTCACTTTTATTGTATAATTATGAAGCCCTAAGTAAATCTAAATTAACTTCTATTTTCAAGTGGAAACCTTGCTGCTATGCTGTTCATTGATGACATGGGATTGAGTTGGTTACCTATTGCTGTAAATAAA…	689
HTR2A	NM_000621	pMIR-HTR2A_2	GACTAGTAAAAAGACTTCAAATGTTATTCAATAACTATTGCTGCTTTCTCTTCTACTTCTTGTGCTTTACTCTGAATTTCCAGTGTGGTCTTGTTTAATATTTGTTCCTCTAGGTAAACTAGCAAAAGGATGATTTAACATTACCAAATGCCTTTCTAGCAATTGCTTCTCTAAAACAGCACTATCGAGGTATTTGGTAACTTGCTGTGAAATGACTGCATCATGCATGCACTCTTTTGAGCAGTAAATGTATATTGATGTAACTGTGTCAGGATTGAGGATGAACTCAGGTTTCCGGCTACTGACAGTGGTAGAGTCCTAGGACATCTCTGTAAAAAGCAGGTGACTTTCCTATGACACTCATCAGGTAAACTGATGCTTTCAGATCCATCGGTTTAT…	689
HTR2A	NM_000621	pMIR-HTR2A_3	GACTAGTTACAAAAAAAATCAAAAAATTATCTGATCCTTGTGGCACACAACTGTGGTCCCAGCTACAGGGGAGGCTGAGACGCAAGGATCACTTGAGCCCAGAAGCTCAAGGCTGCAGTGAGCCAAGTTCACACCACTGCCATTTCCTCCTGGGCAACAGAGTGAGACCCTATCACAAAAAAAAAGAAAGAAAAAAAGAAAATGACTAAACTGAAATGGTCTTAGTCAAAAAATATATACAGACTTATTTTTAGAATCATTTCAACTTATTTCCTTCTTACCTGGTTCAGAAACAAGTTTGTTTCAACTGTGAGAGTAGTTTTAAAAATAAGTTTTCCTGATTGGTTACCAATAAACACCAAACAAATAAAGGAGGGGGAAAATATCACTTGAGGCTTA…	689
HTR2A	NM_000621	pMIR-HTR2A_4	GACTAGTTAGAATCAATGTTATATATATGATTACAATGCTGAAGCATTTCTATTGAATGAGAAATAGTGTTTGCCCTAAACCTTTGGGAAAAAAATACAGATTTGAAAACTAAAGAATGTGGGAAGTGTCATTGTGTAATTTGGAAATGCATAAAATTCTCATTATGTCCTCATAGATATGTTGAAAGATGGTTCACTGTTTCAAAGATAGAATGTATAATATGCTGCTAGTACCAAGGCTGCATTTGAACTGAACTACTCCTTATGATATACCATACTAACTGATGAAAATATAAATGTTAAAATGTCTCCACTCTAATGTATTTTGCCTTCACTTGTAACTCTGCACATTTCATTATATATTAGGGAAAAGATTACAGATTCTACCCCCATATACTC…	689
HTR2A	NM_000621	pMIR-HTR2A_5	GACTAGTTATTTAAATGTGAATTCATGTTCTAATATTTCTATGACCTTCCATTGCTGCAAAGCAGATTAAAGTGTAACAAAAATATCAGCTCTTTAAATAAACTGGAAATTAATCTAATTTTGTGGAAGAACTTTAAGACAAGTCTATGAGGATGGCGAAAACAATGGTCCACATATATAGTTTCTTGATCCTAAATAAAATGGTACCTTTGGGCCCTTTGTTTAGTCTGGCAATTTTCTGACTACTATGGCTTTTTAAACAGACTCACACCTAAGTGAAACACAGTTGTCAAATGATTTATGGATCTGTGATTAAAGGATTCACTTTTAATGAATACTATTAAAACGGAGTAACAAACCTTGCTCTACTTTAAGTTGAATGATAGATTCCTCTATATT…	716
HTRA2	NM_013247	pMIR-HTRA2	GACTAGTATAGATCACCAAGAGTATGAGGCTCCTGCTCTGATTTCCTCCTTGCCTTTCTGGCTGAGGTTCTGAGGGCACCGAGACAGAGGGTTAAATGAACCAGTGGGGGCAGGTCCCTCCAACCACCAGCACTGACTCCTGGGCTCTGAAGAATCACAGAAACACTTTTTATATAAAATAAAATTATACCTAGCAACATATTATAGTAAAAAATGAGGTGGGAGGGCTGGATCTTTTCCCCCACCAAAAGGCTAGAGGTAAAGCTGTATCCCCCTAAACTTAGGGGAGATACTGGAGCTGACCATCCTGACCTCCTATTAAAGAAAATGAGCTGCTGCCATCTTTTGTGGGCAGTTAGTCAGGTGCTGCGAGCTCG	377
ITGAM	NM_001145808	pMIR-ITGAM_1	GACTAGTCGGCTCCTTCCCGACAGAGCTGCCTCTCGGTGGCCAGCAGGACTCTGCCCAGACCACACGTAGCCCCCAGGCTGCTGGACACGTCGGACAGCGAAGTATCCCCGACAGGACGGGCTTGGGCTTCCATTTGTGTGTGTGCAAGTGTGTATGTGCGTGTGTGCAAGTGTCTGTGTGCAAGTGTGTGCACATGTGTGCGTGTGCGTGCATGTGCACTTGCACGCCCATGTGTGAGTGTGTGCAAGTATGTGAGTGTGTCCAAGTGTGTGTGCGTGTGTCCATGTGTGTGCAAGTGTGTGCATGTGTGCGAGTGTGTGCATGTGTGTGCTCAGGGGCGTGTGGCTCACGTGTGTGACTCAGATGTCTCTGGCGTGTGGGTAGGTGACGGCAGCGTA…	689
ITGAM	NM_001145808	pMIR-ITGAM_2	GACTAGTATGCCCAATAAAGATGCCCACTGAGGAATGATGAAGCTTCCTTTCTGGATTCATTTATTATTTCAATGTGACTTTAATTTTTTGGATGGATAAGCTTGTCTATGGTACAAAAATCACAAGGCATTCAAGTGTACAGTGAAAAGTCTCCCTTTCCAGATATTCAAGTCACCTCCTTAAAGGTAGTCAAGATTGTGTTTTGAGGTTTCCTTCAGACAGATTCCAGGCGATGTGCAAGTGTATGCACGTGTGCACACACACCACACATACACACACACAAGCTTTTTTACACAAATGGTAGCATACTTTATATTGGTCTGTATCTTGCTTTTTTTCACCAATATTTCTCAGACATCGGTTCATATTAAGACATAAATTACTTTTTCATTCTTTTA…	554
ITGB2	NM_000211	pMIR-ITGB2	GACTAGTGAGCACTTGGTGAAGACAAGGCCGTCAGGACCCACCATGTCTGCCCCATCACGCGGCCGAGACATGGCTTGCCACAGCTCTTGAGGATGTCACCAATTAACCAGAAATCCAGTTATTTTCCGCCCTCAAAATGACAGCCATGGCCGGCCGGGTGCTTCTGGGGGCTCGTCGGGGGGACAGCTCCACTCTGACTGGCACAGTCTTTGCATGGAGACTTGAGGAGGGAGGGCTTGAGGTTGGTGAGGTTAGGTGCGTGTTTCCTGTGCAAGTCAGGACATCAGTCTGATTAAAGGTGGTGCCAATTTATTTACATTTAAACTTGTCAGGGTATAAAATGACATCCCATTAATTATATTGTTAATCAATCACGTGTATAGAAAAAAAATAAAACT…	426
ITPR1	NM_001099952	pMIR-ITPR1_1	GACTAGTGCAAATGAAAGAAAGGAATTGTATTTACCTTTTATAATTATTATTAGTGTGGGTATGGCTAATGAGTTCTGATTCACCCACGAAGGTTACATTTATGCTGAATACATTTGTAAATACTCAGTTTTATACTGTATGTATATGATTGCTACTCTAAAGGTTTGGATATATGTATTGTAATTAGAATTGTTGGCATGATGACATTTCATTTGTGCCAAAAATATTAAAAATGCCTTTTTTGGAAGGACTAACAGAAAGCACCTGATTTGCACTTGAACCAGATTATAGATTTAAAAGTATATGACATGTATTTTGTATTTAAAACTAGAATAGCCAGTATTTATGTTTTTTATAAAACTGTGCAATACGAATTATGCAATCACAATACATTTGTA…	689
ITPR1	NM_001099952	pMIR-ITPR1_2	GACTAGTAACTTTAGTTTCAAAGATACTTTTAAGCTTCTAAATTGATCATTTAAACTATTTCTTTAAATAAGAGAGCCAAATTAGAGGCTCATACTTTAGCTTGTGAAGAAGATAATGAATTTTTTAAAGGGAACTTTCTATGCAATGTTCAGGATAAATGCATACTGCTGGCCAATCAGTGTCATCTCCTGGGTAAATTTTGATGTCGCATTATAAAGACATGCATAATTGATGGTTTCTAGATTATCTAGTCCAAACAATAGAGTTTATTTTTTCTTCATCTGAACCAACATGCTACAGTAGCTAAGAAGTATTAAAACTATATACATCCATATAAAGATGAAATATGAACTATCTCATTAGAAGTCATAGTTGACCACAGACATGTTATTCTTCTG…	650
ITPR2	NM_002223	pMIR-ITPR2_1	GACTAGTTACCATGGGGGGAAGCCGTGACTAGCCTTTCATCAGTGTCCTGCCTGATCACTGAATAAAGAACTGAGATGGAGGGGAGTGAACAGTGCCTATTGTTGAAAAGTTAAAAACAACCAAGTGCCAAGATGTTGAGTGGGTTAGCTCCGAGAACAATTTATAACTGTGTTTTCATGGTTGCGAAGACCTAACCTCAAATGCATCTGCTAGAAAGCGTACATCACACATTCGCAATGCATCAGGAAGAAAAGGCTTGCCCAAAAGGCTGGAGAGGGCAGGGAGCGGCAGGATGGAAGGAGACACGGGGCAGGGAGAACTCTCTTCTGCTAAATCGATAGGAGTCAGTTTTGTCTTAAATGCTGACTACAGCCACTGACATGGTTGGCTGGAATTTC…	689
ITPR2	NM_002223	pMIR-ITPR2_2	GACTAGTTCTCTGGGATTCAGACAGGCTCTGTCAATGTGGAGCACAAAAGGAGATTTTCATATAACTTGTTAAAAACATGTTCTAAGTCATGTATAGGCTAAGATTTTAAGAAGATCTGGGGGAATAAAAAGCCAACAGTAAGCCCCAGGAAAGGGTTTTTTGAGACCATATGTATGCTATTAAAATATATTGAGATTAATACATGAAAATGCTTAAAAGTGATAGGAATTATTGAGAAACTTATGATGGTGGCATTGCCTTTTATAAACATGGAGTGAAAGCCATTTGACTCAACGTTTGCTGTGCTTAAAGAATTGCTTCAGGACCCGAGCGTTTTTATGTATGCTGTTCCTGCAGTTAGGAAAAAAAAATCCAAGAAATGTATTGAATACTCAAGA…	689
ITPR2	NM_002223	pMIR-ITPR2_3	GACTAGTCTCTGGGAGATACTCTGCAAGTTGACCTGGCCTCTCCCCCACAGGAACAAAACACTGCCTCCAGAGTCTTTAAATTCTCAGTTATCAACGCCAAGGTTTAAGGTCTAGATAGGGTTTGCTATAGGGTTTGCTCTGACAATTTTTAAAGCTTTTGGATTGTTCTAACATAGCTTAAGCTATTGGTTCCTAAAAATCCCAAATCAAGATCTATGTAGAATATAAAGGAAGCCTGAACCAATCCTTCCACATACTGTTAAGATGTAGACTTGGAACAAAGCTGTTGGGACCCAGAGCAATGAATTTTTGAACTGAAGCTACTGGTACTCCCCAGCACCACCTCATACTAAGAATTCCTCACTCTGACATGACAGTATTTTTTCTGACCAGGAGCT…	689
ITPR2	NM_002223	pMIR-ITPR2_4	GACTAGTGTAAAAAGTACACTTTAAAATATTTTAATCAGGCAGAGTTTTATGGATAGAGAATAGAAGAGAAAGGTAGTAAATATTGAACATATTCCAATATAGGAACCTATCTCTGTTTTAGTACAAAATATTTCTGACATCTGAACTAGAGGTCAAGAGAATAAATTCATTTGTATACATCTGAGCAACCTGTCTTTCAGATGATAAAGTATCTAGCCTTTTCTGACACCATAATAGTTCATTTTGTAGGGAATAAGCCATTAGGTGTATATAATTGCTTTCTAGAAATGACCTAATGTCCCCAACCACTTTGTAGTGGCAGATCACTGTTTCACAGCATATTTTCTCCCAAGGAAAGTATTCAAAAGAGACTGCAACTAACAAGACTCTTATTTCAT…	689
ITPR2	NM_002223	pMIR-ITPR2_5	GACTAGTCAGTTAACATCCTTGTATTTATATAGTGACATCAAAATAAATGCAATCATCTTGAACTTTGATGTTAAGGGAGATTTTGAAAAAATATTTAGTTATTTCAAATTCATATTGGTTCAAAAGTATCAGTTTCTGCTGAATAATATTTTTAATTTCAAAAGGGTTTTGTTCCCTCTGTGCTCCATTCTGAGGCTCAAGAGCTTAATGCCAGTATGTTTTCTGAGTTAAAATAACACTTTTAGATGAGAAAATGCTTGTATCATACAGGGCTATAATATAAATAAATAAATTGTATGTATGCAAAAGAGCTCG	316
ITPR3	NM_002224	pMIR-ITPR3_1	GACTAGTGGAGAGCCACCGAAGGCCCCAACAGGGGATGCTCATCACTGGAGACTGCGACTGGGAAGAACACTGCCCCCTCCCTCGGGTTGGGTGGCCCAGCCAGCTGGCCAGCCTCCACTCCCACTCTGCCAGACACCCTGACACCCACCCAGGCTTTGAAGAGCATGGAGGGGGAGCCTCAGAGCTGACAGTCCTGCTTAGAGCCCTTAAAAAGACTTGAAAGTTCACTGGGACTCAGTTTACCTTAATGCCTTAGCAGAAGATAAATCCTACCTAGAGACCTTTGTTCCTTAAAGCAATAACTGACAACTCTTTGTAGTCCTCCTTGTGGGTAGTTAAGAGTGGGGTCACCCCTTTAACTCCAAGCACTACATTTTGGCGGCTGCCGGCCTCTGGGG…	689
ITPR3	NM_002224	pMIR-ITPR3_2	GACTAGTCAGGCAACAAGGGCTGAGCTGCGCTTGCGTGGCTGTTTCATGACCGCTTGTTTTTCTCCTTTTGGTGTAATGTTTTACAAATCCTTTGGCCTGAGAACTAATATGTTAATTGCCTTAAATAAATTAATAGAAATCTAGTCCGTTGAGCTCG	158
KCNA2	NM_004974	pMIR-KCNA2	GACTAGTTTGAAACCTATTACCGTACTCACAGCTCAATGGAACTAATGCAGATGTTGCATAATAGCCTGCATTGTAGTCAGTGTGTTCTACAGTGTGTATCTGGTTCTGCATGGAAAGCAATAGTTGTGCAAGTGACTTTTGATCTTTTGACTTTTGATTTAGAACACAGAATATCTATCATGGCTTTCATGCACATCCTCATCACCGGCTTATGAACTTCCAAAGACGGGAGTCACCTATCAAGCTAGGATTTCAGATAGACACGTTGAGGCCACCTCATATCCCATACACAGTGCACCATATCAGTGCCATCATTCCTTCCTAATGAAATGCACACAACATCCAAGAGATGCACTCCCCTCCCCACCAGAGCTCG	377
KCNJ3	NM_002239	pMIR-KCNJ3_1	GACTAGTCAAAGCACTCCCTTAGGCATTATTTAATGTTTGATTTAGTAATAGTCCAATATTTGGCGATGAGGTAATTCTCCCTAAGGAATCTGAAAGTATATTTTCCTCCCAGTTCTACAAGCATATTTGAGAACCCTTCCTTTCCCAAGTATTGCGAATGTGCAGAAAGCAACAGTTACGGAGGGAGGACATCATAAGGAAGTTATTAACGGGCATGTATTATCACATCAAGCATGCAATAATGTGCAAATTTTGCATTTAGTTTTATGGCATGATTTATATATGGCATATTTATATTGTATATTCTGGAAAAAAAATATATATATATATTTAAAGGGGAGATACTCTCCCTGACATTTCTAACATATGTATTAAGCCAAACATGAGTGAATAGCTTT…	689
KCNJ3	NM_002239	pMIR-KCNJ3_2	GACTAGTTGCTGTTTAAGGTCTTGGGAGGCTTTCAATTGTATTTTATATGAGAGAATCACACAAGTTTGTGCTATCTATGGCCCTGCAAAAATATAACCATTACATGTTTAAATTGTAAATTTTAGAGCATACCAGTACTCAGTATAGCATTGAACATTTCTTATGATTTTTAAAAGTTGCTAGTACTGGGGAGAAATAATTGTTGATTAATTTGAGAATTATTCCTTTCCTAGACTAATTAAAATCTGGAAATCTGTTTTGTATATGATCTAATACAAAGATGAaaTCTGAACAAACACTGAATCATGTTAATAGACAGTAGCCAAGTTATATTGAATATATCAGAATCTGTGTGAAGTTACACAATTAATTGTCCCTGTTTCAAACTGAGTAAATTG…	689
KCNJ3	NM_002239	pMIR-KCNJ3_3	GACTAGTGAAATTAAAATTAGATGATAAATTGAAGATATCTTACACACAGTTTTTTGGTGAACACTGATTTTATTGGTGTCTTAGATCCCTAGTCTACCCAAATAATTTTAACAGTACTGTTTTTTCTAATCCTGAAGTCTGATATTTATGACTCATTAGCAGGAATCAAAACatGTGATCAGTAGAACACTTTCAAAATAAAAATTTGGAATGCAGACTTTTATGAAAATTTAAAAGTGCTCCTTAACAGAATATCATGGGTTTTCCTATAAAACTTCTTTAAGTATTGTAATTCCAGTCTGCCCCAACTTTAAAAAAAATTCTTATTAATATGTCAGTCATTAATTGCTAGTTTGGGCTCTCATTATTTCCTGTTTTTTAACAATTTTGTGATAATT…	689
KCNJ5	NM_000890	pMIR-KCNJ5_1	GACTAGTGGGGTGCAGCCTCCCTAAGACCTCCTGTCACTGGCTTCAGTGAACACAGACACTGCAGAGCCTGGGAGCAGGGGAGGGGAATAGTTGAGTGTGCTGTTTGGGGGCTCAGGAGCCATCAAGGCTGTGGGGAGGAACCATAAACCCAGCCCTCACAGCTCCCAGCACAGGGCCTCCCTGAGCCAGTGGCATCCTGCCTGGGCCCCCCATGGCAGTGCTGCCTCTTGTAGGTGCTGGCTAAGGGCCAGGCCAGGATGAGTTTCCCCATGGTGAATGTTACCGGATGGCATCTGTTCTCTCCATGCCCTGGGTCACTTCCTTTTTTGGGTCTCACAGACCCCTCCAGGGGCTGACACCTAGAGAGAACCATCACCTTGTCCCTCATTCCTTCCACC…	689
KCNJ5	NM_000890	pMIR-KCNJ5_2	GACTAGTGAATCGGTCTCATTAGAGTGACTCTTAGAAGGTGGCCTGGGACTAGACAGCCCCTCTGAGCACATGCATAGTGGCATCAGCAGCTTCCTGGCCTACTCCCAATCACACTGTGCCCTGCACCTCCCACCAAGGGGGAACCCCAGCAGCTGGGGCTTTTCGAGTGCTTTTTGGCCCAAGAATCTCAGAGTGCTTCTAATCATCACAGTAGTTTTTGTGTTTTGTTTTGTTTTGTTTTGTTTTGTTTTGTTTTGTTTTGTTTTTTTCACAATCTCAGCCAGCCTGCGGTGTGACCTGGGGAGAAAGTTGAGTGTCAGGGGACATGATGAGCCAGTTGGCCCTGAAACAGGAATGGGGCAAAGAGAAAGGAGAGCCAGGAGCATTTAAAAATCAGC…	689
KCNJ5	NM_000890	pMIR-KCNJ5_3	GACTAGTTCCAGCCTGGGCGACAGAGCGAGACTCCATCTCAAAAAAAAAAAAAACATCAGCATCTGCCCCAGTTGTGGCCAAGACACTCTGACCTCAGGGCTCAGCACCTTCACCATCAAGTTCAGCCTGAGCCAAGCTCCCAGCCCACTGCTGAAAAGCCCCTGGGCCTCCCTCCACAGGCAGAGTTACAACCGGGAGGGCTGGGCAGGGAGGGCAGGGAGATTGCCTGGGGAAGGCAAAGGGAATGGCTGCCCCTCCCAGGCTGGAAACAAGAGGGCAAGCGGGGTCAGCAGGAGAATTCGGGGGCAGGGTGAGTGTTAAGAAAAAAAGAGTAGAGAAGAGCCTGAAAATCAGCAACTTCCAGGGCTTTTCTGATCTGGAGGCCCAAGAGCAAGGGT…	689
KCNJ5	NM_000890	pMIR-KCNJ5_4	GACTAGTTCAGAGCTTAGGCCCGGTTCATCTCAGAAGTGTTTTCTAGGCCTGGGGCTGAAAGGAAGAGGGGTGGGGCAGCCTGGGACGGGAACTGCCTCTGTGGGCTCCCCACTCCCAGGGAGGGGCTCCATAAGCTTTGCTCCTGGGCTGGATCTTGAGAGGTGGGCAGGGTCTTCCCACCAGTGGCAGGGTGTGCAGTTGTGGTCCCAAGCCTTGGAGGGAATGGGGAATGGGCTGGCACCCGGCTCAGGGAAAGCAGAAGCAGACAGTGCCCCAGCAGGGGAGCTGCATGCCCCCAGGAGTCTCAGAAAGGCAGCCCATCACTAAGGCTGGATGCCTTTCAGCAGAGCTACAGCTGGAGCCCTCCGGCTGAGGCCAGCACTCGCCTGGGACTCCCT…	689
KCNJ5	NM_000890	pMIR-KCNJ5_5	GACTAGTCCTCCGTGAGCCAGGACCAGGTCACATCTCTCAGCCAAGTCTAGAAGCTCTGGCTAGAGGAGAGGAAGCGTGCAGAGGGTCCTCTGCCAAAGCTCCCTGCCTGGCCCGAGCCCGGGCATGCTGGGATTAGTGCAACACCGCCCCAGTGTGCCTCCTCTGCCTTCTATCATGCCAGTTTAAAAGCAAGAAGACTCCCCCTTCACATCCTGAGGAAATCCCCTTCCTGGTGACCAACTGATGCAATGAAAGTTTGAAAAGTTCTTCATTTTCTAGAAGTTCTTGAATAAACATGGACTTACTAAATGCAGAGTCTGATGATGGACAGAGTTTCAAGGGGTCACTTTCAAAACATTTAATTAATTTATTTATGTAGAGACAGGGTCTCGCTCTGT…	689
KCNJ5	NM_000890	pMIR-KCNJ5_6	GACTAGTGGGGTCATGCGCTGGTCATTCCCACAGTCTTGAGTATCTCCAAAATCCCAAAGTGATATTTCACTTTCGGACCCTGAAAGTTTGGAGAGCTGGTTTCTTGCCTTAATTTAAGCTCTCTGAGAATGTCCCCTGTAGGGAGAAGCCTCCAGGAACTCAGAATAGAACTCGTTCCCACTCATTTTCCTTGCTCCACCAATCTGACGCCTGACAGATGTCACCACTGCCTGAAGGATCCTGTCCCCAGGCCAGGGCAGAATGGGCATTGCCTTTGACTCTCCCCTTCAGACTCCCCTCCCACCGGCCTCCTGTGTAGTCAGAGAACCCACTGCCCATCGCCTCCTGCTGCTGCTTTGAGGTTGAGGTCCTGGCTTGAGCAGTTACCTTGCTGGAGA…	689
KCNJ5	NM_000890	pMIR-KCNJ5_7	GACTAGTTGCCGTGGGTCAGGCACTTGATTCTCAAAACACTGCCGAGAAGCTCTTACCAACGTGACAGTTGAGGCTGAGAGAGGTTCATGAGCTTGCTCAAGGCCACGGGTAGTAATAAGAGGCATGGCCTTGGTGCCAAGTGCCTCCCAAACAAACAGCCGGGGCCGTGGTCCTGCCTAAACTCTCACATCCACGGCACCACGCTGGGCCCAGGCAACAGAGATAAGGAGAGCCCTGGCTCTTGGGATGGGGTCGCGCCGATTCACATGCTGTGCCACGGAGCCCCGGCTTCCATCCATGATGTGCCCCTGTGGCGGGATAATTGGGAAACAACCTTTTTCTGATTCCCAGAGAACTAATGAGCTGCAAAAAGAGATTAGACAGGGAAGAATTGCTTT…	448
KCNJ6	NM_002240	pMIR-KCNJ6_1	GACTAGTTGCCCTAGCTGGGCAAACCCTTCTCTTCTCCCCCCAACACAATCTTTCCTTGTCTCTCATTCTCTTTCTTTTTCTGTCTCTCTTGCTTTGTTCTTTATTTGTTTATATTTAATTTTTACATGACCAGAAAACAAATCTTCAAGGTGTAAAATATCTACCTGCCCTCTCTCAGTTATTCAGATTGACAAGGTAGACATGGATTTGATGAAAGTGCAAAGTGCCCTCATTTGTGGCCCAAGCCTGGTCTCCTCCCAAAATACTACACATCCAACTCCTGGAGATTTCAGTTACTTACCTGCATGTGTTGTACAATACCAGATCACTCAAAAAGGTGTGTCAAAGATTTTACCTGGGATATGACAAGCAAGGTTTCTGGTGCCTATTTATTCATT…	689
KCNJ6	NM_002240	pMIR-KCNJ6_10	GACTAGTCATAATGGATGGAAAAAGTCCAGACCTTGGGGTTTTTAGATGAGTCAATATTAAATGGCATTCTTTGTGTCACTAAGCTGAACTCCCTTGTCTTCTAAGGAAGCATTTCTAATGCCAGAGGTAGTCAGCCAAGCTAGGTTCCTTATCTTTTTAGTTCTATGGAAAAACATATCAAGTTCTCTTATGAGTGCTTTCCTGGAAATCAGATGAGAAAGAAAAAAAAGTAACAATGTAACAAATCATTGTGATGTTGTTATATTGTCGACAGATAAAGGATGGATTTGATCCTGCGTCTGAAACTAAGTAGGTAATGGTATCTACAATATAGATCATGCAAAAAGCTTGTGACCCTTCAACTGCATGGAAGAGTGGGAGGAAACAACTAAGTGGGA…	689
KCNJ6	NM_002240	pMIR-KCNJ6_11	GACTAGTCACTATACCCCCTAGATGCAAATCCCAACATGCACTGTGGTTGGCCGGAGAATTGTGGCCACATAGTAAACAGATCTTGATTTCAGAGAATGAAATGTTCCTACCGACTTTGTGTAATTGCCCATTTCAAGATTAAGGCTCAGTGCCCATTGTTTTAACACCGATCATCAATACTGTGATATCAACTAAGCCAATCTTTATAAGAATATGAAGGGCTGTTTTTCTCAGGCAATGTAAATATCTGCTACCAACAAGCACatGTGAAATAAACATGTAATCATCATCGTTTCTAAAACTCTGATAGAAATCACAAAACATTCAAGCAAAAGGGCAAGGTCTTCCAGGAGCCTAGGAGCAGACTTTTGGCTACAAAGAGCCTAGTCCAGGCTGAA…	689
KCNJ6	NM_002240	pMIR-KCNJ6_12	GACTAGTCTTGGGCAGAACAAAATCCTCAGCCATGCCCACCCACTGAGGTCTCTCTAGGGGAGCTTCTCCCTGCAGGGTCTGGCTCTTGCCCATCTGGACAATGACCCCCTAGAAGTATCTTCCGGGGGACCCTGTATCTTTCAAGCTTAACTTGCCCCACACCCTTGACCCCACAGAGCACCTCCCTGGGTCAGGAATGATGACTAAATTAAGACCTTTAGCATCTGCTAAGCACAGGGGTGCCCTCCCATGTGAAAGTCCAAGTAAAATAAATGGAGTCAGGGTAAGGAAATCCCCAAAAGTTCTGATTTTCTCATGGTGATGATCTCAGTGCTTTTCTTTTTCATGACATATCTAATTCTCTTTTCTCTAGGAAGTCTCACGTTTTGGTATCACGA…	689
KCNJ6	NM_002240	pMIR-KCNJ6_13	GACTAGTTAATACCCCGCCTCTACTAAAAATATGAAAAAGTTAGCTGGGCATGGTAGTTCCTGCCTGTACACCCAGCTACTCTGGAGGCTGAGGCACAAGAATAGCTTAAACTTGGGAGGGGGAGGTTGCAGTAAGCTGAGATCATGCCACTGCACTCCAGCCTGGGCCACGGAGCGAGACTCAGTCTCAAAAAAAGAAAGAAAAGAAGGAAGGAAGGAAGGAAGGAAGGAAGGAAGGAAGGAAGGAAGGAAGGAAAAAAGATAAAGAAAGAAGGAAGGAAGGAAGGAAAGAAAGAAGGAAGGAAGGAAGAAGGAAAGAAAGAAAGAAAAGAAAGAAAGAAAAAGAAAGAAAAGAAAAGAAAAGAAAAGAAAAGAAAGAAAGAAAGAAAGAAAGAAAGA…	689
KCNJ6	NM_002240	pMIR-KCNJ6_14	GACTAGTCCACGAAAACTTCACTTTTCCTGGCACCCCCGTTGGAAGGTTAATATCATTTTTGAGCATCCACAATCCAGCAACCTATTATTGGGGTTAGTCCTATTCCTTACCACTTAATAGCCACCACCAATTTTAACCGAGCGTATATGTTCAGAGTCTAACCATATATATATATATATATATATATATGTACATTTTGTTCCTGCTTCATAATTGCCCAGAGAGTCTATGAGTGATGGTTGGGCGTATACATGGTCTCAGCCCGGTAACTGACGAGAGCAGCATAAAGTTAGGTCTTGTGCTGAAAGGACAGCTGGACTGGTCCAGTGGGATCTTCTTGTCCTTTGCAGCATGCCATTAGGGGACCAGCTTGCCAAAGAAGCTCCTGAACATCTTTA…	689
KCNJ6	NM_002240	pMIR-KCNJ6_15	GACTAGTCTCGAGGAGACCTGGCAGAGGCCCCATGGGGCGGAGGCTCCCTAGGGCTGCTCCACCTGCAGACAGCCTTGGGAGAACCCAAGGTAATGTGGAGTAGGACCCAGCACACAGGAaaTCCCTCCGCACGCCAGGTCTGGGGTATTCCCATCCTTTCTTCCTAAGATGGGATGCACTTAGGTGGCCAAATTGCTTCTTAAAAGGCTCTTCTTCAAGCCATCATCCTCATATCACACTCATGCCCACACTCCAGTCACATTTGCCTTTAAAAAATTTTCAAAATTATTTTTGTATTATCCCATGTAACAGATGTCCAAAGAGTTGCCATTTTCTTAACACTAAATAAATTCTGCCTAGAAGATTAAGATTGGTCCAGAACAGGGAGTGTTTTAATA…	689
KCNJ6	NM_002240	pMIR-KCNJ6_16	GACTAGTATAAACTCTGCTCACCAGTAACAATTCTGCAGCCACCGTACTGAACACAAACCCTGGAGAAATTCTGGACATGGTACTGCTTAAGAATGCTGGGTACTCGGGAGGCTGAGGCAGGAGAATGGCGTGAACCCGGGAAGCGGAGCTTGCAGTGAGCCGAGATTGCGCCACTGCAGTCCGCAGTCCGACCTGGGCGACAGAGCGAGACTCCGTCTCAAAAAAAAAAAAAAAAAAAAAAAAAAGAATGCTGGGAATGTCAGTCGAGGGTCTGATTTCAGAAAGAGGACATTAATATTCAAATCCCTGAACCATGCCCACACTGTGGGAGTCAGGCCTAACAAGATCCCAGGGTCCATAGTTTACCTGGTCAGCTTGCTGTGTCTCATGGGGCATTA…	689
KCNJ6	NM_002240	pMIR-KCNJ6_18	GACTAGTAGGAACCCTGGATTCAGAAGACCAGGTTTTGCCCCCAGATGAGCAATGTCGTCCTGGGTATATCATTTCACTGGTCGGAAATAGCTTCCTCCACCCCTTTTTTAAAAACTTGATAAATTTTATTTTTTAGAGCAGCATTAACTTCACAGCAAAATAGAGCAGAAATTACCAAGAaaTCTCATTTACCCCCGGCCCCCGCATGCATGGCCGCCCCCACGAGTGATATGCCAAACCACAATGGTACATCTGTGGAAATGGATGAGTCTACACTGAGACATTACTATCACCCCAGAGTCCATTGTTTACAATGGTGTTGTACATTCTATGGATTTGGGCAAATGTATAAAGGCATGGATCCACCATTATAGAATCATACAGGATAGTCCCACGGC…	689
KCNJ6	NM_002240	pMIR-KCNJ6_19	GACTAGTTTTATTTATCCATTCACCTACTGAAGGACACCTTGGTTGCTTCCAAGTTTGGTCAGTTATGAATAAAGCCACTATAAATATCTGTATGCAGGTTTTTGTGTGGACATAAGTTTTCAATTCATTTGGGTAAATATGATATGTTAAAGCTATATTTAGTCTTGCAAGACACAGCCAAACTGCCTTCCAAAGTGGCTGTACTGTTTTGCATTCCACTAGCGATGAATGAGGGTTCCCGTTGCTCCATATCTTCACCAGCATTTAGTGTTGTCAATGATCTGCATTTGGGCCATTCTAAAAGATGTACGGTGGTGTTTCATTGCTGTTTTAATTTGCAATTCCCTAATGACATGATTTGGGACATATTTTTATATGCTTGTTTTCCATCTGTACAT…	689
KCNJ6	NM_002240	pMIR-KCNJ6_2	GACTAGTAGATATATAACTTTAGAAATAAGAAGCAAAAAAAAAAAGAAAGAAAGAAAGATTCCTAACATGCAGTAGGCATTTCTGTTTTGATGTCTGTGTTTTCCAGGTTATTTTGATCCAGTTGACGGCTGGCCCTTCAGTGCATGGCCTTTGTTTGTGTCTCAGACTGGCAGACGTTAGGGTACCTCACTGTTCCCACACGGATCCTTTCATTGAATCCAACAAGCCATAGGTCTGGGGGAAATTGAGAGGTCTGGTAGATGGCAAAACCCACCACCAATATGCTGATATACTGTGAAATGTTACAAAACAGATGTCTTTTTTTAAAAGATAACAAGGGCCTCACTAACTGGCCTGGAGGAGGGGGAATACCAGGAAGGAAATATTCTCTAGCCTGT…	689
KCNJ6	NM_002240	pMIR-KCNJ6_20	GACTAGTTGTTCTATCTAAAAATCTATTGCCATATCCAAGGTCATCTAAGTTTTCTCTTATATGTTACCTTCTAGGAGTTGTATAGTTTTGCATTTTACATTAGATCTGTGACCGATTTTGAGTTAATTTTTGTGAAAAGTGTTTGTTAGGTCTGTATTTAGACTCTTTTTTTTTTTTTTTTTTTTGCCTGTGGATGTGCAAATGTGCAGCTATTTCAACACCGTTTGTTGAAAAGACCCTCTTTGCCGCACTGTTTTGCCTGTGCTCCTTTGCCAAGGATCAGTTAACTATATTTGTGTGGGTCTGTTTCTCAGCTCTCCATTCTGTTCCACTGATCTATTTGTCTATTCCTTCACCAACACCACATCGTCTTGAGTACTGTAGCTTTCTTTCTCCAT…	689
KCNJ6	NM_002240	pMIR-KCNJ6_21	GACTAGTTTAAATAATCATGTGCTTTTAATTTCAAATTTCACTTATTCATTGCCGGTATATAGGAAAACAATTGACTTTGTATATTAACTTTGAATCCTAAAATCTTGCTATAATCCCTTATTAGTTCCAGGAAGGTTCTGGGGCTTGTTTTTGTTTTGTTTTTTGGTCAGTTATTTCAGATTTTCTACATAGATGATCATGTCATCTGTAAACAAAGACAAAGTTTTATTTCTTCTTTCTTCCCAATCTATATATTTTTATTTCCTTTCCTTGTCTTATTGCATCAGCCAGGACTTCCAGTATCATGTTGAAAAGCAGTAGTGATGGGGACACCTTTTTTTTCCTGATCTTAGTGAGACAGCTTCAGGTTTCTCACCATCACGCCATTTAGTATGATG…	689
KCNJ6	NM_002240	pMIR-KCNJ6_22	GACTAGTGGACTTGATTTGCTAATATTTTGTTGAGGATTTCTGCATCTATGCTTATGACAGGTATTGGTCTGTAGTTTTCTTGTAATGTCTTTGTCTGGTTTTGGTATTAAGGTGATGCTGGATTCATAGAATGAGTTAGCAAGTGTTCTCTCTGCTTCTAGCTTTTGAAAGAGATTGTAGATAATCAGTATCATTTCTTCCTTAAGTCTTTGGTAGAATTCACCAGTGAACCCATCTGGGCCAAGTGCTTTCTGGTTGGGGAGGTTACTAACCATTGATTCAAATTATTTAACAGAGATATACCTATTCAGATTGTCTATTTGCTCTTGTGTGAGTTTTGACAAATTCTATTTTTCAAGGAATTGGTTCATTTCATCTACATTATCAAATTTGTGGGT…	689
KCNJ6	NM_002240	pMIR-KCNJ6_24	GACTAGTTGCAGTCTAACTTGATGAACATTCCATGCAAGCTTAAGCAAAAAGACTAATCTGCTGTAGTTTCCTCATCTTTTTCAACAAACATTTGAACCCCATAGTCTCTGCTTTAATAATTCTAGTATCCATTCCAACCTACACCACCATCAGTTCTAGACTGTACCTCTACACTAAATGACCCCAGATGGTTCAGCTTTAAGTCTCAGCTGTTTTCATCATTTAACTGATTCCCTTGCTGGCAGCAGGGAAATTAACTACCAGCCACACACTTGTCTCCAACAGCACCCACCGACCACGTCCTGCTCCCCTGTCATTACCACCACTAAACCCGGTAGCAGAGAGATGAGCTGTGAGGTAGGTGCCTTCTAGATAAATGAGGTGCTACTGGACATGCA…	689
KCNJ6	NM_002240	pMIR-KCNJ6_25	GACTAGTATTTTAATTAAGCTGATTTATTTTAACCGTAGCACTACTGCTTTATTTTAGTTATATACCAGTAATGGAAAATAGTGGCCACTTTTCATTATTAATCATAAGATAATTCATTGTATTTGTCTTTCCTAATAAAATGGCATTATATTAAGGCCCAAAATGTTTACTATGGCCCAGTAAAATATAGGGTTGTTCTGTGAGCTATTTCTTAGGATAGAAAATTATTCCAGAAAGCTATTAGTTCAAAAGTCTCTAGCAGTGCCAAGGTTTCAATAGTCTCTTTAATTTTGAATCTATGCGATTGAAGATAAGACTGCATCTAGTTTGGGGGTTGCATGTTTGTGGACATTCATGTTTCTATGTACCTGGAACTTCTTATTCTCACCATCACACAG…	689
KCNJ6	NM_002240	pMIR-KCNJ6_26	GACTAGTCAAGGTTCATGAAGCTCGTCAATGCTGGGAGCAGGCACACACTTGTATTTTTATACTCAGGGATCCCAACAGGCAACTAAAACTAGACAAGGACAAAACTCCACTCAAAATATTCTGAAAGTTAGCTGATGCCCCATATTTTATTACTCCAAATGTGTATTCACTTGCCTGAGTGCTGGCCATGAGCACTCAGTGAACACTTGCAGTACAGTGAGTGATGTCCTTGACAAGTTACTATGAAGACTCTGAGAAAAAGTAACATCCCCCACTGTCCTCAACAAGCCTGTAATCCCATGGCTGCCAGCCCTTACCATGCAACAACACTGCGCTAAGTGCATCGAACCACACAAAACCCTGTGAGAAAATACTGCTTCCCACTTCACACGTGAAGT…	689
KCNJ6	NM_002240	pMIR-KCNJ6_27	GACTAGTCCCAGGAATTCAAGATTAGCCTGTGCAACACAGCAAGACCCCATCTCTATTTTAAAAAGAGAGAGAGAGATCCAAAAGCAAAGGCATTTCAGTTTGCAAGGCCAGCATGGGAGAGGGTCTTAAAACAGAAACACACAAGGTAAGATTGGGGGATGGTACCTAGACCAGCCTAGGATCATAGGATTTGATAAAATATGCATTTGGAAAACTGGTGCTAATTTATAGAGACTTAGAATTTCAGGCTAAGGACAAGGACTAAGAAACGAATAGCATGAACAGTATTATTGATAAACCCATCATTGCATCTTAAAGGCTCTGAAGTCTTTAGTATTGAATTAAAAAATAATTTTCACTGGACAAAACCAAAAGGTCTTTACACAACTGTCAAGCAC…	689
KCNJ6	NM_002240	pMIR-KCNJ6_28	GACTAGTTTTGGAATAAAGTCACTAAGATTTGCTTCTGAGGTCAATCTTGCCAACTTTTCCACCATGCTTTTTAGGAAGGAACACCAGGTAGGGCTCAAGTACTGGTTTGGCTCCTGTCCCATTTTTTGGTCCTTTTGTAACTCCCTTTACTCAACTCCAAGTATGTCTGTGCACGGACAATGAGACGAAAGCATGCTCAATGCGAAAGCACAAATTATGTATTGAGAAATCACTACAATGCCAAATTTTTTTAAAATAAAAAAAAAATATATATATATATATATATCTTTAAGAACTCGCTGTGTTAGGGAAACTGTTTACATATTGAGGTGTTCCTCTTTTTTTGACTGGAACAATAAAAGAAAAATTTGATAGAGCTCG	382
KCNJ6	NM_002240	pMIR-KCNJ6_3	GACTAGTGCCTGTCCCTGGGGCTTATCCATCAGCATTTCTTGCATTGTGATCTTTTATTATTTTGAAATGACCAGAGTTCAGTATTCAAAGATTAGATCAACAATCTTGATGATTGTCTAAGAAATGTCTCTAGAGTATGCCACAGGCTAGAAATCAAATCCAGTGTCTGTCAATCAAAAGAAAACAAATAAAAAAATTCCAGCCTTAATTCACTTTAATCTGCAAAAAGGAAAGAAGGGAGGAAGGGAGGGAGGAAGGAAGGAAGGAAGGAAGGGTATTTGTACTGGAAATCTGAATTTTAAAATGAAAAAAATAAGGAAACAAATCTTAGATCAAACCTCCGGGGCAGGTGGAGATTTTGCACTGTTACAGATCTTTCACATTCACTTTGCATTTAT…	689
KCNJ6	NM_002240	pMIR-KCNJ6_4	GACTAGTGGGGCCTCTCTTCTCCCATCTCAGAGACCTTGGATCAGGACAACTGCCTCTTGGCACTGACTTTAAGGAAAACAAAACTGTTGGCTATAGCCCTTTCCTGTTTGCCAGCATTTCCTTTTTTGCATTGAATCTCTGTTGAATCATTTCTTTATTTCGCACACTCTAAGAAGGAGGTGGTGGTCCGGGAGGAGGAAGCTCGATACACTCCCCTTGAGGCTGCGGGGAGGAGCCATGGCTTGACCTCTCTGCAGCCTAATGAAGGGCACTCTTGGCTTGGGGAaaTCCCCTGCAACCTTGCCAGGGTCGCAGGGCAGGCCATGGCAGGCACAAAACAAGATGGAATAGGGGCGGCAAAATGTCTTCTAATTTAGCTCTTGAAGACTCACTGGGCC…	689
KCNJ6	NM_002240	pMIR-KCNJ6_5	GACTAGTTTTTGTAATGTGAGCCTCTGAATCTTTACATGGGGATGCTCCTGAAGAACCTTTTACTAGAATGTCCCTATCAAACATGTCTATTTTTCTACAGTTGTTAACACAGTTTAACAGTGTATTTTGTGTCAACTGTTAAAATTTGGAACTGAAAGTTCATTGAGACTGATTTTCTAAGCAGCGAGTAGTGAGTGAATGGTGTTTTCCATTAAGACAGCTCAACAAAATTGACCCCACAATTTCCACTCATTCTATTCCGCAATATCCAGTCCTCATTCCCTCAGTCACTCCATTAGCAAACCAAGTGCAATGAGAATTTTTTAAAAGTCTCTTTTAATACAACAGTATCCATAACTAATGAAGATCACTCTCAACTAGATCCTTTGGTCTGTTTG…	689
KCNJ6	NM_002240	pMIR-KCNJ6_6	GACTAGTTTTATGGAACCAATAAAATCATTTCTGTTTTAGCTGTCCCCTGGGTAAGCTATACTCTTTTACATTAACATAGCAAATGTCAACTTTTCTGTTCCTTCAAACATGGCCTTCCAGCCTGGTTGTTCCAGCATATATCCCCTCTATGTCCATGAGGCAGAACTCTCTCTTCCCCCACTCCGTTCTTCCATCTATCCCCATCCTTTGCTGTTTCCCTGGTTCTCCAGTTCCAATTCTATTGTTTTAGTTCAGTACCTTATGTTCCCTAACAGAAATCCAGCTGCAAATGTCAACCTATTTCTTAAGCACAATTTTCTCTTGCAGGTCTAACCAAGCTAGGGCTCTGAAATGTCTATTTTTCACTGCACTCCAATTTAAAAATTATTCATGACTTC…	689
KCNJ6	NM_002240	pMIR-KCNJ6_7	GACTAGTAATACAATTAAAATACTCATAGTAAATCATTTCCAAAACAGTTTGCTAATAGTCTGGCTACTCTTCAGTCTTTCTTTCCTTGACTTGGGTGATACTCTGTATGATTTAAAAATGTCAGGAAGGTAGTTGAAAGTTCAGTGTCCTCTATATATTGTAAACATTATCTTCAAGGATGATTTCCTTTCAATGGATGGCTTTAACATTGAAAAACATAGGTAACATATACATAATAGATGATTCATTGATATTACTTTACAATACACTAAAATAACATTATCTTGTTTCTGAACTTTATGGCCAACCGGTATCTAAGAAAATGTTAGCCTTTAATTTAAAATTGAGTAAAGCACGCCTCTTCCTAATATTTCTGCCTTTAATGTCTTGAGTGCTTT…	689
KCNJ6	NM_002240	pMIR-KCNJ6_8	GACTAGTATCATAGCTCCTTGTCTCAAATCCAGGTCACAGGGCCCTAAGCTGTGGGCTATTTTTACTACAAAAAATTTCAGCAAACCAAATCTGCTAAAAAAAAAAAAATCTGGCCTGCTGCCTGTTATTGTACCACTTGTGAGCTAAGAGCAATTTTTACATTTTTTAATAATTGGGGGAAAAAAAAGAAAAGAAGAATATTTTGAGACATGTGAAAATCATCCTAAATTCAAATTTCAATGTCCACAAACAAAGTTTTATTGGAACACAGCCACAGCCATTTGTCTGTGTATTGCCTATGGCTGCTTCCACATGCACTCACAGAGCTGAGTAATTACAACAGAGACCGTGTGGCCAGCAAAGATTGAAATATTTACTATCTGGCCCTGTATAAAAAA…	689
KCNJ6	NM_002240	pMIR-KCNJ6_9	GACTAGTAGAGAGCCCAGTCATTCAGTTAGGGTCTCAAAGGAAGAATCCTTCCTTTTCATGCCATTCCTCCAGAGTGGCAAATAGAGTCAACAGCCAGCCAGGATCTAGCGGTCAACTCAGAAAGTGGATACAGTAAAATTACTCCTTAATGAACTACAGAGAAATGGGCATTCCCAGCCCAGCCGCTGAAATATTGCTTCAGTGGCACCCTCAGGCGTTGGATGATGTACATAGCTCAGGCTGCCAGTCTCTGCTCAGCAAAGCAGCCCAGACCTGCAGTGGTTGCCACACATCAAACCCGCCTCGCTCCTCCACATGGCTTCTCTCTTAGGCTCTCTTGGAGGAGAGTTAAATAGGTGGCCCAGATGTCTCCCTCTGTTTTCTTGCTAGTTTTCTCT…	689
KCNJ9	NM_004983	pMIR-KCNJ9_1	GACTAGTCCAGCTTCCTCCAGACCCCTGTGGCAGACCGGGGGCCAGACACAGATACATGGGGAACTGCATATCGGAGGTGGTGGAGGAGGAGGAGGAGGAGGAAGGCAAAGCCCCTGGAAATGTGCTAAAGTTGGAAAGTCCCCGTCCCCCAGAACCTCAAGTCTAGAAACCAGTATGGAAGGGAGGGGTCCTGATTTCAGGGAAATGGAGGGTGGGGCCGGGTGAAAATGCCAGTCTGTGTTTGACCTTCACATTTGTTCATGAGTGGATGGATGGACAGAATGATGGACTTTTGGGGGTTGGATGGGAAGATGGTAGCAGATAAAGACAGCTGACAGATACATAGATGGACCAGTAGACAACTGGTCCACTCAGGGCTGCCACTAACCTGTAGAACA…	689
KCNJ9	NM_004983	pMIR-KCNJ9_2	GACTAGTTGCAAGGGGCTCAGCAAGGTGTGAATGACCTTAGTCCGCAAGTTCAGGGAAGCAGGCAGAGCGGGGAGGTGCCTGAGCTGGGGCCTGGAGAGGGGCCTGGGAAAGGAAAACCAGGGATAGCTATTTTCTTACAGTGGAGTGAGATCTTACAGGTATCAGGCACAGGCAGGAAGAGAGAGAGAGAGGTTCTGGGGAGGAAGGGCCAGGAGAGAGATCTAGAAAGTGGGTTCACTAGAGCTGGGAAACAGGGAGCCCCTAGGAAAGCAGTGTGTCCTTGGGGCACAGTCATTCACATCACTGATTGGGTGCCATGTGGAGTGGACATTCAAAAACCTGGTTCCTGTCCTCAAAATAAGGGGCACCTGGGAAAACAGAGGAATCTACCTGTGGTG…	689
KCNJ9	NM_004983	pMIR-KCNJ9_3	GACTAGTGCTGTTGCTGGACTGAGGACCACACTTTGAGAACCTGTGCTCTAAGTGAATACTTGGAAGTCGTTTCAGGACATGGGGCATAGAAACTGAGGAGTAGCTGAGAGGAAGATGAAGAGAAGCTGAGAAGAAGCTGAGGATCCTCACAGGAGCAGACAGAGAAATGTGAAGGGTGGGGTTTTATGTGTGGGAAAGGGACCCGAAGCCCAGGCTGAAGAGTTTAACTTTGGGCCCAGAAACTCAACCATCAATGGAAACAGGGCAGTGACAAGTGGAGGGGGTGTCTGGAAGCTGAGCAGGCCCGACAGAGAGATGAAGCCATCAGAAGGACTTGAGGGGGCTCCTGGGGAGGTCGGGGGGAGGTGGAGCAGGAAGAGTTTTAGGGGCAAAGGACA…	689
KCNJ9	NM_004983	pMIR-KCNJ9_4	GACTAGTTGGCCTGGAGAAAAGCATAGGCCCAGGAGAGCCTGCCCTGGGACAGCGCCTGTCTCCCACACAGCAGCACTGGCCCAGCAAGGACCTCCTCCCTTGGCCCTGGCCACATCCCACTCCTGCCCTTTCATAAGCCCCCTGGGGAAAGCACTCCAGTCTTCTCTGTTCCAGGCTGGGCAGATAGGGTCCTATGGGGCACAGCCAGGGTCCTATGGGCATAGCCAGGGCCCTATGGGTCCTCTGGAAGCAAGAAAGGGGGCCATGGAAGCAGCCCAGACAGCTGGGGTTCACTCAGAGAGGACCCAAGTCCCAGTCCCTTCCTTTCAGTCAAAACACGGATATCTTTGCCTCAGGTCACAGGGCCACTGGGGCCCTGTCATCAAAGATGAGATTCC…	689
KCNJ9	NM_004983	pMIR-KCNJ9_5	GACTAGTGCACCACTGTACAGTGCAACAAGTCAGGAGACCTAGGTCCTACTCCTGACACTTGCTAATTAGCTCTATGACTCTGGGCAAATCGCATATCTGGGCCTCAGTTTCCTCATCTGTAAAAATGACAGCAAACTCGTAATGCTCAATAAATGTTTAAATAACAACTGAAGAGCTCG	180
KIF5A	NM_004984	pMIR-KIF5A_1	GACTAGTTTTCTAAGAGGGACTGAGGCCTCTTCTCAGCATGCTGCAAACCTGTGGTCTCTGATACTAACTCCCTCCCCAACCCCTGTTGTTGGACTGTACTATGTTTGATGTCTTCTCTTACTTACTCTGTATCTCTTTGTACTCTGTATCTATATATCAAAAGCTGCTGCTATGTCTCTCTTCTGTCTTATTCTCAAGTATCTACTGATGTATTTAGCAATTTCAAAGCATAGTCTACCTTCCTTATTTGGGGCAATAGGGAGGAGGGTGAATGTTTCTTCTTTCTCATCTACTCGTCTCACACTGAGTGGTGTTAGTCACTGAGTAGAGGTCACAGAGATGACAAAAGGAAAAATGGGAGCTAGAGGGTTGTGACCCTTCATACACACACGCACGCA…	689
KIF5A	NM_004984	pMIR-KIF5A_2	GACTAGTGACTGAGAAATGGGTTGCTCAAGGGACCATTTCCCTTTTTCTTCAAGCTCCTTTTGATATTCCCTGCCCCAGAaaTCATGACCAGAACCCAGAGCTGATTTAAAATATTTTGAAAAATGGAGGAGGCAGACTGCTCCCAGCAGCCTGTCAATGGCTGCTCATCTGTCCATGGAGATGGTTACAGGCAGGTGTAGTCAAAATGATTGATTCCTTGGGTTTGGGGGTGAATAGGCTGGGAAATTTCTGAGCCTTTTTTTTTTGTCACAGTGCCCTCAAGTTGAAGTGATGAGCTGGATTTCTTTCTTGTTCCATACTGGGCGGCATGCTCCTCCCATCTCCACCCCTTGGTTTGGGGGCTTCCAGCTCATTGGCAAAATCTCTCTAGTTGCCTT…	689
KIF5A	NM_004984	pMIR-KIF5A_3	GACTAGTTGCTAAGGTGGTTTTCTAGGTAACTGCAGGGATGGAGGTCACTAGCCATTCCAAACCAGGAGAGAAAGTCTGGTGTCCTGATATCCAGTCTTTTCTAGGAGGAAGACCAAGATTCTCCAGCGGCAGGGCAGCCTATCACCCAACTTCTAAGTCAGGAAAGGAAGCTGAGTGGGAATGCCAGCTGGTAAGCGCAGGCTGCACTGGCCCATGACTCCTTCAAGGAAAAGAGGCCCTGCTCCCTTTACCTGCTGAaaTCCTTTTAGCAGTTAGGGAGAACTGCAGGGGGAAAAATACCAGTGGAGTGTGGAATAAATCCAAAGCAGTGATTTTTAAATGTTTTTCAAAAACAAATCTTACATAGAACCCCAATATAAAAAATAAAGTAATGCAGA…	689
KIF5A	NM_004984	pMIR-KIF5A_4	GACTAGTCACTAGGGTGGAAGGAAGGTTCCTGTGGGCCTGTGGACTTAGGCTAATATTTGCTGTCAGCAGGGCACTTAAGAATCCAGGGGGTTTTATGTAATGTTGCCACCACATGGTTCTTTTAAAAACACATAAGGAAATGTGAGGGTGTAGCGCAGATGAGGAGAGAGATGACACAGAGGGAGCAGCCTTCTCTTTAGCAAGATGTAAGGGAAATATAATTCACTTACATAAAAAAGAAACAACACACACGCAAACCCTTCACCAGAAGCTTCACACTACATCCTCCTCCTCCTCCTGCTCCCCACCTTCACCGCATCCCTTTCAGAGCCAGGGTCACTGCAAGGGGCACCTGGCCTGCCCACTCACATCTGCCAAAATGTTGCATGCCAGCGTGG…	494
KIF5B	NM_004521	pMIR-KIF5B_1	GACTAGTGTGTTAAAAAGTAATCGAAGTACGAAGAGGACATGGTATCAAGCAGTCATTCAATGACTATAACCTCTACTCCCTTGGGATTGTAGAATTATAACTTTTAAAAAAAATGTATAAATTATACCTGGCCTGTACAGCTGTTTCCTACCTACTCTTCTTGTAAACTCTGCTGCTTCCCAACACAACTAGAGTGCAATTTTGGCATCTTAGGAGGGAAAAAGGACAGTTTACAACTGTGGCCCTATTTATTACACAGTTTGTCTATCGTGTCTTAAATTTAGTCTTTACTGTGCCAAGCTAACTGTACCTTATAGGACTGTACTTTTTGTATTTTTTGTGTATGTTTATTTTTTAATCTCAGTTTAAATTACCTAGCTGCTACTGCTTCTTGTTTT…	689
KIF5B	NM_004521	pMIR-KIF5B_2	GACTAGTGCAAGGCTACTTGTTATCTCATGAAATGCCTGTTGCCGAGTTATTTTGAATAGAAATATTTTAAAGTATCAAAAGCAGATCTTAGTTTAAGGGAGTTTGGAAAAGGAATTATATTTCTCTTTTTCCTGATTCTGTACTCAACAAGTCTTGATGGAATTAAAATACTCTGCTTTATTCTGGTGAGCCTGCTAGCTAATATAAGTATTGGACAGGTAATAATTTGTCATCTTTAATATTAGTAAAATGAATTAAGATATTATAGGATTAAACATAATTTTATACGGTTAGTACTTTATTGGCCGACCTAAATTTATAGCGTGTGGAAATTGAGAAAAATGAAGAAACAGGACAGATATATGATGAATTAAAAATATATATAGGTCAATTTTGGT…	689
KIF5B	NM_004521	pMIR-KIF5B_3	GACTAGTTTGCTTCATCAGTGGTAGGGGGGCGGTGACTGCAACTGTGTTAGCAGAAATTCACAGAGAATGGGGATTTAAGGTTAGCAGAGAAACTTGGAAAGTTCTGTGTTAGGATCTTGCTGGCAGAATTAACTTTTTGCAAAAGTTTTATACACAGATATTTGTATTAAATTTGGAGCCATAGTCAGAAGACTCAGATCATAATTGGCTTATTTTTCTATTTCCGTAACTATTGTAATTTCCACTTTTGTAATAATTTTGATTTAAAATATAAATTTATTTATTTATTTTTTTAATAGTCAAAAATCTTTGCTGTTGTAGTCTGCAACCTCTAAAATGATTGTGTTGCTTTTAGGATTGATCAGAAGAAACACTCCAAAAATTGAGATGAAATGTTG…	689
KIF5B	NM_004521	pMIR-KIF5B_4	GACTAGTTTAATTAGCATGTGGTTCAGAATATACAATGTTAGGTTTTTAAAAAGTATCTTGATGGTTCTTTTCTATTTATAATTTCAGACTTTCATAAAGTGTACCAAGAATTTCATAAATTTGTTTTCAGTGAACTGCTTTTTGCTATGGTAGGTCATTAAACACAGCACTTACTCTTAAAAATGAAAATTTCTGATCATCTAGGATATTGACACATTTCAATTTGCAGTGTCTTTTTGACTGGATATATTAACGTTCCTCTGAATGGCATTGATAGATGGTTCAGAAGAGAAACTCAATGAAATAAAGAGAATATTTATTCATGGCGATTAATTAAATTATTTGCCTAACTTAAGAAAACTACTGTGCGTAACTCTCAGTTTGTGCTTAACTCCATT…	586
KIF5C	NM_004522	pMIR-KIF5C_1	GACTAGTATATGACTCCACGTAGCATGTCAAGGACTACATTAATCACCAATTCCTTTATTTTTCCCCCCCTACAGTTTCCATTTTTTTTTTATACTTGCTTACTCCAGCCATCTGCAGTACACCAGTTTCAGGTCTTTTGAGCTGTGTAGAGTTTCTGTGTGTACAGATGTGTGCTCGGACTTTTCTCTTTTTGAGAAATCTGAAGGAGATGGTTGCAGAAGATCCACTTACTACTGAGAACCATTACCACCGACTCGGCCTCCGGGGTGTTGGGTGGTTTCTGGGTGGTTCCTGGAGCCTCCTCTGGGCAGTGCACTGTCCCATCTGTACGCCCTAATGTGCCATTCCCTAGAGGGGAACAACCAAGTGCCGTGGAGGCAGATGATCATGGTCTGCCT…	689
KIF5C	NM_004522	pMIR-KIF5C_2	GACTAGTTTCAAATACATCTGTGTAAATGCAAAAAGTCATAAAATTCACCTCCGAGCTGCTTGCTTTTGAACCTGCAGCAACatGTCTTAGCCGGCCCGGTTTGAACATCGTTCTTTCAGAAGTGCTGAAAATGCTGCAAAGTTGGATAAGTGGAAATGTGGCTGCCCCTCTCCTCACTACTTCCTCTCTGATCGTTCTGAAGCTTGCATTGGGAATGGCTGCTTTCTCTAACCATTTTCAGCTTGAGTGGGTATTGCTGAAGAAATCCAACATCATTCCAGCAGTTGAAAAAGGAAGCCTTCGGGAGAAAGTGCTTGTCAAAATTTTGTTCTTTGTGCTTGTGTATGAGTAAGTTGCCATGAATAAGTTATTATTTTAACCCATAATTGGCGACTGTT…	689
KIF5C	NM_004522	pMIR-KIF5C_3	GACTAGTTCTCGGTGGAAACTCCTATCCTATCATGTTGTGTGCCCAAGATGAGTGAGCTGGCACTGTGCCCTGAAGCTTTCACCACTGTAATGAAATATATGCCAGGGGAGACTTTGGGCTTTTCTCATGACTGTGTGGGTCGAAGGTAGCTCAAGTGTGTGTGTGTGTGTGTGTGTGTGTGTGTGTGTGTGTGTGTGTGTATGTGTGTAAAGTGCTAAGAACTGTGCATTGACATCCAAACATTTCTTGTACAAAATTTCCCTAGCAAAGCAAACCTGCTTTGACTTAATTTATTTGTTAAATGTTGCACTTTGTTTATGTATGTTTTGTTTTTGGTGGGGAATAAGGAGAGAGAGGACGACAAATTCTATTGAAGTATTTATTTTGTGAAGATGGCA…	689
KIF5C	NM_004522	pMIR-KIF5C_4	GACTAGTTTTGGAAATTGAACAAAGGTCAGTAATGGTTTTTGGCTCTTGTTAATATCCATCATAAAATAGATTGTTTTAGATTCTTTCCAGGGTGATTTTTCCCTGGGTACCCCGTTTCTACTTCTAAAGAATTGCTTGGCACTTTCATGTTTCAAAGGGAAACATTCGCTTGTAGTTCCATTTTACTTGATCTCTACAAGGGACTGACAACATTTGCTTTACTTTTATTCACAGAGAAAGTTGGCTTTGATGTCTCTTAAAGATAATTCTGCTAGTTGCTGATCAGCCAGTCAGTTCACCTAGCTTCAATCTTTATAGGACTTCTAATCTAATTTTCCTATAGTGTGACTAAAAGGGAGGCAAATTATTGGAACGGATTATTCAAATGGATCCTTAAA…	689
KIF5C	NM_004522	pMIR-KIF5C_5	GACTAGTTACTCTTTGATGCTCTAAGAGAACAGCCAGATGGTTTATATGAATAATCTTTATCTGCAGGATGGTGGATTGGTAAATTAGGAGAATGTTGTTTGAGATATCAAGATTTATGTCTGGGAACTAAAATATATAATGCCAAATGTGTTTTTGTCAATTACTAGAGAATTCTGTGCAAACATATCATCTCTTCAAATGCTGCACACTTTGCTTTTGTTAAACAGCAGGTAGTAGACAGAACAATAACAGTTTCGCGTTAAGACTTTTAAAGGAAATAGAATCGTGATTAAGAAATCAGAATTTATAGATATATTGGGATAAATGAAGAAATAAAAATGTTTGTCTAGAATGTAGCATCTAGTGACTTTTTAAAGCCCTAACGTTTACATAAAGAA…	689
KIF5C	NM_004522	pMIR-KIF5C_6	GACTAGTTAATGGCTGGATAACTGCCGAAGTAAGCGCCGCTCCATGAAGTCTGCTTACTTATTTAAAAATTGTGTATCAGTTTTAAATACTGTTCATTGTGTGCAGATATAAGGGGAATAGGGCATTCTGTAGAATTATACATGTCTAGTTTGTAAAGTGTGTCCTGTGTACTGCAGATGTGTGTTCTCTGGGCTTTATGTATCTGTACAGTAGCTTTCACATTAAAAAAATTGTGGACAAACTTGTCCGGGGGGTTTGAGGGGAGAATGGTGGTTTATATCAATAACGATGCTGTACTATAGTCCATGTAACAAAAGATCTGGAAGTCACCCTCCTCTGGCCCACGGAAAATTTTGGTAATCTTCTAGGTTCTAAAATGAAGATGTATGGGTACTCTG…	471
KLF16	NM_031918	pMIR-KLF16_1	GACTAGTGGCCCTCGTGCAGCCCACCCTGACCGCCAGGATGCTTCTGCCATCCAGGGGTGTAGTGAGGACCCACGGGGAGCCTGGGCCCCTTCCAGCCGTGGGCAAACCCTGAAGACACCCCTGCCCCCCTCCAGAGAGTGAGGAGGGGGCCTGAGACTGGACCTGGGTCTGCCTGACCTCAGAGGTGGCTCTCAGGATGGGTGACGGGGGCTTGTGTCTGTAAATAGCCATGATACTAACTTTCTTCCCATCTGTGCAACGGGGCCCCCCCAGGGCAGCTAGGAGGTCCTCCCCTCTCCTCTCCACCACCCCCTGCTGCCCCCCTCCCGGGGTGGGGTTTGGGGGGGTGGAGTGGACTTCTGGGAGCCGGCCCGGGGAAAGCACCCCCTGCCCCATCC…	689
KLF16	NM_031918	pMIR-KLF16_2	GACTAGTGGGGCTCCAGGTGTTGCTTCTGAGACCTGGGATGGGGAGGGAGGGGACCTCTGGGTTCTTCCAAAGAACATTTGACTCAGTGGGGTCGGGAGGGAATCCTGGCTTATTTATTTTCCTCTGTCCTCGGGTGTGGGGGCCCTAGCTCGCCCTCTCTGGGTGGGTGGGTGAGAGAGGCTGCAGGGGAGGCTGGCACCGGGCTTGGGCCTCCAGTCCCTGCCTTGCTGACTTTGGCCGTTGCGGTATCACGTGACAATCAACTCTCCCTTAACGACGACTGCGGCTGTTGGGCTGCGCTGCCCTCCCTGGCCTGCAGGTGGGGCCGTGGAGCCCATGCCCGCCGGGGTTGCAGGCTCTTCCGGGCCTGGGCTGCAGCCTGGCCCGGCCCTGCTTCC…	689
KLF16	NM_031918	pMIR-KLF16_3	GACTAGTTTGTTCCTCGGGGGCCACCTTTGTGTCCTTGTCAGCGGTCGTCCTGCTGTGGCCTGGGTTGCATTTCCTCTTGGGGGGGGTATTGAGGACCCCCAGCCTGGAATGAGAAGGGTCCCCGGTTCCATGTCAGACCCAGAAAGGTGGATCCCCCCACTGTTGGCTGCAGGAGGTTTTTGGTACCCCCTTTTGTTCCAGAACCGTCCTGCCTCTCGCTTGGGGACAGGGGGGCTTTGGATGGCACTGGTGTGCACCTGGACCCAGCCCCGGCCTGGCAGGATCCAGGGATGGGTGCCTGGGATCCTGGGGGGAGGGAGGCAGGGGACGCCCTTCTGGAGCTGGGCTCGGAGGGTCCTGCCCCATCCAGCCCTCGGCTCTCTGTGTTCTCTGTCCCT…	689
KLF16	NM_031918	pMIR-KLF16_4	GACTAGTTCCAGCCGTTTGCAGGGGAGGCGGCTCCGAGAGGCGTGTGCTTTCCGTGGGTGGCGCCCCTCCCCCGCCCTGCCTGGCCTCATCCTTGTATTTAATTAATTAAACAAGCCCCTTTTTAAACCCTAGAGCTCG	139
LIN7A	NM_004664	pMIR-LIN7A_1	GACTAGTGCCCTTGAGGGAAAGCTACTTGATCAAACATCCGATAGTCACAAATTTGAAACCGTGCTTCAGAATCCCAGCACATAGTAAAAGACAACACTGATAATTATACCTGTCAAGAAGCTGTGAACACATGGTGTATAAATTCTTTACCAAGGCAACTCAACACCTTCTTTCTCTGGGCTTGAACCGCCACTGCTCACGTGGGCTTTACATACATTGACCTTCCATTCACTGCAGTGGGAATTCTCAGTGTGCAGAGGGAGAGGTTTTCTAGTCTGCAAACTGAAACAGTGTAAGAAGAATAAAGTCTATGACTTTTAAATAAATCACCAGGGCCAAGATTGAGTGAATCTTGGGTCCATAGCTTTTCCAGATATTAGCAAACCCCTCATTAGGCT…	689
LIN7A	NM_004664	pMIR-LIN7A_2	GACTAGTTTTTAGTTTGTTAGAAGCAAGTGTAGGAACTCTAGCACTGTAGTTTTTAATTATTGCTTGTATCTATTATTATTAATTCCAACAGAGTATAATGTATATTTATTCTATAAAATATATATTATCAGAGTGCATTTGTTACAACTTAGGTTCTTTTCTTACCAAGTATTAAGAATCTAGTAAGAGAATACTAGCAAAGGACCTAGCCCTGTGAACAGATTCTCGTATGTTATATACATAAACCCACTCTCAATATTTTTTGAGTTTTATACTTTTTGATTGATAAACACTGAAGAAATCTAAACTCTACTCACACTGATGTGCTGTCATAGAAGCCTATTTCATATTTTAAAGCTTAGCAAAACTAAATTATATGTGCATATATATTCAAATAT…	689
LIN7A	NM_004664	pMIR-LIN7A_3	GACTAGTACTACATTTACAGGTCATAATTTTTGGTTTATGGTAAATCTAGGCACCTAAGTCTGATTTTACTTTATGAAATAAATAGGAAGCAATAATTGTTTGGGCATTTGAATACCTTAAGCACATAAATGAACCTAAGAAAAGAATAATTGCTTAGTTGAAGTATTCAAAATAGATCAGTAAACCACAGGCAAATATTTGAATGTTCCCTTTTCTCAAATACAGAAATTGATTCCCCAAGATACAATACAATTTGACACTTCAGATAATCCCCCAAAATAGAAATGTATGAAGCTCAGTTTAGACTGTCTTCTTGAAAATAAAACAAAACCAATCAAAACTACCCAGCACATTTTATTATGCCCTGTTGGGTGATAGTATTGTCAATACCAGGTTTT…	689
LIN7A	NM_004664	pMIR-LIN7A_4	GACTAGTATAGTTCACATTTTTATAAGAAAAATTTAATAAAACATATATTTTAGTTATCATTTAACAAAGATATATTAAAGCTATTCAGGCAATGCCACAGGATTCTCATGAAGGGAAATCACTGAACCCTTGTCATGAGAAAATGGTCATTTCAACACATTTCAATACATTGTATAAATTTGGAGCTTAAGGTGAGTGAGTATGTTTTCACTTAGTCATAAATGTTTGGTCAAAATTAAAGTTATCATATGGTTTCACATCAATACAAATATTGTCACAGTGTTACAGAAACAACTATCAAATGGTAAGATAGTTTACATTTGTGTTTTCTAGAAACCTTTGTATTTATGCTTCATTTGGTTAATGTTAAGTGCTGATAAAGGCATACCAGATTGTTT…	689
LIN7A	NM_004664	pMIR-LIN7A_5	GACTAGTGATCATATTAGAGCCACTGACATGTCCCAAATTATATTAAAATAAAAACCTGCATTGCTCTGACATGAAGCTCAATTCAATGTAATAAACAAATTAGGTATTAAACGTTATAATTTAAAAAACTTCTACGATATCACCAGAAATCCTGGTGAAATTTAATTTTTTCCCTTTTTTAGGTCAGTGGCCGGTGGGATAGATTTTTCTAAACTTTTTCCTGCTATGATTTTGAAGGCAAATACATAGAGCACAGTTCAGTAAAAGAGTTTCCAAGCCTTTTCACTGGAGCATTTACATTTTGATTCTGTTGTCATTTGAAATAGAACATCTGCAGGGAGATAATGAGCTTAAGTTACAATTGACTTTGGAAAGAATAACAGACTTTTGTGTTTCCT…	689
LIN7A	NM_004664	pMIR-LIN7A_6	GACTAGTCTACATTATTTTAAACATCTATAGATATGTGTGGATGTGTGAATAATGCCTAAATTTCTCATCTTTTAACatGTTTGTTTTTATCATACAGACACAGCCTGTTCATAAGACCAGCTTTAGACAACTTAGAACTCAATGCTCTGAAGATTCAGGGAGGCCAACATAGAAAAAGATCTTCCAAAATATGGGGTGGTCCAACCCATCTCATCCCTCTCTAGCTGGAAAACTATAGAGAAAGGGCTGTGACTGCCTTGACCACTGCCTGGCACAATGTAGGCACTCGGTATTTGTTGGATGAATAAGTGGCTGAATCAGTGAATAGACAAAAAACATGGATTTTGCCTTCTGAAAATCTCACAAATTTTACCAGCTTATATTATACTGATTGTCAC…	689
LIN7A	NM_004664	pMIR-LIN7A_7	GACTAGTTTTATAAAAGATATTTTCATTTTTATATAAAAAGATCATCAGGCATATTATCCCCTTTGATATTTATTAACAACCATTCTCTAAGAAATTCATAATAATTGGAGACACCATCCCTAAATCTCTTCCTATTTTCAAAAGATCATTTATCCTTTCATATTTGATTCCTGGAATACACTAAGCTGAAGTTTAATCACATACTTACTCAGATGTTTCCATGTGTTTATTCATTTAACAAATACTTATTGTGTACCTAGTGCATGCTAGGTTCTGGAAATGCAACAGCAAACAAGACAGACACAATCCCTCTTGGAGGTTACTGTGAGAAACTCTCCAACATTTACTCTAGCAATAACTAGAGAGTTTACTGTCCATTGGGTCCTCTTCACACCTGA…	689
LIN7A	NM_004664	pMIR-LIN7A_8	GACTAGTTCCATTTTATAGATACAAAAACTGAAGCACAGATATATTATGTGACTTGTCCAAGGTCACACAGCTAGCAGGTGGAACTGGGATTTGAACCCATGCAATCTGACACAAGAGTTCATGTGTCTAATCATTATCTGTGGTTTGGGGGACACCATTACATTAAAATGAATGAGTCACTAAGTGAGTCACTGTATATAAAATACTTGGAAATTGTAAAGTAATATACAAAAGATATTAACAAAGTATTATTCATGGTAAACAAATCACATCAGTAGCAAACACAGGGTGGGAACTCAATCTTATGTTATAGCTTACTCTTAAGAAGAATATGTGAAGCCAGGAACATGGTTAAAGGTACAGACCAGAAAATTTCTGACATGTGATAAATATTTCAG…	706
LIN7B	NM_022165	pMIR-LIN7B	GACTAGTAACCACAGATCTGGACGTTCACGTGCACTCTCTTCCTGTACAGTATTTATTGTTCCTGGCACTTTATTTAAAGATATTTGACCCTCAGAGCTCG	101
LIN7C	NM_018362	pMIR-LIN7C_1	GACTAGTTACATTTCAAAACTTGATATTTCATTTTGCGTTTTAGCTAGAGAAGTTTTCCTTGTGACTTACTAATGGCTGCAATGCCAATGATTGTAAGAAAACAAACAAATTTATCATGAAATTCTCCTTGTCATTTTATAAATGCCTATTTTAACATCATTTATGGTTCCAGAGATGCATACACTTTTTTCTGACAAGAAAAAGTAAAAGGTGATGAGGGCAATTCTGTCCTACTGTTTTTACAGGCCTTTTTCAAATGCAGATTTTGTCATAAAGTTGTTATAGATTTTTTAAAATGCTTTTTTAATATTAAAATGTACTTTTACATTCTTAATCTTTTTTTAGAAAGGAAAAGTTTTCTTCATTTAGCTGCTGATTTAAAAGTAAAGTTCTCCAAT…	689
LIN7C	NM_018362	pMIR-LIN7C_2	GACTAGTAGTAAGTTTTTAAACACTGAAACAATCATTGCTAAAATACATATTCTTAATATTTGAGCATTGAGGCAAGAGGATGTAATTGATAGCATTACTTATTACATCCCTATTTATGTTCAACCGTACATCAAATTATAAATGCAAAACAGGTTCAGATTTCATCTTTTGTGATTTCTTTTAAATACTATTCATTTTTATTTAAATGCACAGTATTTCCCCTATATTTTAGTCCTTCCATTCCTAGAGACAAACCAGTTATTTGGTGGTGGGAAGTAGCTGAAGCAAAGAAGGAAAAGTAATACCTTTAACCTCACTAGCTTCAAGAGTAGACATTCTTACTAGCTCAATTTAAATAATTGATTTTAAATAGGAAGAAAAGAGGATATATTTAAGAT…	689
LIN7C	NM_018362	pMIR-LIN7C_3	GACTAGTCATTTGTACTTTAAGAAAAATTTAAGTGACAAATGTTAGAAGATGATGGATTGAAAAATATAAGTAATTTGGCATATTGACCCTATATAAAAAAGTGGGCATTTTGTAACATTCCTTCAGGAAGAATAGAATTGTATGCTTTTTTCTGCATGTTTGTGATCACTGTGAGTCTCAGATGATTATTCCAGTTTTCAATGATTTTTCAAAATAAAAGTCAATCAGCATTGTTATTTATCATTAAGGTATTGAACACTGGATTGCATGGTTGAATGTGTCTTTAATCCACTACAAAATGTGCTTGTTATTGATAGGATCATGTTGTTAAATTGTAAATTTTCAAAATTAATTGATGTTTTAAAAATGTTGAGACCAAAGTAGTATAGAAGTATGGA…	689
LIN7C	NM_018362	pMIR-LIN7C_4	GACTAGTTTAAATCTTTTTTGGTGTTGAAACTTTTAGTAAGTTGAGTAAGCTATTTTTTTCCCTACGGTAATCCACAATCTGTTCTTTGTGTGGGTTGACACCTATTTATAATTCTTAAAATAAGGGTAGCTCAAAGGAGCCAAGTACAGTAGTTTAGCTTGCTACTGTTGAGCATGAATAGCAGTAGGTTGTTTTCATTAATGCAGTTTTCATAATGTATCCCAGAATTTTAAATCTTGACCATAGAAAAATACAGTCATTCATTGGCAAAGATGTACAGTGGTGGTTTAGTGCAGTGAGGAAATGATGGGAATTTTTATCTTAGAAATGGATGATTCGTGAATAAAACTAGGTACATAGTAAGTGTATGATAGATGTTTGATTTGTAAATTACAAAT…	689
LIN7C	NM_018362	pMIR-LIN7C_5	GACTAGTATCAAAATAGAACAGTTCAATTTGCAGCTACTTAATGATTAATTACATTTCTTAGGTTTTTTTTTTGTTTTTTTTTTGGTTTGTTTGTTTTTTGTTTTAAAAGAGACAGGATCTTGCTTTGTCTCCCAGGCTGGAACACAGTGGTGTGATCATAGCTCACTGCAGCCTGAAACTCCTTGGCTTCCACCTCAGCCTCCCAAAGCATTAGGATTATAGGCGTGAGCCACTGCACCTGGCCAAGTAATTTCTTTTAGGAATAAAAGGTACTTGGCATTCCTTATTTGGGAAGTAATTACAGTCTTATCTTTTTTTTTCTTTTTTCTTTTTTTTAATAAAATCTACCAGTAATTTAAATGTGAGCTTTTTATGTCTGTCATCATTCTGCCCCCTTT…	689
LIN7C	NM_018362	pMIR-LIN7C_6	GACTAGTTCGGCTCACTTCAGCCTCCGCCACCTCAAGGCAGTTCAAGCAATTCTCCTGCCTCAGCCTCCCGAGTAGCTAGGACTACAGGCGTGTGCCACCTCTCCCGGCTAATTTTTTTGTATTTTTAGTAGAGACGGGGTTTCACCGTGTTAGCCAGGATGATCTCGATCTCCTGACCTCGTGATTCGCCCGCCTCGGCCTCCCAAAGTGCTGGAATTACTGGCGTGAGCCACCATGCCCAGCCTCAAATATGTTTTTAAAAAATATCATTGTCCTCCTCCTCTTAAGATTTTTTTAAGTTATTTTGCTCAAGTACTTAAGTAGTCTGGCTCAAGTACTTTGTTTACAATTAAAATGGATATTATAGCATTTAATAGAAGAAATGGTTATGGCTTATC…	689
LIN7C	NM_018362	pMIR-LIN7C_7	GACTAGTAATCACTTATTAATTTTCAAGAACTTTGAGACTAATTTGTATTGACTCGGTTTTTTAAAATAACTGGCAAATGCTATGCTTCTACTTTTAAAATTTGTGGTAATACCCAGAATGGATGTAAAATAACATTTTTCAATAGATTACTTCATTTATCAATTTAATTCTGATTTTAAGGCTTATTTAAAATAAATTTGTATGAGTTAGAGCTCG	217
LMX1A	NM_177398	pMIR-LMX1A_1	GACTAGTGTCTTCCCCTAGAGTTCTGTGACTAGGCTCCCATATGGAACAACCATATTCTTTGAGGGGTCACTGGCTTTAGGACAGGGAGGCCAGGGAAGAGGTGGGTTGGGGAGGGAGTTTTGTTGGGGATGCTGTTGTATAATGATATGGTGTAGCTCAGCATTTCCAAAGACTGAATACATTATGGATTGCATAGTTTAATGTTTCTAATAAGAGTCTTAGCATTAGATATGAAGACGTGTTTATCATTAAGGACAGAGACTTTTAATATAGACATTCTCATGCAAACTAGATACTTAGGGACTCCTAACAACTTCCCACCATGTCGGGGAAGCTCTTGTCAAGAGGTGCATATGTCTATCCATCTACACACCAATAGACAGAAGGACAGATAGATA…	689
LMX1A	NM_177398	pMIR-LMX1A_2	GACTAGTATTCTGTTTTCAGAGTGTCTTTCAGATCTGGAAAGAAATTCTGTGTGGCTGATGGTGTTCTCTCTTGCATTCTTGCTCTCTTTGGGGTTGAATCACTGGGCAGGGGTGGGACAGAATAATCTCTGATCATGTTCTGAGAAAATGTAAAGCCCAGACTCCTGGGCTTTCTTTTAAATTCTGACAAGTGGTTGTTGGGCAGTGCTAGGATGATTGGTTCAGCTCTTGAGCTTCAGCATCTGCAAATGTGGATGAGGCTAATAGTATGTACCTACCTCACTGGGAAACACCAAGGCTTAATTCATTCCCAGGACACATGAGCAGGGCTGAGACTAATATCTGATATTTGTTTAAGATACAACCAGGCCACTCACTTGGCAAAGGAGGGTACATAG…	689
LMX1A	NM_177398	pMIR-LMX1A_3	GACTAGTTTGAGGTCATTAAAAAAAAGGAGAAGAAGAATATATAACAGGCTGTCTGTGGCCTGGAAAGCCTGAAATATTTGCTATCTGTATTGTCTGGCCCTTACAGAAAAAGTTTGGGGCCCCTTGTTTTAGAGGGTCTGTTTCTAAAGAACCTCATGGCGCTCATAGAGGCAGAAGGTTCCAGTGGAAACCCTTGGCTCTTCCTTCCAACTCACTCCTCTGATCCTCGGCACAGAAGACCCAGCAGCCATTGTACATGGGGACAGTTCCACACCCTGGTCTCCAGTTGCGGTGCTAGGATGGTATTGTTCTGTGCTAGGAAGTCTCCTGGGAACCCAGAATGAGTTGGTGGGGAAGACAGCGGGTCACTGTGGACCCATCCAGGAGGGGCCAGGATA…	737
LRP6	NM_002336	pMIR-LRP6_1	GACTAGTGGAGGGGCCCTCCTCCTCTGACTGCCTCCAACGTAAAAATGTAAATATAAATTTGGTTGAGATCTGGAGGGGGGGAGGGAGCTATTAGAGAAGGATGAGGCAGACCATGTACAGTTAAAATTATAAAATGGGGTAGGGAATACTGGAGATATTTGTACAGAAGAAAAGGATATTTATATATTTTCTTAAAACAGCAGATTTGCTGCTTGTGCCATAAAAGTTTGTATAAAAAAAATTTGTACTAAAAGTTTTATTTTTGCAAACTAAATACACAAAGCATGCCTTAAACCCAGTGAAGCAACTGAGTACAAAGGAAACAGGAATAATAAAGGCATCACTGACCAGGAATATCTGGGCTTTATTGATACCAAAAATAAAAAAGAGGAAGAAGA…	689
LRP6	NM_002336	pMIR-LRP6_3	GACTAGTCTACATACATACCTCTTCTAATGTGTGACATGAATTTAATATCTTTCTGTTACCCACTGTGAATGTTAGGCTGTTTTCAAATTATCCACAAATTATTCTTGTAATCACCCAATATTTTTATGTGGGTCCTCTCTTACCCATTATGGATTAAGATAGTTTAACAAATTTAACAATGAGGATTAAATGAGAAGGCAAACTGTTAACTTCTCAGCTGTCAGAATTTGGGTGGAAGGGAATAATGGAAGCCTCTTTTGTGATCTGCCTGACCTGCTGTCATGTATGGTACTGGGGCTGCTACATCTTGAGCTATCAGGGCTGACCTGTGGAATGATTCTAGCACTTGCTCTGCCACCTTGCCAGAAGTTCGTTTCCTGCTTTTTACACATGTGTAG…	689
LRP6	NM_002336	pMIR-LRP6_4	GACTAGTCTGATTGTTGGAGACTGTAAGAATCAGGTGCACTTGATTTTGCATATAAGCAAATGGTAAATCTATCAGAATCCTAAAACAGACAAGCATGAACTCTTCCCATTGCTGGAACTAAGTGCCCACAGTGTCAGACAAAATGGACATTGAACTTGGATTCTGTGATACACAGGGCACTTGATGCTTAAATGAAGATGGAAAGGTTAGCAATACCTGGGTGTCAGTTAGAATTTGAGAATTCTATATGTTTACATATTTAAATGTGCATCTTGATCTGGTGGGCTTCCCATGTGGAGACTTGCACTCTAATTAACTAAGAAGAATATTGCCTTGTTGGATCTCAGTCCACGTGCTTGCACTGCGATGGCAATGGCCTCTTCTTCAAAATACTAATT…	689
LRP6	NM_002336	pMIR-LRP6_5	GACTAGTAAAAAAGAAAAGGGATTTTTAAATTTGGTGTATTAAATTCATTGTCCAAGGGGGAAAATGAATAATGTTTCATTAGATTCCTTATATGCAAAAGTATTTATTTTGAACATGTGTCCTAAAATATATGCACTAACTGATGTGATTAAAATTGTCCAAGAAATAAACTTGAGCATAACATACTTTGTGTGCACCACAGTAAGCTATTCTGCATTGAAGTGGTCTTTTATAACTAAGGCCTGGACTTTGCTCCAACAGAGTCGTGGTCTTCTGAATAGTGACTTAAGGAGTTTTGTTTGCTTAAGTCAGATAATAGCACATTCACAGGGAAACAAAGAGAGTTGGTGGATAGAATTTTCTGACTATTAATTTTTCTTCCATGAAATTTTATTATG…	689
LRP6	NM_002336	pMIR-LRP6_6	GACTAGTTGATTTTGAGGGTTGTATTTCTTTATCATTTAAAAATATCCTAAAGTCAGTAATTTATATGAAGGAAACTCATTCATTATTGAAGGTATTAAAAATAGCCATCATCTGTATTAGGTAGCAGTTTTGGAGGATCATCTTTTTCTTTTGCTATAAAGCCCTATTAATGAAGAATACTTCCAGTAGAGTTAATAGCTGTAGCTTACCTAGTGTGTTAATGAAGTGTGTTTATTTATGTGACTTGATACCAGTAGTCATAATAGAGACTGAAGAGGTATGCGTTAAGCACGCCTACTTCTATGCAGTAAACAGGCTGCAGCTGCCTAGATTAGATTCTTAGAAATGTCATATTTTGAATTGTTTTATTTCTTGTAGGGGAAGCTTTGTCCCACTTC…	689
LRP6	NM_002336	pMIR-LRP6_7	GACTAGTAGAAGCTTATAGTCAGGTGTTGTTTAAAACATTATCAGAATTCTTAAACCCAAGGAATTTAATTTTATTTGGTATTTCTTAAGCCTAAAATGAACCAAGAGAAAGATGATTTTAGAAAGTACTTGTAGTGAAAGATGATTTTAGAAAGTACTTGTAGTGCATGTGTGGCTTCTGACTTTTGGGATGGCACCATTTTATAATAGTTTCAAAATTTAGCTTTTGAAATTCTCAACATTTTATGGTAGAAGACTTTGGACCTCAAGTATAAAATTATACGTTTATAATTTTTTTAAAATTTAAATTATAAGTATTGTGAATTCACACTCTCAGGCTATTGTCTGACTTGATCTACGTCTCATAAAGCCTGTACCTGAGTGGAGTGGAAGGTGGAG…	689
LRP6	NM_002336	pMIR-LRP6_8	GACTAGTCGCGCTTTTGCTGAACTGTCCATTTTGGTGGTTGTGTTTTTCAGTCAAATATAAGCAGGATGGGCGATAGAGATATATTTATATATAGATACATATTCTATATATCTAATGCCTAAATATGGGTATTAAAGGGAAAATTTTTAAAGTCTGATTAAATCCAATATGACATGAAATTAAATATATGGATTAGTAAGGAAAAATGTTAAAAAGTAGAGAGGATACCAAGAAGATTAAACTGGACTAGCCTTATTTGCAAGTGAAGGATCTGGTGCTGCTTTCAGATGTTTATCTTTTATTTTTTTCCCTTAAGCTTTAATCTTCGTCATTGTCTTAAAGTCAACTGGTGTTTCTTGTTCATTGACTTTGGTACGATGGTGCTTTGCAAGGATGTA…	600
LRRK2	NM_198578	pMIR-LRRK2_1	GACTAGTGAGAGAAATAGGAATTGTCTTTGGATAGGAAAATTATTCTCTCCTCTTGTAAATATTTATTTTAAAAATGTTCACATGGAAAGGGTACTCACATTTTTTGAAATAGCTCGTGTGTATGAAGGAATGTTATTATTTTTAATTTAAATATATGTAAAAATACTTACCAGTAAATGTGTATTTTAAAGAACTATTTAAAACACAATGTTATATTTCTTATAAATACCAGTTACTTTCGTTCATTAATTAATGAAAATAAATCTGTGAAGTACCTAATTTAAGTACTCATACTAAAATTTATAAGGCCGATAATTTTTTGTTTTCTTGTCTGTAATGGAGGTAAACTTTATTTTAAATTCTGTGCTTAAGACAGGACTATTGCTTGTCGATTTTTC…	689
LRRK2	NM_198578	pMIR-LRRK2_2	GACTAGTCTCATATCTAGGAAAGACACAGAAACTCTCTTTGTCACAGAAACTCTCTGTGTCTTTCCTAGACATAATAGAGTTGTTTTTCAACTCTATGTTTGAATGTGGATACCCTGAATTTTGTATAATTAGTGTAAATACAGTGTTCAGTCCTTCAAGTGATATTTTTATTTTTTTATTCATACCACTAGCTACTTGTTTTCTAATCTGCTTCATTCTAATGCTTATATTCATCTTTTCCCTAAATTTGTGATGCTGCAGATCCTACATCATTCAGATAGAAACCTTTTTTTTTTTCAGAATTATAGAATTCCACAGCTCCTACCAAGACCATGAGGATAAATATCTAACACTTTTCAGTTGCTGAAGGAGAAAGGAGCTTTAGTTATGATGGATAA…	689
LRRK2	NM_198578	pMIR-LRRK2_3	GACTAGTTATTAAGGGTAATCAAATTCTTAAAGATGAAAGATTTTCTGTATTTTAAAGGAAGCTATGCTTTAACTTGTTATGTAATTAACAAAAAAATCATATATAATAGAAATCTTTGTTCCAGTGTTATCTCTTTCATTGTTACTTTGTATTTGCAATTTTTTTTACCAAAGACAAATTAAAAAAATGAATACCATATTTAAATGGAATAATAAAGGTTTTTTAAAAACTTGAGCTCG	240
LRTOMT	NM_145309	pMIR-LRTOMT_1	GACTAGTGGCTCCCACGACCCTAGTAGTCCTAAAGGCCTAAGCATAGACAGCATGGTTTGACAATAAATAATTTGAGCTGTTGAGCAGATGAGAAGTCACTTACACCTTGTAGAGATGTTCTCTAACTCAGGCAACTGCAAGTAGCTCTAGCCTTTTCTTTTCTTTTTTTTTTTTTTGAGACGGAGTCTCACTCTGTCACACAGGCTGGAGTGCAGTGGCACGATCTTGGCTCACTGCAACCTCAGCCTCCCAGGTTCAAGAGATTCTCCTGCCTCAGCCTCCCCAGTAGCTGTGATTAAAGGCGCCTGCCACCATGACTGGCTAATTTTGTTGTTGTTGTTGTTGTTTTGAGACGGTTTCACTCGTCACCCCAGCTGGAGTGCAGTGGTGCGATCTCA…	689
LRTOMT	NM_145309	pMIR-LRTOMT_2	GACTAGTCTAATTTTTTGTATTTTTAGTAGAGACGGGGTTTCACCATGTTAGCCAGGATGGTCTCCATCTCCTGACCTTGTGATCCACCCACCTCGGCTTCCCCCAGCTAATTTTTTATATTTTAGTAGAGACAAGGTTTCGCCATGTTGGCCAGGCTGGTCTTGAACTCCTGACCTCAGGTGATCCGTCTGCTTTGGCCTCCCAAAGTGCTGGGATTAGAAGCGTGAGCCACCACGCCCAGCCTTTTTTTGTATTTTTAGTAGAGATGGGGTTTCGCCATGTTGGCCAGGCTGGTCTCAAACTCCTGACCTCAGGTGATCTGCCCACCTCAGCCTCCCAAAGTGCTAGGATTACAGGATAAGCCACTGCACCTGGCCAGCTCTAGTCTTATTTTGCTG…	744
MANF	NM_006010	pMIR-MANF	GACTAGTTCTGCTCAATCTCTGTTGCACCTGAGGGGGAAAAAACAGTTCAACTGCTTACTCCCAAAACAGCCTTTTTGTAATTTATTTTTTAAGTGGGCTCCTGACAATACTGTATCAGATGTGAAGCCTGGAGCTTTCCTGATGATGCTGGCCCTACAGTACCCCCATGAGGGGATTCCCTTCCTTCTGTTGCTGGTGTACTCTAGGACTTCAAAGTGTGTCTGGGATTTTTTTATTAAAGAAAAAAAATTTCTAGCTGTCCTTGCAGAATTATAGTGAATACCAAAATGGGGTTTTGCCCCAGGAGGCTCCTAGAGCTCG	322
MAOA	NM_000240	pMIR-MAOA_1	GACTAGTAGTTCTGTTCTTATGCTCTCTGCTCACTGGTTTTCAATACCACCAAGAGGAAAATATTGACAAGTTTAAAGGCTGTGTCATTGGGCCATGTTTAAGTGTACTGGATTTAACTACCTTTGGCTTAATTCCAATCATTGTTAAAGTAAAAACAATTCAAAGAATCACCTAATTAATTTCAGTAAGATCAAGCTCCATCTTATTTGTCAGTGTAGATCAACTCATGTTAATTGATAGAATAAAGCCTTGTGATCACTTTCTGAAATTCACAAAGTTAAACGTGATGTGCTCATCAGAAACAATTTCTGTGTCCTGTTTTTATTCCCTTCAATGCAAAATACATGATGATTTCAGAAACAAAGCATTTGACTTTCTGTCTGTGGAGGTGGAGTAGG…	689
MAOA	NM_000240	pMIR-MAOA_2	GACTAGTGCTAGCTTATTTGTATTTTTCCTCTTTCACTTCTTATGGAGGAGAGTGTTTAACTGAGTTAGAATGTTGAAACTGACTTGCTGTGACTTATGTGCAGCTTTCCAGTTGAGCAGAGGAAAATAGTGGCAGGACTGTCCCCCAGGAGGACTCCCTGCTTAGCTCTGTGGGAGACCAACTACGACTGGCATCTTCTCTTCCCCCTGGAAGGCAGCTAGACACCAATGGATCCTTGTCAGTTGTAACATTCTATTTCAACTTCAGGAAAGCAGCAGTTTTCTTTTAATTTTTCCTATGACCATAAAATTAGACATACCTCTCAACTTACATATGTCTTCAACATGGTTACCTCTGCATAAATATTAGCAAAGCATGCCAATTTCTCTTAAGTACTG…	689
MAOA	NM_000240	pMIR-MAOA_3	GACTAGTTGTAAAATACTTCTTTTTACAATGTATCAACATATTTTTATTTAAGGGGAATTAACAATTGCCAGGGAAACCAGCCAACCCAAGTTTATTATATCATTAACCTTATCATAAATTCAAACCTAAGTTGCTGGACCCTGGTGTGAGGACATAAATCTTCCAAAGTTTTGCCTATCCTAAGAGCTGCATTTTTCTACTGCTCTTTACCTTGCATTTTAGCTAATTTAGGAGTTTTGAGAATGTATTGGATACGCTCCAGTACATAAGGAGTTGCCGCATATTATATCAGACTGCTTTGAGAAATCTCATCCCTAGTCTATTGCAGTTGTTTCTATTAGCTTACTGATTAACTCAGTCCTGACACACCTTTTGGGAAATGCTGATTTAAACTTCTT…	689
MAOA	NM_000240	pMIR-MAOA_4	GACTAGTCTGAACCAGAGAAATGAAAGTCAGTTTAAGAGGCTGATAGATCTTGGCCCTGTTAAGGCATCCACTTCACAGTTCTGAAGGCTGAGTCAGCCCCACTCCACAGTTAGGCCAAGAATTAGATTTTAAAACTTCATCTGTCTGTCCCAGTTAACTGTTAAATAAGGCCTCATCCTCCACTGAAGAGTATGGATTGAAGGATTGTGAACTATGTTTAGTGTGATTGTGAACTTGGTGCCTAATGTTCCATGTCTGAAGTTTGCCCCAGTGCTACACGTTGGAGTATACCTATGTGTGTGCTTTGCCACTGAAGTAAGATTTTGCCTGTATGGTACTGTTTTGTTTGTTAATAAAGTGCACTGCCACCCCCAATGCAGAGCTCG	387
MAOB	NM_000898	pMIR-MAOB_1	GACTAGTAGAGAGAGGGTGTCTGTAATCACACTCTCTTCTTACTGTATTTGGGATATGAGTTTGGGGAAAGAGTTGCAGTAAAGTTCCATGAAGACAAATAGTGTGGAGTGAGGCGGGGAGCATGAAGATAAATCCAACTCTGACTGTAAAATACATGGTATCTCTTTCTCCGTTGTGGCCCCTGCTTAGTGTCCCTTACCTGGCTTAGCGTTCTGTTTCACCAGTTTCCAAGTTTATTGCCCTCAAAATCTTTAGAATAGTTAAATTGGCTTGTTTAAGGTTCTTGCTGCCCCACAACACACCTTGCCCATGCACAAGGAATGAATTTTTTCCTACCATTATGGCTTTGTGCTTGTTCTTCCTCTTACCTGTAATAGCCTCACCTTCCCTAGTTCTTT…	689
MAOB	NM_000898	pMIR-MAOB_2	GACTAGTGTTTACTCTGTGCTAAGTTGTCTTACACTTCTCAAATGCTACTCAGTATATAGCCTTAAGTCTTACTGTTTTGTGCGGTGTGTCTCCAGCTGATTTTAACTTTTTTGATGGTAGAAATTTTATCTCTTCTTCCTTTTGTATCCTCCATTGTATCTTCATACAAAGGACAGTACACACTTGGGTAATTAAAAATAAAAGTTGATTGACCATGAGCTCG	224
MAP1LC3A	NM_032514	pMIR-MAP1LC3A	GACTAGTGCCCCTGCCTGTCTGCCCATCTGCCCCTCACCCACCCGAGGCTCTGCCCACCGCCTGGACCTGCCCACCCCTGAAAGACTGGCCCCTGGCTCCCCGCCCCTCGGTCTCCACGTGGTGTATGGATCTGTGGTCATTGTCCCTCTGCAGAATAAAGATTGCTCAGGCCTGCCTGGCGAGCTCG	188
MAP1LC3B	NM_022818	pMIR-MAP1LC3B_1	GACTAGTAACCAGAAAAAATGCAGCTCTTCTAGAATTGTTTAAACCCTTACCAAGGAAAAAAAAGGGATGTTACCAACTGAGATCGATCAGTTCATCCAATCACAGATCATGAAACAGTAGTGTTCCCACCTAGGAGTGTTAGGAAGTTGTGTTTGTGTTTCAAGCAGAAAAACTGAAATCCAAGTGAGCACATTCAGCTTTGGAAACTATATTATTTAATGTAGGCTAGCTTGTTTTCAAATTTTAAAAGTTTAAAAATAAAATACTTTGCATTCTAAGTTGCCAATAAAATAGACCTTCAAGTTATTTTAATGCTCTTTTCTCACTAATAGGAACTTGTAATTCCAGCAGTAATTTAAAGGCTTTCAGAGAGACCCTGAGTCTTCTCTTCAGGTTCA…	689
MAP1LC3B	NM_022818	pMIR-MAP1LC3B_2	GACTAGTTTCTCTAGATAGTTACACACATAAAGACACCACTCAAAAGGAAACTTGAATAATTTATAATTTTGATCGAGTTTCTTAAAAGACCCTGGAGAAAGAGTGGCATTTCTTCTGTTTCAGGTTTTGTCTGAGTTCAAACatGTGCCTGTGTTGTTACGGAAAGCAGCAGTGTACCAGTGTCACTCTGGAGTACAGCGGGAGAAACACAAAATAGTATAACTGAAAACATTAACATTCAGACACACTCCCTTCTGCCTTCCGGCTTAAAGCTGTGGATGATCCACGTTTTTGTTTTTTTAATGTTAAATGTGTAACTCAGTATTACTGAAAAGGTACCCACATTTTGAATAGTAGTTATCACTCTTAGGTCAGACAGCCATCAGAATTCTCCCACA…	689
MAP1LC3B	NM_022818	pMIR-MAP1LC3B_3	GACTAGTGTATACGTTAGTGAAAGCTGTTTACTGTAACGGGGAAAACCAGATTCTTTGCATCTGGGCCCTCTACTGATTGTTAAAGGAGTTCCTGTCACCTGCTCCCCCCACCCCCGCATGCGTCTGTCCACTTGGCTAACTTTTAATATGTGTATTTTTACATTATGTATATTCTTAACTGGACTGTCTCGTTTAGACTGTATACATCATATCTGACATTATTGTAACTACCGTGTGATCAGTAAGATTCCTGTAAGAAATACTGCTTTTTAAGAAAAAAAATAACATGCTGAGGGGTGACCTATATCCCATGTGAGTGGTCACTTTATTTATAGGATCTTTAAAACATTTTTAATGAACTAAGTTGAATAAAGGCACAATTAAAAACTGTCATCAAA…	406
MAPK10	NM_138982	pMIR-MAPK10_1	GACTAGTCTAGCCGCCTGCCTGCGAAACCCAGCGTTCTTCAGGAGATGATGTGATGGAACACACACACACGCAGACACACACACACACACAAATGCAGACACACAACATCAAGAAAACAGCAAGGGAGAGAATCCAAGCCTAAAATTAAATAAATCTTTCAGCCTGCTTCTTCCCCAGGGTTCTGTATTGCAGCTAAGCTCAAATGTATATTTAACTTCTAGTTGCTCTTGCTTTGGTCTTCTTCCAATGATGCTTACTACAGAAAGCAAATCAGACACAATTAGAGAAGCCTTTTCCATAAAGTGTAATTTTAATGGCTGCAAAACCGGCAACCTGTAACTGCCCTTTTAAATGGCATGACAAGGTGTGCAGTGGCCCCATCCAGCATGTGTGTGTCT…	689
MAPK10	NM_138982	pMIR-MAPK10_2	GACTAGTTAAGAAAACATGTAAAGGGGGAATATATGGGGGGAGTGAAATCTCTCAGACCCTTGAAGATGTAGCTTCCAAATTTGAATGGATTAAATGGCACCTGTATACCAATTTGTAGAAAGAACATATGTGATACTTATGTAAAGTGTGGGGCGAGTGGGTAACAGTTTTCAGGCACAAAATGGTTTGGCCTTCTGAAGGCAGGTGTGAATAAAAGCTGAGAGTCTTTTCTGTGACAGTAAAGAGTAGGAGAGACTGGAGGGTAGTGTGTGGTGTGGACTAAGACTGAAAGGAGGTTATTACCCAGATACTAGGAGACACTGGTGTCCCTGTTTTAGAGATTTGGCTCTATACCCATTTGTCATTTCTCAATTACTGGTCACAACAAGAGGCCACTG…	689
MAPK10	NM_138982	pMIR-MAPK10_3	GACTAGTAACCCCCAAACCACAGTGTGAGTCTCAGGTTAGCATTTGAAAACATCTCCAGAGACATTGTTATTCCTCAGGAGTTTCCCTGACTCCTTAATGTGGCTGATGTTTCATGTTTATTTATTTATTTTAATAAGTATGAGCAATCGAAGGGCTGATCATCTGAGTTTTGTACTGCAGTAGATGTAAGAGCAATAACTCTGCCCATAAATTTACTGCTGCCAAATAGTTTTAGCAATATGAGTTTGTCTTAAAAGCCATGAAGCATTAATGTCAATGTTTAGCAAAATCTCCAGAATTTAGCTTAAATTAAATTAAATGAAAGTGCTTTCCTGAGCACTTAAGGAGGCACTGTGAAACATCTTGGTTATGTACAAGGCAATACCAAGGTGATCTCA…	689
MAPK10	NM_138982	pMIR-MAPK10_4	GACTAGTGACCACAGGGAACTGCACCCACCTGCACCATCGCCATGCCAGTGGTGCTGCCATTCTGAGATTATTTCACACAGTCAGATTCAGTACACGCAGTCATTTGTTTAAAATAAATAGAAGAACATTCCTTTGTGCAGCTTGTCCCCTGGAATAAAAATGGCCCATTTTCTCTATTTTGCTACCATTTTTTTTCTGGTTAATATTGCAGATAACCTGATTGTTAAAAATGCCTCCTCAGTCACTTGAAATCCCTCTCTTTCATATTCCTGTTTTTTTTTTTTTTTTTTAAAAACTTCTCCTCTCTGTATCTCTAATTCTTTACTGATTTTCTTTCTCGGTACTTTTCTCTTGATATATCTGTGGCTTCTCCCCTCCCTTACTTTATACCACATGGG…	689
MAPK10	NM_138982	pMIR-MAPK10_5	GACTAGTCTTGGGAGCTGGTTAGCTTTAGCCAGATTTCCCTTATGGACAAGAGAAAAATGGAACAAATTCCTTGAATATAAGTATCATTTACAAATAGAGGTAAGGATTTGGCCCCCAGAATTTTTGCAGGATCAGTTTTATTAGGTGATTAAAGCAAGGCAGATGATGGAACAACAAAGAGAATCACCACTGTAAAAGCCCCCCAGTCCTTTGCCCACTAGGTCTGCTTTCCTATAATATGTCTAGGAGGTGATGATATTATCAAATTCACAGAATATAATATGTTCTGCATTCACTTGTCTGTCTTAACACACACACACACACACACACACACACACACACACACACACCCCAAATATTTCTTAAATAGTCACCTGTTATTTCCCAAGAACATCCCA…	689
MAPK10	NM_138982	pMIR-MAPK10_6	GACTAGTCCACCACTTTACTATTAATATGTCTTTACTATTTTTATATGTGTTTTGTGGGTCAGCGTGTTCAATTTTAAATAGGAATACACTAGCCTTACAACGGAATTTCTTCTTGTGGAATAAAAACTGATAATAACCTTTCATCTTCAAGAATCTGATGACTGAGTTTTGTAGGAATGTACCCAACAGTTGGACCAGAGCCTGGCCAGTTCCCACCAATTGGAGTAAGCTATTTAATTGAGGGTTAAGAAGCTCGATAGTTTTTTCAATCTGTTATCAGAAAAATATTATCTAAAGACACTGATAGCAGCTGACTGGTAAAACTGAAAGTTGGCCTTAGTAAATGGAACATGTAAAAAATAGATAAAAATATGTAAAACCTTTTATGTCCTGTCAAG…	689
MAPK10	NM_138982	pMIR-MAPK10_7	GACTAGTTCCCCACTCACAATCCCCCACACACATTTTAATTATAAGAGTTCAACATTTTCCACAGATATCATTAAGCCAAGCAAGGAAACTCCTCTCTGTAAAAACAACAAAAAAGTTGCAATGTAAATAGTTATTTTAGCTATTTTCTTTGTGATTAGAGGATAAGATTTTGTTATTTCTTTTGGTACTTAGTCCTTTAACTATCTGAAAATGGCTCACTTTGACCTGTTTCTTTGGTCAGCCAAACTGAAGTGAGGGGCCTCTGTTTATATATAGAATCTTGTATATGTAACTTTACTTATGTGGGACCAATGGCCAGTATATTCTAATGGACACAAATCTCCCAATCCTTATGTAGGATTATCTGTTCACCTTGCCATGTCCATCTTGCAATGAGA…	689
MAPK10	NM_138982	pMIR-MAPK10_8	GACTAGTGCTTAATAAGGATTTGAAATCGTTCAAGTCATTTCTGTGTTCTTTCTCACACCCTTTCCTTTCTATTTTGTCTTCTTTTATTTTCAAAATGTCTGTGGAACAAGAGGATGAATCGGGGGAGAACTTCTGCTTCTTTTGACTCTTTTTAGGTAATATGGAGTCAATATATTATGATTTCTGTTTCTTATGGATTATTAAAATCAGAGGAAATCTGCTTCTCTCAACGAGCTCG	689
MAPK11	NM_002751	pMIR-MAPK11_1	GACTAGTGGTGCTGCCCAGCAGCCCCTGAGAGCCTGTGGAGGGGCTTGGGCCTGCACCCTTCCACAGCTGGCCTGGTTTCCTCGAGAGGCACCTCCCACACTCCTATGGTCACAGACTTCTGGCCTAGGACCCCTCGCCTTCAGGAGAATCTACACGCATGTATGCATGCACAAACATGTGTGTACATGTGCTTGCCATGTGTAGGAGTCTGGGCACAAGTGTCCCTGGGCCTACCTTGGTCCTCCTGTCCTCTTCTGGCTACTGCACTCTCCACTGGGACCTGACTGTGGGGTCCTAGATGCCAAAGGGGTTCCCCTGCGGAGTTCCCCTGTCTGTCCCAGGCCGACCCAAGGGAGTGTCAGCCTTGGGCTCTCTTCTGTCCCAGGGCTTTCTGGAGG…	689
MAPK11	NM_002751	pMIR-MAPK11_2	GACTAGTTATGTCAGGGCACATGTGATGTGGTGCGTGTGAATCTGTGGGCGCCCAAGGCCAGCAGCCATATCTGGCAAGAAGCTGGAGCCGGGGTGGGTGTGCTGTTGCCTTCCCTCTCCTCGGTTCCTGATGCCTTGAGGGGTGTTTCAGACTGGCGGCTCCAGTGGGCCAAAGGGCAACCACATGAGCATGGGCAGGGGCTTTCTCCTTGGATGTGGGACCCACAGCAGCTTCCTGAGGCTGGGGGTGGGTGGGTGGGTGGTTTGGCCTTGAGGACGCTAGGGCAGGCAGCACACCTGGATGTGGACTTGGACTCGGACACTTCTGCCCTGCACCCTGGCCCGCTCTCTACCTCTGCCCACCGTTGTGGCCCTGCAGCCGGAGATCTGAGGTGCTCT…	604
MAPK12	NM_002969	pMIR-MAPK12	GACTAGTAGATCTCTGGGCTCCGGGGTGGCAGTGAGGACCACCTTCACCTTCCACCTGAGAGGGGACTCTCGTTGCCACCTTGACCTTGGCTGGGGCTTGCATCCCAAGGCATCCATCAGAGCAGACGCCCGGGTTCCATGGACCCTCCTCCCCACGGCCATGCCTCTGCTCTTGGGCGCCCATCATGGAGGAGCACCTGAACTTTCTGGACAAGACCTCTGGCCGACCTGGGGATGGCCTCTGATCCCTGGAGCAGTGGCCCACTTGCCCGGTGCTCTCAGAAACCTCAGAGCTGGTGGGGCTCCAGATCAGGCCTTGGCCTCTGAGCCCTGCCTGCTCTGGGCCATGCAGAGGAAGGACAGAGGGTGGGCGCAGGGCACCAACTCAGGGACATCCCC…	512
MAPK13	NM_002754	pMIR-MAPK13_1	GACTAGTGGACTCATCTTGCATGGCACCGCCGGCCAGACACTGCCCAAGGACCAGTATTTGTCACTACCAAACTCAGCCCTTCTTGGAATACAGCCTTTCAAGCAGAGGACAGAAGGGTCCTTCTCCTTATGTGGGAAATGGGCCTAGTAGATGCAGAATTCAAAGATGTCGGTTGGGAGAAACTAGCTCTGATCCTAACAGGCCACGTTAAACTGCCCATCTGGAGAATCGCCTGCAGGTGGGGCCCTTTCCTTCCCGCCAGAGTGGGGCTGAGTGGGCGCTGAGCCAGGCCGGGGGCCTATGGCAGTGATGCTGTGTTGGTTTCCTAGGGATGCTCTAACGAATTACCACAAACCTGGTGGATTGAAACAGCAGAACTTGATTCCCTTACAGTTCTG…	706
MAPK14	NM_001315	pMIR-MAPK14_1	GACTAGTGCACCTGGTTTCTGTTCTGTTGATCCCACTTCACTGTGAGGGGAAGGCCTTTTCACGGGAACTCTCCAAATATTATTCAAGTGCCTCTTGTTGCAGAGATTTCCTCCATGGTGGAAGGGGGTGTGCGTGCGTGTGCGTGCGTGTTAGTGTGTGTGCATGTGTGTGTCTGTCTTTGTGGGAGGGTAAGACAATATGAACAAACTATGATCACAGTGACTTTACAGGAGGTTGTGGATGCTCCAGGGCAGCCTCCACCTTGCTCTTCTTTCTGAGAGTTGGCTCAGGCAGACAAGAGCTGCTGTCCTTTTAGGAATATGTTCAATGCAAAGTAAAAAAATATGAATTGTCCCCAATCCCGGTCATGCTTTTGCCACTTTGGCTTCTCCTGTGAC…	689
MAPK14	NM_001315	pMIR-MAPK14_2	GACTAGTTGCAGCTGCTGAAGTTCTGAGCCGGGCAAGTCGAGAGGGCTGTTGGACAGCTGCTTGTGGGCCCGGAGTAATCAGGCAGCCTTCATAGGCGGTCATGTGTGCATGTGAGCACATGCGTATATGTGCGTCTCTCTTTCTCCCTCACCCCCAGGTGTTGCCATTTCTCTGCTTACCCTTCACCTTTGGTGCAGAGGTTTCTTGAATATCTGCCCCAGTAGTCAGAAGCAGGTTCTTGATGTCATGTACTTCCTGTGTACTCTTTATTTCTAGCAGAGTGAGGATGTGTTTTGCACGTCTTGCTATTTGAGCATGCACAGCTGCTTGTCCTGCTCTCTTCAGGAGGCCCTGGTGTCAGGCAGGTTTGCCAGTGAAGACTTCTTGGGTAGTTTAGA…	689
MAPK14	NM_001315	pMIR-MAPK14_3	GACTAGTCACTCCCAATAACTAATGCTAAGAAATGCTGAAAATCAAAGTAAAAAATTAAAGCCCATAAGGCCAGAAACTCCTTTTGCTGTCTTTCTCTAAATATGATTACTTTAAAATAAAAAAGTAACAAGGTGTCTTTTCCACTCCTATGGAAAAGGGTCTTCTTGGCAGCTTAACATTGACTTCTTGGTTTGGGGAGAAATAAATTTTGTTTCAGAATTTTGTATATTGTAGGAATCCTTTGAGAATGTGATTCCTTTTGATGGGGAGAAAGGGCAAATTATTTTAATATTTTGTATTTTCAACTTTATAAAGATAAAATATCCTCAGGGGTGGAGAAGTGTCGTTTTCATAACTTGCTGAATTTCAGGCATTTTGTTCTACATGAGGACTCATAT…	689
MAPK14	NM_001315	pMIR-MAPK14_4	GACTAGTTTTATTGCAGTTCAAATCCTCACCATCCACAGCAAGATGAATTTTATCAGCCATGTTTGGTTGTAAATGCTCGTGTGATTTCCTACAGAAATACTGCTCTGAATATTTTGTAATAAAGGTCTTTGCACATGTGACCACATACGTGTTAGGAGGCTGCATGCTCTGGAAGCCTGGACTCTAAGCTGGAaaTCTTGGAAGAaaTCTTCGGTTTCTGAGCATAATGCTCCCATCTCCTGATTTCTCTGAACAGAAAACAAAAGAGAGAATGAGGGAAATTGCTATTTTATTTGTATTCATGAACTTGGCTGTAATCAGTTATGCCGTATAGGATGTCAGACAATACCACTGGTTAAAATAAAGCCTATTTTTCAAATTTAGTGAGTTTCTCAAGT…	689
MAPK14	NM_001315	pMIR-MAPK14_5	GACTAGTGAGTGGCCGAAATGACAGGGCTCAGCAGACTGTGGCCTGAGGGCCAAATCTGGCCCACCACCTGTTTGGTGTAGCCTGCTAAGAATGGCTTTTACATTTTTAAATGGTTGGGAAAGAAAAAAAAAGAAGTAGTAGATTTTGTAGCATGTGATGTAAGTAATGTAAAACTTAAATTCCAGTATCCATAAATAAAGTTTTATGAGAACAGAGAGCTCG	223
MAPK15	NM_139021	pMIR-MAPK15	GACTAGTGCCGCCCTACTCCCTTCACCTGGCCCTCTGTTCCTGCCCCAGCCCCTTCCCCAGACCCCTCTCCAGTCTCCTGCACCCCTTAGCCCTCCCTGCTTTGCCTGGCCCGTTGAAGTTCCAGGGAGCTTGCCCGGGTCTCCTCGGGGGAGCAGATGAGGGCCCTGCCCCCGCCCCACTGACTTCCTCCAATAAAGTCATGTCTGCCCCCAAGAGCTCG	221
MAPK8	NM_139046	pMIR-MAPK8_1	GACTAGTTCAATGGCTCTCAGCATCCATCATCATCGTCGTCTGTCAATGATGTGTCTTCAATGTCAACAGATCCGACTTTGGCCTCTGATACAGACAGCAGTCTAGAAGCAGCAGCTGGGCCTCTGGGCTGCTGTAGATGACTACTTGGGCCATCGGGGGGTGGGAGGGATGGGGAGTCGGTTAGTCATTGATAGAACTACTTTGAAAACAATTCAGTGGTCTTATTTTTGGGTGATTTTTCAAAAAATGTAGAATTCATTTTGTAGTAAAGTAGTTTATTTTTTTTAATTTCAAGTGATGTAATTTAAAACCTAAGTTGTGTTTCAAAACAGCAACAAAACTGTATTGTATTTTTTTTGCTGTAATTAACTGTATAATGTAAACCTAATTATTTTATC…	689
MAPK8	NM_139046	pMIR-MAPK8_2	GACTAGTATTCAGGAATAACTACTGTAAATGATGAACGTGTTAGGAGACCTCCAATATTTGCTACTTGCCAATCCTAATTTAGTTACAAGAATTGGTAGGCAATCCTACTTAATTTTGGCAAAAGCCCCGTCATCTAAATGGCAGAATAACTCAGAGCATGTCTTTGAAGATGCTGGGCGTCTACCACCACCTTATGTCCCCACCCTACCCAACAAAAATAAGTAAAAAGAATATGGTGTATTCTACAAATTTGTGGCATGCTCAAAGTTTATGATCACATAAAGGCAAGAGGATACTTCATGAATAATACATTTCAATGCAAATAAACAGATGGTTCACTTCTACTAGCTATGAGCCTGTTTTTGTATACACTGAGTTAATCTACTCAGGCTGTAGGT…	689
MAPK8	NM_139046	pMIR-MAPK8_3	GACTAGTGGATATCATTTTCTAAGGACTGTTTCTTCACATTGAGCAGAGCAGGCATAAATGGTGGTTATTTAGTCTAAGTCTTTTATTTTTTTATACCTGATTTTCAACATAACACGCAATGTGGATGTCGAGTAGTGTTAAGAATGGTGCTGCTCCTGACAAGTGTATGTTAACTGTTTACATTTTCTATCTGTAGAATTATTTCTCTATTACTGAACTTTTCCTAAGTAAAATGTCTTTGAAGTCTCGTTATTTCTGAAATACGTTGTCTGTAATAGACCCAGGCACCTTTTAAATTATCTCTGGAACAAGAGGGATTTCATGTAATGAACTAGGAAATGCATACTCACATAAGCAACAAGGTTCTAGGCAGAAAGCCCCTTGGAATTTGTGACCAA…	689
MAPK8	NM_139046	pMIR-MAPK8_4	GACTAGTAATTTGATTAGGCAAATTAGAGTTCTAAGACACTTCTTGAATTGTAGACAGAAAATATTGGATTCACAATTTCAGCAGAAATTTGAGAATGAGTGTGTTTATATTAATTTCACAATTAGCTGTATTTTCTGTAGCATAGATTATGTCACTGTTGCACTTTCACAGCAGACATGCTTTCAGAAGGTTCTCATATTTTATGTTTGATTGCTGATAAGCCATCTCTATTGATACAGATTTTGGTTAAGTAAGGAAAACCAGGTGTGTGTCTGTATCATTTATTGTAAATGCCAGCTGCCACTTGCCAACCATCATGTTCAGTTCAATTCAAAGAAAACAAACTCTCATTACTTAGTGTAAACTAAAATACTTAACAAATTATATCCTAAAAACAA…	689
MAPK8	NM_139046	pMIR-MAPK8_5	GACTAGTCTATCAGAAAGTTATTTTGACCAAGATTTTTATTATCTTCATAGATTCAGAAAGAGATGCTAATTCTGTACCAATGTCTTCCTGGTTACTATTCTCTTCCCTCTAATATATACTGGCCATTTGTAAAACCATTGTGTTGTTGGGATCACTTAGTTATACTATACGCAGATAGAGCATCTCAACTCTGTCATAGTGTTTGCTGAACAGTTTTCAGTGTCATGCACCTTTGGCTGCTAATTGTTCCTGACGTGCACTCTTCCGAGTTGGTAAAGGCACAGTGTGTTCATGCCAGACTTCTAAGAGAAACACCAGCCTCTTAAATCAGAAGCCTACACACAACCCCCTTAACAATCCAAAGAAGCTTGATGGTGTGCAAAGAAGCATCCTGCCAG…	689
MAPK8	NM_139046	pMIR-MAPK8_6	GACTAGTTAGTTTGTGAGTGTTGTTCATTAGTTACACATTAGCTATAGAGTGGATGCATGAAGCCCCATGACACCAGTAAACTTCTCTTACCAGTAGGTAAACCAAACACCATTCTGTCATTAGCAGCCCTCTTAAATGTTGCCTCTCCGTATCCTGTTGCATTTTTGTGTGCATTGTGTTTCTACTGATCTCTCTTAGGTTTTTACGGAATCAAAGGAAACTAATTTTTCCTTAATAGCAAGAAAGATGAAGAGGTAAAGGGCATTGAAGCAGAAATGTATAGTTTGGGGTACGATTAGAAAACTCGTAAGGAAAACAGAAGTCCTAATTTCAAACTGACTGCTCTTCGTTAAGTGCTCTTAAGGAGAGTCTAGTAACAGTAACACTTTCTGGCCATT…	689
MAPK8	NM_139046	pMIR-MAPK8_7	GACTAGTTTACATCAGTAAGAGACACGTGTAAAATCTTTGACTGTATGTCTTGCAAAATTGTGCTCGTTGACATTATTACTGTTTTTGTAAGTAGAAACCTGCTCGTGATATCGGTCCATTTACATTTTACAAAAGGAGTAAATCTTAGTAAAAATTTTACGAAGAAATAAATTACTTTTGTAGGCCCAATATTTGGTATATTTTTGAGAAGCTGTTAATCTTTTAGCTGAATAATGAAGTTAGACTGAATTACGTGTCTCCCTGGACTGTGACATCTATTTTCTCATTACAGTTTATCCTGGTCAGCAGGGTGTCACACCTGGAAACCTGAGTATGATAGCTGACATTTGCTTTTCTCCCTCTGCGATGTCATTCCTCCTCCATTCCTCTCCTTCCCT…	609
MAPK9	NM_002752	pMIR-MAPK9_1	GACTAGTTAGGTTAGAAATAGCAAACCTGTCAGCATTGAAGGAACTCTCACCTCCGTGGGCCTGAAATGCTTGGGAGTTGATGGAACCAAATAGAAAAACTCCATGTTCTGCATGTAAGAAACACAATGCCTTGCCCTACTCAGACCTGATAGGATTGCCTGCTTAGATGATAAAATGAGGCAGAATATGTCTGAAGAAAAAAATTGCAAGCCACACTTCTAGAGATTTTGTTCAAGATCATTTCAGGTGAGCAGTTAGAGTAGGTGAATTTGTTTCAAATTGTACATGTGACAGTTTCTCATCATCTGTAACTGTTGAGATGTATGTGCATGTGACCACAAATGCTTGCTTGGACTTGCCCATCTAGCACTTTGGAAATCAGTATTTAAATGCCAAAT…	689
MAPK9	NM_002752	pMIR-MAPK9_2	GACTAGTCCAAGACACTTATGTGGACATCTTGTTTTCTTTAAACTGTCTTGTCTGGGATGATTGTACATTCAGCTTTACTGCACGATACAATTTTAAGTTTTGCTTAGTGCTGCTTGAAATCCTAGCTACCTTATCTCTTTTCTTCTTGGTCTTCTAGACTTCTTATGAATTTAAAATGCTACCTAGAACTTCACCTTCTTTATTAGGTGCGTAACACTCCATCTTAATTAAATATGATGGCAGATAGGTTCCTGCATCCATGGCCTAACGTTGGAGTGGAATTTTACAAAATGCTCACTAGAGATCACTGCAGTCATTTCCTAAGTGCTTCCTTTGCCACAGACTGGCCTGGGTCCTTTATTTACCTTCCCTCATTCACTTTCCCTCGGCCAATACCA…	689
MAPK9	NM_002752	pMIR-MAPK9_3	GACTAGTTCAGTAAATTATTCAGAATTCATGAAGATGCTGAGTATGTTAAGTGTCACTGCAGGAACGGAGCTGTGGTGATCACGTTTTGCCTGCCTGTGCCCATGTCTCTTCCCTTGAGCTTATTCTGTTGCTGATTCATATCTTGTGTTCAATTATTTTGGAAGCTTTTCAGTCGACATTCTGTAGAGTGTGTTCTGAGGAGGAACTGTGATAAGAAAGTTTATTATAAATATTATGTAAAATATATGGCTCTCTCTGCACCAGTTATATCTTATTGGTTGGTCATATCACTGGAAACTGGAACCTTTGATTAGCAAAATTAATATTGAAATAAGAAATAGTTCTTTTATATTGTGTCATTTGGACACTTTCAAGTACAAAATGGTAATAATAACTTG…	689
MAPK9	NM_002752	pMIR-MAPK9_4	GACTAGTCCACAGATGGAGCCCGTGACGGTGTGGAGGGTTTCCTGGAAAGGCCATCTTCCACCAGGTAGAGGCGAGCGTGCCTAGGACAGGCCACAGGGCTCCACAGAAATACCTCACCCCAGCTTCAGGGTTCTCTCTCCTGAGCCTAGATTTGCCAGGGTCTTGGTGCCACGCAAATGGTTTCAAACTGATCTCTATGGATAAATGCTGATGTTGGTTAAAGAACTGAAAAATGTGCTCAACTGTTTCATCTTTTCTATTTTATTTTTGTAATTTATATTGTACACAACCCAGGAAGTAACTATTTTGGACATGTATTTTTATAAACCAGGTAATTTACTATTATCCTGGAATTTAGACTAGGTTTGTTTCATTTGTTGACTTAGTTTCCAGCCAAG…	689
MAPK9	NM_002752	pMIR-MAPK9_5	GACTAGTTTTAATGCTGTGTAAGTAGCGATAACCACGTACGAGTCTGTCTGGTTGATTTCTAATGTGACTCCTCTGGTATTTCCTCCTGGTAATAAATACAAGTGTGACCTTTCAGATTGCATATCTCAAAAGTAACATTGCTAATGTTTTATAATAAAATATATTATGTGTGTTTTGGTTGGTGAAAATAATACAGACTACATTTTAAAAGATAAATGTATAGCATGTCCAATTTTTGTGTGTTTTTACATGGCAATTAGATATTTCTCCATCACCATCTCTGATGACAGATTTAACATGAACACAGATAGATGATAAAGTGTCATGCTTTTGATCAATATTAGCAAGAGGTTTCACACTGAGAGGCAGAAACATTGCTGTTTGTTCTCTTATTGAAA…	675
MFN1	NM_033540	pMIR-MFN1_1	GACTAGTCAATAGAGATTGCTTTGGTGACCATGATAGGAGGAAACGAAACTTGTAAGATTGGAACAGTTGTTATTTTTATGAAATTACTTTAAATATGAATTGTACTAACTGTACCTAAATAGCAAAGCCCTGTGTAGATTCTGGTAATGATCTGTCTCAGGGTATGTGTATTTTTGAAGAGTGTTATGTCCTTAGTTTTAATTTTGAGTAAAGAAAAGGCTAAAATCATGAATTAGTTACAAGCAACAGTACCAACTTATGTGACCCCTGAGGGGTGGGGCTGTGAAATCTTAATTTGTTTTTGATTCTGAAAAACTCTGCTTCCTGGCATCCAGGAGTTAGAGATTGAGCCTTTCATCTTCTTTCTCAAAACATGTTTTTGATGCTTTCTTTCATGG…	689
MFN1	NM_033540	pMIR-MFN1_2	GACTAGTCTTTGCTCCCATTATGATTCCAATAAGGAACGCTTTCCTAGTGCAATTTTAGGAGTAAAGTTTGAAGAGATAAAAATAGCCAAAGATAGGAGACGTCTGAATTTTGAATGATAAACAGTGATGTTTTAAAAAAGCTGTTGTTCTTCAGGAGGCATTTGCCTAGGATATTGCTGGATTATACCCCATTGGAGGCTTTTAATTTTATTTGTATGAATTTTCCAGGATTTCATTAAAAATTATTATTGTATTTTTTACCTTAATGAAAGATTTTGGGTTCAAATATCTTTCTATATTAAAAGCTGATTGAGTCTGTACATATGTAAATTATGCCTAGTGGAGGTTCTGTTGACTTTCTTCCCCACTGTGGAAGAGGCCAGTTTTGCCTCCATTTG…	689
MFN1	NM_033540	pMIR-MFN1_3	GACTAGTGGGAACGCAGTACATTTGGCCACATGTAGTTTATGTTTCCTTTTCATGGGAGGGATAAAATTTAAAGCTTTTTTTTTCTTTGAATACAGTCCTTCCTTTTCTATGCCTTTTAAGGCTTCTAGATGCTATTCAGCCTTTTTACAGCAGGTGCAACTCTATTTTTCAAGGTATCTTAGAAGATAACACTAGGCCATTGAAGCCTTTCAAAAATATATTTTTATGCAAATTGACACGAGTGCAGTATACTAATGCAAATTAATTTTGGTGTTTAGCTTTTATTGCTCATTTATAACCCAAGAAATGGTACAGACCACAGTAAGTGGGATTAGGTAACAACTACAACATGGAAAAACAGTGTCTAAGATCACGTACTGCTAATTTAGGTTACAAAA…	689
MFN1	NM_033540	pMIR-MFN1_4	GACTAGTTACAGGCACACGCCACCATGCCTGGCTAGTTTTTGTAAAGACGAGGTTTCCCCATGTTGTGCAGGCTGGTCTTGAACTCACAGACTCAAGTGATCCTTTTACCTCAGCCTCCCAAACTGTTGGGATAACAGGTGTAAGCCACCACACACAGCTATAATCAACCTTCAAACTTATAAAAAGTGTGGATCCTTGGGTCTGAACCCAGACCTATGGAGTCAGACAGTAGGTTTGAGGCCCAGCAATCTATGGTTTAACAAGCCATCCAGGTGTTTCTGATGCACAGTGAAATTGGGGTACCACTGGTATTAGGTTTGGTATGGCAACTTTTTCATCACTTGTTTTATGTAGTTGTCTGATCAATTGTGAAAACATAATGAATGTTGGAAATGGAA…	689
MFN1	NM_033540	pMIR-MFN1_5	GACTAGTCTCCTGACCTCGTGATCCACCCGCCTCGGCCTCCCAAAGTGCTGGGATTACAGGCGTGAGCCACCGCGCCCGGCCGAAAGCCAACTCTTATGCCTAGAAATATGTGCACCTATGACCAAGCCCATGAATTATACAGGAATTATGTAATTATGAGTGATGTACTTCAAAGTTATTGCACATACACTTGTTTACTTTGTATGTTTGCAGGATTAAACTTTGTATAATCTTTTTACAAAAATTTTTTTTCAGTATGCAAGCTTGCAAGATGAAAATAAAACCTGTTTGCCTGATAGAGCTCG	306
MFN2	NM_014874	pMIR-MFN2_1	GACTAGTTGGGCACCTGAGGCGGAGTCTGCGTGGAGAGGGGCGGTGCTGCCAGCCCTAAGTGCCATGTGGGCTCCCCCAGGGGCACGTGTGGCTCCTGCCCCCTGGCCACTGCCAAGAGAATGAAGCACCCAGTCTCGTACCATTTTGAGCCCTCCAGCACTACTTATTTTCCCCCACCTTTGCCTGCTGTTGCTGGAAGAGCTGGCTCATACCCCCAAAGGACACTTTCAGCGACAGCTATGGACAGCATGGTACCAAGGAGTTAAGTTGAGGCTTTTTCCAGCTTTCTCTGGTTCATTTGATTGCTTGATAAGGCCTCAGGATCTCAGCATTGCACAATGCCTCATGGAAGCCTTTGAGGGTATCACACAGACACCCCCACCTTCCTCCAGCCTGTG…	689
MFN2	NM_014874	pMIR-MFN2_2	GACTAGTGAGTAGCTCAGAGGGGAGGGCTGTTGGATGTATGGGGAGCTGGCAGAGCAGGTGGCAGTCACTGGGACAAGGAGGGACTTGCCTCTCTTCTCATTATTGTGTCCTTTGCTTTAGTGTCAGTCCTGGACTTGTGCAGGCCTGTTTTGTGTAGATCTGTTTTGGAAGATGGCATGGTCTAGGTGGTTGAAGGATGTAGTAGAAGGATGGATGGTGGAAGGTGGGGACGTTGGTGGCTGGCTGAGGTGCATGGGCCCCACACAGGACAGCTGGAGAATGGGCCGTCCACTTGGCCTCGTTCTGCGAGGGGCTCATGGGTCTGAGAGCCCCCACCCACTAGGCTTGATTGCATCCCTGTTGTGCCCTTTAAGAGACATGTTTCCACCCCACCCCCA…	689
MFN2	NM_014874	pMIR-MFN2_3	GACTAGTGATCGCTTCCTAGAAATAAGCAACACCTCTCCCAAAAAGCAGCCCACAAGGCAGGGGCCCAGCAGCCCAGCCATCACTCATCTTTGAGGAAATGAGTTGGTAGCCTCTGTGCACTGTTTGGTGGCCACATCACAGGTGATGTCCTGTTCACATACCTGCTTGTATTTAAAGCCCTCAGTCTGTCCTGTTGTGTGGGGCGAAGTGATGGACTCTGCCAGGTGGACATGCTGTGGGTGGATGTTCCCGGCGTGTGCCGGGCCTGAATGGACAGGGGCCACTTCACAGCATGTCAGGGAAAATCACTGTCACACAATTCCAATGGATTTTGTGCTCTTTTTGAAAAAAAAAAATTCTTTAGCGTAAACATGAATTTTTTTTCAATGTAGCCCCTG…	667
MOXD1	NM_015529	pMIR-MOXD1_1	GACTAGTTCAAAATTCTGTTGGACTTGACAATGTTTTCTATGATCTGAACCTGTCATTTGAAGTACAGGTTAAAGACTGTGTCCACTTTGGGCATGAAGAGTGTGGAGACTTTTCTTCCCCATTTTCCCTCCCTCCTTTTTCCTTTCCATGTTACATGAGAGACATCAATCAGGTTCTCTTCTCTTTCTTAGAAATATCTGATGTTATATATACATGGTCAATAAAATAAAACTGGCCTGACTTAAGATAACCATTTTAAAAAATTGGGCTGTCATGTGGGAATAAAAGAATTCTTTCTTTCCTACTACATTCTGTTTTATTTAAATACTCATTGTTGCTATTTCACTTTTTGACTTGACTTTTATATTTCTTTAAAAAATTCCTTCCTTTTAAAAAAT…	689
MOXD1	NM_015529	pMIR-MOXD1_2	GACTAGTAGTACTGGCCAGATGAGTTTTTTCTAGAAATCTGTCACTATCTGAAAAGAAAGAGGCTATGGGAAACATAGAAATGGTATGTATTAATAACTGATCATAGGCTGAGGAGAAAAAATGTAGCTGGCTGCAAACCCAGTGCTGTGAGGTGACTTATATGAGGTTCCAGATCAAAGACAGGCCGTGTGAGCCAGTCCAGGAGGGTGTAAGTTCTGAATGGTTCCTTGCTGACTTTGGGTGACACATGTACCACATACTGGCTCAGTTTAAGTCATGGTTCTATTGTAGATTTATTTTTATATTAGTTAATAAATGACTTTAAATTGTCACCAATTGAAAATCTTGTCACTCTTTTGGTTTTCTTTATATAGCTCAGCCAAATCTTGTTTTATGTC…	467
MSX1	NM_002448	pMIR-MSX1_2	GACTAGTTTTCTATTTAACAGTACATTTGTGTGGCTCTCAAACATCCCTTTGGAAGGGATTGTGTGTACTATGTAATATACTGTATATTTGAAATTTTATTATCATTTATATTATAGCTATATTTGTTAAATAAATTAATTTTAAGCTACAAAAAGAGCTCG	162
MTERF3	NM_001286643	pMIR-MTERF3	GACTAGTGTATTTAATACAAGGCTGTTTAAGGTCAAAGAAAGACACTTGTTTCTTACCTATTTAGGAAGAGCACAGTATGATCCAGCAAAACCTAACTACATCTCTTTGGACAAACATGTATCTATTCCTGATGAAATATTTTGTGAAGAGATTGCCAAAGCATCAGTACAGGACTTTGAAAAATTCTTAAAAACGCTTTAGATTTTTATGTATGTTAAAATGCAGTATTGTAAAGTGAATATATATATGAATAAATGAATATATTTTTAAATGCCTCGGGTCTCAACTGATATTGAGCTCG	302
NDUFA1	NM_004541	pMIR-NDUFA1	GACTAGTGGAAGCATTTTCCTGATTGATGAAAAAAATAACTCAGTTATGGCCATCTACCCCTGCTAGAAGGTTACAGTGTATTATGTAGCATGCAATGTGTTATGTAGTGCTTAATAAAAATAAAATGAAAAAAAGAGCTCG	142
NDUFA10	NM_004544	pMIR-NDUFA10_1	GACTAGTACGGGCCGCCTTCTGCTCCAGCTGCATCACAGTGATGGCCAAGCTGCATCAGCCGCACTCTCCTGGACGCCATATAGCTTTAAGATCGGGGGAGGGTAAATAATGCAAAAATTGCACAGTGGAAGAAGGGGTCTCACAAAAAGCAATCCATCCTGTAGTATAGGTAATGGAGTTGGGGGAAGCAGCTTCCATTCTGGATGTTTGGAACCCTTTAGCTTTGTTTTGGAATGGCCCACCATTCTCACTGGAAAACAGTGGTCTGCTGTGAAAGGCCAGCTCTCGGCAGCCCCTGTGGTTTCAGCGCTGCCGCTCTGTGTCATTCAGGTTGTGCACATTGTTTTTCTTCTGACTTCCAGAAATAAAAGTGTTTCCATGGGAATTTCCCCATCGTA…	689
NDUFA10	NM_004544	pMIR-NDUFA10_2	GACTAGTACGTGGCCGTCCTCAGCGTCTCAAACTCCTTTGAAGGGAGATTTGAGCTTAGGCTGTTGATGACATAAGATGCAAAAGCAAAATAATATACTCTCTTTATTACCCAGAAAATCAAGTTGCCAGTCAAAACTGAGAAATGAGAAAGAAAATCAGATTTCTTTATTCATCTCTGTTGAAGCCTAGAAAACCAAAACAAGCTGGTTGTGGTTCAGCATCATGGTTTAGGAATCAAGCTGTCAGTTGTGAGTCCTACTGAACTGTGGGTTTTCCACTGTAAAGCTCCACTGTGTCCATTAGGAATCAGGCTGCCAGTTGTGAGTCCTACTGAACTGTGGGTTTTCCACTGTAAAGCTCCACTGTGTCCAATATGGTAGCTCCTAGCCACATGTGGG…	689
NDUFA10	NM_004544	pMIR-NDUFA10_3	GACTAGTTCCTCCTTCCCTCCCTTCCTTTCTTCCTTCCATCTGTCCTTGTTTTCCTCCCTTCCCTTCCTCCCTGCCTCTTTCCTTCCCTCCTTCTCTTCCTTCCTTCCGTCTGTCCTTGTTTTCCTCCCTGCCTCTTTCCTTCCCTCCTTCTCTTCCTTCCTTCCTTCCGTCTGTCCTTGTTTTCCTCCCTTCCCTTCCTCCCTGCCTCCTTCCTTGTTTTAAGAATTTGAAAATAAAGTTTCCCAGGAGTTTTGAATTGGAGTCGAGATTTAAGTGGCTGAAGTTTTGCATTTCACTAGGAAACCAACAGCTTTAATCATGAAATGAAAGCACAGCTGGGCATTGGGCCAGTCACAGAGTGTCTTTTGCTCTGAGCACTTCACAAACCCATTGTGGAG…	689
NDUFA10	NM_004544	pMIR-NDUFA10_4	GACTAGTTGGTTGCATTCCCTTGATGGAGTGGGAAGTATGTAATTTGTAGTGCTGAGGACATTCGTCTGTTTGATTTTCTGGTGTTTTCAATGACATGCATGTTCAGCAGAGAAAGATGAATAAACACTGTCCAATTCTTCTCTCCACATAGAAGCCTCAAGAAGAGGTGAGGAGATGCCCCGATTTCCTTATTTCAGAGCAGTACATGCGTTCGTCTCACGAAAGCTCTTACAACTAAAACAACAGCACCAACAAACCAGGATCAAAATAATCGTGCATTTTCCAGGATTCCATGTTGGACTTCTCAGTGCTTTGGAGATCAGGAAATAATCATGCTGTTGCAGCAGTATGGTTTTGTGTCTGGATTTTATTCATACAGGCATGTGTTTACAGGCATG…	689
NDUFA10	NM_004544	pMIR-NDUFA10_5	GACTAGTCAAGAACAGCAGGGAAACAGGCGGCCGCCTCCAGGCCACAGGTGGACCCAGGGACCTTCAGTTACGCCGCTTCAATTGAATTCGTGGTGGTTTCTCTGCTACAGCAGAAGTGGAAGAAGCTCTTGTCTTGTTTGGCATTTGTCCCATTTTTTGGCTAATAATTGGCTTTGAATTTCTCTGTGCCCTGCTTACCAATTATAGCTTTCTGGATTGGCTGTTCTTAGCAGTGCAAATGTCAATGCAAAGAAGCAAGCAGGCGGCTACTTTCTGGGAAGAAGCATAGTCCGTGCTCACACTGGATATAAATCTGCAAGATTTGGGGGTTTGGCAAAATAGGGGTGGAGGGAAAGCTGCCATGGCTGTCAGAAATTGGGGCTTTTTGAAGAAAAGCT…	689
NDUFA10	NM_004544	pMIR-NDUFA10_6	GACTAGTGCTTCCCTTGGGAAAAGGAGCCTCTTCTCAGCAGAGGGTCCCAGCCTTTCTGTCCTTCCCCATCGGAATGCCAGGCTCTGTGAGTTTGGATGTTGGACATTGCCACCTGAATTCCAGGAGGCCGGGGAAATCCAGTGATGGACTTGTCCCCAAAAGAGTGGTGCTGTTCTCAGAGCCATAAATGTTCCACTGAAAGTGTCTGTCCCCTGGCTCACGCTGGCTGCGCTTGCTTGAAGGAGGCTGATTTAAGGGTTCTAATAGGAAGACAAATGAAACTGTCAAATTTTATCTTTAAGCATGTGAGTAAGTTTGCTCATTCGCTTTTACTATTGATGTATAGTTTTAAAATTCTTAATTTAAAAATTATTTTAATAGTAAATTTTTCACAAGTG…	535
NDUFA11	NM_175614	pMIR-NDUFA11	GACTAGTGCCCTGTGCCTGCCGGGACCTCCAGCCTGCAGAATGCGTCCAGAAATAAATTCTGTGTCTGTGTGGAGCTCG	79
NDUFA12	NM_018838	pMIR-NDUFA12	GACTAGTAGACAATGAAGAACAGTTGAAACATGCAAAATATGGAGCTTTTCATGTAATTACTCTTTTACTGTTTACCATTCACTATAATTCACAATTAAAATTGTGTGACTAAAGAGCTCG	121
NDUFA13	NM_015965	pMIR-NDUFA13	GACTAGTGCCCTGTGCCCTCCGGCCACCTGGATCCCTGCCCCTCCCCACTGGGACGGAATAAATGCTCTGCAGACCTGGGAGCTCG	86
NDUFA2	NM_002488	pMIR-NDUFA2	GACTAGTAGCCTCCACTGAGGATTAAGAGCAACAGCCCCAGAGCCTGGGCTCTGCTGGACTTAGTATAATGTGAAAAAAATGTGTTCTCCTATTCCTCATAAAGCTTGTGCTGTAAAATACTTTCTCAGGGTGTTCTTGTCCTCATCTACCCTCTACCCCTTACTGTGCAACCACTGAGGCAAAGTAGCTTAATATAAAAATAAAACTTTATTCTGTCTCATCAAAAGCTACCAGCTGCTGAAGCAAACATGAAGGGTGGCGGGGGGGCAGGGATTCTAGGGCCCCAGAGTAAGTAGACCACACTGAGTGAGCTCG	316
NDUFA3	NM_004542	pMIR-NDUFA3	GACTAGTGCACCTCCACTGACAGAGGCGGCCCCTCCCACGGCTCCCAATAAAAATGTGAAAACCAACCCCCGAACGTGAGCATGTGTGTGATCAGAGGTGGGAACAAGTAGACGGTGGCCGGGGTGAGTGTGGGGTCAGTTTATTGGGCATGCGTCAGTCAGAGGCTGGGCTGGCCAGGGTCGGGTAGGGCAGCAGTTTGTCTGGACCCCGAGAAACCCAACTGGAATCCAGGGCCTCATCTGCTTCAAAGCCAAAGTCTTCCTCAACCTTAATCTGCAGGAGATAAGGAACAAGGTGTTAACAGGCCTGGGAATCTAGAAAATCCCATCAGCTTCACCATTTTTGTTTTCATTTTGTTTTGCTTTTTAAAGAGACAGGGTCTCACTCTGTTGCCCAGG…	680
NDUFA4	NM_002489	pMIR-NDUFA4_1	GACTAGTATGAAATGTTTCACTATAACGCTGCTTTAGAATGAAGGTCTTCCAGAAGCCACATCCGCACAATTTTCCACTTAACCAGGAAATATTTCTCCTCTAAATGCATGAAATCATGTTGGAGATCTCTATTGTAATCTCTATTGGAGATTACAATGATTAAATCAATAAATAACTGAAACTTGATATGTGTCACTTTTTTATGCTGAAAGTATGCTCTGAACTTTAGAGTATAGGAAATTAACTATTAGAATTTAAAGAATTTCTTGAATTTCTGTAGTTTGAAAATACGACTTTAAGCTGCTTTAGTAAAACACTTCCATTTTGTGTATAGACTGTTGGTAACTTCACTAGAGCATACATAACAACTGGAACTGGAAATTATACAAAAGTAAATT…	689
NDUFA4	NM_002489	pMIR-NDUFA4_2	GACTAGTCTTTTCTTTTTTCTTTTTTTTTTTTTTGAGATAGTCTCTGTCACCCAGGCTGGAGTGCAGTGGTACAAACATGGATCACTGCAGCCTCTACCTCCCGGGCTTAAGTGATCCTCCTGCCTCAGCCCCTAAGTAGCCGGGACTACAGGTATGTGCCACCATGCCCAGTTAATTTTTGTAATTTTTTTTAGAGACAGGGTTTTGCCATGTTGCCCAGGCTGGTCTCAAACTCTTGAAATCAAGCGATCCATTCTCCTCAGCCTCCCAGGGTGCTGGGATTACAGGCGTGAGCCATTGCGCTTAGCCATGGTGCAGGTTTTCAAAGGCCAGGAAGTATATTCATAATTTTAAGATGGGGAATATAGCAAGTTTTCACATAGGTGTGTGTAAGTCAT…	689
NDUFA4	NM_002489	pMIR-NDUFA4_3	GACTAGTCAGTTACCAGACTCCATGCTTTTACCTCCTATGTGTCAGGTATAATTTGAACCTCTAAGAACAGGGTTTCTCAACCTTGCCACTGTTGACTATTTCTGAAAGACAGTTTGGTTTAGCAGACCATCCCATGCGCTTTAGCTTGTTTAGTAGCTAACTTGGGCTCTGCCACTACAGACAAAAAGCACTCTTTCCCTCCAATTCCCACAGGCTATGAGAAGAATGGAGACATTACCAAATGTCCATTGGTGGGCAAAATTGCTTCATTCCTACCTCTGTTGAGAATTACTCTAGATCCTTTGGCACAAATTACCTCAAAGTTTAAAATTGTGTAAACAAACAGTGTGTCATGTAATTGAAAAACATTAAGCAACTCCAAATAAATGCTACATTAA…	409
NDUFA4L2	NM_020142	pMIR-NDUFA4L2	GACTAGTGCCAGGCTGGGCTGCCAGTGCCATGCAAGCCACAGCCAGCCAGCCCATCCACTTCTTCCACTCCTCCCCGCAGGCCCCAAGGCATCACTCCGGCCACCCTGTCCCGCTACTGCTTACACAGGCCGGGTTCCCACGCAGAGGGGAGGCTGCTCCACCCCTACTCTCCTCCCTTGCTCCCAGCAGCGGAAGCGCCTCTGACCCTTGGCTTGAGTCCCACGTGGGGGAGGAGGAGGCAGGCAGCACCAGCAGGGGTCCACCAAGAGCCCAGACCAGCCCCTCTGCCCTCCTACCCGGGCCTCGAAGGGTGTGGCACAGGCTACGTGTTGAGCGTGGCCTACGTGAGCCAACAAGAAGCAGGGGCCTCTGAGTGCCAAGCGACGTGGCGGGCTCCA…	674
NDUFA5	NM_005000	pMIR-NDUFA5_1	GACTAGTTTATTAAGTGACTTTGGTGTGTTCATGGGAAACTGATGTAATTAAATATTCTGTTATATTAAGAGCGTGTTCTTATTACTGACATTTTGTAATCAAGAAAAGTGATATAGAAAATATGTAGGAGACTGTTAAAATTGGTGATTATGGTAATATGGTCATGTGAATCAATTTTTGATTTATAAAGTACTCACACAAGTTGTTTCAAAGATGATATTTCTGTGAACAGAGAGGCCATGGGAAGATTTGAAAATTATTAAAGAAAAATTCCTACAGATTTTCAATGCAGAGACCATAATCAAAAAGTAAACTTTCTTTAGTAGTATGTTCAATACATCATTTAATTTTTTAAGTTATCCTGAAGAAGGAAAGGTCCTTAATTATTATAGTCTAAA…	689
NDUFA5	NM_005000	pMIR-NDUFA5_2	GACTAGTGTTACTGTATTATATTTGAAAACCTTCAAATTAGAATACATTGTACAGTTAAAGAAATTGACTTGGTACTTAAAAGAAAGATTTCCCATTGCATACAGGTTATTGGAGAAATTTTCCTTTTGTTGCATTTGTGGAAGTTAGTTTTCTGGCCCGTGGCCTTTAATTTTCTTAATCAACCTAATTACATCAGGATAGAGGTAGAGTTTCTGTAAAAGAAGAGACATTAAGAGTTCCTGAAATTTATATCTGGCATACGGATAGGCTTATATTCAAAACATCTTAGTCATACGACCATAAATTAAAAGTGGAGTCACTAAATAGTTTGCAGTACGTTTCTAATATAAGTGTAGGTGGGTATCAAAACAAGACAAATGCTGTTCAGGGAAAGAAGT…	459
NDUFA6	NM_002490	pMIR-NDUFA6	GACTAGTAGTCATTCAGTGGAAAGATGCACGTTGATACTATTTTAGAGCACAAATAAACTCACTATACAATGGTCACTTTGTGATAGAATTCCATTGATGAACCAATTTTCTGCAGCCTCTTTTTGCCTGAGCAAGTGGGACCTTGGTATACACATCACCTGTTCTTTCCCTTTTCTTGAAATGTGGTGTTTGCTGTAAATTGGATTGAATTATTTTTCTCAGAGCCTTGCATGTCAGTAAACAGGAAGGAAGGAGGCCATCTGTTCAAAAATTGTGACATTGGGCATGAGGCTGGACGACTTGTTAATGTAGTTGTTTCTATAGCCCCTATGATTAGACACTTCAGTGTCAGGGCACAGATTATCTAAAATTAGCCAGCTCTTCCTGTCAGGGATCAG…	670
NDUFA7	NM_005001	pMIR-NDUFA7	GACTAGTCACTGCACCCTCACGGCCACCCGACTACTTTGCCTCCTTGGATTTCCTCCAGGGAGAATGTGACCTAATTTATGACAAATACGTAGAAATCAGGTATCACTTCTAGTTTTACTTTAAAAAATAAAAAAATAGAGACAGAGTCTCACCATGTTTCCCAGGCTGATCTTGAACTCCTGGCCTCAAGCGATCCTCCTGCCTTGACCTCCCAAAGTGCTGGGATTGAGCTCG	235
NDUFA8	NM_014222	pMIR-NDUFA8	GACTAGTAGATGGGTCCGTGGCCCACACTCGGTCATGTGCTCAGACAACGACTGATGAAAACGCCCATGCGGTTTGCATCGACTGATAGTGTGTTCTTTCCGGGATCACAAACATTAACAAAAAAGTTAACTTATGTGACTTGGCAGTTATTCTATACCATTTCCTGTCCATTAAAATTTTTAAAGGAAAGAGCTCG	197
NDUFA9	NM_005002	pMIR-NDUFA9_1	GACTAGTTGCCTCCTGAGCAGCTCTTGGTTTTGGCGTCTTTTGGGTCGGCCCATGTGGTTTGAGCACCCAGCCAGGCGGTCTCTTTAGAGGATCCTGTACACAGTTCCACTATTAAAACATTTCAGGTTGAATTCTGCAGTATTTTCTTCCTTGATTTACAAAATGAGAAATGTAGTCACTTAGAACTTGAGCATGATTTTTGTTAAACATATTTAATAATGATATATATACTATTTATTCTCTGAAATGCCAGAGAGTTTGAATTTTCCTATGACAAACCACTTCTAGCATACGTTCTAGAAGACAAGGACCCTTTTTAATGTCAAAGTATTGTAAAGACCCCAAGTGATATGTGATTGTTTTTTAATTTCCATTAAATGAGAGAGCATACAGTATCC…	689
NDUFA9	NM_005002	pMIR-NDUFA9_10	GACTAGTTGGCACTAACATCTGCTTGGCATGAGCCACCACACCCGGCCAGAATTTTATTTTTAGTGACTAGGCTTTCCTTTAAAACCTCTGTACTAGGCCGGGTGCAGTGGCTCGCGCCTGTAATCCCAGCACTTTGGGAGGCTGAGGTGGGAGGATCACTTGAGCCCAGGAGTTTGAGACCAGCCTGGGCAACAGAGTGAAACCCCATCTCTTTAAAAAAATAAAGCACTTGAAGCAGAACTTTTTATCTGTCATAATCACTGCTATGTCCACAGCACCTAAAACAGTCCCAGACATCTGTTGAATAAATGAATGAATGAGGTGGGAAGTCTTTCTTTACACTTAGATGAAAACTCCATCGGACCCCAAATTGTTCTGGTCTTGTTCAGGTAATAATT…	689
NDUFA9	NM_005002	pMIR-NDUFA9_11	GACTAGTATGTCTGGGCCTTCTTGACAGCAGGTGTTTAAAGCTGAATCTGGTTCTACTTTCAGGAGAGTGATGGTTTGAGATGGTAACTGAAGTTGTAGAAGTAGATGTTGAGGATGAAGTATCATATTAATAAAACATTGCCCATTAACACCTTAGCACAAATTAAAACTAGCTATACCTCACTGATAAGGACCTGAATGGCTAAATAATGATGAATGATTTATGGATGTAGCGGGGAACTGGGTGGAAGCAGTAGTAAGAAATTTGAATTAAGGAATCGTAAGGGAATCGAGATTATCTAGTTTCCCCTCGACATTTTATAACTGAATAAACAATAAAAAACAAGAGAAGTGACAGCTTTATAGCATCTGATTGGGGAAAAACACATCTTTTCTGGG…	689
NDUFA9	NM_005002	pMIR-NDUFA9_12	GACTAGTCCAGTTTTGCTTCTATTAGCACATTTATTTCAGTAATTTTGATCTTTGGATTCTCCTTGGACATTCCTCACTGAAAAATGAAATAAAATTTTTGGCATGTGCTCTTCTTTTGCAGAGCTCG	128
NDUFA9	NM_005002	pMIR-NDUFA9_2	GACTAGTTTCTATGCCAGCAGTGCCAGCACTTAGGAATTATGACCTTCTAATGAAGTTCTTAAAATTGCAGCCAAGACCCAGATGAACATTTGGTTTAGTGTTGGCAAATCCCACCAGTACAGTGTGATTTAAAACTCCCACAATTTGTGGTGAAGCCAACATACCACCATCCTAGGTGACCCAGGGTTGGTCATTGTGTTTCACTGGACTTCAGCCTCCTGATCTATATTTGGGACAGGGATGTCAGTAAAAACGCTGTTTGATGAGGGAATGCCCGTCTCCTTACAGAGAGAAAGGTATATCAGTGTTGAAGGTAAGTTCTCCACCTGCCCTTTCTGCCTGCATCAGAATCTTTTTATCCCAAAACGGTCAACAGTGAGCTACTCCAAGTGTGGTCC…	689
NDUFA9	NM_005002	pMIR-NDUFA9_3	GACTAGTTGCTTGAGCCTGGGAGTTCAAGGTTACAGTGAGCTATGATAGTGCCACTGCACTTCAGCTTGGACTGAAGATCCTGTCTCAGAAAAAAAAAAAAAAAAAGGCAGAATCCTAGGTTTTGTCCTGTCCCAGGCGTGTTGAATCAGAATCTGCATTTTAGCAAGGTCTCCAGGAGATTTGTATGCACATTACAGTATGAGAAGCACTGCCATACAGAAGAGCTGTATCAGAGTTCAGTGTGATCCCTGTTATTAATCCAGGTTGCTGACCCCACCCCAGACCTACTGAATCAGAGTCTCAGGAAGGAGGGCCCAGGAATTTTAGTTTTATTAAACATTCTAGTTTATTCTCCTGTACACATGTATGTCAGAATCAGCGTACTAGGGAAAGGAACA…	689
NDUFA9	NM_005002	pMIR-NDUFA9_4	GACTAGTTATAATCAATCAGTGTAATTGGGATATCCATCACCTTAAACATTTACCTTTATGCTAGTAACATTCAAATTACTCTCTTCTAGCTATTTTGAAATGTACAGTAGATTAGTATTAACTCTAGTTACCCTACTGATCTATTGAACACCAGGTCTTACTTCTTCTGTCTTAACTGTAATTATCTTCATTTTCTAGCAATGCTATTTCTCATCTCTAACTTGTATCATCTCAGGATGCTGTATATTTCTTTTATTTTTTATTTTTTATTTTTTTATTTTTATTGATCATTCTTGGGTGTTTCTCGCAGAGGGGGATTTGGCAGGGTCATAGGACAATAGTGGAGGGAAGGTCAGCAGATAAACAAGTGAACAAAGGTCTCTGGTTTTCCTAGGCAG…	689
NDUFA9	NM_005002	pMIR-NDUFA9_5	GACTAGTTGTCTACTTCTTTCTACACAGACACAGCAACAATGTGATTTCTCTATCTTTTCCCCACATTTCCCCCTTTTCTATTCCGCAAAACCACCATCGTCATCATGGCCCGTTCTCAATGAGCTGTTGGGTACACCTCCCAGACGTGGTGGTGGCCGGGCAGAGGGGCTCCTCACTTCCCAGTAGGGGCGGCCGGGCAGAAGCGCCCCCCACCTCCCGGACTGGTCGGCTGGCTGGGCGGAGGCGCCCCCCACACAAACACTGAAGCCGTAGCATTGACTAAGGAAACAATTTTACCATCCTAAGCTAGTGGATGTCACCCTCTCAGTGTATGGAGGTTGCATATGACAAGTAACTGGGAGCTGGGCATAAGATCTAGGACACTCATATCCAGGGTG…	689
NDUFA9	NM_005002	pMIR-NDUFA9_6	GACTAGTCCTTGGCCCTCCTGTGTATTTCCCACAGCTTTGCTAGGCCTTAAGATCATCTCACATTCTTCATCCTAATGACAAAAATAAGTTCTATGGGCTGGGCGCGGTGGCTCTTGCCTGTAATCCCAGCACTTTGGGAGGCTGATGGGGGTGGATCATGAGGTTAGGAGTTCAAGACCAGCCTGGCCAATATGGTGAAACCCCGTCTCTACTAAAAAATACAAAAAATCAGCCAGGCATGGTGGGGCCCACCTGTATATAGTCCCAGCCCAGGAGGGAGACTGAGGCAGGAGAATCACTGAAACCTGGGAGGCAGAGGTTGCAGTGAGCTGAGATCACACCACTGCACTCCAGCCTGGGAGACAGAGGGAGACTCTGTCTAAAATAAATAATAATAA…	689
NDUFA9	NM_005002	pMIR-NDUFA9_7	GACTAGTGAGGCAGAGTCCGTGAGTTGGGAGGGGCACAAGCGAGTTTAACCTTTACCTTGGAGGTGATGCAGAGCAGTTGAGTTCCATACAGATTTGGCTTCGAATATGAGTTCCACTACTTCTTAGTTGTGAGATTGGACAAGTCACTTGACCTCTCTTTGTCAGCCTCAGTTTTCTTGTTTATAAAATGGGGGTGATAGTAATAACTACATGATGGGATAGTGATGAGGAATTAAATGAGATCATGCATGTAAAATGCTGAGCCCTGCACATAATAAGAACTAAGTAAATGTGAGCCATTATCATTTAAGTAGGGAATATCATGCCCATCTGAGTCCATACATTTGTTTCCTGACTTAATAAAATAGCTGCCGTTCCTGAGAAGGAGGGATTCCTAT…	689
NDUFA9	NM_005002	pMIR-NDUFA9_9	GACTAGTCATTCTCTTGGTACAATCCTCAAGATAGTGAGTTCTTACAAGATCTGGTCATTTAAAAGTGTGAGGCAACTCTCCTCACCCCTTGTTCCTACTCCTACCATGTGAGGTGCTTGCTCCCTTTTCACCTACTGCCATGACTGGAAGCTTCCTGAAGCCTCCCCAGAAGCAGATGCCTATGTGACGCTTCCTGTACAGCCTGCAGAACCATGAGCCAATTAAACCTCTTTTCTTTATACATTACCTAGACTCAGATATTTCTTTATAGCAATACAAGAATGGCCTAATCGTGTTAGGAAGAAGCCTGTCTGAAGTGCAGTCAGGCTGAGGGGAGCATGAAGGCCATCTTGATGGGGGAAATCTTTTAGTACCCTAATGCGAGCAGATGATGATGT…	689
NDUFAB1	NM_005003	pMIR-NDUFAB1	GACTAGTACCCTTTGGCTTTGCTGAGAGAGGACTCAGATGATAGTGACGAATGTCTGGCAGTGAGGACACATTTTGGCATTCTTGCTGACTCTGACAGAGTGATTCTGATGGACTTGTATTTAAATTGTATGTGTTTTACTCTTTGAAAATAAATCTATAAAACCAACATTTTCCCCCAGAGCTCG	186
NDUFB1	NM_004545	pMIR-NDUFB1	GACTAGTAGACTGGCTAGATTATCGAATGTTCACATTTTAAAGTTCTGAGAGAAATAAAAACATGAAGAATCTGGAGCTCG	81
NDUFB10	NM_004548	pMIR-NDUFB10	GACTAGTGGCAGCTGTGGGTGCCCCTGCTGTGTGGCTCTGTATGACTGTTGCTGAAATATAAAGCCCTGCAACCTGGAGCTCG	83
NDUFB11	NM_001135998	pMIR-NDUFB11	GACTAGTCCAGTTGCTAAGTGGGGCTCAAGAAGCACCGCCTTCCCCACCCCCTGCCTGCCATTCTGACCTCTTCTCAGAGCACCTAATTAAAGGGGCTGAAAGTCTGAGAGCTCG	115
NDUFB2	NM_004546	pMIR-NDUFB2	GACTAGTGAGCCAGGTGAGAATTTCAAGGATTATCGACTTCATATTGCACATTAAAGTTACAAATTAAAGTGGCTTGGTCAAGAATGAGAAGAGCTCG	98
NDUFB3	NM_002491	pMIR-NDUFB3	GACTAGTAGATAATACCTGGAAGCATCATAGTGGTTTCTTAACTCTCCAAAATAAGATTTCTTCTCTGTAGCCTACTTGTCTGGTTTATCCCTTACAGAATATTAGTAAGATTTAATCAATTAAAATATATATATATGCCAAGAGCTCG	149
NDUFB4	NM_004547	pMIR-NDUFB4	GACTAGTGTCTGGCAATGATGACTATATGTATTCCTGCCTAAATAAATCATCTATTAATCATTAAGTAGTAGTTTCTCTTTCTTAGTATTACCTTGATTCAATGTTAAAAACTATTAACACCCTAACAACACAGAAGCAGACGCAGCCCGTGTTGGGAATCTGCTGTCAGAGTGACAGCAAACATTTGCTGTACATTGAATGAATGAACATAAACTTCATTAAACTGTGAAATCTTAGAGCTCG	244
NDUFB5	NM_002492	pMIR-NDUFB5	GACTAGTGCATTTTTTTCTCCAAATACAAAGTATATTCTCTTTATTGGAAAATAAATTAATAAATATATTCTGTATTTTTGCTCTCCGTGAAAAACAAAAGAGCCTCTGACATTACTGTCTCTCAGTGTTGGTTCAGATTGAGGCTTTTGTTTGAGGAGTTTGGCTTCCAGTCCCCAAAGAAGGTTTAAAATGTACTAATAAAAACTGGAGAAATAGGAATTTGTGAACTCCTAAAATTGTAGCAACTTTGAAAGGTTAGTGTTTTATTTACCTGACAAATGGAAGTTATAGAAGTCTAATAATGTTAAGCACCAGTAATTATAGTATTTTGTACAAATGCCTGTACTGTAGATGTCTGTATTATTGAGGGGCAACTCAGGATTTTAAGTTCCATAAAG…	471
NDUFB6	NM_002493	pMIR-NDUFB6_1	GACTAGTAGATTATGTAAAAAGTTAAAAGGCTTATGAGCCTAAGTTTGTTCCTATATTACCATATTTACTGAATTTTCTGGAAAAGTAACTTTAATAAAGTTTAATCTCAGAAATTGTCATATCTGTTTTCAAGCATTGTACAATTTGAGACTGAGTAATTTAACAATAAGTAAAAAGTGGACATGCTAAACAAATATGAGAGACTACCTACTTTTTCTGGTCATTCTTGACTTGGAAAACGGTATGGAAAAGTATTTAGTTACATGTTTGTTTGTTTTTTTCTTACACAGTACTTACACTAATTTGGTATCAGGGTATGCAACAGTGAAATATCACAATAAACAAATGTAAGAACAGCAATTCCATGCACTTTTGTTTTAAGGAAATCTTTCCGGCCA…	689
NDUFB6	NM_002493	pMIR-NDUFB6_2	GACTAGTAGAGCAAGACTCCGTCTCAAAAAAAAAAAAAGCTTTCCGAATCATTTTTGAAGAATTTAGAAACTTGATTGAAAAGCTTATTCCAACTATGATCTGACACTCAAGACTGTCAGATTTAGGTTGCTGTTAATTTTGTCATGAGAATGTAAAATACTAAAATCTCTAAGTGAAAAATTTGCATACATGTGCTTGTTATAAAGGATAATGCAAAAATAAACTTGGGAACTTTGCAGAGCTCG	246
NDUFB7	NM_004146	pMIR-NDUFB7	GACTAGTGGGGTGCACCCCCCACCCTATGGACCAGTCAAATAAAAGCCTTCAGGCCCCTCAAGAGCTCG	69
NDUFB8	NM_005004	pMIR-NDUFB8	GACTAGTGGAGGCTTCGTGGGCTTTTGGGTCCTCTAACTAGGACTCCCTCATTCCTAGAAATTTAACCTTAATGAAATCCCTAATAAAACTCAGTGCTGTGTTAGAGCTCG	111
NDUFB9	NM_005005	pMIR-NDUFB9	GACTAGTAAAGAGAGAGACCTCATCTTTCATGCTTGCAAGTGAAATATGTTACAGAACATGCACTTGCCCTAATAAAAAATCAGTGAAATGGTCGAGCTCG	101
NDUFC1	NM_002494	pMIR-NDUFC1	GACTAGTGTATGCTCCGTATAGTGATTGTAGCTGTTCCTCTGGATTCACCATCTGTTGAGTTGTAAATGTGAGAGAAAAAGTTATATGTGAATATATATCAAGCCAGCATTTGTATTTTGCATCATTAAATAAAAAGAAATAAAAATACTTCTGTATTCTTCGAGCTCG	169
NDUFC2	NM_004549	pMIR-NDUFC2_1	GACTAGTAGTCTTCAAAATGCTTGCTCCAGTTTCACTGATACCTGCTGTTTCTGAATTTGATGGAACATGTTTCTTATGACAGTTGAAGCTTATGCTAATCTGTATGTTGACACCTTGTAATTAAAATACGTACCATGAGTACTCTGACTCTTTATTGTTGTAAGAAAAATAGTTCATCATCAGAGAATGGTCAGTTTCCATTCACCCATCTGAAAGATTTTAAGATGAGGTTGAATTCTAGTTTAGAGTTAGCAGACTACCCAAATCTGGCCCACTGCCAATAAAGTCTCATTGGAACACAGCCATGCTCATTTGTTTACATGTTGTTTATGGCGACTGCCATGCTGCAAGAGCAGAATTGAGTAGTTGTGATAGAGACCTATGGCCTGCAAAGCCTA…	689
NDUFC2	NM_004549	pMIR-NDUFC2_2	GACTAGTGCCAAGTTGTCTTTGCTCTTAGGTGGGTTATCCTGGAGAAAATGGACTCAGGAGCTAATACTGTCTACAGTGGAGCTTGGTGCAATTAGAAGCAAAAGACTGTACCTAACTGGAATGAGGTTACTTTTTATGGCTTATCAAATGCTTGTCCTGGCCCGATGCAGTGGCTCATGCCTGTAATCCCAGCACTTTGAGAGGCTGAGGCAGGGCAGATTGCATGAGCCCAGGAGTTCGAGACCAACTTGGGCAACATGGTGAAACACTGTCTCTACATAAAATACAAAAATTAGCTGGGCGTGGTGGCACGTTCCTGCAATCCCAGCTACTCATAAGGCTGAGGTGGGAGGATCTATTGAGCCCTGGAATTCGAGGATGCAATTAATTGTGGTTGT…	689
NDUFC2	NM_004549	pMIR-NDUFC2_3	GACTAGTTCTCCTGCCTCAGCCTCCCGAGTAGCTGGGACTACAGGTGCATGCCACGACGCCCAGCTGATTTTTGTGTTTTTAGTAGAGACGGGGTTTCACCATGTTGGCCAAGATGGTCTCAATCTCTTGACCTTGTGATCCACCTGCCTTGGCCTTCCAAAGTGTTGGAATTACAGGCGTGAGCCACCGCGCCTGGTCTATATGTGATTTCAAATTAGGTGGCCTTATAAATATAAGCAGATGGTTTCTGGGCAAAATCAAATGATTTCTGTCTCTATTTTCTTGAGTACCAATTGTAAAAACTGAAATTAGGTTGAGGAAAGTGCTTTAGAAATAATAAAGATGTACAAATACAAGGCTTTGGATTTTTTATTAGTTCTGCAATAAATAATAGGTTT…	407
NDUFC2-KCTD14	NM_001203261	pMIR-NDUFC2-KCTD14	GACTAGTGTTCCACACCACCACCCTGGGTACCCTGAGGAAGTTTCCGGGCTCAAAGCTGGCAGAGATGTTCTCTAGCTTAGCCAAGGCCTCCACGGACGCGGAGGGCCGCTTCTTCATCGACCGCCCCAGCACCTATTTCAGACCCATCCTGGACTACCTGCGCACTGGGCAAGTGCCCACACAGCACATCCCTGAAGAGCTCG	204
NDUFS1	NM_005006	pMIR-NDUFS1_1	GACTAGTAGCTTCTACTAGGATCCCAGTTTTGCCGCAGATAATTAATGGACAACTGTAGTGCAGTGATCCTTTACAGGTTTATTTCTTTGTAAAAAAAAATAATAATAATTTGAATCATGTAATATTTAAGGTTATACTATGCCTATTTGAAAATGATATTAGTTATCAACTTTGCAGTTTGAAAAACATGTATTGTGTGTAAAGGTTAAATAACAAAACTATGCAGATGCTCTTAAAAGCATTGATAACCTTTGTGACGAACATAAAGAGATCCTTAAATTATGAGTTGTTGGCTTATCTTCATAAATAATTTGTCTGTAAAATGGATGAAATGAAAAGAGGTTCAATTAAAACCTACTTTTTTCTAGTGCTAAAGAAAAGATTTAAGCACCTTGTCA…	689
NDUFS1	NM_005006	pMIR-NDUFS1_10	GACTAGTTGCTGGGATTACAGGCATGAGCCACTGTACCCGGCCCCTAATAAGTTTTAAATAACCAATATTTTAAAATATTTTAATAGTTACATAGCACTTTAGTTTGCTGATTTAATTTATCCCAAGGGACAAGGATGTTAATGAGAAAACTGACTAGATTTCAGATCACAGATTTTAAGAGAACAAGGATCTCAAAACCAAATACCCTCTGCTTAAAGTGTTTTTTGTGTTTTTCACTACTGAAAATGTTTAGAGATTGACTTACCTATTGCTGATACTCAAAACATCTGATATCTTAATATTTTTAAATAACTCACTAAAAGCATATGTTGAAAATGGCAATGTATAGTCTGAGACTGGTGATTAGACTGGACTAAAAGCATATGTTGGAAATGGCA…	689
NDUFS1	NM_005006	pMIR-NDUFS1_11	GACTAGTCCTGAAATTCAGCTCCAACATCTATTAAACATTTGCAGAGTATCAGCTGGGTGCGGTGGCTCTCATAAGGCCAGGAGTTCAAGACCAGCCTGGCCAAGATAGTGAAACCCCATCTCTACTAAAAATACAAAAATTAGCCGGGCATGGTGGCAAGACACCTGTAATCCCAGCTACTCTGGAGGCTGAGTCAGAGAATTGCTTAAACCTGGGAGGCGGAGGTTGCAGTGATCCCAGATCGCGCCACTGCGCTCTAGCATGGGCGACAAAGCGAGACCCCATCTCAAAAAGAAAAACAAAATTTTTTTGCAGAGTATCTACTGTGTGTCAAGTACATTACCCAAGACTACAAAGAGAAATACAATTTAGCTAATGTCCTCAAGAAGCTAACAGTA…	689
NDUFS1	NM_005006	pMIR-NDUFS1_12	GACTAGTCCTGAACAGCTGGAACTACAGGTGTGAGCCACCATGCCCCACTAATTTTTATTTATTTATTTTTTTTTTCTGAGACGGAGTCTCAGTTTGTCGCCCAGGCTGAAGTGCAGTGGCACAATCTCAGCTCACTGCAACCTCCACCTCCCGGGTTCAGTTTTCCTGCCTCAATCTACTAGGATCTAGCTAGGATTACAGGTGTGCGCCACCATGCCCAGCTAATTTTTGTATTTTTAGTAGAGACGGGGTTTCACCATGTTGGTCAGGCTGGTCTCAAACTCCTGACCTCATGATCTGCCCACCTCGGCCTCCCAAAGTGCTGGGATTACAGGCGTAAGCCACCGCGCCCAGCTAATTTTTAAAAATATTTTATAGAGACAGGTCTCACTATGTTG…	689
NDUFS1	NM_005006	pMIR-NDUFS1_13	GACTAGTCCTGGCACCTGCCGCGCCCTGCCTATCGAGGCCCTGGCAGCTTGGGATGGGCGCCGTCTGGTTACTGTAATCTGCCTGAAGTTGGGACAAAATTGAACAAACAAGATGAGTTTGGTGCTTTGGAGAGTGTGAAAGCTGCTAGTGAACTCTATTCTCCTTTATCAGGAGAAGTAACCGAAATTAATGAAGCTCTTGCAGAAAATCCAGGACTTGTAAACAAATCTCGTTATGAAGATGGTTGGCTGATCAAGATGACACTGAGTAACCCTTCATAACTAGATGAACTTATGAGTGAAGAAGCATATGAGAAATACATAAAATCTATTGAGGAGTGAAAATGGAACCACTAAATAAGCTAGTATGAAATAACGCAACCCAGCAGAGTTGTCCTA…	689
NDUFS1	NM_005006	pMIR-NDUFS1_14	GACTAGTATTCTTAAGCCTTATATAATATTGTAACTTGTGTATGTCCATACCTGGACTTGGGATGAAATACTTAATGATCTTTCCATTGGAAATAACTGGGAGTGAAGAAGTTTTTGTTGCTTGTACAGTGTCAGATGAAGAACAACACTATCTTAATTTTGCAATACACTGCATTTGCTGGTGCTGTTTTTATATAGTGAAGCAACAGCTGTACAGCAAAATAATAAAATACTCACTTCTTCGTTAAAAAAAAAAAAAATTTACTTCTTACAATTCTGGAGGCCAGGAAGACCATGATCAGGTGCCAGCATCTGGGAAGGGCCTTCTTGCTGTCCTCCCATGGCAGAAGATGGAAGGGCAAGGGAGAGCTAACATGCTCCCGCAAACCCTTTTTATAA…	689
NDUFS1	NM_005006	pMIR-NDUFS1_15	GACTAGTAGTCTCATCTAAATCAGATATGAGTGAGACTCAAGGCATGATTCATCATGAGACAAAGGATGTACATTTGCAATGTTTGTCATGTCAGACAAAACAAAAATATGTAAATATCCATCAATAGGGAACTGCTGAAAAATTTTTTTGTATAATCATAAAATGAAACATGCAGATGTTTAAACCAATGAGCTAGATCTCAACGTGCTGATATGGAAAGTGCTTCAGAATGTATTAAGGACATAAATTAAGTGTACAATAATGTGTGTGTGTGTATATATGTATATGCTTACGTGTGTATGGAAAGTATCTCAGCAGATACAATAAAAACTTAATTGTGATTAGAGCTCG	352
NDUFS1	NM_005006	pMIR-NDUFS1_2	GACTAGTTCACCAACTCAAACCTACTTCTTATTTACTCCAAAGCCTGTTGTTCTTAACTGCAACATATTATTTCGTCTCATTAATGTTGATTCTATAGGTTGTTACTTCTAAAAATTAGTATTGAGTTTAATGGTGAACACATTTTTCTATTTTCTCTTGAATCTGCTTCTATAATGTCATGGTGATTTATGTGGCTTTTTTTTTTTTATAAGTTATACATGTATGCATGTATACTTATGAGACCTCCCTTGGAATGAGGGAGGTCTCAAGAGATATAATTTAGATTCTCATTGATGTTCTGTATTCATTATCCTAACACCATCTGTAGTGTTAAATCAACTAAATTATTTCAGCAATAGGAGACAAAACAACCAGCTTTCATAATTTTTAATTGTCAA…	689
NDUFS1	NM_005006	pMIR-NDUFS1_3	GACTAGTGGTGTGGTGGTGTACACCTATAGTCCCAGCTACTCGGAAGGCTGAGGTGGGAGGATCACCTGACCCAGGAGGTTGAGGCTGCAGTGAGCCGTGATTGCGCCACTGCATTCCAGCCTGGGCAACAGAGCAAGACTTTGTTTCAAACAAACAAACAAAACTATGTTCACAATTTATTTGTTTTGTAATCCTTATTCTTTTCTGCTTTCACTAAAGACTCAGCCCAAGTATAGGATGCCCTTTTTCCCTTTGTTTTTTTTTTTTTTTTGAGATGGAGTCTTACTCTGTCACCCAAGGCTGGAATGCAGTGGCATGATCTTGGCTCACTGCAATCACCACCTCCCTGATTCAAGCGATTCTCCTGCCTCAGCCTCCCCGGTAGCTGGGATTACAAG…	689
NDUFS1	NM_005006	pMIR-NDUFS1_4	GACTAGTTAAGCCCAGCATTTTGGGGGTTCAAGGCAGGAAGATCAGTTGAGGCCAGGAGTTCAAGACCAGCCTGGACTGCATAGCAAGATCCTATTTGTACAAAAAAATGTAAAACTTAAAATTGCACAAAATTTGTCACCTGTACCAGCTTTTAGAACTGTTTATCTTATCCTCCTCAGTGATACATCATGAAGTTGTGTGCTTTGCCTAAAATGCCCAGTTACCTGAAATTGTATAAATTCTTGCCAAAAGTGTTTGAACTTAATACAAACTTCCCATCTCTTACCTCTTAGCACTGTGCTCATCTTGAGGGGACATAGTCCCAATTTTGTATTTTATATAATACTGTTAATGAATATGTGTAGACTTCATATGGTTGTGGGTAAGAGAATACTGCA…	689
NDUFS1	NM_005006	pMIR-NDUFS1_5	GACTAGTGGCACATGGCTGTAATCCCAGCTACTGGGGAGGCTGAAGCAGGAAAATCGCTTGAACTGAGAGTCAAGGCGGAGGTCGCGGTAAGCCGAGATCACACCATTGCACTGCAGCCTGGGTGAAGAAACAAGCCTCCCTCTCAAAAAATAAATAAATAAATAAATAATACCTCCTCTGGGATAAGTAGTGCTCCGTCTGTCTCATGGGCACATATTAGTGTCGTAATGCCAAATACTAAGGTTATTGTAAGCATAAACATTGAAGATAATTGCTAGAGAAAAATAGACTGAAAAAGATGTAAGAAAAATACACGTAGATGAGAGTAACCTGTCTGGTGGAATCATGACATTCTAAGCAGTGAAGGAATCACCAATGAGAAAATCTACAAAGGCTCA…	689
NDUFS1	NM_005006	pMIR-NDUFS1_6	GACTAGTAATGAAAACATTTTGGACAGCAATGTAAGGTGAATAGCTGAGCATGATGGCACAAGCTATAGCCCCAGCTACTTGGGAGGCTGAGGCACAAGGATTGCTTGAGCAAATGAGTTGAGTCCAGCATGGACAACTGTATTCCTGCAGCCTGCTTGTATTCCTCTCCTCAAAGTGCTTTTTCCTTCTCTGCCACATGACatGTCTGTGAATTTTCCAAACTTCTACGCTCTGCTTCCCTTTTAAATATGTTCCAACTTTAAGTTATTTCTTTGCTTCCATATCTGATTGTAGGCTGCTAGCATCAGCCAGGCCACATCTTGAATGCTTTGCTGCTTAGAAATTTCTTCTGCCAGATACCCTGATACCCTAAGTCATCACTCTTAAGTTCAAACTTC…	689
NDUFS1	NM_005006	pMIR-NDUFS1_7	GACTAGTGCTGTTTCTACATTTTCCAATATGTATAGCAGTGCCCCACTGTCAGTACTAATCTGTTTTAATCTGTTTGCATTACTGTAAAGGAATATCTGAGATTGGGTAATTCTTGCAAAAGAGAGATTTAATTGGCTTACAGTTTCTGCAGGCTGTACACAAAGCATGGCACCAGCAGCTGCTTCTGATGAGGGCCTCAGGAAGCTTACAATCATGGTAGAAGGCAAAATGGGAGCGAGCATATCACATGGTGAGAGAGGGAGCAAGAGAGAGGAGGAGGTCCCAGACTCTAAACAACCAAATTTCACATGAACTAAGATCTCACTCATCACCAAGGTGATGGTGCCAAGCCATTCATGAAGGATTTGCCCCATGATTCTATACCTCCCACGAGGCCC…	689
NDUFS1	NM_005006	pMIR-NDUFS1_8	GACTAGTGCCGAGGCAGGCGGATCACCTGAGGTCAGGAGTTTTCGAGACCAGCCTGTCCGACATGGTGAAACTCTGTCTCTACTAAAAATACAAAATTAGCCAGCCATGGTGGCATATGCCTGTAATCCCAGCTACTCACTCAGGAGGCTGAGGCAGGAGAATCACTTAAACCCAGGAGACGGAGGTTGCAGTGAGTCAAGATTGCACCGTTGCACTCCAGCCTGGGTGACAGAGTGAGACTCTGTCTGAAAAAAAGTAAAAATTAAAAAATATATTTGACAATACCCAGTACCAATTTATTGTTTGTTGTTGACATTAACATTTTCTTTAAGAGTATTTCTTCATCTGTAAAATGAGGATAAAAATTGTAAAATTGTACCTACTTCCAGCCTCATAGA…	689
NDUFS1	NM_005006	pMIR-NDUFS1_9	GACTAGTCCTCCACCTCCTGGGTTCAAGCGATCCTCCTGCCTCAGCCTCCTGAGTAGCTGGGACTACAGGAGCACACCACCACGCCCAGCTAATTTTTGTGTTTTTAGTAGAGGCGGGGTTTCACCATGTTGGGCAGGATGGTCTCAAACTCCTGACCTCAGGTGATCCACCCGCCTCAACCTCCCAGAGTGCTGGGATTACAGGCGTGAGCTATCCGTGCCCAGTCAATTTTTGTATTTTTAGTAGAGATGAGGTTTCACCATATTGGTCAGGCTGGTCTTGAACCCCTGACCTCAGGTGATTCACCCGCCTCAGCCTCCCAAAGTGCTGGGATTCCAGATGTGAGCCAGCGCACCCAGCCTGGCCATCTTTTATAAAAAGATGAAGATGTCAGAATT…	689
NDUFS2	NM_004550	pMIR-NDUFS2	GACTAGTGCAGGGGAGCAGCGTTTGATCCCCCCTGCCTATCAGCTTCTTCTGTGGAGCCTGTTCCTCACTGGAAATTGGCCTCTGTGTGTGTGTGTGTGTGTGTGTGTGTGTGTATGTTCATGTACACTTGGCTGTCAGGCTTTCTGTGCATGTACTAAAAAAGGAGAAATTATAATAAATTAGCCGTCTTGCGGCCCCTAGGCCTAAAGAGCTCG	216
NDUFS3	NM_004551	pMIR-NDUFS3	GACTAGTCTCCAGGGAACGCATGTGGATCCTAGACAGCGCCTTATCTATGATTGAGTGTCCGTGTAAATAAATTCCTACTTAGACTTAGAGCTCG	95
NDUFS4	NM_002495	pMIR-NDUFS4	GACTAGTGTTGGCACTGACTATATCTCTGCTTGACTGTGAATAAAGTCAGCTGTGCAGTATTTATAGTCCATGTATAATAAATACATCTCTTAATCTCCTAATAAATTGGACCTTTAAACTACAGAGAGCTCG	133
NDUFS5	NM_004552	pMIR-NDUFS5	GACTAGTACAGAGCAGCTGCTGATGTCTGGAGGCTGATTTTCCTGTTCTCTGTTCTCCACTGGAAAGGTTGTTTACGACAAACCTCCTTGTCAAAGTGTGTAAAAATAAAGGATTGCTCCATCCTATTTGTTCTATTTTCTCTTGGAGAGCTCG	154
NDUFS6	NM_004553	pMIR-NDUFS6	GACTAGTAGCGTGTGGCACGCCGGGGGTCCCGCAGCATCCTGTGAGCATTTCCGCGGGGAAGCTGAGCACGTGAAGCTCGCTGGTTCTGTGCGAAGGGTATTCCTGGTGCTGAATAAAGGGTGTTGCTGTCAAGGCTGACAATTTGTAAGTTTGTTTCTTTCATAGTCTGGGCTTTGGAAGTGAACATCCACGTGGACATGGGTAGACATGCGAGTGGAAGCAGTGCCCGCTCCAGTGAGCCTGAGCTGCCTCCTGCCGGCCGCTGCCTGCCTTACCGGCTGCTTCTGTGTGTCTCCTCTTATCCTTGGGGCCACGTGGGCTGCAGGAATGGGCGGGGGGCAGGGAAGGAGAAGGAGAAGTGCCTCTTGTTTTGCAGATGCAACTGTGCTTCAGAGAGC…	703
NDUFS7	NM_024407	pMIR-NDUFS7	GACTAGTCGCCGCCGCCGCCGCCGCCGGAGCCTGTCGCCGTCCTGTCCCCAGCCTGCTTGTGTCCCGTGAGGTTGTCAATAAACCTGCCCTCGGGCTGCCGCCTCCCAGAGCTCG	115
NDUFS8	NM_002496	pMIR-NDUFS8	GACTAGTCGCCCCACCGGCCCGCAGCCCCTGCTGCCCAATAAAACCACTCCGACCCCAGAGCTCG	65
NDUFV1	NM_007103	pMIR-NDUFV1	GACTAGTCCCACCACCCTGGCCTGCTGTCCTGCGTCTATCCATGTGGAATGCTGGGAGCTCG	62
NDUFV2	NM_021074	pMIR-NDUFV2	GACTAGTTTTATATTGAACTGTAAATATGTCACTAGAGAAATAAAATATGGACTTCCAATCTACGTAAACTTAGAGCTCG	80
NDUFV3	NM_001001503	pMIR-NDUFV3_1	GACTAGTGGGCCCTCGGTGTGAAGATGAACCTTCCACCGTCTTCACTGCATCCTGGAGTGCAAAAATAAAATCCACTCAAGAGTCACAAGGCCCGCTGTGCATAATCGGTTTCACTTTTACCTTTTTTTTTTTTTTTTTTTTTTTGAGACAGGGTCTCACTCTGTCACCCAGGCTGGAGTGCAGTGGCACATTCTCGGCTCACTGCAACTTCCGCCTCCTGGGTTCAAGTGATTCTCCCACCTCAGCCTCCCAAGTAGGTGGGATTACAGGTACTCACCACCAGGTCCAGCTAACTTTTGTATTTTTAGTAGAGACAGGGTTTCACCATGTTGGCCAGGCTGGTCTCGAACTCCTGACCTCAGATGGTCTGCCCACCTCCGCCTCCCAAAGTGCTGGGA…	689
NDUFV3	NM_001001503	pMIR-NDUFV3_3	GACTAGTGAAACTCAATCAAAAAAAAGGAACAGGAATGTTACTAATTTTAACTACTGCATTGCAAACAAATTGTATTGCAGTATTTTACCATCAGAAAAGGAAGGGAATTGTTTTGTTTGCCTCTGTTAGATATTTTATATAAACTTGAGGACATTTTCATTGGTGAGATTCGGAAGAGGTGAAGTTTCTTGCAGTACAGGGACGAAGTAGGAAGAGGTGAAGTTTCGTGCAGTACAGGGACGGAGTAGGAAGAGGTGAAGTTTCGTGCAGTACAGGGACGGAGTAGGAAGAGGTGAAGTTTCGTGCGGTGCAGGGACGGAGTAGGAAGAGGTGAAGTTTCGTGCGGTGCAGGGACGGAGTAGGAAGAGGTGAAGTTTCGTGCGGTGCAGGGACGGAGT…	689
NDUFV3	NM_001001503	pMIR-NDUFV3_4	GACTAGTGAGGGCCAGGGCACGGTGGCTTACGCCTGTAATCCCAGCACTTTGGGAAGCCAAGGCGGATGGATCACTTGAGGTCAGGAGTTTGAGACCAGCCTGGCCAACATGGTGAAACCCTGTGTCTACTAAAAATACAAAAATTAGCCAACTGTGGTGGTGCGTGCCTGTAATCCCAGCTATTCAAGAGGCTGAGGCAGGAGAATCGCTTGAACCCGGGAGGCGGGGTTTGCAGTAAGCCGAGATCATGCCATTGCATTCAGTCTGGGTGACAGCGTGAGACTGCATCTCAAAAAAAAATTTTTTTTTTTAAATATCAAAATTGAAAACATGTATTGTGGTCATCTGCCTCAAATTGTGTTACCACACGGGAGACTTAGCAACTCAGCCAGATTCTT…	689
NDUFV3	NM_001001503	pMIR-NDUFV3_5	GACTAGTCGCCTAATTTTTCTATTTTTTGTAGAGACAGGGTTCAAGAGATCTGCCTGCCTCGGCCCCAGAAAGTTCTGGGATTGCAGGCGTGAGCCCCCATTCCCAGCCATTAACATCTTACAGGATTCCCCAGTGGTGGTGGTAGGTGTAACCATTTTAATGTACCTACAACTTTTCTATCCTGCTATTTGCATTTTTTGGTTTTTCATTTAATAGTTCTCAAGCTGGGATCCGTGGAACTACTGTGATGGGCGGTGATGCTTTGGAAATGGAAATTCCCTTAATATTAAAATGAACATGAATATATTTTGATTTGCATATATTTTTAAGATAAAGCATGAGACTTGTATAAAGTTCTTTCCTGGCTGGGCGCGGTGGCTCATGCCTGTAATCCCTGC…	689
NDUFV3	NM_001001503	pMIR-NDUFV3_6	GACTAGTATAAAGTTCTTCCCTTAGAACATGTCCTGTTGGGCTAGTCTTTCTGGGATTTTGGTTTACTCTCCTCCACCCATTGGAAGGGCTTAAAACCGAATAGCCAGCACCAAGCACAGCTCTGCATTTTGTAGCTATCACTGCAGATGATTTCTTGATAGTCCATCTGGTGGCAATACAGTGGTCACCCAAGGGGCCATTGTTTGGGTCTATGTGATTTCCCACGTTCTGTTGGAGGCCGGGCGCAGTGCCTCACGCCTGTAATCCCAGCACTTTGGGAGGCTGAGGTGGGCAGATCACGAGGTCAGGAGATCGAGACCGTCCTGGCTAACACGGTGAAACCCTGTCTCTACTAAAAATACAAAAAATTGGCCAGGTGCGGTGGCTCACGCCTGTAA…	689
NDUFV3	NM_001001503	pMIR-NDUFV3_7	GACTAGTAAAAAAAAAAAACAAAAAAAAAATTAGCCGGGCGTGGTGGTGGGCGCCTGTAGTCCCAGCTACTCGGGAGGCTGAGACAGGAGAATGATGTGAACCCGGGAGGCAGAGCTTGCAGTGAGCCGAGATTGTGCCACTGCACTCCAGCCTGGGCGACAGAGCAAGACTCCGTCTCAAAAAATAAATTAATTAATTAAATTAAATAAGTGGGTGTTTTAAGTGCTCAGCTTCCTTGGTTCTACCACCTTCTCTCCCTGACCCTCCTTCCCTTTCCCCCTGACCTTGGCCTTTATTCTAGAACGGATCTGAAGCAATAGGATATAAAAAATTCACAACTGCTAAAACAGTGTTCCTTCTAGTGTAATTTTCACCCTTAGAGACCTGTCTGTAATAAA…	427
NEUROD1	NM_002500	pMIR-NEUROD1_1	GACTAGTAGGCACGCCAGTTTCACCATTTCCGGGAAACGAACCCACTGTGCTTACAGTGACTGTCGTGTTTACAAAAGGCAGCCCTTTGGGTACTACTGCTGCAAAGTGCAAATACTCCAAGCTTCAAGTGATATATGTATTTATTGTCATTACTGCCTTTGGAAGAAACAGGGGATCAAAGTTCCTGTTCACCTTATGTATTATTTTCTATAGCTCTTCTATTTAAAAAATAAAAAAATACAGTAAAGTTTAAAAAATACACCACGAATTTGGTGTGGCTGTATTCAGATCGTATTAATTATCTGATCGGGATAACAAAATCACAAGCAATAATTAGGATCTATGCAATTTTTAAACATGTAATGGGCCAATTAAAATATATATAAATATATATTTTT…	689
NEUROD1	NM_002500	pMIR-NEUROD1_2	GACTAGTAAAAAAAAAAAAAAAAAAAAAAAAAAAAAAAATTGCACAATTTGAGCAATTCATTTCACTTTAAAGTCTTTCCGTCTCCCTAAAATAAAAACCAGAATCATAATTTTCAAGAGAAGAAAAAATTAAGAGATACATTCCCTATCAAAACATATCAATTCAACACATTACTTGCACAAGCTTGTATATACATATTATAAATAAATGCCAACATACCCTTCTTTAAATCAAAAGCTGCTTGACTATCACATACAATTTGCACTGTTACTTTTTAGTCTTTTACTCCTTTGCATTCCATGATTTTACAGAGAATCTGAAGCTATTGATGTTTCCAGAAAATATAAATGCATGATTTTATACATAGTCACAAAAATGGTGGTTTGTCATATATTCAT…	692
NEUROG2	NM_024019	pMIR-NEUROG2_1	GACTAGTAGCTGCCATTTCTGCTACCCACGCCAGGCCTTAGTGGGTTCCCTTTCCTGTCCCCAGTCGAGCCCTCCTCCCTTCCCCTGCCCCTCCTTTCCACGCCCTGGAAACCATCTCACTTCACAGGGCAGGTGTAGCCTTTCTGATTCCTCGGTTGTTTCTTGCATTTCTTGGCTTTGGGTATCCTTCATTCAGACGGGCTCTGATTTACTGAAGGTGTGATGGAGCTTATTGTCAAAGCCAAGGGTGGCGTTTTGGGGGCGCTTCTTGAGACGAAAAAGACCCTGGGAAGAGATGATGGTGGCATATCTAAAGAGTTTGCAGAGCGGACTGACGCTCCTCCCCTTTCTCTTTAACGCCGAAGGACTTGGTGCAGTTCGTGTGAATCTCACAGGGGG…	689
NEUROG2	NM_024019	pMIR-NEUROG2_2	GACTAGTTGTCCTTCTCTTTCCTTTTTCTTCCCCATTTTGCCATCTGTCTCTTATGATTTATAAGGGGAAAAAAACTTGTTTTGTTAGAGGGGCAGGTTAGAAGTCATTGTATAATTTGTAGGCTTTGTAATGATTGAATGCAAGCGTGGAAATTTAGGCTGAACTCTCTATCAAAAGGAAAAATGTGGAGGAAAAGGGAAAAATCAGGAGGGAGGATTGCCTCATGTATTATTTATTTCGACCTTTTAGGGGAGAAGGAACTCCCCCATTCTTTCAAGAGATTAAAAATAAATCAACAGTCTGAAAACCTAAGCAGACACGGAGCATTATCCGGATCAGCCACACACGTGTTCCCTTCTATTTATTATAAAGAAATTTTTCATGGGAAAATATGTATT…	510
NKX2-2	NM_002509	pMIR-NKX2-2_1	GACTAGTGCGCCGCCCCAACGAGACTCGCGGCCCCAGGCCCAGGCCCCACCCCGGCGGCGGTGGCGGCGAGGAGGCCTCGGTCCTTATGGTGGTTATTATTATTATTATAATTATTATTATGGAGTCGAGTTGACTCTCGGCTCCACTAGGGAGGCGCCGGGAGGTTGCCTGCGTCTCCTTGGAGTGGCAGATTCCACCCACCCAGCTCTGCCCATGCCTCTCCTTCTGAACCTTGGGAGAGGGCTGAACTCTACGCCGTGTTTACAGAATGTTTGCGCAGCTTCGCTTCTTTGCCTCTCCCCGGGGGGACCAAACCGTCCCAGCGTTAATGTCGTCACTTGAAAACGAGAAAAAGACCGACCCCCCACCCCTGCTTTCGTGCATTTTGTAAAATATGT…	689
NKX2-2	NM_002509	pMIR-NKX2-2_2	GACTAGTTTTGTTTTTTGTTTTGTTTTTGTTTTTGCGTTTTCCCCTGCTTTCTTCCTTTCTCTTTTTATTTTATTGTGCAAACATTTCTCAAATATGGAAAAGAAAACCCTGTAGGCAGGGAGCCCTCTGCCCTGTCCTCCGGGCCTTCAGCCCCGAACTTGGAAATCAGCTATTCGGCGCGGTTCCCCAACAGCGCCGGGCGCAGAAAGCTTTCGATTTTTTAAATAAGAATTTTAATAAAAATCCTGTGTTTAAAAAAGAAAAAAAGAAAAAAGAGCTCG	282
NKX6-1	NM_006168	pMIR-NKX6-1_1	GACTAGTACGCCGCCGCCCGCCGCACCTTCCCGGCTCCGGCCTCCACCTCTGGGGCCGCGAGGGGCGCGGGGACCGCGTGCACGCCGCGCCTGCCCGCTCCTCGGGGCCCGGAGGACCCGGCCCTGCCTGCGGGGACCCTTTGCTATTTTTGAGATGTACATATCTATTTTTTTAACCTTGAAGTTGTGGGAGGGGATGTAGGGGAGAGAGACTCCGGGGTTGATAAGGCAAGAAAGACCACCAAATGCACTGCGTAAATGTCGCTACTGAAACCCGCAGCCGGGCCACGGTCCCAGCCGCGTCCCCATAGGCGGGCAGCGGCCTCAGCGCCCGGGTCCCCCTCGCCCCCAGATTTTGCCCCCGCGGGCGGCGGGGTAGGGGGCGCCGAGAGGTGCTGT…	689
NKX6-1	NM_006168	pMIR-NKX6-1_2	GACTAGTAGCGACTCAAGCCACACCTTCCCTTTTATTTTGAACTTAATTTGAGAAGCGTAGAATAGAATGTCCCCACCTTCTCCGTCCCCTCCTCTCGTTCCTCTTTCCCGTTTGGATTTGCAGAATCTCACCTTTGCCCTTCATCTCTTCTCGCCCTGCCCTGCCCTGCCCACCCCCTGGATCTACACTGCGCTCCCGCCCCCCGGACTTGAAGTGGAAGACGTGGGAACCAGGGAGGGCCTCTCACCTGCCTCCCTGTTCCTCTCTGAAATTGCACAGTCGTTTGTTGCTATTTATTAGTGATTTAAAGAAAATATTGGGGAGGGAGGGGCTACAATAGCTTGTATTTAACTCCTTTCTGATAAAAATGCGTGTTAAAGTAGGTGGTGGGAATTGTT…	671
NPR1	NM_000906	pMIR-NPR1	GACTAGTCCTGCCTCCTCTCCTATCCCTCCACACCTCCCTACCCTGTGCCAGAAGCAACAGAGGTGCCAGGCCTCAGCCTCACCCACAGCAGCCCCATCGCCAAAGGATGGAAGTAATTTGAATAGCTCAGGTGTGCTGACCCCAGTGAAGACACCAGATAGGACCTCTGAGAGGGGACTGGCATGGGGGGATCTCAGAGCTTACAGGCTGAGCCAAGCCCACGGCCATGCACAGGGACACTCACACAGGCACACGCACCTGCTCTCCACCTGGACTCAGGCCGGGCTGGGCTGTGGATTCCTGATCCCCTCCCCTCCCCATGCTCTCCTCCCTCAGCCTTGCTACCCTGTGACTTACTGGGAGGAGAAAGAGTCACCTGAAGGGGAACATGAAAAGAG…	592
NPY2R	NM_000910	pMIR-NPY2R_1	GACTAGTGGAAGCTGTGGTGTGAAAATGTATGGATGAATTCTGACCAGAGCTATGAATCTGGTTGATGGCGGCTCACAAGTGAAAACTGATTTCCCATTTTAAAGAAGAAGTGGATCTAAATGGAAGCATCTGCTGTTTAATTCCTGGAAAACTGGCTGGGCAGAGCCTGTGTGAAAATACTGGAATTCAAAGATAAGGCAACAAAATGGTTTACTTAACAGTTGGTTGGGTAGTAGGTTGCATTATGAGTAAAAGCAGAGAGAAGTACTTTTGATTATTTTCCTGGAGTGAAGAAAACTTGAACAAGAAATTGGTATTATCAAAGCATTGCTGAGAGACGGTGGGAAAATAAGTTGACTTTCAAATCACGTTAGGACCTGGATTGAGGAGGTGTGCAG…	689
NPY2R	NM_000910	pMIR-NPY2R_2	GACTAGTCCAATTGCACGTTTGGTGAAAGTTTCTTCAACTCTGAATCAAAAGCTGAAATTCTCAGAATTACAGGAAATGCAAACCATCATTTAATTTCTAATTTCAAGTTACATCCGCTTTATGGAGATACTATTTAGATAACAAGAATACAACTTGATACTTTTATTGTTATACCTTTTTGAACATGTATGATTTCTGTTGTTATTCCTATTGGAGCTAAGTTTGTCTACACTAAAATTTAAATCAGACTAGAGAATAATTTTTGTGGCATGTTGTAACATTTCACAGTATTTACAAGCTATTTTTGCACAGGTACATAGCTCTCATGTATTTAAAGAACACTGCAGTGTTATTTTCTTTGAAATTCATCCTCCACGGACCCATTCATACTAAATAAA…	689
NPY2R	NM_000910	pMIR-NPY2R_3	GACTAGTACCAAAGATGCTTAAAAACCTTCTATGTTCATAAAAAATAACAACTGAGATGTTAAAATAGTCATACGTCTTTAGATGCTATTAAAGTTTCATTAGTCATATTTTTGTAAATATGACAGAATTTGTGAATATATTTTTAAAGCAAAAAACTTCAACATGCATATGATATATAGTTACAACATTAATTTTATGAACTGGAGAGCTTTACTTTGTGGATATATTTAAAATTCATATTATAGCTCCTATTAAATTCCTTCCATGATAGATATAAAGGACTGGTTTTTAAGTGCACTGCACTTCTGGAATACTGAAAAAGAATGAAAACAATATGTTAGATTAGGTGTAAGACTTTAAGAAGCGAACAAAAAGTAATGTATATCTGTAATATATAA…	715
NQO1	NM_000903	pMIR-NQO1_1	GACTAGTGATTCCTTAGCCTGGATTTCCTTCTAACATGTTATCAAATCTGGGTATCTTTCCAGGCTTCCCTGACTTGCTTTAGTTTTTAAGATTTGTGTTTTTCTTTTTCCACAAGGAATAAATGAGAGGGAATCGACTGTATTCGTGCATTTTTGGATCATTTTTAACTGATTCTTATGATTACTATCATGGCATATAACCAAAATCCGACTGGGCTCAAGAGGCCACTTAGGGAAAGATGTAGAAAGATGCTAGAAAAATGTTCTTTAAAGGCATCTACACAATTTAATTCCTCTTTTTAGGGCTAAAGTTTTAGGGTACAGTTTGGCTAGGTATCATTCAACTCTCCAATGTTCTATTAATCACCTCTCTGTAGTTTATGGCAGAAGGGAATTGCT…	689
NQO1	NM_000903	pMIR-NQO1_2	GACTAGTGAAGCAGTCTTGCTCTGTTACCCAGGCTGGAGTGCAGTGGTGTGATCTCGGCTCACTGCAACCTCTGCCTCCCAGGTTCCAGCAATTCTCCTGCCTCAGCCTCCCTAGTAGCTGGGATGACAGGCGCCTGCCATCATGCCTGACTAATTTTTGTATTTTTAGTAGAGACGGCGTTTCACCATGTTGGCCAGGCTGGTCTCAAACTCCTGACCTCAGGTGATCCGCCTACCTCAGCCTCCCAAAGTGCTGGGATTACAGGCGTGATCCACCACACCTGGCCCTTGCAATCTTCTACTTTAAGGTTTGCAGAGATAAACCAATAAATCCACACCGTACATCTGCAATATGAATTCAAGAAAGGAAATAGTACCTTCAATACTTAAAAATAGTCT…	689
NQO1	NM_000903	pMIR-NQO1_3	GACTAGTTGGTGCATTGAAAGAAGAGATGAGAAATGATGAAAAGGTTGCCTGAAAAATGGGAGACAGCCTCTTACTTGCCAAGAAAATGAAGGGATTGGACCGAGCTGGAAAACCTCCTTTACCAGATGCTGACTGGCACTGGTGGTTTTTGCTCTCGACAGTATCCACAATAGCTGACGGCTGGGTGTTTCAGTTTGAAAATATTTTGTTGCCTTCATCTTCACTGCAATTTTGTGTAAATTTCTCAAAGATCTGAATTAAATAAATAAAATTCATTTCTACAGACCCACAGAGCTCG	299
NR4A2	NM_006186	pMIR-NR4A2_1	GACTAGTGACCTCCTCCCAAGCACTTCAAAGGAACTGGAATGATAATGGAAACTGTCAAGAGGGGGCAAGTCACATGGGCAGAGATAGCCGTGTGAGCAGTCTCAGCTCAAGCTGCCCCCCATTTCTGTAACCCTCCTAGCCCCCTTGATCCCTAAAGAAAACAAACAAACAAACAAAAACTGTTGCTATTTCCTAACCTGCAGGCAGAACCTGAAAGGGCATTTTGGCTCCGGGGCATCCTGGATTTAGAACATGGACTACACACAATACAGTGGTATAAACTTTTTATTCTCAGTTTAAAAATCAGTTTGTTGTTCAGAAGAAAGATTGCTATAATGTATAATGGGAAATGTTTGGCCATGCTTGGTTGTTGCAGTTCAGACAAATGTAACACACAC…	689
NR4A2	NM_006186	pMIR-NR4A2_2	GACTAGTAAAAAAAAGAAAATAAATACATAAAAAAGGGACAAGCATGTTGATTCTAGGTTGAAAATGTTATAGGCACTTGCTACTTCAGTAATGTCTATATTATATAAATAGTATTTCAGACACTATGTAGTCTGTTAGATTTTATAAAGATTGGTAGTTATCTGAGCTTAAACATTTTCTCAATTGTAAAATAGGTGGGCACAAGTATTACACATCAGAAAATCCTGACAAAAGGGACACATAGTGTTTGTAACACCGTCCAACATTCCTTGTTTGTAAGTGTTGTATGTACCGTTGATGTTGATAAAAAGAAAGTTTATATCTTGATTATTTTGTTGTCTAAAGCTAAACAAAACTTGCATGCAGCAGCTTTTGACTGTTTCCAGAGTGCTTATAAT…	681
NSG1	NM_014392	pMIR-NSG1	GACTAGTCGGGATGGGCAAGTTCCTTACAATGTGTCACTTGCAAATAACAAAGGGACTTTGAGGGACATTTCATTAAATATAATTACTGATACTTTAGAGGTTACTCATTTACGGTGCAATTGCTTCTGTTTGCTAATGCTGCTTTGCAAATAAAACTTGCTGCCGACCACCCACGGGCATAAAATCAAGTGCATTTCAGCATTGCCTAAAGAAATCTGACACCACTTTTCATGTTAAGATCTTCATTTAGCTCCTTTACTGGGATTTATTGGATGCTGTAAAAAAATAAATTTACACTGGATATGCGAAGGGTTTGGATCTCAGATAAATGCATTTTGTGGAATTGATTTTCTGAACCGACCCTGCTGTCTGCAAACCTTCCTCCATAGCCATATCTA…	506
NSG2	NM_015980	pMIR-NSG2_1	GACTAGTAGGCCTGCCCCAGCCAGAATGGGGGGCGGGGTGGAGAGGAGGACCCCCATTGGCTAAGCCAAGCTCCAGTTACAAGACAACACTGTACTCCTGGGATATGGGGGCGGGGGCGGGGCAGGGCAGGGTGGGGGGAAGAACGCACCAAAAACGTGGTGTGTGCTGGAGTTGTCTGAACCGATATTTCTTTTTGTTCCTTGGTATTGTTGATTCGTCGCCGAGTCAGGCTCATGTACAAAGGCATGTTTCGTGTTGATTGTTCCCATGTAAGATATTTTTAAAGCCACTGCTTATTCTTTGTTAGGAAAATGTAACAGCAGAAAAGGAAAGAAACAAAGAACATGAACAAAAAGCATTAAACTGGCTCCATCAGAAGACGTTGAAGGGCAGTGAAG…	689
NSG2	NM_015980	pMIR-NSG2_2	GACTAGTGGCCTCCATCCTAGGACCTGGGCAGACCCACATGGCCTGGGCTCTGAATGCCCACCCTGCGACGGTGGGTTCTGCATCAGCAAACGCTGAGGAGTGGGCAGATTTTCTTTGTCTTTTGCTTGCATTTTCTAGATCCACACCTGGATACTGCCCATGTTGACGAGACAGCAGCAGGGGGAGAGGGAGGGAAGGAAGGTGCGGCTGCAAGAAGGAAGGCACGGGACAGGCATGTGACACTAGGCCACAAGCGATAAGCACAGGCACCTGACTTTTAAGTTTTTGTTTGTTTGTTGTTTCCCAAAGTGCTGATAACAATAACAACAACAATAGGATTCCAACCAGGAGCCTCAAGTGACAGCCAGGAAGAGACCTGAAGGTTGGGGCCACCACAA…	689
NSG2	NM_015980	pMIR-NSG2_3	GACTAGTGGAGAATTGGTTATTTGAGATGTGGTACTGCTTCCTCACAAGTCTCCCACAGGCCATGTAAAGGGTATTTTTTTGTGGCTTGCTGTGTTGCTGAGATCATCGTATGCAACAGCTGGGTAATAAGACTAGCATAGCTCAAACTATCCTGCCAAACGCTCTCATCTGATTTTTCCTCCCTTCTCCCCCAACCTCCAATCACCCTGAGTCACCTGTAAATTCATTTGTCATTCAAAGCGGAATAACAAGTTGTCCCTAGCAAAACCGCTGAGCGCTTTATAATTTTGTGGTGTATTTTTGTCAGTAGGTAGCAGAGGCGGAAGTATTTTTTGGTGTAATTCTTGAAATTTTCTGACAGGAAACAAATAAAGATAGATGTGTCTGAGAGAGCTCG	398
OPRK1	NM_000912	pMIR-OPRK1_1	GACTAGTCTAGTCGTGGAGATGTCTTCGTACAGTTCTTCGGGAAGAGAGGAGTTCAATGATCTAGGTTTAACTCAGATCACTACTGCAGTCTGACATGAAAAGATAGAATTTAAAATAAACTTTTAGAGATCTCATGGTCTGAAGTCATCAGATGCAGACCACGTTCGTGATCAGTGGAAACATCAAGGACAAAAGGTCCACGCAACACATGCACCTCTTCTCTAGGGCACAGAAGCGAGGCAGAGCCTCAGTTCCTCTGATGAACAAGGGAACAGGTCTTTTCCTTCTGGTTTGCTAGGTAAGGTTCAGCACCCATCTGCTGTGGCCTTCCTATGAAACGTAGTTTCAAAAGCTCGGTTTAAGAAAAAAGGAAAAGAAAAAACATTGCTTTCAGAAAT…	689
OPRK1	NM_000912	pMIR-OPRK1_2	GACTAGTTAATTTCCCAAAAACTACAGTTTTTTTTCTTAGCATGCTATTCAGGTAAACAGTCTTATAATAAAGCATGTCCCATTGTCAAGAAACATAAAGTGGTGTGAATACCACTGAAAATATATATATAGTATCTTCTGTAAATAATAGTACCTGTGTGAATAAGGAATAGGCTTGCCTCCCAGCCAGGCAATTTCCTGAGGGCACACTAATGATATCCCCTGAGTTGCTAAGTTGATGCTGAGACATTTTGCTGGGAATTAGTCATGGCATGATCTCTTTCAGACTCCCTGAATACCATTTAGTCCCGTAACAGTGCTCACAACTCATGTGCTAATGAATCACAAAGGCTTTAACTAGCTCCCAGGTTGTAGCCTTCGCAGGATCTAGTTTATTTG…	689
OPRK1	NM_000912	pMIR-OPRK1_3	GACTAGTTTCCAGATGACATATAAATTCCCTCTTTTTCCCCCTGAAACTTACCATTTCAGAGGTAATGGCTTTTTCTGTAATTTGCCTGAGAAGAAAAAAGGGATAATTTAGAAATAACACTCCAAGCCTATATATTACTAGGGCTGCATCCTCTGGAATTTAATAGAAAAATTGAATATATAGCCCTATGTAACTACAGACATCATTACAACTGTTAAGTTCTGTTCACCATGCAAGTTCTCGGTGGTGTATGTACTCTCACCTTTTGGAAACAAAACCTTGCATTGAAGGTTTTACACATGGCTTCAGAATGTTACTCTGACCATGTTTGCCTCTACTCCAGATTATCATGGCACCTAACACAGATGACATATGGCAGAATGGAAGTGATTTCTCCT…	689
OPRK1	NM_000912	pMIR-OPRK1_4	GACTAGTTCCTTTCCAGTGCAAAGTATAACAGAGATAGGATTATGAGATGAAATCACAGTAGTGTGTTTCCTTTAATTTTTTCTGTCTTCTTTTTTTTTTTTTTTTTTTTTGAGACGGAGTCTCGCTCTGTTGCCCAGGCTGGAGTGCGGTAGCACAGTCTTGGCTCACTGCAACCTCCACCTCCTGGGTTCAAGCGATTCTCCTGCCTCTGCCTCCTAAGTAGCTGGGATTACAGGCGTGCACCGCCAAGCCCGGCTAATTTTTGTATTTTTAGTAGAGACGGGGTTTCACCATGTTATGCAGGCTGGTCTCAAACTCCTGACCTCAGAATATTCACCTGCCTCGGCCTCCCAAAGTGCTGGGATTACAGATGTGAATGGCCACGCCTGGCCTGTTTC…	689
OPRK1	NM_000912	pMIR-OPRK1_5	GACTAGTAATACCACTTGCACAAATGTATTTCTTTGTCAAAGTGTGTACACGCTTTCTGTTTGTCCTGATGTCCTGCTGTGAAGCAGGGACCACATTGCCATTTATTCATTGTTCCAGGCAATGCATTTGTCCAAACCCCTCTGGCTCTCTGATATCTCTCATTTCTTGATGTTCCTATTCTCTGACCTCAACAAGGAGGACACTGTCTGTTGTGTCTCTTTGAGACTAGAACTCCATGTGTTTAACCTTCAGATCCATTCTCTACATGAACCCTATTCTTTCCACCCTGGTAAGAAGGTCTGGAAGACAGGTCCTAACGAGGGGTCAGAGAAGGCACAGAGAAATGAACCAGCCATGCAGGGGCAGCACTGAGGAGGAAACCCCCCACTCTAACTGGG…	689
OPRK1	NM_000912	pMIR-OPRK1_6	GACTAGTCTGGGATGAAATACGATGACTCATGCAAATTCAGGGAGCACACTGGCTGACTTTAAATTGGAACATTGTAAAGTGAAAGCTGTGAAAGGTTGTGTGTCCTATCAATGAGATTTATTTTCTAACCAAGAGCTGTTCGGATGATTCAGTATAAATACGAAAATCACATCCAAAAACGGTATAACCCAGCTTCCTTAAGGCAATTTTCTTCTCTGAAACAAGAATATACTCATATGTTCTTTACTATAATGTATATGATTTTTATCTTGTACTTTAAAAGATGATAATTATGCATTGTATATACGATTGTGTGCCTTGCAATAAAATCAAAACTGTACCTGCTGAAAATCAGAGCTCG	362
OPRM1	NM_000914	pMIR-OPRM1_1	GACTAGTCAGGGTCTCATGCCATTCCGACCTTCACCAAGCTTAGAAGCCACCATGTATGTGGAAGCAGGTTGCTTCAAGAATGTGTAGGAGGCTCTAATTCTCTAGGAAAGTGCCTGCTTTTAGGTCATCCAACCTCTTTCCTCTCTGGCCACTCTGCTCTGCACATTAGAGGGACAGCCAAAAGTAAGTGGAGCATTTGGAAGGAAAGGAATATACCACACCGAGGAGTCCAGTTTGTGCAAGACACCCAGTGGAACCAAAACCCATCGTGGTATGTGAATTGAAGTCATCATAAAAGGTGACCCTTCTGTCTGTAAGATTTTATTTTCAAGCAAATATTTATGACCTCAACAAAGAAGAACCATCTTTTGTTAAGTTCACCGTAGTAACACATAAAG…	689
OPRM1	NM_000914	pMIR-OPRM1_2	GACTAGTGCTGTAGAAAGGTTGATTCTCATGCACTGCAAATACTTCCAAAGAGTCATCATGGGGGATTTTTCATTCTTAGGCTTTCAGTGGTTTGTTCCTGAGCTCG	107
OR56A1	NM_001001917	pMIR-OR56A1	GACTAGTATATGTAAAGCATTTCTAATACCTCCTGTTCTTCCTCTTCAGTGATTTTACCTAGGCAGCGAAGTAGAGAAATGTCAGAGCTCG	91
OR56A4	NM_001005179	pMIR-OR56A4	GACTAGTGAATAAAAAGGATTAGATCCACCTTTAGAGTTGTTAATTGTTAGTGAAAATTGGGAAATAGGGAAGAGCTCG	79
OR5T1	NM_001004745	pMIR-OR5T1	GACTAGTTTTTAAAATTGAGTAAAGTTGCAAATAATATTGGGTGTCAGTCCACATCTCGAGCTCG	65
OTX2	NM_021728	pMIR-OTX2_1	GACTAGTAGACCTGTAGAACCTCTTTTTGTGGGTGATTTTTAAATATACTGGGCTGGACATTCCAGTTTTAGCCAGGCATTGGTTAAAAGAGTTAGATGGGATGATGCTCAGACTCATCTGATCAAAGTTCCGAGAGGCATAGAAGGAAAAACGAAGGGCCTTAGAGGGGCCTACAAACCAGCAACATGAAATGGACAAACCAATCTGCTTAAGATCCTGTCATAGTTTTAGATCATTGGTTATCCTGATTTGCAAAGTGATCAAAAGCATTCTAGCCATGTGCAACCAAACACCACCAAAAATAAAATCAAACAAAACTAAGTTGTGAAGGAAGGGAGGGAAGGTCATAGCCTTCTTAAGCAGAGGTGTTCCATTGTTTTAGCCAATCCTTGGTTGAA…	689
OTX2	NM_021728	pMIR-OTX2_2	GACTAGTAACCTTGAACTCCACCTCTGCAGGGGTTCTTCTGTGATTAAATAGGTTATAATTATAAGCAAAATTCAGAGCAACTGAGTACTGATCTAAAAAGATTACCTTTGGCTGGAGGTGAGCTGCACTGAAACTTTACGACAAAATGTCTCTGGACAAAGAGAGTCAGAGAAGAGAAGCAAAAGGACACTAATTCATCTGTAATTTACTGTTGGTAAGCCTAGCAGTAAAGAGACATTGGTCAATTGCTCTGACCCTGATGAATTATTAAACTGAGATCATTGTCGTTTATGCTTGCAGATGTTAAATGGAAAAGTTATATATGCATAAACCTTTTCTTCCTGGATTTGGCAGATATGTATAATTATATTAAAATGGTTCTAGCACAACATTGGGTC…	689
OTX2	NM_021728	pMIR-OTX2_3	GACTAGTCTTCAAACCTGAACGATTTCTTAGGCACTTTATTAGAATGTTTTAAAATATATCAAGTTTTTAAGAGGGAGGAGGAGAATTGGAGTATCTCTGAAAACATGAGAATGACAAGAATTTCTTGTTACTATTCTCTTATTTGATTAAGGGGATTTTTTTTTTTTAACTTCCAAAAACTGAGGTAAACATGAGAGGGAGTGTAATCAGAATCTGAAAGTAATTCAGGCAGAAATGATTCCTGAACAAAAGAGTTTCAGAAAAGTTTTAAAACCTATAATTTCAGTAGTTGAACATAAGGCACCCTGGTCAGTTTGTGTGTATGTGTTTAAGAAAGTGCCGAGGGGGAAAAAATGGGTCCCTTTTCAGTTGTACCTGCATTTTGTAAACCAGTCACC…	554
PALM	NM_002579	pMIR-PALM_1	GACTAGTGCCGGCCCCCGAGACCCCGGCCCCCACCCCACACCACAGACACCCACCAGCCCGGCCCCTCCCGGCGCCTGCCCACCCTCCACCCACAGCCTCACGGGTCCAGGACTTGGCGTGTTGTTACATGTTCCTTCCGAGTTTTCTTTCGCTGGAAAGAGGGACAGGGGCCCCCACCCGTCACCACGCCCCAACACTCCCCCCGAACCAGAGCCGTGCACTTGTGCCTGGTAGGAGAGAGACAGGACAGACCCGCTTTTCCCGAGACAAGGACCCCCCATGTCACGGCAGCTTCACAGACGCGGCTCGCGCCCACCGGGGTCCTGGCGGGTGGGACCCGCAGCCTCCACGCGGCCCAGGCCAGCCTGCCACCCTCTGGGCCTCCTACCTGTGCCTTT…	689
PALM	NM_002579	pMIR-PALM_2	GACTAGTCGGGGACATGCCCCCACCCGGGAGGGGCCGGTAACCCCTGGGCTATCTTCTAGACGGGGCGAACCAGGGGTCATTGACCTGCCCCCTGCACAGGGCAGGGACCGAGTGAGCCACTCCTTGTCCCGAAATCCCGCCCCCACTGGGCCCTCCTTCCTCCTGGTGCTAATTTGGGGACCCCAGGGGCCGCCCCCGGCCTCTTCTCCATCCTGCTTGGACCAGGGTCCTGGGTCTTCCCAACCATACCCCGAGATCAGGCCCCACCTGCCAGCTCTACTGGGCTTGGAGCACGTCCGGGCAGTGGAGGGAGGGACACAGCCTGGGACAGGAAGCCTCTTGGGTTGGAGCAGGAGACCCTCATTTGCCACCCAGACCAATGTGAGCCTGCCCCCAGC…	689
PALM	NM_002579	pMIR-PALM_3	GACTAGTCCTCCGCTCTGCCCCTGGGTGGCTGGGAGGAGAGGCCCTCTCGGGGGTGACCTGGGCGTCAGCCGTGGAACCCCCTCCTCCTCCCTGGAGTCTGCCTGAGTCCCTCGAGCCGCGAGCCTTCGCTGAAGTGCCCTTGCTATAACCCCCTCTGCTTCTGGTGTGTGACGAGGCCCCCGATGTTCTTGATTTTCCCAGAGAAGCAAATAAACAGCGTGAACAGCCCCAGAGCTCG	239
PARK7	NM_007262	pMIR-PARK7	GACTAGTAGCAGCGAACTGCGACGATCACTTAGAGAAACAGGCCGTTAGGAATCCATTCTCACTGTGTTCGCTCTAAACAAAACAGTGGTAGGTTAATGTGTTCAGAAGTCGCTGTCCTTACTACTTTTGCGGAAGTATGGAAGTCACAACTACACAGAGATTTCTCAGCCTACAAATTGTGTCTATACATTTCTAAGCCTTGTTTGCAGAATAAACAGGGCATTTAGCAAAGAGCTCG	239
PDE1B	NM_000924	pMIR-PDE1B_1	GACTAGTGTCTTCATTGAGTCCAAAGTGTTTGATGTCATCAGCACCATCCATCAGGACTGGCTCCCCCATCTGCTCCAAGGGAGCGTGGTCGTGGAAGAAACAACCCACCTGAAGGCCAAATGCCAGAGATTTGGGGTTGGGGAAAGGGCCCCTCCCCACCTGACACCCACTGGGGTGCACTTTAATGTTCCGGCAGCAAGACTGGGGAACTTCAGGCTCCCAGTGGTCACTGTGCCCATCCCTCAGCCTCTGGATTCTCTTCATGGCCAGGTGGCTGCCAGGGAGCGGGGAGCTTCCTGGAGGCTTCCCAGGGCCTTGGGGAAGGGTCAGAGATGCCAGCCCCCTGGGACCTCCCCCATCCTTTTTGCCTCCAAGTTTCTAAGCAATACATTTTGGGG…	689
PDE1B	NM_000924	pMIR-PDE1B_2	GACTAGTCTTTCTGATACAGTGACTGGGGCAAAAGGAGCCATTGTGACCAGGGGCTGCGGGAGGCCTTTCCTGGGACCTTCCTTGGGACTGGTCTGGGCCCCTGGGGCTTGTCGCCTGCCCTGAGTCCGGAGCCCTTTGCCTCCTTCCTCTCCCCTGGGGCTGGGAGGCTCCATCCGACCAATGTCTGTAAAGTGCTTTGAGGATCTCCCCAGCAAAGCACCTTCAGAATGTATCGACACCAGCTGGGTTAGGGTCAAGGGTGCCTGGGGAGGGTGAGTAATCCTGCATTGCTAAAAGAGAGGGTCTGTCCCCTCCTCTCCACGTCCCAGAACTGGCCCAGCTGCAGGCACTAAGAAGCTCCTCCCCTGAGACAAGTGAGGGGTAGTCGGTGAAAGGCA…	689
PDE1B	NM_000924	pMIR-PDE1B_3	GACTAGTGAGAAGGGCAGAGACGCATGTGACTCACCCCTGCCCTTGGTTTCCCAGACCCCTGCTATAGCCAGAGAACAATAAAGAAGGGAGACCAGGGAGCTCG	104
PHOX2A	NM_005169	pMIR-PHOX2A	GACTAGTCTGCCGGCCTCTGGAGGCTCCGAGCCTGCCCCCAGAGACGTCCCTGCCCCTCCAGGACCTGACAGCCCCTCCCATCCTGGCCACCCGCCTGGAAGTCCCCATCCGTCTCCACTCCCTACTGTCTCACCCCTCGGTGTGTCCTCCCCAACTTTGGAGACCAAGTCAGGGCCACTCTCGTCCTCACCCACCCTCTACCAGCAGAGCGGAGTTCTTTATACCGGGACCTCCTCCAGGAGAACCCCGGAAATCCTTCTAGCTTGGCCTTCTTTGGATGCGGTATCACATGAGGCCTGTCCCTAACAGTGCCCTCAAAGTGAAGGTCCTCAAGGAGGATCGGCACAGCCCCCTTCCCTGGCTCTGCAGCGGCTGGGTCACCCCTTACGCTGGTGATC…	686
PHOX2B	NM_003924	pMIR-PHOX2B_1	GACTAGTTCTGGAATCCTGCGGCGGCGGCGGCGGCGGCGACAGCGGGCGAGCCAGGGCCCGGGCGGGCGAGTGGGCGAGCGGGTAGGCCCAAGGCTATTGTCGTCGCTGCTGCCATGGCTTTTTCATTGAGGGCCTAAAGTAATCGCGCTAAGAATAAAGGGAAAACGGCGTCGCCCTCATTTCAACCCCACTCCTACCCCCTTCCTCAACCCCCAAACAAAACAAACAAACTTCCCTGGCTTCGCACCTGCCTGGGGCCTCGCAGCGGGGCCAGGGCTCCGCCTGCTGATCGGGGGTTGTGAGCAGCGCGGCCTGGACGCGGGGCACTCTCAGGGGGCTGTGTCTGCGTGTCAGTTTGTGTCTGTCTCGGGGAATGTGTGTCTGTGGCCCAAGCAGGT…	689
PHOX2B	NM_003924	pMIR-PHOX2B_2	GACTAGTTCTCTTGGGGCTCTTCTTCAGGGAAGAGTAGGGACGCCGTTCCAGCCCCCCTTCCTATCGTGTCCTTGGGTTCGGGTCACTGCGGCGACGACTTGCTCAGACTGTCCCGGCGGCCGGAGTGACTTTCTCGCACCCCCTTGCCTGTCCCACCTCGCTGAACACCATCCCGCCATTAGCGCATCGGAACCCCACACAGTTGCAACTCCCAACCCCGAATCTTTGCAGCCGTTCGGCCCTGAAAGATGCCCTATCCATGAGATGCCTTTTCATCTGCAAACTCTGCAAAATGTGTCTCATGTTTCGCAACTCTTTTTTTCCCCCTCGCTCCCGCCTACCCCGTCGGCATTTTCTTCTTCCACCAGCTTTTACTGAACTTTTTGGCACTGCTTTGG…	689
PHOX2B	NM_003924	pMIR-PHOX2B_3	GACTAGTTTGAGGCTTTAACTTTTTCGGTGTCTTTCTACAACTGTGTTCTGTGACTCAATTGTATCGTGTTAATATCAGTGCAGACTGTCTCCTCTACGTGACCGTATAATGTTTTTCTCTTCTTGTAGTCTCTATGGCGTGTCTTTATGGTGTAATAAGGTTCTCACGGGTTCAATCTTTTGTGTTTAGAGAGGCCACGGTTCAGACAATGGTATATATTTTTGTTATCAGGTGCATGTCTGTCTGATTTCTTTTTTTTTCCTGTTGGACTATGTTTGTGAACATAATTGTCATAAGTTATGTTTCAGATTTTTGAATTTATTTATATGTGTTATAATGAATGCTTCTATTTAAAAGGGAAATATTTCTACATGTGCATATAGTTTTCCAAGAGTGTA…	449
PINK1	NM_032409	pMIR-PINK1_1	GACTAGTTGTCCCTGCATGGAGCTGGTGAATTACTAAAAGAACATGGCATCCTCTGTGTCGTGATGGTCTGTGAATGGTGAGGGTGGGAGTCAGGAGACAAGACAGCGCAGAGAGGGCTGGTTAGCCGGAAAAGGCCTCGGGCTTGGCAAATGGAAGAACTTGAGTGAGAGTTCAGTCTGCAGTCCTCTGCTCACAGACATCTGAAAAGTGAATGGCCAAGCTGGTCTAGTAGATGAGGCTGGACTGAGGAGGGGTAGGCCTGCATCCACAGAGAGGATCCAGGCCAAGGCACTGGCTGTCAGTGGCAGAGTTTGGCTGTGACCTTTGCCCCTAACACGAGGAACTCGTTTGAAGGGGGCAGCGTAGCATGTCTGATTTGCCACCTGGATGAAGGCAGA…	689
PINK1	NM_032409	pMIR-PINK1_2	GACTAGTACTGAATATTTGGCTTTAAGAATGATTCTTATACTCTGAAGGTGAGAATATTTTGTGGGCAGGTATCAACATTGGGGAAGAGATTTCATGTCTAACTAACTAACTTTATACATGATTTTTAGGAAGCTATTGCCTAAATCAGCGTCAACATGCAGTAAAGGTTGTCTTCAACTGAGAGCTCG	189
PITX3	NM_005029	pMIR-PITX3	GACTAGTGCGGCCCCGCCCGTAGATCATCCCCGAGGGCGGGGGCAACGATTCACAGCCTCCGCGGACTGGGGTCATTTTGACTGGCTTGCTCCCGCCCCAGGGTCTGAAAGGGGTGTTTGGGCAGCTGGGGGGCACCGGCTCAGGAGAGGGCCTTCCCCTCCCAGCCCTGAGGGGTGGACTAGGCCCTACACACAGACCGCGCCCCTGGGACTAAAGCCAGGAACAGGGACCAGCTCCCCGGGGGCCAACTCACCCTTGGCCCATCCCGCCTTCTCCAGGCTTCCCCTCCCTCGTTTTCAAAGATAAATGAAATAAACGTGCGCGGACTGTCGAAGAGCTCG	352
PLCB1	NM_182734	pMIR-PLCB1_1	GACTAGTCTGCAGGTGGAGCTGGAGCAAGAATACCAAGACAAATTCAAAAGACTGCCCCTCGAGATTTTGGAATTCGTGCAGGAAGCCATGAAAGGAAAGATCAGTGAAGACAGCAATCACGGTTCTGCCCCTCTCTCCCTGTCCTCAGACCCTGGAAAAGTGAACCACAAGACTCCCTCCAGTGAGGAGCTGGGAGGAGACATCCCAGGAAAAGAATTTGATACTCCTCTGTGAATGCTCCTGCCAGGCCTTCAGAAATTGCATGGCCACTCCAGCGTCATCGGACTCTCTCTTATTACAAAGATCACTGCCCAGGACCATCTTCCCGAGAAGCATCCCTTAGCCTAAAATCCACACCAAAGGGAGAGTTCCAGAGGAATCCATGAAGAATTCCCATG…	689
PLCB1	NM_182734	pMIR-PLCB1_2	GACTAGTCAGCCGACTTTGAGCATTGTTTCTTCTAACTGCCCCTCAACTACCATTATCTTCAAGTCAACATGCATATTACATTTTCATCCTTTGCTTTGCAAGCACTGGTGGCTTGCAGTTTGCTAATTTATTTATCATAGAGTCATCAATGTATTTGTTGCTGACATGGTTTTATTAGATACTGTAGTGATTCAAATAAGTTTTCTATTTGAAAAAAAAAATCACTTGATTGTATCCTTGCCCAGTGAAGCCATCCTAAGACTTAGCAATATGGATTGTACATTTGGCTGCATGAGCAAGTCGGCCGCACACTTCCAGACAGTGTGCTGTTTGAATTGACTATTTGCACTCAAAGTCTGGGTATTCATTGGTTATTGGCCTGAAATGATCAAATAACT…	689
PLCB1	NM_182734	pMIR-PLCB1_3	GACTAGTTAGACATGTGTTTATTAATTGACAATGACCCAAATCTCTTCCACAAGACTTAAAACCAAATTCAGGGACAAATGGATAGAGAAGAAAAGGGTCAAACATCGAGATTACATGGATGTTAAATTATATGGAGACGCTAAGAAATAATTGATGGAGCCATTGATGCAAACCGAAGTAGATTTAGAACTTATATGAATTTGATTTATATTTTGCAAGATCAAAAATTAGATGTTAAGTATCAGATTTTAAGCTTGTTTTAATGGTCAAAAAATTAGGACAGAAATAATATGGACATTTATTAGTATCTTCCATAATTTTTAAGTCTGACACATTTCTATTTTATTCTAACATAAAAAAACTTCCATTATATATTTACTAAGTATATTTAATTCACT…	689
PLCB1	NM_182734	pMIR-PLCB1_4	GACTAGTTTGTGTCCTGAAAATTGTTTCAAGAATTTAATATTTTTATGAAAATTATTTTATTTAACTTTAAGCAATAACTAGAGATTACAATTAAATTTTAATCAAAATGAAGGCTTAGTTCAAACATAAGGAAACAGTGTTTGATTAAAAAAAACACATCTAGTAAGACGTAAGGGGAAAATCACATCCTCTTTGGAGATGATTATATTTTGATCTGAAGGGTTTGGGGTGTTCATTAGACACTTAATAAAACTTAACTTCCAATGAAAAAGAAATCTTTTGTAAATCATTCTACTTTTGCACTTTGAAAGAAAGGCGTTAATCATAAAGAAGCAAGAATGGTCAAAATCGAATGCTGCATTTTTATAAACAAAATTACAGACTGTCTGAAATTGAAG…	689
PLCB1	NM_182734	pMIR-PLCB1_5	GACTAGTTGTCCATCTTGCATCATTGAAACTACTACAATGATACTATCATTTAATAATATTAATATTACTTGAAATAGACTAAGATAAAGAAAAGGGGTCTGTATGATGTGCAGTTTTGTGCCTTTATGTATTTGCCTTGTTCTTTGTCGAATGTGTGAAATTCCGTACTGTGGTTTTTCCTATAATAGAAAGTAGAGCTGTGTATTAAATTAGACTGTGTCTCTCTGATACCTTTACACTACTGAGAATAGCATGGTTTTGGCCATGTAAACCAATTTTCAAAGTTCTAATGACATAGCCATGTGTTTTTGGTTTTTTATATTTCATTTTAAAATTTGAGTATCACCATACATTAATTAATACTCCTGTAGTAGATAAGCTGTCATTAAGTAATTCCC…	702
PLCB2	NM_004573	pMIR-PLCB2_1	GACTAGTTGCCCCCATCCCACTGGGACATTTAGCAAGGAGGTTCAGCCCCTTCTCTGGGATGTGGTTCTATTCCCCCAGGAAAAAGGAGCCCCAGCCTTCTGAGGCTGTGGGAACCTGTGGCTGCCTTGGACGCTGCAGCCCCCTCCTCAACGGCCAGGCCAGAGTCTGAGACAGGACCCAGGCACCCTCACGGCAGGGCCTCTCTGGGGCCTAGAAGTCTTCTCAAGCTGACTTCCTACCTCCCCCTCCATCTCTAGATAAGTGTCATATATTTGTTGAGGGCAAAAGACTATGGACTGGAAGGCAGAAAGTGGGATCCTGGCCCCACTCTGCCTTTCCTATTGAGCAACCAGCTCTGGGCTCAGTTTCCTCACCTGGAGGGTTGGACCCACTCACCT…	689
PLCB2	NM_004573	pMIR-PLCB2_2	GACTAGTCCTGGCTCACCCCTCTTCCTAGGCCTGGGGGCAGGCAGTTCCTACCATGTACCCCTCTCAGGCTGCCTGCCTGACAAGGTCAGCATCATTTGCTCTCCTGAATTTATGAGGTTTATTTATTTTTCTCTTTCCTACTCCTATTAAAGAACCTCGTCCCAGTGTTGAGCTCG	174
PLCB3	NM_000932	pMIR-PLCB3	GACTAGTATGAGGAGACTGAGGCCCGGAGCCATCTGTCGTGTGCTAGGCCACAGCTAAGTCAAGACGTCCTGACCTGGAGGCAGGGCAGGCCTGGACCCTCCGTGGTGGACTGTCTTCAGCCAGCCTGGACCTGTCCCATGCCTCAAGACCAGCGAAAAGTGGCAGAGAGCCCACAGTGCGGGCTCCAGGGCGGGGCTGGGCTCGCAGCAGGGTCGGCTTGGCACCTCTTCAAGGCCTCTCCCAGCTTCCTGGCTCTTCCCAGGCTGCCCGCCTGCATCCCTCCTCCAGGGGAAGGCGGCCTCTTATCTGGGCTTATCTCCTGCCAATTGAGTATCTTCTTTGCTTTGTTTTTGCTGCAGCCTCAGGCAAACAGATGGGGTGGGGAGGCCAGGGAAACA…	661
PLCB4	NM_001172646	pMIR-PLCB4_1	GACTAGTAACTCCAAAATGCAAACTGAAGCAGCAAACCCACAAAGCATCAAAAGACTCACTCACAAACTTCTGAACACAAACTCCATGGATGAAAGCTGTTTATTTTGTTTCCTTTATGTGTAAACAAGATGATATCTGAAACCAGAGAGACTTGGAATGTCTGACTGACTTCTATTTAACAGCTTGAGTATTGCATTTCCTTGGCCAAACAAAAATAGCTACAAATCCACAAAAATTTACTATTCCAGTAAGGCAGAGTCCAACCATTGATAATACAACTTAAACATGTTTGCTATAAAATACCATCACAAGTAAATGAGCTTGGTGTGAACAACTCTCCTTTGTGATGCCTTAGGACATGTTTGAACTGCAGCAAAAAACAAAAACAAAAAACAGTG…	689
PLCB4	NM_001172646	pMIR-PLCB4_2	GACTAGTACTGTGTTAGGCACATTTAAGAAAGTTTACATCTGACATTGCTTTATAGGAATTGTTTCTGCAGATTCCGGATATTATAATTCACACCATAAAGATTGTGAAGTGGTTATTGGCAAACGTTTGTAAATGTGACCATGTATAAAGTATTTATACTCTTTAATTCACACTGTTAGAGAGCAAAATCATCTAAGTATTGCCACATGACAAGATTAGTAAACAGGAATACTAGAACTATGTTTGCATGATACACAAGCACCAATAAAGACTAATCCATACACAGTTAACCTAATGCCAAATAAATACTGGTTAAATAAATGTATGGCACAGAATATAATTTGACTATCAAGACTTTTAGCATAATGAAAAACCCTCTCTCTATATATATATGTGTA…	689
PLCB4	NM_001172646	pMIR-PLCB4_3	GACTAGTAAGAGGAGCGCATGGAAACCCGGTAGTCTAGAACTAATCAGATTACTGATTTTAGGGCACAGCACCAGATGAATTGTTGTATATGCTTGTAAAAATTGATTCTGTGTGTTCCTCTGAACAAAGCGGAGAAAATGATGATACCATCAATATTGAAATTAAACTTCCAACTTCTCTAATAAAAAATTAAAACACGCATAACACTCGTCAAGAGTATTTGCTCCCAAGACACATTCTAGCAAATGTTTTGCCTTTTTCATATACATGATATCATCGTTATTTTCAAAGGGGGCTTATTAATACCCTCAGCATGTTTTTCACCCAAATGATGCAAAACATGCAGATTCTAGTTGACTTCAGTTGTAATAGACTTGTTTTTCTCCTATTTATGATTT…	548
PNKD	NM_015488	pMIR-PNKD_1	GACTAGTTGCCCCCAGCGCCCCCAGCCCAGCCCACTCCCCGCATGGGGAGGCCGCCACCACCAACACCTCATCATCCTTCTCATCGCTAACACCACCACCTCCATCGGCACCCAAGCGGGCATCATCCCCCCACACTGCTCAGGGGAGGGGAGGGATCAGGCGATGAGACTGTGAGGCCAAAAGAAGGGGGCCTGTTGGAGGCTGGGAACCCCGCAGCGCGAGGCTGCCTCATCAACGGCAAGAGGAAAGGAGGGGTCTCGGGACATCTCCAGACCCTACCAACTGGGAGGGTCCCCTCCTCCTTCCCTACTCCTGGGACGGCAGCAAGGACATGGGGGCTGCTGTTAGCTTCTCCGTCAGGAGGCCTCATCTCACTGTAGCCCTGGAACCCAGGGTCC…	689
PNKD	NM_015488	pMIR-PNKD_2	GACTAGTTGGAAGAAGGAGGGTCCTGATTGCCAAGGAAACCTCCTCATTGGGCTAAGGAGACACTGGAGTCTGGAGTGTGGAGCCCCACAGTCTTGCAGGTCACATGCTCTCCTTGCACATCTGGCCTGGTTGTACCCACTGGCCTCTGCCTCTGCCCTGGGCCAAAAGGGCCCCTCCTTGCCAGGGGAGAGACAGCCACGGTCCTCTTTGGCCGATGCTGTATTCTCATTTTGGCCCTTGTTCTTAGGCCCGTCTGCCCGCCTTCCTCCATCTAACCTTTCCTGTTTTATCCGCAGCCCTTTTCTTCTTTGAGTTAGTAAAGATTTATTCTGTAACCTGACACTCATCTGGCCCTTTGCAGTTTGCCAGCCATATTCCCATGTGATTTCCCACTGGAT…	689
PNKD	NM_015488	pMIR-PNKD_3	GACTAGTCTCGGGCTCTGCTCACCTCTGGTGACCCTCCAAGATGCCCCTGCCCTCAGTTTCCCCTCATGATCTGGCCTCTGCCCCCTTCTCTAGCCACAGCCTCTAGTACACTTTAGCAATACCACCAGACATGTTAGAGTTCCCCACTCACCAAGCAAGACATGCAGTTTCATGCCTCTGTGCCTTCGCTCATGCTGTTTCTTCCGACTGGAATGCCTTCCCCTGCTCCTCCTGCCTTGTCTGCCTGGCAAGTTCATCTCTCACGATCCCCTCAAAGGCCCCCTCCTCCAGGAAGGCAACCCCTGTGCCCCTCCCCTCCAGGCTACCTCTGCACTTTGTCAATGCTTCTCTTGTGGCACTTATCACACTGTATTTTACTTGTTTACATGTTTGTCTCC…	536
PPFIA1	NM_003626	pMIR-PPFIA1_1	GACTAGTTTTACCCACACTACTTCTACAGATGATTATGCAGCATTTGAATCCAACAAAGACTACATTTTGGAATCCAGTGGAATCTTTAATCTTGTTAATACTTGTTATATGGACCCTAAGATATTTTATTACAGAGTTTTTAATTAGTGAAAAATTCATGAATACCATAGAGAAAATATTTTAGAATTTAATGTTTCTTATATTTATGTAAACTTATGACTCTTCATTTATATAGTTACTTACTTTTTCATGTATATCCAGGCTATAAATATCCTTTCAAATCATGTTCTTATACCTAATTTTAGTCTTTCAAATGAATGTACTGTAATGCTTGTATGTATAAATCCTATGAATAGAGGGCTTTTGTAAATTATGCATTTATTGTAATTATCATTAAT…	689
PPFIA1	NM_003626	pMIR-PPFIA1_3	GACTAGTTGATTATGTAACAAAGTATGTACAGTCTACTTTTGAACTATTTTTATCACAGTATTATTTATTGCTTTCTTTCAATAAAGTACTGAAGCATTTTCCACTGCCAATGAAGAGCTCG	122
PPFIA2	NM_003625	pMIR-PPFIA2_1	GACTAGTATGGCGTCTTTTCAGTCTACTCTACCTAAAGTGCACTACCATCTAAGAAGACGAGCAGTGAAAACCTTTGTGAAAACTGAATTCTAAGGAAATAATGACGTCATGACTTATTAAAAGCTGAAAAATGTGATTTTTGGGGGGAGTCAGATATTACATTTGATTAGTTTACTACAAATTGTAATAAAATGCTTAAGTCATTTGAATAATAAACATCATCTACATCATAAACTCTGTACAACAGATGCTTTTATGAAATGAAGCCAGTTGTTTTTCATGTTTTATTGTAATATACTAGGCATTTATGTATTACCGTGCATTTCTTTTTAAATGTGTAAGTCTTATGTAAATGGATATAAATATGATTTTTTAAAAAATAAAATATATGGTTCATG…	689
PPFIA2	NM_003625	pMIR-PPFIA2_2	GACTAGTTATATCTTTAGAAATAGCACTGTGATGGCTTGATCTCCTTTTCAATACAAAACAAAGCCAAGCTGTTTACAAGGGTCAAAAGCAATTATTTAAAAATTTATATTAAAAAACCATAATCTTCTCTTGTTACCTGTGGACCAAGAAAAAAAAAAAGATAAAAAAACTTCTTTACTAAGAACCACATGTTCATTCAAATATCTTGAAATGCCAGCCAGTACTGGACAGTGAATGTCAACCACCGCAGAGTCTGAGGCTCATTTCCACTAGAGAAAACGAAACCCAAGATACCTTTCCCTTTTGTCAATGTAACAGGGCATTAGCCAGACTCATGTCTAATGTTATAAGCTTTTAGCCGAGATGGCCTTGTTGCGACTTCCCTGAAGTCAGTTTTA…	689
PPFIA2	NM_003625	pMIR-PPFIA2_3	GACTAGTGTACATTACATTTGTTTTGATGTCTATTTTTATTTAACAGATTCAGTCAAAAGGTAATGATAACAGAAACCCTTTCCATTGTCAATAAAAAAAATAATAATTCCAGAGCTCG	129
PPFIA3	NM_003660	pMIR-PPFIA3_1	GACTAGTGTGACCTCACTCGGACGGAAGAATCTTCCCGAGGCTGGGCTGTTCCCTCTCCTGCCCGGACTGTGGCCTCGCCGGGGAGAGCGGGCGGGGGAAATCGCGCCGAGGACTGGACCATCTGTACAGACCAGCGGGAGTGCGCGCGCCCGCCTCGCACAGGGCCGGGGCCTGGACCAAACCACATGAACTGGACTGAGAGGGGGAAGAAGCGGGGAGGAAGAAATCCCGCCCCAAACGTCCGCTTTCCTTTTCTCTACTTTGTAATTTATTGATCAGTTTCTGTTGGGAGACGGGTGTCCTTTACCCGCGGGAAGGGGGCGGGGCTTCCCTCCCGGGCCGCATGCGGGGAGAGGCTGCTCCCTCCCCTTTTTCCTGCCCAGTCGCGGGGCCCAAGT…	689
PPFIA3	NM_003660	pMIR-PPFIA3_2	GACTAGTGGGAGAATCCTCTTTCCACGATGCCGCTGGGCGACGTGGCGTGGGGGCAGGGGGACGGTGGGGGAGCCCTCGCCCCCGACTCTCGGTCGGCCTCCCCGCCCCAGGCGTCACTCAGTGATCACGGGTAAAGAGAACTGTTTCGAGCTCG	155
PPFIA4	NM_001304331	pMIR-PPFIA4_1	GACTAGTCCATGGCCCCCAGGGCTGGCTTCCTCCTTCTGGGTTTCACAGGCTCCTCTGGCCCTGACCCCTCTTGCTCGTTCCCCTTCCTTCCGCAGCTCCTAGTCTCGTCCGTGACTTTCCGGTTGCCCTGGATCTCAGAATATATTCGTCCACCCCCTCGGCACCCCATTACCCCGAGTCCCACCGTGTGTCCGTTGTAAGTCCGGTGGATGTGGCTGGGGTTTCCTGGTATTGTGGAGGCACCCAGGTTGTCCATGCTTGGGATTCTGGGGGAAGGAGAGAAGGGCAGCTCAGGGTGGATGTGAAGCCACCCTTCCTCTTCTGGACCCAGCCTGGTCTGCACTGCAACCTCCACCAGGACCAGGATCCTGGGCCACAGGCTGGGATGGTCCTTCCAA…	689
PPFIA4	NM_001304331	pMIR-PPFIA4_2	GACTAGTAGGCCCTGGCATAAGCTGAATCCCAAATTTGAGTTTGGGAAGAACCAGAGAGAAATGGATCCCTGAaaTCTGAGCCAAGGGTGAGGATGGGGAAACTCTAAGCTCCCACCTAATAAGAAGCATAGGCAGACCAGCCAGAGGGAGAGCCAATGGCCTCTGGTAGCCTTAAGCCCAAAGGGCAGTGGGAATGTCCCCTGCCCCAACCATCGGGTGGAaaTCCTGCTGGGCTATGGGGAAGGGAGGTTGTGCGGATCTTGACTCTAGGGCAGAACAGATCTAACCATGCATTGCTAGCTCTGCTCCCAGCATCCCTTCCCCTTCTCTCCTCCTCTGCCTCACTTCTTTAGTAATCCCAACCCTATAAAAATGAACCTAATGGGTGGATTGAATAT…	689
PPFIA4	NM_001304331	pMIR-PPFIA4_3	GACTAGTCCCAGCAGCATGATGGGAACCCAAGCTGAGGGATACAGGTCCTGATTTGGTAGGAATATTATTCCCAAGAAATACCCGCTCCTCACCTACTCCCTCATCCTACCAAGGTGCCTGAAAATGTTCAAGACTTATGTTCAGGGTGGGATGATGGAACCGAGGGCTTCATCAAAGTGAGAGGAAAGGAAAAGCATCTGGCATGTGTTTCTTGGATAGGGGCCAGTGCAGTGCCATCCTACAGGTGGCTGGAGCAGCTGCTTTGCAACCTGATCACCTTGAGTTCTGAGCAGGGACTAGGCTTGCAGGTGAGATAATGGGCCAGGGCACCCAGTCCAGAAGGAGCAATGGCACCTGGGCAGTGCCAGGGCTTAAAGCCCGCTGCTCCTTTTCGGTAG…	689
PPFIA4	NM_001304331	pMIR-PPFIA4_4	GACTAGTTTCAGGGTGCTCTTGATGGGCTGGCTGTAAGGGAGACTCAGTCCCAGCCTCTCCCCTCTACAACTCCTGCCACTGTTGGCCATGTCGTAAGGCAGCAGCTGTGCCAGGATAGCTGGGTCCATTCAGAGCACCTTGAGAAGTGTTGCAGGGAGGTGTTAAGAAGAGAACTCTGTGCAAACAGTGATGGAAGGCTGTTGTCTTGGTGTATCCCTTGCCTCATAGTCAATATATTTTTTTTTTGGCGAGTCACCAGTGACCCGAGCCCTCCACACCAGCCTCCTGTATCTCATCAGGTCCCTTCTCAGTACTGTATTTGCTCAGTGCATCAGGAATGGGTGTATGGGTGTGTGTGGGTGGGTGTGAGTGTGGGTGTGTACGTACCAATAAACAAC…	425
PPIF	NM_005729	pMIR-PPIF_1	GACTAGTTCTGTGGCCAGGGTGCTGGCATGGTGGCAGCTGCAAATGTCCATGCACCCAGGTGGCCGCGTTGGGCTGTCAGCCAAGGTGCCTGAAACGATACGTGTGCCCACTCCACTGTCACAGTGTGCCTGAGGAAGGCTGCTAGGGATGTTAGACCTCGGCCAGGACCCACCACATTGCTTCCTAATACCCACCCTTCCTCACGACCTCATTTCTGGGCATCTTTGTGGACATGATGTCACCCACCCCTTGTCAAGCATTGCCTGTGATTGCCCAGCCCAGATTCATCTGTGCCTTGGACATGGTGATGGTGATGGGTTGCCATCCAAGTGAAAGTCTTTTCCTTGACCAAGGGGGACAGTCAGTTTTGCAAAAGGACTCTAATACCTGTTTAATAT…	689
PPIF	NM_005729	pMIR-PPIF_2	GACTAGTTGGGAACAAACCTCACTTGAGCTGTGCCTAGACAATGTGAATTCCTGTGTTGCTAACAGAAGTGGCCTGTAAGCTCCTGTGCTCCGGAGGGAAGCATTTCCTGGTAGGCTTTGATTTTTCTGTGTGTTAAAGAAATTCAATCTACTCATGATGTGTTATGCATAAAACATTTCTGGAACATGGATTTGTGTTCACCTTAAATGTGAAAATAAATCCTATTTTCTATGGAAGACTGGTACCTGGTTTCTGGAAGAGGGGTCTGTGACTTGGAGCTGATCTTTACTGAAATCGCCGTGGCAGATGCCATGCTCAGGACGTTCATGTGGATGGTTTCATGTCATCGTGCTGGCAACTTGTCCTCCCTGCCTTAGAGATGAGGCTCAGACAAACGA…	689
PPIF	NM_005729	pMIR-PPIF_3	GACTAGTTACGGTCATTTAAAATTGTGTGGCACCTCCCCCTGCCCCCTTCTTGCTCCTGCTTTCACCATGTGACATGCCTGATCCCCCTTCACCTTTTGCCATGGTCATAAGCTTCCTGAGGCCTCCCTGGAAGCTGAGCAGATGCCAGCACCATGCTTCCTGTACATCCTGCAGAACCATAAGCCAATTAAACCTTTTTAATAATAAATTAGAGCTCG	219
PPP1CA	NM_002708	pMIR-PPP1CA	GACTAGTCCCCCGCACACCACCCTGTGCCCCAGATGATGGATTGATTGTACAGAAATCATGCTGCCATGCTGGGGGGGGGTCACCCCGACCCCTCAGGCCCACCTGTCACGGGGAACATGGAGCCTTGGTGTATTTTTCTTTTCTTTTTTTAATGAATCAATAGCAGCGTCCAGTCCCCCAGGGCTGCTTCCTGCCTGCACCTGCGGTGACTGTGAGCAGGATCCTGGGGCCGAGGCTGCAGCTCAGGGCAACGGCAGGCCAGGTCGTGGGTCTCCAGCCGTGCTTGGCCTCAGGGCTGGCAGCCGGATCCTGGGGCAACCCATCTGGTCTCTTGAATAAAGAGCTCG	348
PPP1CB	NM_002709	pMIR-PPP1CB_1	GACTAGTAGAAAGGAATTCTGTAAAGAAACCATCAGATTTGTTAAGGACATACTTCATAATATATAAGTGTGCACTGTAAAACCATCCAGCCATTTGACACCCTTTATGATGTCACACCTTTAACTTAAGGAGACGGGTAAAGGATCTTAAATTTTTTTCTAATAGAAAGATGTGCTACACTGTATTGTAATAAGTATACTCTGTTATAGTCAACAAAGTTAAATCCAAATTCAAAATTATCCATTAAAGTTACATCTTCATGTATCACAATTTTTAAAGTTGAAAAGCATCCCAGTTAAACTAGATGTGATAGTTAAACCAGATGAAAGCATGATGATCCATCTGTGTAATGTGGTTTTAGTGTTGCTTGGTTGTTTAATTATTTTGAGCTTGTTTTG…	689
PPP1CB	NM_002709	pMIR-PPP1CB_3	GACTAGTCTTTTTTTTAAGGGTTAGTATTAACAAATGGCAATGAGTAGAAAAGTTAACATGAAGATTTTAGAAGGAGAGAACTTACAGGACACAGATTTGTGATTCTTTGACTGTGACACTATTGGATGTGATTCTAAAAGCTTTTATTGAGCATTGTCAAATTTGTAAGCTTCATAGGGATGGACATCATATCTATAATGCCCTTCTATATGTGCTACCATAGATGTGACATTTTTGACCTTAATATCGTCTTTGAAAATGTTAAATTGAGAAACCTGTTAACTTACATTTTATGAATTGGCACATTGTATTACTTACTGCAAGAGATATTTCATTTTCAGCACAGTGCAAAAGTTCTTTAAAATGCATATGTCTTTTTTTCTAATTCCGTTTTGTTT…	689
PPP1CB	NM_002709	pMIR-PPP1CB_4	GACTAGTAGCGATTTCTAATAAAATTTTAGTTGTACACTTTTAGTAGTCATAGTGAAGCAGGTCTAGAAAATAAGCCTTTGGCAGGGAAAAAGGGCAATGTTGATTAATCTCAGTATTAAACCACATTAATCTGTATCCCATTGTCTGGCTTTTGTAAATTCATCCAGGTCAAGACTAAGTATGTTGGTTAATAGGAATCCTTTTTTTTTTTTTTAAAGACTAAATGTGAAAAAATAATCACTACTTAAGCTAATTAATATTGGTCATTAAATTTAAAGGATGGAAATTTATCATGTTTAAAAATTATTCAAGCACTCTTAAAACCACTTAAACAGCCTCCAGTCATAAAAATGTGTTCTTTACAAATATTTGCTTGGCAACACGACTTGAAATAAATA…	689
PPP1CB	NM_002709	pMIR-PPP1CB_5	GACTAGTTTAACATGCATTGCTTTAATTTTGCCCAGGGACAAATTTTAATAATCAGCAAGACTGGTTTGTGCAAAGCGTTGAGTCATCAGGTATTTAGAGCCTAGCCAGCTACCCAGTATCCATGCTGCCATATCCCTTCATTGTAAAAAGTACCTAAACATTCGTGAAATGATTTTTTTTAGCTGAAAAATGCTGGCAAGAAGAATTTTAAAGCTTAAAATAGGTGGTAAATTTGAAGTATGAGTGTGTTCACGAGAAACATAGGCTTTTCAAAAAAATTTTTATTCAAGGCAAAGCAAGGAACATCTTGAGATATGTCTCAAGAATATAAAGATGTATTATTTTAAGCCAAGGAGCTGAAATATATCTCAGTTTATAAATTCAGGTATATTCTTTTT…	689
PPP1CB	NM_002709	pMIR-PPP1CB_6	GACTAGTTATAATTCCTTAAAACAGCTGAAAATTGGGACAACATACTTTACGCAATGAACAGTAGTTAAATAGGAAATAAACATGTTCCATATAAGTATACACCTAGAGTTTTAATTACCTTTATAATGTTTCTTAAAAGTGAAACTTAGATACAATTGTGATTGGATACTTAGATACTAAGTGAAACTTAGTGTAACAATTTTGATCTGTTAAATTGGATTTTACATGTACATTTGAATGCCAGAATTTCTAAATAAATCCCCTGGTTAGGAAATTTTAAAAGTCAAAGCTTGTTTTCTTCAACCACTACCTTCTACATTGGTTGACTTAGACCGTAAGCTTTTTAAGTTTCTCATTGTAATTTACCTTCTCATGCAGATTGCTGATGTTTTATTAAA…	426
PPP1CC	NM_002710	pMIR-PPP1CC_1	GACTAGTATGTCGTTTTGACACTGCCTAGTCGGGACTTGTAACATAGAGTATATAACCTTCATTTTTAAGACTGTAATGTGTACTGGTCAGCTTGCTCAGATAGATCTGTGTTTGTGGGGGCCCTTCCTTCCATTTTTGATTTAGTGAATGGCATTTGCTGGTTATAACAGCAAATGAAAGACTCTTCACTCCAAAAAGAAAAGTGTTTTGTTTTTTAATTCTCTGTTCCTTTTGCAAACAATTTTAATGATGGTGTTAAAGCTGTACACCCCAGGACAGTTTATCCTGTCTGAGGAGTAAGTGTACAATTGATCTTTTTTAATTCAGTACAACCCATAATCATGTAAATGCTCATTTTCTTTAGGACATAAAGAGAGCCCTAGGGTGCTCTGAATCTG…	689
PPP1CC	NM_002710	pMIR-PPP1CC_2	GACTAGTGACTCTTTCCTAAAGCCAAAGTTTCTGTTGAATTATGTTTTGACACACCCCTAAGTACAAGGTGGTATGGTTGTATACACATGCTGCCTTCTTGGGGATTCAAAAACAGGTTTTTGATTTTGAATAGCAATTAGTGATATAGTGCTGTTTAAGCTACTAACGATAAAAGGTAATAACATTTTATACAATTTCCATATAGTCTATTCATTAAGTAATCTTTTTACAGTTGCATCAGGCCTGAACCCGTCCATTCAGAAAGCTTCAAATTATAGAAACAATACTGTTCTATACGAGTGACCGATTATGCTTTCTTTGGCCTACATTCTTTATTCTGCGGTGAAGTTGAGGCTTATAAGTTAAAACAAAGGAACTAACTTACTGTCCACCAGTTT…	689
PPP1CC	NM_002710	pMIR-PPP1CC_3	GACTAGTTTTCAAATAGTCTGTTTTCCAAAGATGGATTATAATACAGATACTAATACTCTTTGAGTTGTAACCTGGAGACATCTATTTGTGTAATAGAGTGATGAGGTGGAACGAGCTCG	120
PPP1R1B	NM_032192	pMIR-PPP1R1B_1	GACTAGTGCACCCAGCCTGCATCTCCCAGGAGGAAGTGGAGGGGACATCGCTGTTCCCCAGAAACCCACTCTATCCTCACCCTGTTTTGTGCTCTTCCCCTCGCCTGCTAGGGCTGCGGCTTCTGACTTCTAGAAGACTAAGGCTGGTCTGTGTTTGCTTGTTTGCCCACCTTTGGCTGATACCCAGAGAACCTGGGCACTTGCTGCCTGATGCCCACCCCTGCCAGTCATTCCTCCATTCACCCAGCGGGAGGTGGGATGTGAGACAGCCCACATTGGAAAATCCAGAAAACCGGGAACAGGGATTTGCCCTTCACAATTCTACTCCCCAGATCCTCTCCCCTGGACACAGGAGACCCACAGGGCAGGACCCTAAGATCTGGGGAAAGGAGGTCCTGA…	689
PPP1R1B	NM_032192	pMIR-PPP1R1B_2	GACTAGTACACAGCGGGGGGCGCCAGGTTTTCCTTGTCCCCCAGCTGCTCTGCCCCTTTCCCCTTCTTCCCTGACTCCAGGCCTGAACCCCTCCCGTGCTGTAATAAATCTTTGTAAATAACTGAGCTCG	130
PPP2CA	NM_002715	pMIR-PPP2CA_1	GACTAGTTGAAATTTTAAACTTGTACAGTATTGCCATGAACCATATATCGACCTAATGGAAATGGGAAGAGCAACAGTAACTCCAAAGTGTCAGAAAATAGTTAACATTCAAAAAACTTGTTTTCACATGGACCAAAAGATGTGCCATATAAAAATACAAAGCCTCTTGTCATCAACAGCCGTGACCACTTTAGAATGAACCAGTTCATTGCATGCTGAAGCGACATTGTTGGTCAAGAAACCAGTTTCTGGCATAGCGCTATTTGTAGTTACTTTTGCTTTCTCTGAGAGACTGCAGATAATAAGATGTAAACATTAACACCTCGTGAATACAATTTAACTTCCATTTAGCTATAGCTTTACTCAGCATGACTGTAGATAAGGATAGCAGCAAACAAT…	689
PPP2CA	NM_002715	pMIR-PPP2CA_2	GACTAGTAGTGTTTTTCATAATAAACTTGTGAACTAAGAACTGAGAAGGTCAAATTTTAATTGTATCAATGGGCAAGACTGGTGCTGTTTATTAAAAAAGTTAAATCAATTGAGTAAATTTTAGAATTTGTAGACTTGTAGGTAAAATAAAAATCAAGGGCACTACATAACCTCTCTGGTAACTCCTTGACATTCTTCAGATTAACTTCAGGATTTATTTGTATTTCACATATTACAATTTGTCACATTGTTGGTGTGCACTTTGTGGGTTCTTCCTGCATATTAACTTGTTTGTAAGAAAGGAAATCTGTGCTGCTTCAGTAAGACTTAATTGTAAAACCATATAACTTGAGATTTAAGTCTTTGGGTTTTGTTTTAATAAAACAGCATGTTTTCAGG…	689
PPP2CA	NM_002715	pMIR-PPP2CA_3	GACTAGTTTTAGTCTTATGTACATTCACCCGAAGACAAAAATGGTACTTAAAGTGGCAGTGTTCAACATTTAATGAGTTTTTCCCCTTTTATCCTTCGAATAGGATTAGATGTTTAAAAAAAAGTTCTTCTGTGGGAACTAATATTTGATATTTTAACCTACCAGAGTAAACAGGAACACTTAATCATACTTGTGAGTGTAGTAAATAAAAGTTTTCTTGCTTTGTGCTGTGTTGAATCTGGAACCAACAGGGAAGTTATAGCATATCCCCTTTCTAAAATGCTTGAGGAACACATACATACCGAATGTCTTTTCTGATCTAATTGATAGTATTTTTAGTGGCTTGTGGAGTTAATTTTCCAAAGCAAAAGGCCATTAGGGTTTCTACATTTCATTTCA…	689
PPP2CA	NM_002715	pMIR-PPP2CA_4	GACTAGTAATGGGACTTGTGATAAGAATAGCTTGGTTTTAGCATAACTAGGGTTTAAAATAATTGTTTAATTATAGAGACTGACCGGGCTTTGGCCATCTAAACTGGAAAGTGTTAGTACCCTACCTTCTTTTGAAAATGGCTATGGTAAGGAAAATGTGTTAGTAAATTATGTATTTTCTTGAAAAATACATAATTATGGTTGGATGGGAATCACTAAGTTGGGTGTTAACTGATGTCTCAATTAGTAACATTAGGATTTTCATTAATAAACCTAAAAAGCTTTCCCTAAGAACAGGCCTGGCACAGTGGCTCATGCCTGTAATCCCAGCACTTTGGGAGACCAGGGTGGGTGGATCCCTTGAGGTCAGGAGTTGAAGAGCAGCCTGGCCAACATGGC…	689
PPP2CA	NM_002715	pMIR-PPP2CA_5	GACTAGTATTTGTACATGATGTGCTCATGTCTTGGGTTGAGTATCCTAGACATGATTTTTTCATTTGCTGCATATTAAACATTTGTTGGTTGTAGTCGGTATTTCTTAAATAGAAGTTTGTCAATATTAGATTAGTTTCAAGAAGGACTTAGCTCAGGAAAAGGATAGTTATTTCTGTGGTTCTCAGCTTTGATGCCTACAGAGATTCTGATTTAAATTGCTGGAGGAGGGCCCAGGCATACATTTTTTAAGTTTCCCAAGTGATTCTAATTTACATCTAGGGTTAAAAACAGCCAGGCGCGGTGGCTCATGCCTGTAATCCCAGCACTTGGGGAGGCCGGGGTGGGTGGATCACCTGATGTCAGGAGATCGAGACCAGCCTGGCCAGCGTGGTGAAAC…	689
PPP2CA	NM_002715	pMIR-PPP2CA_6	GACTAGTTGATAAGGAATTAAAATGTACCGTGCGACTCTCTGTTTCAGTGGTGACTTTTACCTGTTTAGTATAAATATTCCTTTGCTTCCAACCATAAATGTGTTCTTAGAAATGGGCCTATAGTTTAGTAACCTATAGTTTGGTAATAGGCTTGTTTGTTTTCAGATGGATTTTGGTTCTGTGAGCTAAAGCTATTTTGCATTAAAGCCTTCGTCCTCAGAGCTCG	227
PPP2CB	NM_001009552	pMIR-PPP2CB	GACTAGTATTTCTCCTGGGAAACCTGCCTTTGTATGTGGAAGTATACCTGGCTTTTTAAAATATATGTATTTAAAAACAAAAAGCAACAGTAATCTATGTGTTTCTGTAACAAATTGGGATCTGTCTTGGCATTAAACCACATCATGGACCAAATGTGCCATACTAATGATGAGCATTTAGCACAATTTGAGACTGAAATTTAGTACACTATGTTCTAGGTCAGTCTAACAGTTTGCCTGCTGTATTTATAGTAACCATTTTCCTTTGGACTGTTCAAGCAAAAAAGGTAACTAACTGCTTCATCTCCTTTTGCGCTTATTTGGAAATTTTAGTTATAGTGTTTAACTGGCATGGATTAATAGAGTTGGAGTTTTATTTTTAAGAAAAATTCACAAGCT…	639
PPP2R1A	NM_014225	pMIR-PPP2R1A_1	GACTAGTTGCTGGAAGAGGAGCAAACACTGGCCTCTGGTGTCCACCCTCCAACCCCCACAAGTCCCTCTTTGGGGAGACACTGGGGGGCCTTTGGCTGTCACTCCCTGTGCATGGTCTGACCCCAGGCCCCTTCCCCCAGCACGGTTCCTCCTCTCCCCAGCCTGGGAAGATGTCTCACTGTCCACCTCCCAACGGGCTAGGGGAGCACGGGGTTGGACAGGACAGTGACCTTGGGAGGAAGGGGCTACTCCGCCCACGTCAGGGAGAGATGTGAGCATCCCGGGTCACTGGATCCTGCTGCTGTAATGGGAACCCCTCCCCCATTTACTTCTCCACCTCCCGTCCTCCCCATCATTGGTTTTTTTTTGTGTGTCAACTGTGCCGTTTTTATTTTATTC…	689
PPP2R1A	NM_014225	pMIR-PPP2R1A_2	GACTAGTGTTCAGATTCATAGATGTCGGCCGAGTATTTGGGGGGTTAAGAGCAGGTGCCTTGGAACCAGACTGCCTGGGTCCAAATTGTGGCTCCTTCAGTTAATAGACGTGTGACTAGGAGTAGCTTGTTAAGTCTTTATGAAATCAGTTTTGTATTGTGTAAAATGAGAGTTACAGTAATACCTAGATTGCAGGGTGGGTGGCGAGGACCAAGTGAATTAGTACCTGGAAAGTGTGTAACAGTTTCAACATGAGAAGTACACAACATGAGAAGCAGAGTTAGCTGTACATTGCCAGAGAACCCCCTGTGGGCCATTTCCTGTGTTCTTGAAGAAGACTTGGGCTTGGACCCTGTCCCCAGGAGGTCTCAGAGTAATCAGGACGGTACTAGGGAGAGA…	689
PPP2R1A	NM_014225	pMIR-PPP2R1A_3	GACTAGTGTGGACCAGATGGCTGGAGTAGGAGCTGCCACCTGGGGCCAGAAAATGATCTTAGGCGTGAAGGTCAAGTAAGGCAGGACAAGAGAGAAGGAGCCTGCCTCCCCGAGGCTGTGAAGAGCCATGCCAGTACTGTCACCTGGGAGAATTAAACTGGTCAAGTGCCTGTTCGTTTAGGGTTTCATCACTTGAAGGTGACCGGAATTCTAACTGATGGAGGGAGGGGCCCAGAGCACCCTGGAGAAAGGAGCAAGGGACGTATGGCTGGTGGTGTCTGCATGGAAGGGTTTCACAGAGGAAATGATGCTTGAGCACATTTTGACCCAGGTGGTGGAAGGGAAATGTGGCTTTGAGTGACAAGGTGATTTCACCAGCTCAGCCTTCATATTACCACA…	689
PPP2R1A	NM_014225	pMIR-PPP2R1A_4	GACTAGTAGCTTGTTAGAAATGCAGAGCCTCTCGTCCCTGCCCCGACCTGCTCAGGCAGAGCCTTCATTTTAACAAGATGCCCAGGTTCATCTGCACACTGAAGTTAGAGAAGTCCTGCCTTAAATACTAACCCAGTTTTTCTCTCTTGAGAGTGAGGTTAATGCTACGTGGGTCTAGGGCTGAGGATGTGCTATGGCTCAGAGGTGGGGTCTACAATTGGACATGTGTATGTAGACAAGGCTCAGGGATATGTTGAGGCTGCTAGATTGGGCAAGTGATGGAATGGGATTATTACAGGAGGTGGAGGTGCGATGGATACCCAGGATGTGCTGGGTAATGAGGTGATACTCAGCGACCACAGGAGTGAGTATGAGAGACGAGGGTGAAGGATAGCTTGA…	689
PPP2R1A	NM_014225	pMIR-PPP2R1A_5	GACTAGTCTCCATACACCTGGCCTTCTCTGTAGCAGCTGAAGTTTGATGCTGGAGCTGGGTCAGGGTGGAGAGACTGTGTGGAGCCAGGACTCATGACCCTGGCCTGTTTCTCCCGCTCTCTAGGCCTAAATCCCAGCAGTCACACTGGCCATCTCTAATGGTTCCTTCCACAGCACTGTTCTTCAGAGCCCACACACAAATTTTGTCTCCTTTTGTGATGACTGCACTTCTTTGGCTGTTTTTGCCAACAGCCTCTTCACTGACCCCTTCCTTCCACTGCATTGACCCAGACATCTGGATGTGGATGAGGTCGAGTCACTTGTTGCCTTTGGCTAATGCATAGGGGCACGAGTAGAAATCTAGAATCACCATGCCCTTGACTCAGGGTGCAGAATCTG…	689
PPP2R1A	NM_014225	pMIR-PPP2R1A_6	GACTAGTCCGAGGTGGGCGGATCACCTGAGGCCGGGAGTTCGAGACCATCCTGACCAATTCAGTGAAACCCTGTCTTTACTAAAAATATGAAAAAATTAGCTGGGCGTGGTGGAGGGCGCCTGTAATCCCAGCTACTCAGGAGGCTGAGGCGGGAGGATTGCTTGAACCTGGGAGGCAGAGGTTGCAGTGAGCCTAGATTGGGCCATTGCACTCCAGCCAGGGTGACAGAGCAAGACCCCATATGAAAAAAAATAATAATTCAGGAACTTGTCAAAAAGAGAAAATCCAATAAAGATTTAGTGCCAGGCCTTGACTCCAGCAGGCCTTCCCCGCGAGCTCG	341
PPP2R1B	NM_181699	pMIR-PPP2R1B	GACTAGTTACCCCAGATTTAAAAAAAGAACATAAAAAATAAAGTACCACACATATTGCACTTTTGAGCTCG	71
PPP2R2A	NM_002717	pMIR-PPP2R2A_1	GACTAGTGGTTGGCATTCCTAGCAGAAGAACCCACTTCCTGCTTAGTTGAGATAGTTGAATCTAGCATTCGTTCCTATAAAAGAGAGAGGTCCATTGTGGCGCCCCTTTCCAGTGTTTGACAGTGTGCCATTCGACAACACATTGTTATAGCTACATGGAGAAAGCTCTGTGGATTCATCACTGTGGTGTTCTCCATGTCTGCTAGCCATTTAGGTAAGGGTAGGGCACTTTTAATTTAAATGACTTCTTGCACCATCTTGCCTAATGGACTAGATTGGACTGTATCAACATTGATTTACTCCACTTTTTATGCCTTCCATTGTGATGACGTCAAACACAGTGAAAGCCTTCAGTCATGCTATGGGATTTAATTGTGTATCCTCATTACTGTATCATTT…	689
PPP2R2A	NM_002717	pMIR-PPP2R2A_2	GACTAGTACTCCTCGCCGTGTCTGGCACTGAAAATAAGGAAAAAAAACCTACTACTGAATAAAAGTGACAAAGAATGGAGAATCTGGTTTTCTTTTTCTTTTTAACCTACCTCTTGTAGCCAATATTTTGTGTCATACCTTTGGGCACAGTGAAACAAAATGGGTTTTCATTGTTTATTGGTATTTTTGTTAATTATTTTTAACAAGTGTTCTTTTACATGCAGGAGGAGAGGTATTGGTTCTCTATGAACATATTTTGAATATAGGTTTTATTAAGGATTTCACAATCTATAAATGCTACATGTTTTTTTTTTTTTTTTTACCATCATGAGGGTATTGGATACATTGTGTCTCTATTTAACTCATTATGTGTTAATGAAATTGTTGTAAATGGGAACC…	689
PPP2R2A	NM_002717	pMIR-PPP2R2A_3	GACTAGTGAAAGACAAATTTTTAAAGGTACAGCGTTCAAAAAGTGCTTAATGAACTCCAACAGCTGCCTCAAATAAAAATCTGTATATGAATACATTTTCCCTAAGCGGTGATACATTATCCAAAGATGAAGAGTGCTCCTATTTTTAATAGGTAGAATGTACCTTTGTCAGTCTTGCAGAAACTTTAATGGAGAAGAAATGGACTTTATTTTTGAAAGGTGAAATGAACAGGCATTTATATTATTAGAGAATGGTAGTCTTATTTTGGTGGAACATAATGTAACAACCTTGAATTTCAGAGGACTCTGAGTGCTTCTATGTCCACTACCTATTGTTCTATTCTTCAATAATGAAAAAGAATTCAACGAGCCGACCGTGATTCCCTCTACTACAAATAT…	689
PPP2R2A	NM_002717	pMIR-PPP2R2A_4	GACTAGTGACAGTTTTCCAGATCTTTTTTGGGAGATTTTCCTACAGCTTGGTTGTATGTCTTGAGATAACACCACCAAACAGCTCTCAGAAATTCTTTTTTGATTGATCAGTAGCTATGATGATTCTCCTCCATGACACTAAGGATTAGTTTATATATTTAAGAGAAATAATTGCTAAAATTAAAATGCCTCTATCAAGGAATGCTATTATAAATTATTGTTAACATTCTCAAGTATTAATTTTTTAATTTCATTGGTGTAGCAAACTCTAAGCCCAGCCACTCATTTTACATGGCCATGGTTAATCTTTTTATTAATAAAAATTATACTTAGAATAAAGAGCTCG	346
PPP2R2B	NM_181675	pMIR-PPP2R2B	GACTAGTGTGGACAAGTTATTACTTAATAATCTCACATACTGAATACATGTCAAACAAGTTTTTAAATGTTTCTTTGGGTCTTCATTTGATGCATTGACTTTAATTTCCCTATACAGGAAATGATTGGAATAGAATTAAAAGGAGTCCAACATTCCCAGCTCCCCAGTTCTAAGAAACTTTTGTCAAACCCAATAGGTTTGGGACACTTCTGTTTAGAATTGAAAGCTGCCAGCTAACAGTAATTCTTCCATAGTTGACTTGAACTTCTGATGCTTTTATTGCCCAGTTTTCTCTGGTGGGTCCAGTGTTTTGTTCCTAGGTGTCTGCTGCGATAAAATGAGGTTGTCTGTAGTATTTAAGGAGAAAAGAGATAAGTTTTTTTTAATTAAGCAATTCCA…	454
PPP2R2C	NM_020416	pMIR-PPP2R2C	GACTAGTGTATGTGCAGTTCCCGGCCCCTGCCACCCAGCCTCATGCAAGTCATCCCCGACATGACCTTCACGACCGCAATGCAAGGAGGGGAAGAAAGTCACAGCACTGATGAGGACAGCTGCAGAGGTGGCAGTGTGTGGACACAGGAAGTTTGGGCCCCCTCCCTGCCCCAGCTTTCCTAGGCCAGAATTGTGTTTGGCAGTAATTGTCTGTTTAAAAAAATAAAAAGGAAAGGAAGCGTTCACCGCCACAGAGCTCG	260
PPP2R2D	NM_018461	pMIR-PPP2R2D_1	GACTAGTAGACGCGAACGTGAGGACCAAGTCTTGTCTTGCATAGTTAAGCCGGACATTTTTCTGTCAGAGAAAAGGCATCATTGTCCGCTCCATTAAGAACAGTGACGCACCTGCTACTTCCCTTCACAGACACAGGAGAAAGCCGCCTCCGCTGGAGGCCCGGTGTGGTTCCGCCTCGGCGAGGCGCGAGACAGGCGCTGCTGCTCACGTGGAGACGCTCTCGAAGCAGAGTTGACGGACACTGCTCCCAAAAGGTCATTACTCAGAATAAATGTATTTATTTCAGTCCGAGCCTTCCTTTCCAATTTATAGACCAAAAAATTAACATCCAAGAGAAAAGTTATTGTCAGATACCGCTCTTTCTCCAACTTTCCCTCTTTCTCTGCCATCACACTTGG…	689
PPP2R2D	NM_018461	pMIR-PPP2R2D_2	GACTAGTTCTTTGGAACTAACTGTTTGAGAAATGTGTGTCCTTCTTTGGCAGCGTGGGGGTATGTGTGCAGCATTTCTGTCCCCAAGCTGCTGCCCGCTGTGTTTCTGTAGAAGTAGCCCATCAGATACACCAGGTAAGGTCTGGGAAAAGCCAGAACCGAGGCCACCTCTGAGAAAGAAAATTGCAAGGAAGAACCAAAATTGCTGCCATCCAGTAAGCCTGGTTTAAAGTAGCTTCAAATTCACTACAGTTGAAGAAATACGTGCTTGCTTTCTAAGGCTTTTGAAAAAGCACTTTGGGGAAAGTATACTTTTTAAACATTGCTAAAATTACATGCATGCTAAATTTCATCCTGCATTTCAAGCCAGCAAAATTAAGCAATTTTAATTACACGATGC…	689
PPP2R2D	NM_018461	pMIR-PPP2R2D_3	GACTAGTTGGAGATGGAGGTGTGTGCTGATCGCCCGTCACCCTGTCTAGATGAAGGTATGTGCTGATTGCCTGTGCCCCTGTGGAGAAGGAGGTGTGTGCTGATCCCCTGTGCCCTGTGGAGATGGAGGTGTGTGCTGCTCCCTCGTGCCCCTGTGGAGATGGAGGTGTGTGCTGATCCCCCATCCCATCCCCCTGTCTAGATGAAGGTGTGTGCTGATTCCTCATGCCCCTGTCTGGATGAAGGTGTGTGCTGATCCCCCGTCCCCCTGTGGAGATGAAGGTGTGTGCTGATCCCCCGTGCCCCTGTGGAGATGAAGGTGCGTGCTGATCCCCCATCTCCCTGTGGAGATGAAGGTGTGTGCTGATCCCCATCCCCCTGTGGAGATGAAGGGATATGC…	689
PPP2R2D	NM_018461	pMIR-PPP2R2D_5	GACTAGTCCTGTGGAGATGAAGGGGTATGCTGATCCCCTGTCCCCCTGTGGGGATGAAGGTGTGTGCTGATCTCTTGTCCCCCTGTGGAGATGGAGGTGTGTGCTGATCCCCCATCCCCCTGTGGAGATGAAGATGTGTGCTGATCCCCCGTCCTCCTGTGGAGATGAAGGTGTGTGCTGCTTCCTCGTGCCCCTGTGGAGATGGAGGTGTGTGCTGGTCCCCCGTCCCCCTGTGGAGATGGAGGTGTGTGCTGATCCCCCGTCCCCCTGTGGAGATGGAGGCGTGTGCTGATCCCCCATCCCCCTGTGGAGATGAAGGCGTGTGCTGATCCGCCATCCCACTGTGGAGATGAAGGCGTGTGCTGATCCCCCATCCCCCTGTGGAGATAAAGGTGTGTG…	689
PPP2R2D	NM_018461	pMIR-PPP2R2D_6	GACTAGTTGTGTGCTGATCCCCCGTCCTCCTGTGGAGATGAAGGCGTGTGCTGATCCCCCGTCCCCCTGTGGAGATGAAGGCGTGTGCTGATCCGCCGTCCCCCTGTGGAGATGAAGGCGTGTGCTGATCCGCCATCCCCCTGTGGAGATGAAGGCGTGTGCTCATCCCCCATCCCCCTGTGGAGATGAAGGCGTGTGCTGATCCGCCATCCCACTGTGGAGATGAAGGTGTGTGCTGATCCCCCATCCCCCTGTGGAGATGAAGGCGTGTGCTGATCCCCGGTCCCCCTGTGGAGATGAAGGTGTGTGTTGATCCCCCATCCCCCTGTGGAGGTGAAGGTGTGTGCTGATTACTAATCCACATGGGCAAGAACAGGATGTCCGTCATTACCCTGAATC…	660
PPP2R3A	NM_181897	pMIR-PPP2R3A	GACTAGTCTGCCGGTGTCTACAATGAAACGAAGATGTGTATTTTAAATGTTTCTTTCTTGTGAAGAGATGTTCTCGTTTGCATACTGCTTTTTAAAGACTTTGATTTCTCCAAGTGTGTATCATCTGCACTAGGAACTTTGTTTTTAAGCAATAGGTCTGGATACACATTTAACTTAGGAGGCTCCTCCAATTTGCCTCAAACCTCTTACGGAGCTTCTCCTCAGAAGTGGTACCATCGCCTTCCAAAGTCAGCACTCTACACTCTTGAATGTACCAAGAGCTCG	285
PPP2R3B	NM_013239	pMIR-PPP2R3B	GACTAGTCGCCGCCCGCGAGAACGCCGCCGCGGGGCCGCTCCCCACGTGCCACCACCGGGCCACCGCGGCTCGTGTAAAAACTGTTGTGGAAAATGAGTGCGTTTGTACGGAATGATAAACTTTTATTTATTCACAGAAGCGTGTTGATTGCCGCTGTGGGTTCGTGGCTGGACCTGCCCAGAAATCTGTGCCAGGGGGACACGTAGGGCCGCGCGTGAATGGGACGGGTTCCCACACGGACACCCTCTGGCGCTTGCCGTTCCCGACCCAGCCTGGGTTCCGGGGCCTGCGTCTGTGGAAAGGGTCCGTGTGCGCACAACGGTGACCGGCGGCTCCCGGGCGCCTCAGTCCTGGACAGGAGCCTCCACCACAGGCTGTGTGAATGTTTTGTGTAAACG…	418
PPP2R3C	NM_017917	pMIR-PPP2R3C	GACTAGTTCTCTGAAAGACTAGACTGTCTTATATTATGAGATACTTGAATGCTGCATGTAAAGCCTTTAAAGCAAAATCCTCAGAAATGGTCTAAATAAAACACTTGATATGCCTAGAGAACACAGCAAAGAGCTCG	137
PPP2R5A	NM_006243	pMIR-PPP2R5A_1	GACTAGTAAAAAAAGCCTCCCACCTCTGCCGGATAGGCAGAGTTTTGTATGCTTTTTTGAAATATGTAAAAATTACAAAACAAACCTCATCAGTATAATATAATTAAAAGGCCAATTTTTTCTGGCAACTGTAAATGGAAAAATATATGGACTAAACGTAGCCCTGTGCTGTATCATGGCCATAGTATATTGTAACCTTTGTCTAATCATTGGATTTATTGTGTCACTTCTGAAGTTTCACAGAAATGAATGAATTTTATCATCTATGATATGAGTGAGATAATTATGGGAGTGGTAAGAATTATGACTTGAATTCTTCTTTGATTGTGTTGCACATAGATATGGTAGTCTGCTCTGTATATTTTTCCCTTTTATAATGTGCTTTTCACACTGCTGCAA…	689
PPP2R5A	NM_006243	pMIR-PPP2R5A_2	GACTAGTTCCTCTGCAATTCTCCAGAGTGGTAACAGATGGGTAGAGGCAGCTCAGGTGAATTACCCAGCTTGCCTCTCAATTCATTCCTCCTCTTCCTCTCAAAGGCTGAAGGCAGGGCCTTTCCAGTCCTCACAACCTGTCCTTCACCTAGTCCCTCCTGACCCAGGGATGGAGGCTTTGAGTCCCACAGTGTGGTGATACAGAGCACATGTTGTCACTGCCTGGCTTTATTTAAAGGAACTGCAGTAGGCTTCCTCTGTAGAAATCTGAAAAGGTTGACTATATAGAGGTCTTGTATGTTTTTACTTGGTCAAGTATTTCTCACATCTTTTGTTATCAGAGTACCATTCCAATCTCTTAACTTGCAGTTGTGTGGAAAACTGTTTTGTAATGAAAGA…	462
PPP2R5B	NM_006244	pMIR-PPP2R5B	GACTAGTACAGCACCTCAGAAGGGGAAAAGCTAAACCCAGAGCTGTCAGTCCCTCTATCCCTTCTCCTGTCCAGGGGCCCAGAGAGAAACACACCTACCCCTGGCCTTGCCAGAGTGGCTTCTGAGGACTCCCTGCCCAGCCCAGCTTTCACTGGGGGGAGACGAGGAGAGGCAATGGTGGTCTTGGCAACAGAATGCTCAGCCCCTCGTGGCAGGACTTGACAAGGGCAAGCTTGACCAGGAAGCTGCCATCAGGGATCTTCCCCTGCCCCGCAAAGCTAGGCTCCAGCTGCAGGCGGGCTCCCACCCTCTGCTCCTGGCCTTGGGCAAGGGCACTCAGCGCCTCGCCTGCCCCTGCCTTGGCCAATGCGAGGTCCTTCCTTATCCCCACCATGGGGT…	643
PPP2R5C	NM_178586	pMIR-PPP2R5C_1	GACTAGTCCTCCGGGGCGCCGCGTCGGGGCCGGGCCCGCCAGTTCTTTTCCGGATTCTGTAGAAAATACATACTTCCTGTGCCATACCAATCAGTTACACTCAAAGCTTTCTTGGACCCCGTTCCGTAGGCAATAACGTGCGTCCGCCTCAGCGCGAGATTAGGAGTTCAAACAATGGTGACTTCCCAGAGCCCGCTGGCAGAGCCGCGGGTTGACGACGGTGTCCTCGCAGTGTCGCCGCCACCCCAGCGTAGTCCAAGTCAGACTATTTCACAAAGTCAGAGCGATAGGAAAGCACCCTGCCCTTCATCTTCATGTTCTCCCAAATGGAACTTAGGATCTTTTAACATAGGTGGTTCTGTGATAACATCAGTGTTTTCCAAATCAAAGGAACGCTTT…	689
PPP2R5C	NM_178586	pMIR-PPP2R5C_2	GACTAGTGTCTGTGGTACTCCAGGATTCCAGGAGTAAGCCTGTAGAAGAGATTTATTTTAAAAGAGATTGCTCTGAAATTTATCTTAAAAGAGCTTGCTCTGTCTACCTTGACAGAAATTGGAGTTTTAAAATTATGTGTTAATATTTTTATTTGCAGATTTCGTTTCCGTCAACTTAAACATTGTTGCCCTTCAACAAGGCTCTTGAATTAATAAAATTATAGTCTCTAAGAATTCCACATTTTATGGAAAGTTAGAGCAAAATCATTTTGAGTTAAGCCAGTTCTTAGCCTAATGCAAACTGCAGCGCCTTTAAGCATAAAGTAACACAACAGCATTGCACGGGGCCGGCACTGCCGCTGCCTTCACTGAAGGCTGCAGTGCTGTTCTGAGAGCTTG…	689
PPP2R5C	NM_178586	pMIR-PPP2R5C_4	GACTAGTAGCAAAATATCAATGTTTGGGTGACTGTGTAAAGCTCAGTGTGTAAGAACATCTTTTTGTCTAGGTTTTCTTTCTGCTCTTTATTGAAGACAAACACTCACCAAAAAGAAAAATAAAAGTTTTCAGAGAAACTAATTTTCTTTGGCAAGAGTATTACTTAATATTTTGGCCTCCTAAAGTTTCCCTAGTTAGTACTCGGACTCCTGTGCTAATTGTCAGCTTACATATCATTGTATAGAGACTGTTTATTCTGTACCAAACTGATTTCAAAAGTACTACATTGAAAATAAACCGGTGACTGTTTTTCTTCATGAGCTCG	326
PPP2R5D	NM_006245	pMIR-PPP2R5D_1	GACTAGTCCCCTCACGTTCCTACCACAGGGCCACAGCCCACACAGCCCTGGGACACTGCCCTGGCCCTCCATACTCTGCTCCCTACTGGCTGTCTTGGGGGAAGGCAGCGCCTCTCTAGCTACTCAAGGGAGGGGGATGTGGGCACTTGAAGCAGGGACACCCACAGAATGGTCCCTCTTCTCCCCAAAAGGTGTTCATGCCTCCCTGTGGCTAGTACAGGCTGAGCACTAAGATGCTTAGTGCTCAGACAACCTGGGGATGCCTGTCCCCTACCTGCTCCTCACCCACAGCTACCTGAGGCTGCTCTGAGAAGTACACACAGGAATACATACGCTCCTCTATTCTTCCCTTCATCCTCATTTGAACGCCAGGTATCTCCCCTCCTCTCTCTCCCCTGC…	689
PPP2R5D	NM_006245	pMIR-PPP2R5D_2	GACTAGTGGGAGGGATGAATAAACACCCTACCCCGTGCCCTGTCTTTGGTGAGCAGCAGCCCTGGGGTCACAGACATGGAAGGGACCACCCTGGGGCTGACTGCTTTTCTGTGCTGTTGGTTCCCAAAACTAGAAAGAAGGAAGCAGGGAGCGGTGCCCCAAGCATGGCTCCTGCCAACACCTATTTATTTCCTTGTTTGTGCTATGCTGGGCAGGCCTTCTCTTGTCCCTTATAGGTACCTTGGAGGGGCCAGGGGCTGAGGAAGGCCGGACCCAGGTTCCAGGGGCGCAGGCAGTGCGGCTTTTGGCTGTGTACATAGGGTGCTTTATTCTCCACAGAGTGATACATGCTAAGGTGGGTTGGGCTTGGACCGATGTCCCCATATGTACAGAACTGAA…	425
PPP2R5E	NM_006246	pMIR-PPP2R5E_1	GACTAGTCAAAAACAATGACAACAACATTACTAACCTGTGGAGTCACACGTTTATGTAGTAGAAGATGGAGCAACAGTTTTCTGTATTGTGCAACTTTACAGTAGATTTCACCTTTGTTTCATTATTACAGCAGCACTGTATATACCTGTCTCTAAGTAAAGGAAAAAACAAAATAAGGACTTCAATCCAAAGTTTGGACAGTAGATGGACTTCTCAGAACTTTGCAAACATAATCATTGTTCTCACCCTCTTTTAAAAAAAAAAATCGGTCTTCAAAGATCTGTTGATGAAATTGCTATGTTAAAATTCCATTATCGGGAGTTCCTTATTTATCACTAGCAGAGAGTATGATACAATTTTCAAATGTGAACAATCTTAAATTTAGCTTGTCTTTCTGC…	689
PPP2R5E	NM_006246	pMIR-PPP2R5E_2	GACTAGTAGTTAAGAGAGAAGAGGTGATAAACATAGTAGGGAAGGGAATATCGGATTCATGCATCAGTTTATGGTGAATCCAAATCAATGTCTTGAATCCTTTGAAAACAGGCACTGGGACATCACAGGCTTCAGTACCTGACCAGTATTAGTTGCATATATCATTGAACACACATACCAGAGATGTTTTAGAAATGTGAGAAAAACATCCTTTTGGACCATTTGAAATAAGAAAGACAAACACTAAACAATACAACCATGAAATTGATCACCGGGATTGCAAATCTAATTGGGAAAAGAGTTGAGCAAACAGCTTGGACTGTTTGGAGTTGTTGCCTTACTTTTTAATATGTATTTATAAAGTATTCCAGCAAAAGAGGATGTAGCCTCTGGGAAAAA…	689
PPP2R5E	NM_006246	pMIR-PPP2R5E_3	GACTAGTAATTGTTTAAGAAAAAAAAACAAAAAAAACAAAATCTAGGGCTGTATTTTATATATATATATATATATATATATATATATATATCTTATTGGCTCTCTGCTTTGTATTTAAATGAAGAATCTTACATCTTGGGTAGGTAAACTGCTGATAAAATTTGTGTACAGTATGTACTTACCTAATGCAGTTGCATTATTACGTACTGAAAGATATGTGTTTGGAGGTTTATTTCCAGGATGCATTTGCTTGTTTTGGTCATGGCAGCAGTGAGTTGGTAATCCTAAACCATCACTTCCAGCAGTATTCATGGTATAGAGCTGATCTGTGTTCATATGTTGAATTGTGATAGTAGCAAACATGAACATATGAACTATTGTTGCTCTTAATAGAAATAC…	689
PPP2R5E	NM_006246	pMIR-PPP2R5E_4	GACTAGTAAAAAGTCATATGCAACACCAGACGCAACATGGTTTAATGGAATTAATAGTTTTTTTTTTTTTTTTTTTAAAGAACATTGATGGGGATTCACTGTAAAGTTGGCAGAGGCTGCCAAAGACGAAACAACTGACTTTAAAAATGCTGGAACAATGTGATAAAAAATAAATTTGTAACAAATCTTCTCCTTTTTAGCCCTTGTCATTTTAGCCCTTTAGTTTCAACTCTGCATTATATTTAGTTTATATAGTGTAAACTTTTGTTTGCCATTAATTCATCTTTTTAGGTAGAAGACATTAAAATCACAGGTTTATGAAGAATCTCTGCTCATTGGAATGAAATGCAGTCATTTGAAATGAGAAAGGCCAGGATCCTTTTTTGTACCTTACCCTGT…	689
PPP2R5E	NM_006246	pMIR-PPP2R5E_5	GACTAGTCACTATGTGACATATTTCAGGACGTACTTGCTGCATTTGCAGCAGCCCTCTCTCTCTGTCCCTTCCCACAATTCTGCTGTTGCTGCAACTTGAGTTAATTGTGACAAATGCATCTTTGTGTTATATTTTGTTTGCTTCATAATTTCCAGAACTATATATAAATATATTTTTTAAATAGCAAATATTGTAGTTAGTGAGTGATGATCACTCCAACCTTATCCTTACCATATTGGTTTCAGGGATAGGATTAAGAGTGTCTTTGGAAGAGAAAAATACACACAACCCTGTGGTTTAGAATGACGCTGAGGCCTTAGGCTGTGGGCCTAGAACAACTATGTGAGTGAATTCACCCATCTCATACTTTGAATCAAGCATGCATTCCTGTTTCTCAT…	689
PPP2R5E	NM_006246	pMIR-PPP2R5E_6	GACTAGTAGGACTTGCTTGTAATTGCACCTGCTATACTTAAATGTATAGCCCTAGGCTCAATCACACTATGGAAAGAAACAAAAAAAGTATATTTAGAGCTTTAAAAGCTTTTTTATTTTTTTGTGGGGATGAGGGTGGGATGGGAAAGGGATGTATGGATGTTATTGGCATTTTTAAGTGTTTAGAGTTTTTTGGGGTTTGGGGTGGTTTTTTTTCCTTGTTTTCCTTTTTTCCTTTTAATTGGATGCACTGACCTGGCCCAGGAAATGAAGAGATTCTCTTTTGATGCTATTACCAATGTTATCATAAAGTGACAGTCACCTGTAACAAAAAGGTGGCACCAGACATGATCACTGATGTTTTATTTGCACATCAATATTTTTATTTTTGTATTCTGG…	689
PPP2R5E	NM_006246	pMIR-PPP2R5E_7	GACTAGTTTCCTTTTCTTCCTTCCCTCCCTCCTTCCCCCACCTTTCTCTTTTTTTTTTCTCTCTCAGCTTCTCTTTTCCTCCTTCCCTCTTCCCTTCCTCTTTCTTTACTTTTTTTGAAATCACTTATTGTAAATAAGTTGTAATCCAAACCTCATGTATCAATGGGGAATTTTCAAATATAAATATTACCAATGCATTTTCTGGTTGTTGTCTGATTTTTGATTGAAGTATAATGAGAATGACATGTCTGTTGCTTTTGGTTTGAGGACTTCGCTTTAGCTTCATAAATCTTTTGGTATTTTAGTATTTCATTGTTTTAGCAGGAGAGGGCAGCAAAAGTTCATTTTCCCTGTTAGTAATGCTGTGGTTCATGATCGGTTTTAAATTTAGCTGTGTGT…	689
PPP2R5E	NM_006246	pMIR-PPP2R5E_8	GACTAGTCTTTCTTCAAAGTGGTAACAGAAACAAAAATGAAGGTGCTCCCCAAAAAGAAATGTAACCTTCCCCTTTCACAGATGTGTGAGAGGTTCTGTACTGTGGGTGCATCATAATAAAGAAGCAGTGAAGAGTTTTCAGGTGAGCTCG	151
PPP3CA	NM_000944	pMIR-PPP3CA_1	GACTAGTCCACTTCCTGTTCACTTTTTTTTTTTTTTTTTTTTTTTTTTTTTGAGCTGCGGGGCATGATGGGGATTGCTGCATATCAGCAGTTGGATGTTCTTGCCTCTGACAGTAGCTTATTTGCTCTGGGGGCCAGGAATTGGATTCAGTTTACACTATCATTAAAAAAGAGGGAGAGAGATAATAAACTATATTTTGGTGGGGATGGTGATTAAACACCTCTTTTGGGTATGCCTTTTAAAAATGCTTATAGAGAAAAAAAATTTTAAAAAGAAAGCTAATGCTAGTATATACTGCAATGTTAGGGGAATGAACATGTTTTCCTACTGCATTGGGGACTTCTAGATAGGTTAATGAAAGGCCTTTTATTCTGTTACTGGACATGAAAACTTTGTCTA…	689
PPP3CA	NM_000944	pMIR-PPP3CA_2	GACTAGTGTTTCTTTAGTGTGCTTGAATGCCCTTCTTTCCATATAACACTTATCTTCTTCTTAATTCGGCAATGGAATATCTTTTAAGTTTTAAAAAAACTGGAATAATTATATCTATCTTTTTTGCCGTTTATATTTAGGGGTTTTTGTTGATAAAATCAAGTCTTGGTTGTGGCTTGCTGAATTAAATATTTATGAGTGGTGCATTTTTAAGTATAGTGAACAAGACACCATATTAAGTACAGTGATAAAGCATCTATATTCTGTAAAAAAAAAAAAAATCTGCCTATGCATGTTTTTTAAGAAAAAAAAAATGGCTGTATCGGCCTGTATGGGACTGTAATGCGCTTAGTGGTCTGACATATACTGGAAATGTATGTATACTGGCGTACTTTATAT…	689
PPP3CA	NM_000944	pMIR-PPP3CA_3	GACTAGTACTTTTTTCACTTTTTTCCCTTTGTATATCAGTTACGGGTTACAACTGGTTCATTCTGAAAACAACAACAACAAAAGTCCATTCATATTTTTTAACAATTGTATAAGTGCCCAAGTAATTCACTACAGCCTAAAGCCTTGCCTTTGTAATTTGACTTCTGACATGTTGGCAATCAAAGCATGCACTTGTAACAATGAAAAAGAAAAAGCATTTTATATTACTACTCAATAAAATGTGCATGAACTTACAGAATTCTCATCCTTCCACTGAGTCCGCTGAAGGGATTTATGTGCACAACCACCATGTGTCTTCTAGGTGCTGGCCCACCACCACACATCACAGGCTGATTTCCACAGGCTTCTTCCTAGGGGCCTCGTGATCTGAGGGGTGGT…	689
PPP3CA	NM_000944	pMIR-PPP3CA_4	GACTAGTTTTGTATTAACAAGAAATTTGTATACCCACGCTTCAGCTACTATCTAATCATCACCCGAAGATTTAAGATACACCAAATTTCAGTTTGTTTGTAACATTGTTCATCTTTAGTGCACTTTGTTTTATATAATAAAGTATGCCTGTTATATTAAATAATAAGAATATGGCAATTAGCGATATAGCATACCCAAACAAAGATGTTCTCGATACAGTCTGGCAAAGACTATCCCAAGGTTATTTTAATGAATTCAGACATTTTTTCCTGTGGATATTTCTCCATCCTAAAAAAAGTGGCAACCAAGGAAAATATTTAGATGCAACTTACTAGAGTGATGATGTGAAAGAAATGGTGATTCTGGTATCATGGTGTTTATTTTCTTTCTTATAACTGC…	514
PPP3CB	NM_021132	pMIR-PPP3CB_1	GACTAGTCCCACTACTTCCCAGGGACTCTCACATCTCGGGCCCCAAATGGACAGATCACCCGAGGAGCTGGAGGGGTCGGCCAAGCTGACTGTAAATTTCACAGTCTCTCTGAAGAAACCATTGTGCTTCTGAGACCCTAGCCCCCTTCCTGGATGGAGGCTTGAGGGCCCTGGGACATGTGCTATCTGATAAGATTGGGTCATCGCTGCCAAGGTGGAGAGCAGTGAGCAAGGGGCTTGGGGCAATTTCCAGTGGAGGGCATCCACACCTCCATTTTATGCTTGTGGTTCACACATTTAAGTTTACAAATCAGATTTCTTTTCCCCTTCAGTAGAATTAGATTTTGTTTTTCAATCATGATTTCAAATGCAATCCTAAGAGCTAATGTGGACTTTTCT…	689
PPP3CB	NM_021132	pMIR-PPP3CB_2	GACTAGTAGAGTCTTTTTTGCCCAGATCTTTTAAGACTTACACCCCAGAGATTTAAGAAGAAAACCTCTAAATTTCAAAATTATGAAGAATTACAGAATTACTCATTTAAGGTACTTTAAAAGAAGTTTGTACATTGTCAAAGTAAATTTTAATTCAAATCATGTCTGTAAAACTTGACGTATTTTGTGTATGCATGTTTTCATTTTGCAAATATTTAATATATAGACCTATGATGTACAGGTACGACATGTATAGGTTACCTAGATGTTATGAGAAATTTTAGTTTATTGTGAGTACTCAAGTTGCTTAGAGAGCCACCAGGGTGATTTGCTGCTGGCTTTCTATCATTTTTATGTTTTAATGCAAAGGAAATTTTAAAATGTTCTGGAAGTGTTTTT…	689
PPP3CB	NM_021132	pMIR-PPP3CB_3	GACTAGTGCGGAACCATCTATTGTTTTGTTTGCCAGAAAGTGCACCCTGTATGGTCTCCTGTCTAAGTTGGAAATATTATGCATGTGCAGGACTATTCGAGTATTTTATAAACAGTAGCACACAATAAATTCCATGCATGGGCCGCTGCTCCTATCTCTGTGTTGGGTTTTATTTGGAAGATGCAATCTGATTTGTCCTTTTGATGCAAATCAGAAAATCCTGTTACTAGAGCTGGGATGTCCTCCGGAGATTATCTCGTGGATAGTTCATGGTAATTTGATTAATTAAATTCTTTATAAATTTTGCCTTAAAAAAAACTTTTGTTATATACTTGTTTTACATGAGCATTAGTAACTGAGCACTAGAGGACTTTGAATGCCTACTGTAGGCCTCCTAAG…	538
PPP3CC	NM_005605	pMIR-PPP3CC	GACTAGTCTTAGAGTCCTGCCGTGGCTCAGGTGGATCTAAAACTCAAGAACAAATTCTATTTATTTATTATTGGAAAATGAAAAGCAACTCAAAACAACTTCAACGTGGAGGTGCATTTATAATTCAGTCTGCATTTATTCTGTAAAAAGGTGGCTGTTTTATAAATTCTTTTAATTTATGTTCAATATATATAAAAAGTGCATCTGTTTTGTTTTTCCCTTTTTTCTCCATAATTTTAAGAAATGAATCTGATTGTTGTCAACACATTTGTGAAGTCTTGTGCTATAAAGGGGAACTTCCCCTAATAAAAGGGCCTTGGAAACCTCAAAGAGCTCG	337
PRKACA	NM_002730	pMIR-PRKACA_2	GACTAGTAGCAGACTGACTTTGGAAAGGGAGGCGCTGGGGTTTGAACCTCCCCGCTGCTAATCTCCCCTGGGCCCCTCCCCGGGGAATCCTCTCTGCCAATCCTGCGAGGGTCTAGGCCCCTTTAGGAAGCCTCCGCTCTCTTTTTCCCCAACAGACCTGTCTTCACCCTTGGGCTTTGAAAGCCAGACAAAGCAGCTGCCCCTCTCCCTGCCAAAGAGGAGTCATCCCCCAAAAAGACAGAGGGGGAGCCCCAAGCCCAAGTCTTTCCTCCCAGCAGCGTTTCCCCCCAACTCCTTAATTTTATTCTCCGCTAGATTTTAACGTCCAGCCTTCCCTCAGCTGAGTGGGGAGGGCATCCCTGCAAAAGGGAACAGAAGAGGCCAAGTCCCCCCAAGCCA…	689
PRKACA	NM_002730	pMIR-PRKACA_3	GACTAGTCTGGGGTGGGGCCCCGGGTGGGTGCGGGGGCGATTCAACCTGTGTGCTGCGAAGGACGAGACTTCCTCTTGAACAGTGTGCTGTTGTAAACATATTTGAAAACTATTACCAATAAAGTTTTGTTTAAAAAAAAAGAGCTCG	148
PRKACB	NM_002731	pMIR-PRKACB_1	GACTAGTAGAGGAACAAGATGACATCTGAAATCACACTCAGTGTTTGCACTCTGTTGAGAGATAAGGTAGAGCTGAGACCGTCCTTGTTGAAGCAGTTACCTAGTTCCTTCATTCCAACGACTGAGTGAGGTCTTTATTGCCATCATCCCGTGTGCGCACTCTGCATCCACCTATGTAACAAGGCACCGCTAAGCAAGCATTGTCTGTGCCATAACACAGTACTAGACCACTTTCTTACTTCTCTTTGGGTTGTCTTTCTCCTCTCCTATATCCATTTCTTCCTTTTCCAATTTCATTGGTTTTCTCTAAACAGTGCTCCATTTTATTTTGTTGGTGTTTCAGATGGGCAGTGTTATGGCTACGTGATATTTGAAGGGAAGGATAAGTGTTGCTTTCAG…	689
PRKACB	NM_002731	pMIR-PRKACB_2	GACTAGTCTAGTTCCCTTTCCCTCCTTTTATATCCTCCTCTCCTTGAGTAATGAAGTGACCAGCCTGTGTAGTGTGACAAACGTGTCTCATTCAGCAGGAAAAACTAATGATATGGATCATCACCCAGATTCTCTCACTTGGTACCAGCATTTCTGTAGGTATTAGAGAAGAGTTCTAAGTTTTCTAAACCTTAACTGTTCCTTAAGGATTTTAGCCAGTATTTTAATAGAACATGATTAATGAAAGTGACAAATTTTAAATTTTCTCTAATAGTCCTCATCATAAACTTTTTAAAGGAAAATAAGCAAACTAAAAAGAACATTGGTTTAGATAAATACTTATACTTTGCAAAGTCAAAAATGGCTTGATTTTTGGAAACAATATAGAGGTATTCATAT…	689
PRKACB	NM_002731	pMIR-PRKACB_3	GACTAGTTCTGATCGATCATGCAGATACAATGTTGGTATTTGAGAGGTTAGTTTTTTTCCTACACTTTTTTTTGCCAACTGACTTAACAACATTGCTGTCAGGTGGAAATTTCAAGCACTTTTGCACATTTAGTTCAGTGTTTGTTGAGAATCCATGGCTTAACCCACTTGTTTTGCTATTTTTTTCTTTGCTTTTAATTTTCCCCATCTGATTTTATCTCTGCGTTTCAGTGACCTACCTTAAAACAACACACGAGAAGAGTTAAACTGGGTTCATTTTAATGATCAATTTACCTGCATATAAAATTTATTTTTAATCAAGCTGATCTTAATGTATATAATCATTCTATTTGCTTTATTATCGGTGCAGGTAGGTCATTAACACCACTTCTTTTCATC…	689
PRKACB	NM_002731	pMIR-PRKACB_4	GACTAGTATTTTAATTTTCTTGTATTTCATTTAGACCCAAGAACATGCTGACCAATGTGTTCTATATGTAAACTACAAATTCTATGGTAGCTTTGTTGTATATTATTGTAAAATTATTTTAATAAGTCATGGGGATGACAATTTGATTATTACAATTTAGTTTTCAGTAATCAAAAAGATTTCTATGAATTCTAAAAAATATTTTTTTCTATGAAATTACATGTGCCCAGCTGTAGAATCTACCTTAGGTAGATGATCCCTAGACATACGTTGGTTTTGAGGGCTATTCAGCCATTCCATTTTACTCTCTATTTAAAGGCCGTGAGCAAGCTTGTCATGAGCAAATATGTCAAGGGAGTCAATTTCTGACCAATCAAGTACACTAAATTAGAATATTTT…	689
PRKACB	NM_002731	pMIR-PRKACB_5	GACTAGTAAAATGGAAGAACTGGATTAGGCAGTTTGTAAGATTCCTCCTAACTTTCACAGTCGATGACAAGATTGTCTTTTTATCTGATATTTTGAAGGGTATATTGCTTTGAAGTAAGTCTCAATAAGGCAATATATTTTAGGGCATCTTTCTTCTTATCTCTGACAGTGTTCTTAAAATTATTTGAATATCATAAGAGCCTTGGTGTCTGTCCTAATTCCTTTCTCACTCACCGATGCTGAATACCCAGTTGAATCAAACTGTCAACCTACCAAAAACGATATTGTGGCTTATGGGTATTGCTGTCTCATTCTTGGTATATTCTTGTGTTAACTGCCCATTGGCCTGAAAATACTCATTGTAAGCCTGAAAAAAAAAATCTTTCCCACTGTTTTTTC…	627
PRKACG	NM_002732	pMIR-PRKACG	GACTAGTGGGTGTGCTTGTGCCCCTGTGGGTTTTCTTTCCTTTTTGTTTTTGGTGGTTTGGGGGATGGGAGGGTTGGATTGAACAGCCAGAGGGCCCCAGAGTTCCTTGTATCTAATTTCATCCTCACCCCACCCTCCAGGGTTGGGGGAGCAGGAAGCCCAGATATTTGGAGGAACAGAAACACCAGCTGCTCCCTCACCCCCCCCCATGCCTTCCTGGTCCCTCTGTGCTTCTCTCTTTCTCCTCCCACAGGGTCCCCCTTGCCCCAGCCCCCTTCTGCCTGTTTTAAACGAGTTTCTCAGCTCTATTCAGGCCAGGTCTTGCTGTTGTATCAAGGGACACGGTGTGGAAAGAGGGGCTCAAACTTAACTCCAGCCCTGAACAGGCACCACTTACTA…	522
PRKCA	NM_002737	pMIR-PRKCA_1	GACTAGTAACTCACCAGCGAGAACAAACACCTCCCCAGCCCCCAGCCCTCCCCGCAGTGGGAAGTGAATCCTTAACCCTAAAATTTTAAGGCCACGGCCTTGTGTCTGATTCCATATGGAGGCCTGAAAATTGTAGGGTTATTAGTCCAAATGTGATCAACTGTTCAGGGTCTCTCTCTTACAACCAAGAACATTATCTTAGTGGAAGATGGTACGTCATGCTCAGTGTCCAGTTTAATTCTGTAGAAGTTACGTCTGGCTCTAGGTTAACCCTTCCTAGAAAGCAAGCAGACTGTTGCCCCATTTTGGGTACAATTTGATATACTTTCCATACCCTCCATCTGTGGATTTTTCAGCATTGGAATCCCCCAACCAGAGATGTTAAAGTGAGCCTGTCCC…	689
PRKCA	NM_002737	pMIR-PRKCA_10	GACTAGTCGTGAGGCTCTGTGGCCATCTTTTGGCAGGAGGAGGATGCTTCCTTGGCTCTGTGCCCAGACCCGCCTGGTCCCCAGGTCTCTCACCTTGGGTGAAGATTCAGAGATGCCCTGTAAGGATTTTGCCCACTGGGCAACTCAGAAATACTTCGATCTCCCAAGATATAAGAGGCAGCAGCAAACGTGCCTATTGACGTCTGTTTCATAGTTACCACTTACGCGAGTAGACAGAACTCGGCTTTTCAGAAAATAGGTGTCAAGTCCACTTTATAAGAACCTTTTTTTCTAAAATAAGATAAAAGGTGGCTTTGCATTTTCTGATTAAACGACTGTGTCTTTGTCACCTCTGCTTAACTTTAGGAGTATCCATTCCTGTGATTGTAGACTTTTGTT…	689
PRKCA	NM_002737	pMIR-PRKCA_11	GACTAGTCCCCAACTTTGTTTGGAGGAAGAGACGGAGGTTGAGGTTTTTCCTTCTGTATAAGCACCTACTGACAAAATGTAGAGGCCATTCAACCGTCAAACACCATTTGGTTATATCGCAGAGGAGACGGATGTGTAAATTACTGCATTGCTTTTTTTTTCAGTTTGTATAACCTCTAATCTCCGTTTGCATGATACGCTTTGTTAGAAACATTAATTGTAGTTTGGAAGCAAGTGTGTATGAATAAAGATAATGATCATTCGAGCTCG	270
PRKCA	NM_002737	pMIR-PRKCA_2	GACTAGTGAATCTGTCATCTGGTACCCTCCTTGGTTGATAACTGTCTTGATACTTTTCATTCTTTGTAAGAGGCCAAATCGTCTAAGGACGTTGCTGAACAAGCGTGTGAAATCATTTCAGATCAAGGATAAGCCAGTGTGTACATATGTTCATTTTAATCTCTGGGAGATTATTTTTCCATCCAGGGTGCCATCAGTAATCATGCCACTACTCACCAGTGTTGTTCACCAACACCCACCCCCACACACACCAACATTTTGCTGCCTACCTTGTTATCCTTCTCAAGAAGCTGAAGTGTACGCCCTCTCCCCTTTTGTGCTTATTTATTTAATAGGCTGCAGTGTCGCTTATGAAAGTACGATGTACAGTAACTTAATGGAAGTGCTGACTCTAGCATC…	689
PRKCA	NM_002737	pMIR-PRKCA_3	GACTAGTTTGATATAATCGTATCAAGTATAAAGAGAGTATTATAATAATTTTATAAGACACAATTGTGCTCTATTTGTGCAGGTTCTTGTTTCTAATCCTCTTTTCTAATTAAGTTTTAGCTGAATCCCTTGCTTCTGTGCTTTCCCTCCCTGCACATGGGCACTGTATCAGATAGATTACTTTTTAAATGTAGATAAAATTTCAAAAATGAATGGCTAGTTTACGTGATAGATTAGGCTCTTACTACATATGTGTGTGTATATATATGTATTTGATTCTACCTGCAAACAAATTTTTATTGGTGAGGACTATTTTTGAGCTGACACTCCCTCTTAGTTTCTTCATGTCACCTTTCGTCCTGGTTCCTCCGCCACTCTTCCTCTTGGGGACAACAGGAA…	689
PRKCA	NM_002737	pMIR-PRKCA_4	GACTAGTACACAGCCGTGCCCTGCAGGCACCAGCACGTGCTTTTCAGAGGCTGCGGACTTTCTTCCAGCCATTGTGGCATTGGCCTTTCCAGTCTTGGGAGGAGCGCGCTGCTTTGGTGAGACACCCCCATGCAAGGTCCTCAGAGTAGCCGGGTTCTACCACAAACAGAAACAGAATGAAAGTAGCTGTCAGTCCTTGTAGAGAGCCGCTCTGTTTCCTCCCAGAAGCATCTCCCAGCTAAGCTCGCATTATTTTTCTCCTCTGGCTGTTTGCCTGAAGTTCACAGAACACACAACCATGAAAGGCTTTTTGAGGTGAGAGGCCCAGGTGGTCCTGGCAACCCTGAGTAGAAGGAGAGACGGGGTAGGGAACGGGCCCGGCCAGAAAAGAACCATTTC…	689
PRKCA	NM_002737	pMIR-PRKCA_5	GACTAGTGGAACACATGAGGTTAGGGACCCTTGTTCAGCACCCCAAACAGCCTGCCTGTTTAAAGCAGGCAGCAGGCTTAGGCCTTCCCTGCAACCCCAACACCCACAAGTTTGTTTCTCTAGGAAACACATTCACTGTCTCAGCTGGCTGTTACTCTCTCAGACCATATGGCAAAGTTTTCCAAGAAAATGCCCCGACAGGGGTGCCCAGCACACTGCCTGAGGGACAACAGACATCAGAACAAACCCCCAGAGAGAAACAGTCAAAATCAGGGCCCGGTGCAGTGTTGTCATGTGGAACCTGCTTTATCCATTGCTGAGTGTTGAATGTGGGTAATGGTTAGGGCTTTCCAGATCTCAGCAGCCAAAGACAGTTATTGTTGGAAGACTGTCATGTAG…	689
PRKCA	NM_002737	pMIR-PRKCA_6	GACTAGTTATGACCACACCAGGCCATTCAAATGGCTCTGCATTATCTTCCCTTGGAAGGTGGCCACTCCTCGGTGGCAGGGCCTTTCCCTGAGGCTGCAGGCCGTGGGCTGGCAGCCCGTCTCTTGGCATTTCAATTGAAGGTCACCAGGTGCTGGGTTTGAAAGGAAGTCACTGGAGTGCTGCCAGGGGCCGCCCTCCAAGGTTAATGAGAGGCCCACATCCAGGCAAGAACTAATTCAAAAGGCAGATCAGAAACCACAGGAGTCAAAATTATTGCTCCGGCAGTGCTTCCCTTCCTTTCATCCACTGGCCTCGTGTGGTCCATGCAGGGCCACTGTCTGCCCTTTCTGATGCCACGTATTAGGCTTTCTTACTCAGAATTTTGATAGAAAACCATG…	689
PRKCA	NM_002737	pMIR-PRKCA_7	GACTAGTAGGAAGGGGTGCCACCGTCAACGGCTTCCCATCGGAGGTGGTTGGTGCAGATGGAAGTTTCTGTCTGCTGGCCCTCAAGAGAGTGTTTTGCCAGGGACACAGTCTGTTCCTCCTCAGAAAACACCCCCCAAATGCTAACAACATCCCCACCAGCTGCTAGAAGCCCCTTTCCCCTCCCCACCTTGAAGTAGCTCATAGTTCTCTGGGCAGAGCCAGACCATCCAGTGTACCCCAGAGGCCAGTAGGTTCCTGCCCATTTTCCTCTCTGGCTTCCTGCCAAGAATTATGGCAGCTGAGGATGAATGGAGAAGTAAAAACAACTAACACCGCACAACTAACAACTAACACCGCAGTTCCCACCTGGGTTCCACTTAGCAGGAGACATTTCGGAG…	689
PRKCA	NM_002737	pMIR-PRKCA_8	GACTAGTGTAATCACAAAACAGACACTGAGCCAGGGGCCCAAAGGGTGTGATCATGAGAGTTACCGGGACAGCAGTAGGCATGACAGTCACCAGGAAGGACAAGGGTGCTCTGTTGTTAGTGGCCACACACCAATTTGACAAGGAGTGTTGCGAAATTTTTATTTATTTATTTATTTATTTTGAGATGGAGTTTCACTCTTGTTGCCCAGGCTGGAGTGCGGTGGTACAATCTCGGCTCACTGCAACCTCCACCTCCCAGGTTCAAGCGATTCTCCTGCCTCAGCCTCCCAAGTACCTGGGACTACAGGTGCGTGCCACCACACCCAGCTAAATTTTGTGTTTTTAGTAGAGATGGGGTTTCACCATGTTGGCCAGGATGGTCTTGAACCCCTGACCTC…	689
PRKCA	NM_002737	pMIR-PRKCA_9	GACTAGTATCTAGAAATGGGGTCAACCACAATTGTGTTAATTCCGTAGTGTCAGGGATTCTTCGGGAAGGTCAACAGTATGAAGGATTCTGACCCCTGTGCCTCCCATTTATGTGATCAGGTGACAGTTAATAACCGTGGAGGTCACACTCAGCCATCCAACAGCCTTACAGTGACCCTACACAAAAGCCCCCAAATTCCAAAGACTTTTTCTTAACCTAAAGGAAGAAATTATTTGTTAATTCCAGTAGAGCAACTGAATATACTGGGCTATTTGTACTTTTTTATAGAGAACTTTAATAATAATTCTTTAAAAATGAGTTTTTAGAACAAAGCAACTGACGATTTCCTAAGATTCCAATGCCCTGGAGCTTGTAGGAGGACTTAGCCTGGGTCAGCT…	689
PRKCB	NM_212535	pMIR-PRKCB	GACTAGTGTGAATGCAAACTCCATCGTTGAGCCTGGGGTGTAAGACTTCAAGCCAAGCGTATGTATCAATTCTAGTCTTCCAGGATTCACGGTGCACATGCTGGCATTCAACATGTGGAAAGCTTGTCTTAGAGGGCTTTTCTTTGTATGTGTAGCTTGCTAGTTTGTTTTCTACATTTGAAAATGTTTAGTTTAGAATAAGCGCATTATCCAATTATAGAGGTACAATTTTCCAAACTTCCAGAAACTCATCAAATGAACAGACAATGTCAAAACTACTGTGTCTGATACCAAAATGCTTCAGTATTTGTAATTTTTCAAGTCAGAAGCTGATGTTCCTGGTAAAAGTTTTTACAGTTATTCTATAATATCTTCTTTGAATGCTAAGCATGAGCGATA…	512
PRKCG	NM_002739	pMIR-PRKCG_1	GACTAGTTCTCACCCGCCGCCACTAGGTGTCCCCAACGTCCCCTCCGCCGTGCCGGCGGCAGCCCCACTTCACCCCCAACTTCACCACCCCCTGTCCCATTCTAGATCCTGCACCCCAGCATTCCAGCTCTGCCCCCGCGGGTTCTAGACGCCCCTCCCAAGCGTTCCTGGCCTTCTGAACTCCATACAGCCTCTACAGCCGTCCCGCGTTCAAGACTTGAGCGGAGCCCGATATTCTCCCTGACCTTAGCGTTCTGGACTCTGCCCCAATCGGGTCCAGAGACCACACCACTAACCATCCCCAACTCCATGGGGTTCGAGACTCCATCTTGGTAGTTCTGTGCCTCCCCCCAGACCCCGCCCCTGGGGAAATAGCCTCACGGGGTTGGCTGTTCCAGA…	689
PRKCG	NM_002739	pMIR-PRKCG_2	GACTAGTCTCTCCCCAGTGCCTGCCACTCTCTGGGACTCTCCTCCTCCCCTCCTCTTCCCTTAGCCTCTCCCACCCGGCCACAGCTGCTGGAGAATAAATTTGGGATGCTGATGCTGAAGAGCTCG	126
PRKN	NM_004562	pMIR-PRKN_1	GACTAGTCCAGGGCGGCCGGGCGCCCCATCGCCACATCCTGGGGGAGCATACCCAGTGTCTACCTTCATTTTCTAATTCTCTTTTCAAACACACACACACACGCGCGCGCGCGCACACACACTCTTCAAGTTTTTTTCAAAGTCCAACTACAGCCAAATTGCAGAAGAAACTCCTGGATCCCTTTCACTATGTCCATGAAAAACAGCAGAGTAAAATTACAGAAGAAGCTCCTGAATCCCTTTCAGTTTGTCCACACAAGACAGCAGAGCCATCTGCGACACCACCAACAGGCGTTCTCAGCCTCCGGATGACACAAATACCAGAGCACAGATTCAAGTGCAATCCATGTATCTGTATGGGTCATTCTCACCTGAATTCGAGACAGGCAGAATCAGTAG…	689
PRKN	NM_004562	pMIR-PRKN_2	GACTAGTACTATGCGTAAATCAACTTGTCACAAAGTGAGAAATTATGAAAGTTAATTTGAATGTTGAATGTTTGAATTACAGGGAAGAAATCAAGTTAATGTACTTTCATTCCCTTTCATGATTTGCAACTTTAGAAAGAAATTGTTTTTCTGAAAGTATCACCAAAAAATCTATAGTTTGATTCTGAGTATTCATTTTGCAACTTGGAGATTTTGCTAATACATTTGGCTCCACTGTAAATTTAATAGATAAAGTGCCTATAAAGGAAACACGTTTAGAAATGATTTCAAAATGATATTCAATCTTAACAAAAGTGAACATTATTAAATCAGAATCTTTAAAGAGGAGCCTTTCCAGAACTACCAAAATGAAGACACGCCCGACTCTCTCCATCAGAA…	689
PRKN	NM_004562	pMIR-PRKN_3	GACTAGTAAAGTACAACCACTATCTTTTGTTCTACCTGTATTGTCTGACTTCTCAGGAAGATCGTGAACATAACTGAGGGCATGAGTCTCACTAGCACATGGAGGCCCTTTTGGATTTAGAGACTGTAAATTATTAAATCGGCAACAGGGCTTCTCTTTTTAGATGTAGCACTGAAATCCTTGCTGGAGGGAAGAGAGGGGATGAACTCAAGTTTTCCACATCCTGGGACACCTGTCCCTCTTTTCCTAACTGCCTAAGATAACCCATTTCTTCCAACCATCTGAGGACAGTCCCGTCGTCTCAGAGGCCCTGCACCGGGGAGAGACTGGGCTCTGCAGCAGCCACATCAGCATTCACAGCTTCATGTGGCTTCACTGTCTGAAAATCTACCGACTCCA…	689
PRKN	NM_004562	pMIR-PRKN_4	GACTAGTCGTGGAGCACACAGTGTTTTCCATCATCCATAGCTTTCTTCCTGATGGTGTTTGCATTATTGCGCCTTCCCAATCTGCATGCTGCGTTGGGCTTGCGGTGCCTGAACAAGGTTTGCTCCCATGAAATCAGGCACCCTAGGATCCCCTGTTAGACTATTAGGCTGTCCAGCATGGTCTCCTTTCCCTTCTTGGTGGTGGTCTTTTCCCTTTCCAGAATAGAACAGTGATTCTTAAAATAAGTTAGAGCAGGCCGGGCGCGGTGGCTCATGCCTGTAATCCCAGCACTTTGGGAGGCCGAGGTGGGTGGATCACGAGGTCAGGAGTTCAAGACCAGCCTGGCCAAGATGATGAAACCCCGTCTCTATTAAAAATACAAAAATTAGCTGGGCGTG…	689
PRKN	NM_004562	pMIR-PRKN_5	GACTAGTAATAAAGTCTTTGCAGAAAAAGTCTGTTTTTCTCTGAAGTGTGTTGAGATTATCTGACAACTCTAAGATTGTACTTAAATTGTCAATAAAGCATCAAAAGAGCTCG	113
PRKX	NM_005044	pMIR-PRKX_1	GACTAGTAAACAGGAAGATTGGAATCTGCCTGGAACAAAGAACTGCACCTAAGCAGACCAGAAGCAAAATGTCTTCTTCACGGCATAAGGACATCTCCACTTTTCTCTGTACCTGTGTGTATAGAAATAGATTAGAGCACAGTTGAAATTCATGGAACTGGCATTATTTAAGCAACTGGAATTCCACACTGTAGGAAGGTTTTGAAAATTGTTTGGTTGTAGATTTTATCTTATCCTTTAGTGTTGTGTTCCTACTGTGATGTCTTGGTTTTTGTCATAGACTTAAGTTTATAAGTTTGAACTGGACTTGTTCGATTATAACCACAAATTGTGTGTGTGTGTGTGTGTGTGTGTGTGTGTGTGTGTGTGTGTGTATGCCTGTGTGTATATATAGAAGTC…	689
PRKX	NM_005044	pMIR-PRKX_2	GACTAGTCAAAGAGGGGAAGATATGGGAGCGAATTTATTCCAAGAATCTACAATGACATTGAAGTTGTTGGAGGAATGTACTGTATTTAAAAAAACCTTCTGTGACACATTCAAAAATTTCATCTGAGCTGGATGCAGTGGCTTGTTCCTATAGTCCCAGCACTTTGGGAGGCTGAGGTGGGTGGATTGCTTGAGCCCAGGAGTTGGAGACCAGTCTGGGAAACGTGGTGAGACCTCATCTCTACAAAATACAAAAAAATTAGCCGGGCATGGTGGCACGTGAGTGTAGTCTCAGCTACTCAGGAGGCTGAGATGAGAGGATCACTTGAGCCTGGGGAGGTCCAGGCCGCAGTGATCCGAGATCACACCACTGCATTCCAGCCTGGGTGACAGAGTGAG…	689
PRKX	NM_005044	pMIR-PRKX_3	GACTAGTAACAGAACATAGCCACCCTTTTTCATCAGTGACCTTTTCTTCACGTGGAGGTCAACTCAGTAGGTGAGAATAATTAGTAGGTTCAGCAGAATAAACTCTTTACAATTAATAACTCAGTGGAAAATGATGTTCAGATGGTGAAATGTGGAAATGTTTTAGACAACTCTATTTTCAGCCTGTGCTTCTCACTCACCATCCTGTTGGGATTAACAGTTGAGGGCCATCGCTGCCTAAACATTTAGCGTGCGGTTTCCCATCAGTTTTACCGTGAATGTGAAAAGGTGAAACTGGTGCTGACTTCGGCAGCAGGTATACTAAAATTGGAATGACACAGAGGAGATTAGCATGGCCCCCTGCGCGAGGAAGATCTGCAGATTCATGCAGCATTCCAT…	689
PRKX	NM_005044	pMIR-PRKX_4	GACTAGTCATCAGGAAAGCCTGAAATGCCTTAATTGTGAACTGATATGCAGGAAAATGAAATATGCAAGCACATTGGTGACCTTGTTCTTTACAGACGTCGTGATCAGCCTCCAGCCATACAGAACAAATGAGAAATTAGAAGCGATTCCAAGAACGTGTGATGGTGTGAAACCCACTTTGGACCATCACACACATTTCAGCATTTGAAGTGACACAAGCTACCTGGTAACTGCCCATGGCGGGGTCATAGTTTAAATGGCCCAATGTCATGTAGAGGTTAATTTAATCAAAATGAGCTATAAACATGGAGCAATCACTGTATAATTTTAAAATAGTTTACCTGGCCAGGCATGGTGGCTCACGCCTGTAATCCCAGCACTTTGGGAGGCCGAGGCAGG…	689
PRKX	NM_005044	pMIR-PRKX_5	GACTAGTTGACCCGGGTGGGCATTCCAAAATGTCCGCATGGACGATCACGAAACAATCACGGTGCGAAATGTCCGCATGGATGATCACGAAACAATCACGGTGCAGAATGTCCGTATGGATGATCATGACAAACAATCACTGCGCAAAATGTGGAGGAAAATTCATTACCATAATCACAACATTTGTATCAGAAAAACATTACAAATTTACTTTGCTTCATGTAATTTTACGAGTTGGCAATATTTTCTTAAATTGGAATACTCTAAGAGAATAGGACATGGATATGTTACAAGAAGAAGTGTATTGGGGCAAGTCTTGTTTTTCTGAAGGGAAATGCCACCGGCCTGCTTTCATAGGCATTGATAAAGCCAGGAAGGAAATAAAGTCACAACCAAATA…	689
PRKX	NM_005044	pMIR-PRKX_6	GACTAGTCGTTTTGTTTCTTTCTGTCCATACTTAAAGACCAAATCATTTGTTTGCTTTGAAGAAAAAGCAAAAACAAGAACAAAAACACCAAATCATTTGAAATCACTGTCCATTAAAAAAAATCACCAGTGGAACTAAACAGTTGAGTGGTTTGGGATGTGTTCGCCATTTCTGTGTTTGACCTACATGGCCTCTAATTCTTTGGACCATTGTAACTGTGAAACTATGGCTTAATACTGTTAAAGACCCCAAGGCTCCACTCTGTAGCCAGGTGCACCTCAGGCTGCACAAATACCCCACCAGAATGTCACAATCATTCATTGCTCCAGCTACTGAGTGAACAGGGTGCAAGACAGCACTGGCTTGGGTTGTATTTTTGCAGCCAGTTAACTTTGCAT…	689
PRKX	NM_005044	pMIR-PRKX_7	GACTAGTTAGTTTCTTTGCGGGGTGTGTGTGTGTGTGTGTGTGTGTGTGTGTGTGTGTGTGTGTGTGTGTCTTGGTGAAGGTGAGGGGCTGTATTTTCACCAAGCCTTTTCATAATCAAGTTTGCTTTGCAAACCTTATGGCCTTGCACCCCGCAGAACAGTCCCTTCCTAATAGCAGGGATGCTCTGTCATGGTTTTCTGTAAATTATCGTGTGTTGGGAAGTTCTGTTGAGGCTTAGTTTGATCTTCCATGGTGGACACGTCTGTTCTGTATGTAAAAGGCATTACAATTGTGTTTTAGCAGATGAGACTTGAAGCCTTTCCACAGTCCTTGTGCTCTGAGATGGCTGTTGAAATCTGCTCAACTGTCGTAGCTGAATTCTTTCTTTGCGCTGAACA…	720
PRMT5	NM_006109	pMIR-PRMT5	GACTAGTCCCTGCGTGCCAAGTGTCCAGAGCCTTGGAAGCAGCTTCAGGTTCTGCTCCTGTAGTACAGAAGGTGCAGTACATCTATGGGCTGTGATTCCCCTTGCCCATCAGAGAGGAGCATTTCAATCTGCTTTCCTGCCTTACATCAAGGTGGGCAAGGGATTATAATTAATTGCAGGGCTCAAGCCACCAATCTATGAAGACCTCAGGCCAGGGGGTGAGGAATTAGTGCTGGATTTGAAGCTACGCACTCAGCCTCAAGAACTCCCTGGAATATCCCTGAGAACATGGGGTTTGAACGGATTTTCAGCCTTTTTCTGTTCTTGTTTTGATGGTTTTGTGTAAGAGGAAATACAAATAAAGTTATAGCCCTTTACTGCACGACCATGCTGCCCCCT…	407
PTGER1	NM_000955	pMIR-PTGER1	GACTAGTGCACAACCAGAGGCCCAACGACTAAGCCAGCCCACCCTGGGCTGGGCCCAGGTGCGCGGCGCAGAGCCTTTGGGAATAAAAAGCCATTCTGCGAGAGCTCG	108
RAB3B	NM_002867	pMIR-RAB3B_1	GACTAGTGCAAGGCCCACCTTCCTGACCTCCCCTCATTGTGGCCCCACACCCAGTCTGCTTCTCCCTGTTACACACTGTCCGCTCTCAGCCCACTCTCCCTGTTACACACTGCCCACACTCAGAGCAAGATGAGTTGCTGCTATTCTTTGCCTGCCCCTGGGGTTCTCTGCAGATGGTCCCAGTAATAGATACTCAGCACTAGACTAACATAACAGGTCACTACACGGGTGCAGAATCACTTTACAAAAGAAGACTCTGTTTTACGAAGGGGATTCACTACAGGGACTTAGAGAACAGTCTCTTTTCTGCCTTTAAAATGAGAGTTCCTCCATTTACCAAAATTTGACACGCACACATTCTTCAGGGGCATGCCAATTGCGTAAAGTGAGGCTCGCCTG…	689
RAB3B	NM_002867	pMIR-RAB3B_10	GACTAGTCTCCAAAACTTACAGGCTTAAAACAACAAACATGTATCATTTCTTATGATTCTGTGGGTTGGCTGGGTGGTTCTTCTGGCTGAGGCAGGATGGTCTAGGATAGCTACATCCACATGTCTGGGGTCCCAGCTGAGATGACTGGGGCTGTTGAGGCCTTTCTCCCTGTGGTGTCATCCTCCAGAAGGCTGCCCAGATTTGTCCATATGGTAGCAGGAGTTTCCTCGAAGCAAGAGAGGGCAAGATCCAACACAGAAGCACTTTTCAAGCTCTGTTTCCATCACATTTGCCAATGTCTCACTGATGAACACAAGTTCCATGGCCAAGTCCAGTTTTAAGAAATGGAGAAATAGGGCTTGGCTCAGTGGCTCATGTCTGTAATCCCAGCACTTTGG…	689
RAB3B	NM_002867	pMIR-RAB3B_11	GACTAGTGGGAGGGGGAAATAGATGCCATCTCTTTATGGGAGGAGCTACAAAATATGGTGACCAATTTTTCAATCTACCACAGGAAGCACCCTCAGTCCTCTGAAACTAAGTCTGGTAGATGTCCTGGGGTCTTAAAACATGGCTCCGATGATATCACCAAAGACAAGTGGCAAAACTGTATAGGGCAGGGCAGTCTTATCATTTGTTTAATAGTGATCCAAAGGATTTACTTTGGAGGAATCAAGACACTCGAGATGAAGAAGTTTTGATGCTTGTTAAACAGTCCATTTGGATACCTCTTAGCTATCCCCGAGGGATGAATCTGACTTCTCATTTCACAGGATTCACCGTAGATAATGGTTGTAATTCCTACCGGAAGTTCCTGGCCAGAAGCCCAG…	689
RAB3B	NM_002867	pMIR-RAB3B_12	GACTAGTTGATTTTTCTCTTTTTCTCAGCCTCCTTGTCTAATCTAGCAGCAGATCCTAGGGTTTTACTTCTAAATATATCTCAAATCTGATCATTTTTCTCCATTTTCATTGGCATGACCTTGGTCCAGGCCACCATTGTTTTCTGCCCTAGAGAGCTACCACAGAGTTCCTAACATTTCCCTACTTACGTAATTACTCCACTCTAGTCCATTCTGTCTCACAGGAGTAACATTTTTTATATATATATATATATATATATATATATATATATATATATATATATTTTTTTTTTTTTAATAGAGACGGTCTTGCTATGTTGCCCAAGCTGGTTTCAAATTCTGGCCTCAAGCGATCCTCTTGCCTTGGCCTCCTGAGTCACTAGGATTGTACGTATGAGC…	689
RAB3B	NM_002867	pMIR-RAB3B_13	GACTAGTCACTGTGCCACTCCAGCCTGGGTGACAGAGCAAGACCCTGTCCCCCTCTCAAAAAAAAAAAAAAAAGAAAGAAAGAAAGAAAAAAAAGAAGAAAAGGAAAGAAATGAAGAGAATTCAGAGACTTCCATTATTATTAATACCTATTTTATTGATTCTGTTTCTAGCCCTGAGTCCGCTCCTAACTTGCTATAGGATCTCTGGTAAATCATTTCCTGTAATAAGCAGCTGTCACCTCTCTCCTTGTTTCTTCCAGAAATAGTAATCTCTTCTTTAGTAGTACTACTACTCCCTAACCCAAACCAGGTGATTCTAGTGAAGACTGTCAATAAACGGAGCATGTGATCAAGCAGGGCCCATCAGAATCCTTCCCTAAGATTTTTATAAAAAGCTGG…	689
RAB3B	NM_002867	pMIR-RAB3B_14	GACTAGTAAACCCCCCTTTGCTTTGCTTGTTGGAGTTAGGTTCTTATCCCTTGCAACCAAAAATATATTGTCTCTTCTTTTGTTCTCAGTTTTCTCATTTATATATCCTTCTAGCTCCAAAGCACAGAAATTCTAAAACAAACAAACAAACAAACAAAAACAAACAAAAAAAACCTGGGTCATTCAGAAAATCCCACTGATATAGACTTTCTGATCCAGAATGTATAATCTGAAAAGAAGCCTACCCTCGTCTCCATCCTCTCTTCTTGTACCTGAAGGAACGAAGAAGAGGGATTTCTCAAGGTGAGAAGCAGTTCTCCATGGACACTGATGACAGCACAGGCAAAGTTTCCTATGACTAGGGATCACTGTCCACACAGAGTCTGGCTTCCCAGGTAT…	689
RAB3B	NM_002867	pMIR-RAB3B_15	GACTAGTAATAGACAGCAAAGTAAATCAGCAAGTCCCTGAGCAGTAGGATTAGGATTCCTGTCTCCTTTCAGATTCAAATGCATCTGTTTCTGGGGTTAACAGTGGACTGTTAAGAGGCTGTGCAGCTTGGGTTAAGTCATTCTTATCTCTGGGCTTCAGGAGCTTAGACCAGATAGTTTCTACAGGCTCTCTTGGTGCTGATGCCTTGGGATTCTGTGGCTGTTTTCTGTAAGATCTGCAAGGGGGAAACAGGATTTTGGCAGCAATCCTTTCATTACTAAAGCTTCCTTTCTTTTCGGGTACAGTGAAAAGAGCCAAGGCTGTGTGACCCCCTCATCACTTAGCCAGGCGTATGGTCCTGGTTTCTGAGGCTGCCAGAAAGCATCTTAGCAATTTGT…	689
RAB3B	NM_002867	pMIR-RAB3B_16	GACTAGTGCCTGGAAACTAAAGGATTTCATGTAGTAAACTATCTTCCAACCCCTGTAGACATCAGACCACAGGATGAGGTTTCAGAAGGTCATAAGGCAGAATAGTTAAGCCTACAGGGCTTACAGTCTGACAGACCTGGGTTCAGTTCTTGGGTCTTCATCACATGTTTTGTGACTTCGGGAAGATGACTCCCGGAGCCTCAGTGAGCCTCAGTTACTTCATATGTAAATGAAGTAATACTATCTACTTCACAAGGCTGTTGAAAGGATTAAATGGAGAATGGGTGTAAAACCCTTAGTGCAGTGCCGTGCACACACAGTAGATGCCGAACGTGTGATGTTGGCACTACACAATGTGTAATCCCAATCAGGCAGAGCTAGGCAGGCAAATCTAATCCA…	689
RAB3B	NM_002867	pMIR-RAB3B_17	GACTAGTTCATGCACTTCCTCCTTCCCCCAGAAATCAGCCTCCAGGAGTGAGGAATGAGCCCAGAATGAGAGTTTAGAGTGCTCCAGAGCCTTTGTTAGAGGTGCCCTCCGACATTCAGAAAACCAGGATTCCAGAGACCTGGGTTTGAGTCCTGACTTTGCAGCATACTAACTGTGTGATCTTGAACCAACATATTTTCACCTAATGAGGCTGACAATCTTCCCTACTTCACAAAATAGTTATGAGAGTCAAATAAAAGTACATTTTAGAAAGTGAAATGCTGTGGACATTTAAGGTGGAGCCACTGTGAGAGTCTAGGGGGATAGATGGTATTCGTCTCAGAATGAAACGAATACACCCCTCTCAGAGCCCTTTCCAAGGATCCCCTCCTTCTTTCA…	689
RAB3B	NM_002867	pMIR-RAB3B_18	GACTAGTATAACAAAAATCATCGATCATGTGTTAGGCACTTTACAGTTCCCAAAGCACTTTCCCATCCATGCCCTGATGATCTTTGACACAACACTGTGATGTGGGTTTTATTATTTCCAGTACAGATGAGGAAGACTGAGGCCTGCATCAGTGAAGCAACCTATCCAAGACTACATAGAGAAGGCAGTAAATGGCAGGGTTAGTCTCAGAACAGGGGAGGGTCTGTTCCCCCCGCAGTGGGCAGTCCTAATTCTGAACTTCACCTATCTGGGGGTGATAGAGGGGAACAAGAGGAAGCCTGCTGAAGAGAAAACCTAAACATCTGTTTTGTCTACGTATGACTTCCTCTGCTTGTGGGAGAGAAGGAAGGAAAGGAACACATTGTTGTCAGCCCCACA…	689
RAB3B	NM_002867	pMIR-RAB3B_19	GACTAGTCTGCAGTTGCCTCTCGATAGGCCTGAGCAGAGAGAGGAACAATAGCTCTCACGTCTCTCCTCATCAGATTCTAACTAAGCAGATGTTCTCATGCTTTTTTCTTCTTCCTATGTTCTGTATACTGACACCTCTTCTCAGTGGCATATGAAATATGAAATGTCATGTGTTGTGAGTTTGTATAAATATAAAGGAATATATATACACAGTAGCAAAAGAGAAGATCTCATTTACAAATATCTATGGTGTTTCCTTGTTCTGTGTTGATCTGTTTTATTGATACAAACTGAATTTTCTTAATGTATCTTCTATCTCTATTATAGTGGCAATGATGGTATATGCATTAAAGTTCTTCTGAATTGTGGAGCTCG	375
RAB3B	NM_002867	pMIR-RAB3B_2	GACTAGTGCCGGGCGCGGTGGCTCACGCCTGTAATCCCAGCACTTTGGGAGGCCGAGGCGGGTGGATCATGAGGTCAGGAGATCGAGACCATCCTGGCTAACAAGGTGAAACCCCGTCTCTACTAAAAATACAAAAAATTAGCCGGGCGCGGTGGCGGGCGCCTGTAGTCCCAGCTACTCGGGAGGCTGAGGCAGGAGAATGGCGTGAACCCGGGAAGCGGAGCTTGCAGTGAGCCGAGATTGCGCCACTGCAGTCCGCAGTCCGGCCTGGGCGACAGAGCGAGACTCCGTCTCAAAAAAAAAAAAAAAAAAAAAAAGAGAAAAGGATTATCCCCTACAAAATGTCAGAGGTTCCTGCTATATGAAAGAGCAAGTAGGTATGCTCAAGAAAGACAAACA…	689
RAB3B	NM_002867	pMIR-RAB3B_3	GACTAGTAGGCAGGGACAGGAaaTCATTTTCCACACCATCTTTGTCAACTCTCATAGAAAGTTTTCCTTGTATCGAaaTCAAATCTGCCTCCTGGAAATTCTTCTTCTTCTTCCCTCCCTGTTGGTACCAGCTCTGCTGTCAGAGACTTCACAGTCTGTGCTCCCTCTGCCCTGTGACGTCTTCAGACTATTTGAGAACAGGAATCATGACTCCTGGGACTTGCCTTTTCTCTAGGTCAAATACCTCTATAATTCCATCTGCTGTTCTTCATAGGGTCTTCTCCCTATCCTGCCCTTTTCCTCCAATCCATCTTTTAACTGCTCTTGAGCAGTCTAACTGAGAAGTATGATTCAAAGCAAAATAAATCTTAAGGTGGCATGACTCTGAAAAAATTGAGA…	689
RAB3B	NM_002867	pMIR-RAB3B_4	GACTAGTTCATGGCCTGAATCCTCAGCCACCTCAAAAGTCAGCGGGCAGGAGGAGTCTCTCGCCAGTTTTCTTTTCATTTCAAATGAGGCTCATTGTCCTAGAAAAGTAATTAACTAGCAACCAGTCCAATGACTAAATAAAAGGACCATCCAGCTGTGGCTCACACCTGTAATCCCAGCACTTTGGAAAGCCAAGGCAGGAGGAACACTTGAGGCCAGGAGTTTGAGACCAGCCTGGGCAATGTGGTCAAATTCTATCCCTACAAAAAAAAAAATTAGCCAGATGTGATGGTGCATGCCTGTAGTCCCAGCTACTTGGGAGGCTGAGGCAGGAGGATTGCTTGAGCCCAAGAATTTGAGGTTGCAGTGAGCTGTAATTATGCCACTGCATTCCAGTCT…	689
RAB3B	NM_002867	pMIR-RAB3B_5	GACTAGTTTTGGCACTAATAACTCGGTGTCTCTTTTTTTTCACCTTCACCATTTCAGTTGATCCACCAAACAAACCTGAGAGATCAGGATTGGCATCCAAGAGTTGTCTCGGCCAACTCTGATGTCATGCTTACTCTGTACTAGACATTGTTCCAAGCATTTTACGTGCATTAACTCATTTATCTTCCCAACATCTTGTGAGGGAGGCACTATAGTGAGCCTCATTTGAAGATGAGGAAACAAAGGTACAAAGAGGTTCTAGCTGGACCTCTAAAGTCACATAATAAGTAAGTGGTAGAGCTGGAGTTCACATCCAGGCAGTAGGCTCCAAGGTCTGTGCTCTTAACCACATTCTGGGCTGCATCTTTTATAGACAAACTATGATCCAGAGAGATTACG…	689
[truncated: 297 more rows]
