# Supplementary material for: Experimental capture of miRNA targetomes: disease-specific 3′UTR library-based miRNA targetomics for Parkinson’s disease
Source: Exp Mol Med. 2024 Apr 1;56(4):935–45. doi: 10.1038/s12276-024-01202-5 (PMC11059366; doi:10.1038/s12276-024-01202-5)
Supplement: Supplementary file 3 — Supplementary Table 2 [file 12276_2024_1202_MOESM3_ESM.xlsx]

## Sheet: hsa-miR-129-5p
Supplementary Table 2: In silico target Prediction for miR-129-5p
Gene	EntrezID	RefseqID	miRWalk	Microt4	miRanda	mirbridge	miRDB	miRMap	miRNAMap	Pictar2	PITA	RNA22	RNAhybrid	Targetscan	SUM
JAG1	182	NM_000214	1	1	1	0	1	1	1	1	1	1	1	1	11
MAN1A1	4121	NM_005907	1	1	1	1	1	1	0	1	1	1	1	1	11
STAT5B	6777	NM_012448	1	1	1	1	1	1	0	1	1	1	1	1	11
TRIO	7204	NM_007118	1	1	1	0	1	1	1	1	1	1	1	1	11
FRMPD4	9758	NM_014728	1	1	1	0	1	1	1	1	1	1	1	1	11
TOX	9760	NM_014729	1	1	1	1	1	1	1	0	1	1	1	1	11
AMOTL2	51421	NM_016201	1	1	1	1	1	1	0	1	1	1	1	1	11
KLF13	51621	NM_015995	1	1	1	1	1	1	0	1	1	1	1	1	11
CCDC88A	55704	NM_001135597	1	1	1	1	1	1	1	1	0	1	1	1	11
SPOPL	339745	NM_001001664	1	1	1	1	1	1	1	0	1	1	1	1	11
ACTN1	87	NM_001130004	1	1	1	1	1	1	0	1	0	1	1	1	10
BMPR2	659	NM_001204	1	1	1	0	1	1	0	1	1	1	1	1	10
ZFP36L1	677	NM_004926	1	1	1	0	1	1	0	1	1	1	1	1	10
EBF1	1879	NM_024007	1	1	1	0	1	1	0	1	1	1	1	1	10
EFNB2	1948	NM_004093	1	1	1	0	0	1	1	1	1	1	1	1	10
ETV1	2115	NM_004956	1	1	1	0	1	1	0	1	1	1	1	1	10
F13A1	2162	NM_000129	0	1	1	1	1	1	0	1	1	1	1	1	10
UBE2K	3093	NM_005339	1	1	1	0	1	1	1	0	1	1	1	1	10
MEIS2	4212	NM_170677	1	1	1	0	1	1	1	1	0	1	1	1	10
NR3C2	4306	NM_000901	1	1	1	0	1	1	0	1	1	1	1	1	10
NF1	4763	NM_001042492	1	1	1	0	1	1	1	1	0	1	1	1	10
OTX1	5013	NM_014562	1	1	1	0	1	1	0	1	1	1	1	1	10
POU3F1	5453	NM_002699	1	1	1	0	1	1	0	1	1	1	1	1	10
PPP3CA	5530	NM_000944	1	1	1	0	1	1	0	1	1	1	1	1	10
MAPK1	5594	NM_002745	1	1	1	0	1	1	0	1	1	1	1	1	10
PTPN4	5775	NM_002830	1	1	1	0	1	1	1	0	1	1	1	1	10
SGCD	6444	NM_000337	1	1	1	1	1	1	0	0	1	1	1	1	10
SLC7A1	6541	NM_003045	1	1	1	0	1	1	0	1	1	1	1	1	10
SOX2	6657	NM_003106	1	1	1	0	1	1	0	1	1	1	1	1	10
SOX4	6659	NM_003107	1	1	1	0	1	1	0	1	1	1	1	1	10
TCF4	6925	NM_001083962	1	1	1	0	1	1	1	1	0	1	1	1	10
VCP	7415	NM_007126	1	1	1	0	1	1	0	1	1	1	1	1	10
YBX3	8531	NM_003651	1	1	1	0	1	1	1	0	1	1	1	1	10
EIF4G3	8672	NM_001198801	1	1	1	0	1	1	1	1	0	1	1	1	10
NPEPPS	9520	NM_006310	1	1	1	0	1	1	0	1	1	1	1	1	10
GDF11	10220	NM_005811	1	1	1	0	1	1	0	1	1	1	1	1	10
NEBL	10529	NM_006393	1	1	1	0	1	1	0	1	1	1	1	1	10
CDC42EP3	10602	NM_006449	1	1	1	0	1	1	0	1	1	1	1	1	10
CELF2	10659	NM_001025077	1	1	1	0	1	1	0	1	1	1	1	1	10
B3GNT1	11041	NM_006876	1	1	1	0	1	1	1	0	1	1	1	1	10
MAPRE1	22919	NM_012325	1	1	1	0	1	1	0	1	1	1	1	1	10
ERP44	23071	NM_015051	1	1	1	1	1	1	0	0	1	1	1	1	10
ATP10B	23120	NM_025153	1	1	1	1	1	1	0	0	1	1	1	1	10
PDS5A	23244	NM_001100399	1	1	1	0	1	1	1	1	0	1	1	1	10
U2SURP	23350	NM_001080415	1	1	1	0	1	1	0	1	1	1	1	1	10
WWTR1	25937	NM_015472	1	1	1	0	1	1	0	1	1	1	1	1	10
ZNF385A	25946	NM_015481	1	1	1	0	1	1	0	1	1	1	1	1	10
BRWD1	54014	NM_033656	1	1	1	0	1	1	1	0	1	1	1	1	10
FBXW7	55294	NM_033632	1	1	1	0	1	1	1	1	0	1	1	1	10
CAMK2N1	55450	NM_018584	1	1	1	0	1	1	0	1	1	1	1	1	10
H2AFY2	55506	NM_018649	1	1	1	1	0	1	1	0	1	1	1	1	10
SLC17A6	57084	NM_020346	0	1	1	0	1	1	1	1	1	1	1	1	10
STIM2	57620	NM_001169117	1	1	1	0	1	1	1	1	0	1	1	1	10
FAM160B1	57700	NM_020940	1	1	1	0	1	1	0	1	1	1	1	1	10
IRF2BPL	64207	NM_024496	1	1	1	0	1	1	0	1	1	1	1	1	10
TMTC4	84899	NM_032813	1	1	1	0	1	1	1	1	0	1	1	1	10
GLCCI1	113263	NM_138426	1	1	1	0	1	1	0	1	1	1	1	1	10
MED12L	116931	NM_053002	1	1	1	0	1	1	0	1	1	1	1	1	10
NWD1	284434	NM_001007525	1	1	1	1	1	1	0	0	1	1	1	1	10
ANGPT2	285	NM_001147	1	1	1	0	1	1	0	0	1	1	1	1	9
XIAP	331	NM_001167	1	1	1	0	1	1	0	0	1	1	1	1	9
ZFHX3	463	NM_006885	1	1	1	0	0	1	0	1	1	1	1	1	9
RERE	473	NM_012102	1	1	1	1	1	1	0	0	0	1	1	1	9
BCHE	590	NM_000055	1	1	1	0	1	1	1	0	1	0	1	1	9
ZFP36L2	678	NM_006887	1	1	1	0	1	1	0	0	1	1	1	1	9
RUNX1T1	862	NM_001198625	1	1	1	0	1	1	0	1	0	1	1	1	9
CDH2	1000	NM_001792	1	1	0	0	0	1	1	1	1	1	1	1	9
CDKN1C	1028	NM_000076	1	1	1	0	1	1	0	0	1	1	1	1	9
VCAN	1462	NM_004385	1	1	1	0	1	1	0	0	1	1	1	1	9
SLC26A2	1836	NM_000112	1	1	1	0	1	1	0	0	1	1	1	1	9
S1PR3	1903	NM_005226	1	1	1	0	1	1	0	0	1	1	1	1	9
EGR2	1959	NM_000399	1	1	1	0	0	1	1	0	1	1	1	1	9
EP300	2033	NM_001429	0	1	1	0	1	1	0	1	1	1	1	1	9
EPHB1	2047	NM_004441	1	1	1	0	0	1	0	1	1	1	1	1	9
ESRRG	2104	NM_001243509	1	1	1	0	1	1	0	1	0	1	1	1	9
ETS1	2113	NM_005238	0	1	1	0	1	1	0	1	1	1	1	1	9
ACSL4	2182	NM_022977	1	1	1	0	1	1	0	1	0	1	1	1	9
FOXE1	2304	NM_004473	1	1	1	0	1	1	0	0	1	1	1	1	9
FLT1	2321	NM_002019	1	1	1	0	1	1	0	0	1	1	1	1	9
FMR1	2332	NM_002024	1	1	1	0	1	1	0	1	1	0	1	1	9
GABRG1	2565	NM_173536	1	1	1	0	1	1	0	0	1	1	1	1	9
GFRA2	2675	NM_001495	0	1	1	0	1	1	0	1	1	1	1	1	9
GLUL	2752	NM_002065	1	1	1	0	1	1	0	1	0	1	1	1	9
GNA12	2768	NM_007353	1	1	1	0	1	1	0	0	1	1	1	1	9
HOXC13	3229	NM_017410	1	1	1	0	1	1	0	0	1	1	1	1	9
IL12B	3593	NM_002187	1	1	1	0	1	1	0	0	1	1	1	1	9
IL13RA1	3597	NM_001560	1	1	1	0	1	1	0	0	1	1	1	1	9
ITGA6	3655	NM_000210	1	1	1	0	0	1	1	1	0	1	1	1	9
KCNJ12	3768	NM_021012	1	1	1	0	0	1	0	1	1	1	1	1	9
KIF5C	3800	NM_004522	1	1	1	0	1	1	0	0	1	1	1	1	9
KPNA4	3840	NM_002268	1	1	1	0	1	1	0	0	1	1	1	1	9
SMAD4	4089	NM_005359	0	1	1	0	1	1	1	0	1	1	1	1	9
MEF2A	4205	NM_001171894	1	1	1	0	1	1	0	1	0	1	1	1	9
TRPM1	4308	NM_001252020	1	1	1	0	1	1	1	0	0	1	1	1	9
MTR	4548	NM_000254	1	1	1	0	1	1	0	0	1	1	1	1	9
MYT1	4661	NM_004535	1	1	1	0	1	1	0	0	1	1	1	1	9
NFIC	4782	NM_205843	1	1	1	0	1	1	0	1	0	1	1	1	9
NPAT	4863	NM_002519	1	1	1	0	1	1	0	0	1	1	1	1	9
NPY2R	4887	NM_000910	1	1	1	0	1	1	0	0	1	1	1	1	9
NR4A2	4929	NM_006186	1	1	1	0	1	1	0	1	0	1	1	1	9
OTX1	5013	NM_001199770	1	1	1	0	1	1	0	1	0	1	1	1	9
PAK2	5062	NM_002577	1	1	1	0	1	1	0	0	1	1	1	1	9
PAX6	5080	NM_000280	1	1	1	0	1	1	0	1	0	1	1	1	9
PBX3	5090	NM_006195	1	1	1	0	1	1	0	0	1	1	1	1	9
PDE1A	5136	NM_005019	1	1	1	0	1	1	0	0	1	1	1	1	9
PDGFRA	5156	NM_006206	1	1	1	0	0	1	0	1	1	1	1	1	9
PGR	5241	NM_000926	1	1	1	0	1	1	0	0	1	1	1	1	9
PIK3R1	5295	NM_181523	1	1	1	0	1	1	0	1	0	1	1	1	9
PITPNA	5306	NM_006224	1	1	1	0	0	1	0	1	1	1	1	1	9
PKHD1	5314	NM_138694	1	1	1	0	1	1	0	0	1	1	1	1	9
PKNOX1	5316	NM_004571	1	1	1	0	1	1	0	0	1	1	1	1	9
PLAG1	5324	NM_002655	1	1	1	0	0	1	1	0	1	1	1	1	9
PRKAB2	5565	NM_005399	1	1	1	0	1	1	0	0	1	1	1	1	9
PRKCB	5579	NM_002738	1	1	1	0	1	1	0	0	1	1	1	1	9
PTPRZ1	5803	NM_002851	1	1	1	0	1	1	0	1	1	0	1	1	9
RBL2	5934	NM_005611	1	1	1	0	0	1	1	0	1	1	1	1	9
RET	5979	NM_020975	1	1	1	0	1	1	0	0	1	1	1	1	9
ABCE1	6059	NM_002940	1	1	1	1	0	1	1	0	0	1	1	1	9
SCN8A	6334	NM_014191	1	1	1	0	0	1	1	1	1	0	1	1	9
SDC2	6383	NM_002998	1	1	1	0	1	1	0	0	1	1	1	1	9
SEC14L1	6397	NM_001204410	1	1	1	0	1	1	0	1	0	1	1	1	9
SIM2	6493	NM_005069	1	1	1	0	1	1	0	0	1	1	1	1	9
SLC1A2	6506	NM_004171	1	1	1	0	1	1	0	0	1	1	1	1	9
SMARCC1	6599	NM_003074	1	1	1	0	1	1	0	0	1	1	1	1	9
SP3	6670	NM_003111	1	1	1	0	1	1	0	1	0	1	1	1	9
HSPA13	6782	NM_006948	1	1	1	0	1	1	0	0	1	1	1	1	9
USH2A	7399	NM_206933	1	1	1	0	0	1	1	0	1	1	1	1	9
WNT5A	7474	NM_003392	1	1	1	0	1	1	0	0	1	1	1	1	9
YWHAH	7533	NM_003405	1	1	1	0	0	1	0	1	1	1	1	1	9
ZXDA	7789	NM_007156	1	1	1	0	1	1	0	0	1	1	1	1	9
PTP4A1	7803	NM_003463	1	1	1	0	0	1	0	1	1	1	1	1	9
SPOP	8405	NM_001007226	1	1	1	0	1	1	1	0	0	1	1	1	9
CUL3	8452	NM_003590	1	1	1	0	1	1	0	0	1	1	1	1	9
ATRN	8455	NM_139321	1	1	1	0	1	1	0	0	1	1	1	1	9
SLC43A1	8501	NM_003627	1	1	1	0	1	1	0	0	1	1	1	1	9
CBX4	8535	NM_003655	0	1	1	0	1	1	0	1	1	1	1	1	9
TNFSF11	8600	NM_033012	1	1	1	0	1	1	0	1	0	1	1	1	9
VAMP4	8674	NM_003762	1	1	1	0	1	1	0	0	1	1	1	1	9
B3GALT1	8708	NM_020981	1	1	1	0	1	1	0	0	1	1	1	1	9
NOL4	8715	NM_003787	1	1	1	0	1	1	0	1	1	0	1	1	9
DNAJA3	9093	NM_005147	1	1	1	0	1	1	0	0	1	1	1	1	9
MAP3K13	9175	NM_004721	1	1	1	0	1	1	0	0	1	1	1	1	9
XPR1	9213	NM_004736	1	1	1	0	1	1	0	1	0	1	1	1	9
NRXN1	9378	NM_001135659	1	1	1	0	1	1	0	1	0	1	1	1	9
MED26	9441	NM_004831	0	1	1	0	1	1	0	1	1	1	1	1	9
ONECUT2	9480	NM_004852	1	1	1	0	0	1	0	1	1	1	1	1	9
NRG2	9542	NM_013982	1	1	1	0	1	1	0	1	0	1	1	1	9
GABBR2	9568	NM_005458	0	1	1	0	1	1	0	1	1	1	1	1	9
EPM2AIP1	9852	NM_014805	1	1	1	0	1	1	0	0	1	1	1	1	9
AMMECR1	9949	NM_001171689	1	1	1	0	1	1	1	0	0	1	1	1	9
PIGK	10026	NM_005482	1	1	1	0	1	1	0	0	1	1	1	1	9
CIB2	10518	NM_006383	0	1	1	0	1	1	0	1	1	1	1	1	9
ARL6IP5	10550	NM_006407	1	1	1	0	1	1	0	0	1	1	1	1	9
MXD4	10608	NM_006454	1	1	1	0	1	1	0	0	1	1	1	1	9
ATG14	22863	NM_014924	1	1	1	0	1	1	0	0	1	1	1	1	9
WDFY3	23001	NM_014991	1	1	1	1	0	1	1	0	0	1	1	1	9
CNOT1	23019	NM_016284	1	1	1	0	0	1	1	0	1	1	1	1	9
XPO7	23039	NM_015024	1	1	1	0	1	1	0	1	0	1	1	1	9
ZNF609	23060	NM_015042	0	1	1	0	1	1	0	1	1	1	1	1	9
FRMD4B	23150	NM_015123	1	1	1	0	1	1	0	0	1	1	1	1	9
RTF1	23168	NM_015138	1	1	1	0	1	1	0	0	1	1	1	1	9
KIAA1024	23251	NM_015206	0	1	1	0	1	1	0	1	1	1	1	1	9
TSPYL4	23270	NM_021648	1	1	1	0	1	1	0	0	1	1	1	1	9
CBX7	23492	NM_175709	0	1	1	0	1	1	0	1	1	1	1	1	9
CD2AP	23607	NM_012120	1	1	1	0	1	1	0	0	1	1	1	1	9
KPNA6	23633	NM_012316	1	1	1	0	0	1	0	1	1	1	1	1	9
CADM1	23705	NM_014333	1	1	1	0	1	1	0	1	0	1	1	1	9
NIPBL	25836	NM_015384	1	1	1	0	1	1	0	1	0	1	1	1	9
CHMP2B	25978	NM_014043	1	1	1	0	1	1	0	0	1	1	1	1	9
TRAF3IP1	26146	NM_015650	1	1	1	0	1	1	0	0	1	1	1	1	9
KIF26A	26153	NM_015656	0	1	1	0	1	1	0	1	1	1	1	1	9
CNNM1	26507	NM_020348	1	1	1	0	1	1	0	0	1	1	1	1	9
TSPAN13	27075	NM_014399	1	1	1	0	1	1	0	0	1	1	1	1	9
TAF5L	27097	NM_001025247	1	1	1	0	1	1	0	0	1	1	1	1	9
DKK2	27123	NM_014421	1	1	1	1	1	1	0	0	1	0	1	1	9
RBMX	27316	NM_002139	1	1	1	0	0	1	0	1	1	1	1	1	9
TRAT1	50852	NM_016388	1	1	1	0	1	1	0	0	1	1	1	1	9
ISOC1	51015	NM_016048	1	1	1	0	1	1	0	0	1	1	1	1	9
TAOK3	51347	NM_016281	0	1	1	0	1	1	0	1	1	1	1	1	9
CRLF3	51379	NM_015986	1	1	1	0	1	1	0	0	1	1	1	1	9
SNX9	51429	NM_016224	1	1	1	0	1	1	0	0	1	1	1	1	9
DTL	51514	NM_016448	1	1	1	0	1	1	0	0	1	1	1	1	9
CCSER2	54462	NM_018999	1	1	1	0	1	1	0	0	1	1	1	1	9
TMX3	54495	NM_019022	1	1	1	0	1	1	0	0	1	1	1	1	9
CCDC93	54520	NM_019044	1	1	1	0	1	1	0	0	1	1	1	1	9
NDFIP2	54602	NM_019080	1	1	1	0	1	1	0	0	1	1	1	1	9
RBFOX1	54715	NM_018723	0	1	1	0	1	1	1	1	0	1	1	1	9
ANKRD49	54851	NM_017704	1	1	1	0	1	1	0	0	1	1	1	1	9
UBE2R2	54926	NM_017811	0	1	1	0	1	1	0	1	1	1	1	1	9
C9orf40	55071	NM_017998	1	1	1	0	1	1	0	0	1	1	1	1	9
BTBD7	55727	NM_001002860	1	1	1	0	0	1	1	0	1	1	1	1	9
ANKH	56172	NM_054027	1	1	1	0	1	1	0	0	1	1	1	1	9
PELI2	57161	NM_021255	1	1	1	0	0	1	0	1	1	1	1	1	9
RAB22A	57403	NM_020673	1	1	1	0	1	1	0	0	1	1	1	1	9
PCDH19	57526	NM_001184880	1	1	1	1	1	1	0	0	0	1	1	1	9
NUFIP2	57532	NM_020772	0	1	1	0	1	1	0	1	1	1	1	1	9
RBAK	57786	NM_021163	1	1	1	0	1	1	0	0	1	1	1	1	9
CADM3	57863	NM_021189	1	1	1	0	1	1	0	0	1	1	1	1	9
PLEKHA2	59339	NM_021623	1	1	1	0	1	1	0	0	1	1	1	1	9
PIEZO2	63895	NM_022068	0	1	1	0	1	1	0	1	1	1	1	1	9
DMRTA2	63950	NM_032110	0	1	1	0	1	1	0	1	1	1	1	1	9
MARC1	64757	NM_022746	1	1	1	0	1	1	0	0	1	1	1	1	9
CREB3L2	64764	NM_194071	1	1	1	0	1	1	0	0	1	1	1	1	9
GPBP1	65056	NM_022913	1	1	1	0	1	1	0	0	1	1	1	1	9
MANEA	79694	NM_024641	1	1	1	0	1	1	0	0	1	1	1	1	9
TBL1XR1	79718	NM_024665	1	1	1	0	1	1	0	1	1	0	1	1	9
LIN28A	79727	NM_024674	1	1	1	0	1	1	0	0	1	1	1	1	9
TXNDC15	79770	NM_024715	1	1	1	0	1	1	0	0	1	1	1	1	9
MOB3B	79817	NM_024761	1	1	1	0	1	1	0	0	1	1	1	1	9
THSD4	79875	NM_024817	1	1	1	0	1	1	0	0	1	1	1	1	9
NAA15	80155	NM_057175	0	1	1	0	1	1	1	0	1	1	1	1	9
MYCT1	80177	NM_025107	1	1	1	0	1	1	0	0	1	1	1	1	9
CXorf21	80231	NM_025159	1	1	1	0	1	1	0	0	1	1	1	1	9
CMIP	80790	NM_198390	1	1	1	0	1	1	0	1	0	1	1	1	9
SYNC	81493	NM_030786	1	1	1	0	1	1	0	0	1	1	1	1	9
YIPF5	81555	NM_001024947	1	1	1	1	1	1	0	0	0	1	1	1	9
PLA2G12A	81579	NM_030821	1	1	1	0	1	1	0	0	1	1	1	1	9
SBF2	81846	NM_030962	0	1	1	0	1	1	1	0	1	1	1	1	9
CRISPLD1	83690	NM_031461	1	1	1	0	1	1	0	0	1	1	1	1	9
FAR1	84188	NM_032228	1	1	1	0	1	1	0	0	1	1	1	1	9
MEGF11	84465	NM_032445	1	1	1	0	1	1	0	0	1	1	1	1	9
UBASH3B	84959	NM_032873	1	1	1	0	1	1	0	0	1	1	1	1	9
PAQR8	85315	NM_133367	1	1	1	0	1	1	0	0	1	1	1	1	9
FOXP2	93986	NM_148898	1	1	1	0	1	1	0	1	0	1	1	1	9
H2AFV	94239	NM_138635	1	1	1	0	1	1	0	0	1	1	1	1	9
TRIM9	114088	NM_015163	1	1	1	0	1	1	0	0	1	1	1	1	9
KLHL32	114792	NM_052904	0	1	1	0	1	1	0	1	1	1	1	1	9
ZNF618	114991	NM_133374	1	1	1	0	1	1	0	1	1	0	1	1	9
MARCH3	115123	NM_178450	1	1	1	0	1	1	0	0	1	1	1	1	9
GBP4	115361	NM_052941	1	1	1	0	1	1	0	0	1	1	1	1	9
NUS1	116150	NM_138459	1	1	1	0	1	1	0	0	1	1	1	1	9
FAM210B	116151	NM_080821	1	1	1	0	1	1	0	0	1	1	1	1	9
HRASLS5	117245	NM_054108	1	1	1	0	1	1	0	0	1	1	1	1	9
C14orf28	122525	NM_001017923	0	1	1	0	1	1	0	1	1	1	1	1	9
TC2N	123036	NM_152332	1	1	1	0	0	1	1	0	1	1	1	1	9
LSM12	124801	NM_152344	0	1	1	0	1	1	0	1	1	1	1	1	9
WDR64	128025	NM_144625	1	1	1	0	1	1	1	0	1	0	1	1	9
XIRP2	129446	NM_152381	0	1	1	0	1	1	0	1	1	1	1	1	9
TYW5	129450	NM_001039693	1	1	1	1	0	1	0	0	1	1	1	1	9
SPIN4	139886	NM_001012968	1	1	1	0	1	1	0	0	1	1	1	1	9
MPP7	143098	NM_173496	1	1	1	0	1	1	0	0	1	1	1	1	9
E2F7	144455	NM_203394	1	1	1	0	1	1	0	0	1	1	1	1	9
RBFOX3	146713	NM_001082575	0	1	1	0	1	1	0	1	1	1	1	1	9
ZNF480	147657	NM_144684	1	1	1	1	0	1	0	0	1	1	1	1	9
LSM14B	149986	NM_144703	1	1	1	0	1	1	0	0	1	1	1	1	9
ARSK	153642	NM_198150	1	1	1	0	1	1	0	0	1	1	1	1	9
ZXDB	158586	NM_007157	1	1	1	0	1	1	0	0	1	1	1	1	9
GPR180	160897	NM_180989	1	1	1	0	1	1	0	0	1	1	1	1	9
ITPRIPL2	162073	NM_001034841	1	1	1	0	1	1	0	0	1	1	1	1	9
FAM43B	163933	NM_207334	1	1	1	0	1	1	0	0	1	1	1	1	9
FNDC5	252995	NM_001171941	1	1	1	0	1	1	0	1	0	1	1	1	9
CXorf23	256643	NM_198279	1	1	1	0	0	1	0	1	1	1	1	1	9
SGMS1	259230	NM_147156	1	1	1	0	1	1	0	1	1	0	1	1	9
NALCN	259232	NM_052867	1	1	1	0	1	1	1	0	1	0	1	1	9
KCTD1	284252	NM_001142730	1	1	1	0	1	1	0	1	0	1	1	1	9
FRYL	285527	NM_015030	1	1	1	0	0	1	0	1	1	1	1	1	9
XKR6	286046	NM_173683	1	1	1	0	1	1	0	0	1	1	1	1	9
ZNF260	339324	NM_001012756	1	1	1	0	1	1	0	0	1	1	1	1	9
KIAA2022	340533	NM_001008537	1	1	1	0	1	1	0	0	1	1	1	1	9
CEP85L	387119	NM_001042475	1	1	1	1	0	1	0	0	1	1	1	1	9
C6orf120	387263	NM_001029863	1	1	1	0	1	1	0	0	1	1	1	1	9
SBK1	388228	NM_001024401	0	1	1	0	1	1	0	1	1	1	1	1	9
TMEM220	388335	NM_001004313	1	1	1	0	1	1	0	0	1	1	1	1	9
VGLL3	389136	NM_016206	1	1	1	0	1	1	0	0	1	1	1	1	9
GDF6	392255	NM_001001557	1	1	1	0	1	1	0	0	1	1	1	1	9
C11orf87	399947	NM_207645	1	1	1	0	0	1	1	0	1	1	1	1	9
SAMD12	401474	NM_001101676	1	1	1	0	1	1	0	0	1	1	1	1	9
C9orf170	401535	NM_001001709	1	1	1	0	1	1	0	0	1	1	1	1	9
CLLU1	574028	NM_001025233	1	1	1	0	1	1	0	1	1	0	1	1	9
COL5A1	1289	NM_000093	1	0	1	1	1	1	0	0	1	1	1	1	9
ABCB1	5243	NM_000927	1	0	1	0	1	1	1	0	1	1	1	1	9
RYR2	6262	NM_001035	1	0	1	0	1	1	1	1	1	0	1	1	9
ZFY	7544	NM_003411	1	0	1	0	1	1	1	1	1	0	1	1	9
EIF4G3	8672	NM_003760	1	0	1	0	1	1	1	1	1	0	1	1	9
ENDOD1	23052	NM_015036	1	0	1	1	1	1	0	0	1	1	1	1	9
CAMTA1	23261	NM_015215	1	0	1	0	1	1	1	1	1	0	1	1	9
SH3KBP1	30011	NM_031892	1	0	1	0	1	1	0	1	1	1	1	1	9
CCDC88A	55704	NM_018084	1	0	1	0	1	1	1	1	1	0	1	1	9
SPRTN	83932	NM_001010984	1	0	1	1	1	1	0	0	1	1	1	1	9
BTBD10	84280	NM_032320	1	0	1	0	1	1	1	1	1	0	1	1	9
CYP27C1	339761	NM_001001665	1	0	1	0	1	1	0	1	1	1	1	1	9
ACADSB	36	NM_001609	1	1	1	0	0	1	0	0	1	1	1	1	8
ADCY7	113	XM_005255783	1	1	1	1	0	1	0	0	0	1	1	1	8
ADRA2B	151	NM_000682	1	1	1	0	0	1	0	0	1	1	1	1	8
AMD1	262	NM_001634	1	1	1	0	0	1	0	1	0	1	1	1	8
ANGPT1	284	NM_001146	1	1	1	0	0	1	0	0	1	1	1	1	8
APBB2	323	NM_004307	1	1	1	0	1	1	0	0	0	1	1	1	8
AR	367	NM_000044	1	1	1	0	1	1	0	0	0	1	1	1	8
ARNT	405	NM_001668	1	1	1	0	0	1	0	1	0	1	1	1	8
ARSB	411	NM_000046	1	1	1	0	0	1	0	0	1	1	1	1	8
ATP2B4	493	NM_001001396	1	1	1	0	0	1	0	1	0	1	1	1	8
ATRX	546	XM_005262155	1	1	1	0	0	1	1	0	0	1	1	1	8
ATRX	546	XM_005277815	1	1	1	0	0	1	1	0	0	1	1	1	8
BCAT1	586	NM_005504	1	1	1	0	0	1	0	0	1	1	1	1	8
CACNA1B	774	NM_000718	1	1	1	0	1	1	0	0	0	1	1	1	8
CACNB4	785	NM_001005747	0	1	1	0	1	1	0	1	0	1	1	1	8
CALCR	799	NM_001164737	1	1	1	0	1	1	0	0	0	1	1	1	8
CAMK2D	817	NM_001221	1	1	1	0	1	1	0	0	0	1	1	1	8
RUNX1	861	NM_001001890	0	1	1	0	1	1	0	1	0	1	1	1	8
RUNX3	864	NM_001031680	1	1	1	0	1	1	0	0	0	1	1	1	8
CDK6	1021	NM_001145306	1	1	1	0	1	1	0	0	0	1	1	1	8
CTSC	1075	NM_148170	1	1	1	0	0	1	0	0	1	1	1	1	8
CPM	1368	NM_001874	1	1	1	0	1	1	0	0	0	1	1	1	8
CTBP2	1488	NM_022802	1	1	1	0	1	1	0	0	0	1	1	1	8
CTNND1	1500	NM_001085458	1	1	1	0	0	1	0	1	0	1	1	1	8
CYP1B1	1545	NM_000104	1	1	1	0	0	1	0	0	1	1	1	1	8
DLG3	1741	NM_021120	1	1	1	0	0	1	1	0	0	1	1	1	8
DLX1	1745	NM_178120	1	1	1	0	0	1	1	0	0	1	1	1	8
DLX2	1746	NM_004405	0	1	1	0	0	1	0	1	1	1	1	1	8
DNMT3A	1788	XM_005264175	1	1	1	1	0	1	0	0	0	1	1	1	8
ELK4	2005	NM_001973	0	1	1	0	1	1	0	0	1	1	1	1	8
EMP1	2012	NM_001423	0	1	1	0	1	1	0	0	1	1	1	1	8
EPHA5	2044	NM_004439	1	1	1	0	1	1	0	0	0	1	1	1	8
EPHA8	2046	NM_020526	0	1	1	0	0	1	0	1	1	1	1	1	8
FGF11	2256	NM_004112	1	1	0	1	0	1	0	0	1	1	1	1	8
FMO2	2327	NM_001460	1	1	1	0	0	1	0	0	1	1	1	1	8
GALNT1	2589	NM_020474	0	1	1	0	1	1	0	1	1	0	1	1	8
GDNF	2668	NM_001190468	1	1	1	0	0	1	0	1	0	1	1	1	8
GRIN2A	2903	NM_001134407	1	1	1	0	1	1	0	0	0	1	1	1	8
GRM1	2911	XM_005266950	1	1	1	1	0	1	0	0	0	1	1	1	8
GSK3B	2932	NM_002093	1	1	1	0	0	1	0	1	0	1	1	1	8
GTF2H1	2965	NM_001142307	0	1	1	0	1	1	1	0	0	1	1	1	8
HLF	3131	NM_002126	1	1	1	0	0	1	0	0	1	1	1	1	8
HMGB1	3146	NM_002128	0	1	1	0	1	1	0	1	1	0	1	1	8
HOXC10	3226	NM_017409	0	1	1	0	0	1	1	1	1	0	1	1	8
ICAM1	3383	NM_000201	1	1	1	0	0	1	0	0	1	1	1	1	8
IGFBP5	3488	NM_000599	1	1	1	0	0	1	0	0	1	1	1	1	8
RBPJ	3516	NM_203284	1	1	1	0	1	1	0	1	0	0	1	1	8
INHBB	3625	NM_002193	0	1	1	0	1	1	0	0	1	1	1	1	8
ISL1	3670	NM_002202	0	1	1	0	0	1	0	1	1	1	1	1	8
IVD	3712	NM_002225	1	1	1	0	1	1	0	0	0	1	1	1	8
KAL1	3730	NM_000216	1	1	1	0	0	1	0	0	1	1	1	1	8
KCNA5	3741	NM_002234	1	1	1	0	0	1	0	0	1	1	1	1	8
KCNJ3	3760	NM_002239	0	1	1	0	0	1	1	0	1	1	1	1	8
KCNK1	3775	NM_002245	0	1	1	0	1	1	1	0	1	0	1	1	8
TNPO1	3842	NM_002270	0	1	1	0	1	1	0	1	0	1	1	1	8
KRAS	3845	NM_033360	1	1	1	0	0	1	0	0	1	1	1	1	8
LBR	3930	NM_002296	1	1	1	0	1	1	0	0	0	1	1	1	8
LMNA	4000	NM_170707	0	1	1	0	1	1	0	1	0	1	1	1	8
LMO7	4008	NM_005358	0	1	1	0	1	1	0	0	1	1	1	1	8
MAF	4094	NM_001031804	0	1	1	0	0	1	0	1	1	1	1	1	8
MAP1B	4131	NM_005909	1	1	0	0	0	1	0	1	1	1	1	1	8
MAP2	4133	XM_005246554	1	1	1	0	0	1	1	0	0	1	1	1	8
MBP	4155	NM_001025100	0	1	1	0	1	1	0	0	1	1	1	1	8
MFAP4	4239	NM_001198695	1	1	1	0	1	1	0	0	0	1	1	1	8
KMT2A	4297	NM_001197104	1	1	1	0	0	1	0	1	0	1	1	1	8
MME	4311	NM_007289	1	1	1	0	1	1	0	0	0	1	1	1	8
MXI1	4601	XM_005269845	1	1	1	0	0	1	1	0	0	1	1	1	8
MYO5A	4644	NM_000259	1	1	1	0	0	1	0	0	1	1	1	1	8
NAP1L1	4673	NM_004537	1	1	1	0	1	1	0	0	0	1	1	1	8
NDP	4693	NM_000266	1	1	1	0	0	1	0	0	1	1	1	1	8
NEDD4	4734	NM_198400	1	1	1	0	1	1	0	0	0	1	1	1	8
NFATC3	4775	XM_005255973	1	1	1	0	0	1	1	0	0	1	1	1	8
NFIX	4784	NM_001271043	1	1	1	0	0	1	1	0	0	1	1	1	8
NTRK2	4915	XM_005252001	1	1	1	0	0	1	1	0	0	1	1	1	8
OCRL	4952	NM_000276	1	1	1	0	1	1	0	0	0	1	1	1	8
OLR1	4973	NM_002543	1	1	1	0	0	1	0	0	1	1	1	1	8
OXTR	5021	NM_000916	1	1	1	0	0	1	0	0	1	1	1	1	8
PAX2	5076	NM_003988	1	1	1	0	0	1	0	0	1	1	1	1	8
PDCL	5082	NM_005388	1	1	1	0	0	1	0	0	1	1	1	1	8
PBX2	5089	NM_002586	1	1	1	0	0	1	1	0	0	1	1	1	8
PCSK2	5126	NM_002594	1	1	1	0	0	1	0	0	1	1	1	1	8
PDK4	5166	NM_002612	1	1	1	0	0	1	0	0	1	1	1	1	8
PEG3	5178	NM_006210	1	1	1	0	0	1	0	0	1	1	1	1	8
PGM5	5239	NM_021965	1	1	1	0	0	1	0	0	1	1	1	1	8
PKD2	5311	NM_000297	1	1	1	0	1	1	0	0	1	0	1	1	8
PKP2	5318	NM_004572	1	1	1	0	1	1	0	0	0	1	1	1	8
PLCG1	5335	XM_005260438	1	1	1	0	0	1	1	0	0	1	1	1	8
PLXNA2	5362	NM_025179	1	1	1	0	0	1	0	0	1	1	1	1	8
PPARA	5465	NM_005036	1	1	1	0	1	1	0	0	0	1	1	1	8
PPP1R3D	5509	NM_006242	1	1	1	0	0	1	0	0	1	1	1	1	8
PPP3R2	5535	NM_147180	1	1	1	0	0	1	0	0	1	1	1	1	8
PRKAA2	5563	NM_006252	1	1	1	0	0	1	0	0	1	1	1	1	8
MASP1	5648	NM_001879	1	1	1	0	0	1	0	0	1	1	1	1	8
PTGFR	5737	NM_001039585	1	1	1	0	1	1	0	0	0	1	1	1	8
PTPN2	5771	NM_002828	1	1	1	0	0	1	0	0	1	1	1	1	8
PTPN11	5781	NM_002834	1	1	1	0	0	1	0	0	1	1	1	1	8
PTPN12	5782	NM_002835	1	1	1	0	1	1	0	0	1	0	1	1	8
PTPRB	5787	NM_001109754	1	1	1	0	1	1	0	0	0	1	1	1	8
PURB	5814	NM_033224	1	1	0	0	0	1	0	1	1	1	1	1	8
PRPH2	5961	NM_000322	1	1	1	0	0	1	0	0	1	1	1	1	8
RFX3	5991	NM_134428	1	1	1	0	0	1	1	0	0	1	1	1	8
RIT1	6016	NM_006912	1	1	1	0	0	1	0	0	1	1	1	1	8
ROCK1	6093	NM_005406	1	1	1	0	1	0	0	0	1	1	1	1	8
RREB1	6239	XM_005249274	1	1	1	1	0	1	0	0	0	1	1	1	8
RYR2	6262	XM_005273224	1	1	1	0	0	1	1	0	0	1	1	1	8
S100A2	6273	NM_005978	1	1	1	0	1	1	0	0	1	0	1	1	8
SCN9A	6335	NM_002977	1	1	1	0	0	1	0	0	1	1	1	1	8
XCL1	6375	NM_002995	1	1	1	0	1	1	0	0	1	0	1	1	8
SEL1L	6400	NM_005065	1	1	1	0	0	1	0	0	1	1	1	1	8
SHOX2	6474	NM_003030	1	1	1	0	1	0	0	1	0	1	1	1	8
SIAH1	6477	NM_001006610	1	1	1	0	1	1	0	1	0	0	1	1	8
SKI	6497	NM_003036	1	1	1	0	0	1	0	0	1	1	1	1	8
SLC5A3	6526	NM_006933	1	1	1	0	0	1	0	0	1	1	1	1	8
SLC6A2	6530	NM_001172501	1	1	1	0	1	1	0	0	0	1	1	1	8
SLC6A6	6533	NM_003043	1	1	1	0	0	1	0	0	1	1	1	1	8
SLC13A1	6561	NM_022444	1	1	1	0	1	1	0	0	1	0	1	1	8
SLIT3	6586	NM_001271946	1	1	1	1	0	1	0	0	0	1	1	1	8
SOAT1	6646	NM_003101	1	1	1	0	0	1	0	0	1	1	1	1	8
SOD2	6648	NM_000636	1	1	1	0	0	1	0	0	1	1	1	1	8
SORL1	6653	NM_003105	1	1	1	0	0	1	0	1	0	1	1	1	8
SOX3	6658	NM_005634	1	1	1	0	1	1	0	0	1	0	1	1	8
SOX11	6664	NM_003108	1	1	1	0	0	1	0	0	1	1	1	1	8
SPAG1	6674	NM_003114	1	1	1	0	1	1	0	0	0	1	1	1	8
SPOCK1	6695	NM_004598	1	1	1	0	0	1	0	0	1	1	1	1	8
SRPK1	6732	NM_003137	1	1	1	0	0	1	0	0	1	1	1	1	8
TROVE2	6738	NM_001173524	1	1	1	0	1	1	0	0	0	1	1	1	8
SSR1	6745	NM_003144	1	1	1	0	0	1	0	0	1	1	1	1	8
STX3	6809	NM_004177	1	1	1	0	0	1	0	0	1	1	1	1	8
STYX	6815	NM_145251	1	1	1	0	0	1	0	0	1	1	1	1	8
SYT1	6857	NM_001135805	1	1	1	0	0	1	0	1	0	1	1	1	8
TACR1	6869	NM_001058	1	1	1	0	0	1	1	0	1	0	1	1	8
DYNLT3	6990	NM_006520	1	1	1	0	1	1	0	0	1	0	1	1	8
TDG	6996	NM_003211	1	1	1	0	0	1	0	0	1	1	1	1	8
TEAD1	7003	NM_021961	1	1	1	0	0	1	0	0	1	1	1	1	8
TERF2	7014	NM_005652	1	1	1	0	1	1	0	0	1	0	1	1	8
TIMP2	7077	NM_003255	1	1	1	0	0	1	0	0	1	1	1	1	8
TLL2	7093	NM_012465	1	1	1	0	0	1	0	0	1	1	1	1	8
SEC62	7095	NM_003262	1	1	1	0	0	1	0	0	1	1	1	1	8
TMPO	7112	NM_001032283	1	1	1	0	1	1	0	0	0	1	1	1	8
YES1	7525	NM_005433	1	1	1	0	0	1	0	0	1	1	1	1	8
YWHAB	7529	NM_003404	1	1	1	0	1	1	0	0	0	1	1	1	8
ZFX	7543	NM_001178085	1	1	1	0	0	1	0	1	0	1	1	1	8
ZNF74	7625	NM_003426	1	1	1	0	0	1	0	0	1	1	1	1	8
ZNF148	7707	NM_021964	1	1	1	0	0	1	0	0	1	1	1	1	8
LAPTM5	7805	NM_006762	1	1	1	0	0	1	0	0	1	1	1	1	8
BRD3	8019	NM_007371	0	1	1	0	1	1	0	0	1	1	1	1	8
SHOC2	8036	NM_007373	0	1	1	0	1	1	0	0	1	1	1	1	8
HMGA2	8091	NM_003483	1	1	1	0	0	1	0	0	1	1	1	1	8
CGGBP1	8545	NM_001008390	1	1	1	0	1	1	0	0	0	1	1	1	8
KLF7	8609	NM_003709	1	1	1	0	0	1	0	1	0	1	1	1	8
TNFRSF11A	8792	NM_003839	1	1	1	0	0	1	0	0	1	1	1	1	8
DCAF5	8816	NM_003861	1	1	0	0	0	1	0	1	1	1	1	1	8
SGPL1	8879	NM_003901	1	1	1	0	0	1	0	0	1	1	1	1	8
MAP7	9053	NM_003980	0	1	1	0	1	1	0	1	1	0	1	1	8
TMEM257	9142	NM_004709	1	1	1	0	0	1	0	0	1	1	1	1	8
LRRFIP1	9208	XM_005246113	1	1	1	1	0	1	0	0	0	1	1	1	8
STK17B	9262	NM_004226	1	1	1	0	0	1	0	0	1	1	1	1	8
PTER	9317	NM_001001484	0	1	1	0	1	1	0	1	0	1	1	1	8
SNAP29	9342	NM_004782	1	1	1	0	0	1	0	0	1	1	1	1	8
NRXN2	9379	NM_015080	0	1	1	0	1	1	0	1	0	1	1	1	8
SLC4A8	9498	NM_001039960	1	1	1	0	0	1	0	0	1	1	1	1	8
STXBP5L	9515	NM_014980	1	1	1	0	1	1	0	0	0	1	1	1	8
EI24	9538	NM_004879	0	1	1	0	1	1	1	0	0	1	1	1	8
CLOCK	9575	NM_001267843	1	1	1	0	0	1	0	1	0	1	1	1	8
CREB5	9586	NM_182898	1	1	1	0	1	1	0	0	0	1	1	1	8
ZNF516	9658	NM_014643	0	1	1	0	1	1	0	0	1	1	1	1	8
PHF14	9678	NM_014660	1	1	1	0	1	1	0	0	1	0	1	1	8
NOS1AP	9722	NM_001126060	1	1	1	1	0	1	0	0	0	1	1	1	8
FAM115A	9747	NM_001206938	1	1	1	0	1	1	0	0	0	1	1	1	8
RNF144A	9781	NM_014746	1	1	1	0	0	1	0	0	1	1	1	1	8
MATR3	9782	NM_199189	0	1	1	0	1	1	0	1	0	1	1	1	8
TOMM20	9804	NM_014765	0	1	1	0	1	1	0	0	1	1	1	1	8
KIAA0141	9812	NM_014773	0	1	1	0	1	1	0	0	1	1	1	1	8
EFCAB14	9813	NM_014774	1	1	1	0	0	1	0	0	1	1	1	1	8
DNAJC6	9829	NM_001256864	1	1	1	0	0	1	1	0	0	1	1	1	8
ZEB2	9839	NM_014795	0	1	1	0	1	1	0	1	1	0	1	1	8
DDX46	9879	NM_014829	1	1	1	0	0	1	0	0	1	1	1	1	8
SV2B	9899	NM_014848	1	1	1	0	0	1	0	0	1	1	1	1	8
FAM20B	9917	NM_014864	1	1	1	0	0	1	0	0	1	1	1	1	8
KBTBD11	9920	NM_014867	1	1	1	0	0	1	0	0	1	1	1	1	8
GOLGA5	9950	NM_005113	1	1	1	0	1	1	0	0	1	0	1	1	8
ZBTB33	10009	NM_001184742	1	1	1	0	1	1	0	0	0	1	1	1	8
ATP9A	10079	NM_006045	0	1	1	0	1	1	0	0	1	1	1	1	8
G3BP1	10146	NM_005754	1	1	1	0	1	1	0	0	0	1	1	1	8
DNAJA2	10294	NM_005880	0	1	1	0	1	1	0	0	1	1	1	1	8
MRVI1	10335	XM_005252736	1	1	1	1	0	1	0	0	0	1	1	1	8
CACNG2	10369	NM_006078	1	1	1	0	1	0	0	1	1	0	1	1	8
SEMA3C	10512	NM_006379	0	1	1	0	1	1	0	0	1	1	1	1	8
APPBP2	10513	NM_006380	0	1	1	0	1	1	0	0	1	1	1	1	8
IPO7	10527	NM_006391	1	1	1	0	1	1	0	0	0	1	1	1	8
ATG7	10533	NM_006395	1	1	1	0	0	1	0	1	0	1	1	1	8
SLU7	10569	NM_006425	0	1	1	0	1	1	0	0	1	1	1	1	8
HEXIM1	10614	NM_006460	0	1	1	0	0	1	0	1	1	1	1	1	8
POLD3	10714	NM_006591	1	1	1	0	0	1	0	0	1	1	1	1	8
MAP3K2	10746	NM_006609	0	1	1	0	0	1	0	1	1	1	1	1	8
HBS1L	10767	NM_006620	0	1	1	0	1	1	0	0	1	1	1	1	8
SRSF10	10772	NM_054016	1	1	1	0	0	1	1	0	0	1	1	1	8
EDAR	10913	NM_022336	1	1	1	0	0	1	0	0	1	1	1	1	8
STMN2	11075	NM_001199214	1	1	1	0	0	1	1	0	0	1	1	1	8
KRR1	11103	NM_007043	1	1	1	0	1	1	0	0	1	0	1	1	8
PTPRT	11122	NM_133170	1	1	1	0	1	1	0	0	0	1	1	1	8
KIF3A	11127	NM_007054	0	1	1	0	1	1	0	0	1	1	1	1	8
RPH3A	22895	NM_001143854	1	1	1	0	1	1	0	0	0	1	1	1	8
CD93	22918	NM_012072	0	1	1	0	0	1	0	1	1	1	1	1	8
MON2	23041	NM_001278472	1	1	1	1	0	1	0	0	0	1	1	1	8
ERC1	23085	NM_178040	1	1	1	0	1	1	0	0	0	1	1	1	8
2006-09-01	23157	NM_145799	1	1	1	0	0	1	0	0	1	1	1	1	8
EFR3A	23167	NM_015137	0	1	1	0	0	1	0	1	1	1	1	1	8
CEP68	23177	NM_015147	1	1	1	0	0	1	0	0	1	1	1	1	8
RCOR1	23186	NM_015156	0	1	1	0	0	1	0	1	1	1	1	1	8
ANKRD12	23253	NM_001204056	1	1	1	0	1	1	0	0	0	1	1	1	8
CSTF2T	23283	NM_015235	1	1	1	0	0	1	0	0	1	1	1	1	8
RPGRIP1L	23322	NM_015272	0	1	1	0	0	1	1	0	1	1	1	1	8
TBC1D30	23329	NM_015279	1	1	1	0	0	1	0	1	0	1	1	1	8
TTC28	23331	NM_001145418	1	1	1	0	1	1	0	0	0	1	1	1	8
HAUS5	23354	NM_015302	1	1	1	0	0	1	0	0	1	1	1	1	8
UFL1	23376	NM_015323	1	1	1	0	0	1	0	0	1	1	1	1	8
KIAA0947	23379	NM_015325	1	1	1	0	0	1	0	0	1	1	1	1	8
NCS1	23413	NM_014286	0	1	1	0	1	1	0	0	1	1	1	1	8
KAT6B	23522	NM_012330	0	1	1	0	1	1	0	1	1	0	1	1	8
MTCH2	23788	NM_014342	1	1	0	0	0	1	0	1	1	1	1	1	8
SUN2	25777	NM_001199579	0	1	1	0	1	1	0	1	0	1	1	1	8
ZDHHC5	25921	NM_015457	1	1	1	0	0	1	0	0	1	1	1	1	8
IBTK	25998	NM_015525	0	1	1	0	1	1	0	0	1	1	1	1	8
GORASP2	26003	NM_015530	1	1	0	0	0	1	1	0	1	1	1	1	8
LTN1	26046	NM_015565	1	1	1	0	0	1	0	0	1	1	1	1	8
DAPP1	27071	NM_014395	0	1	1	1	0	1	0	0	1	1	1	1	8
FOXP1	27086	NM_001244808	1	1	1	0	1	1	0	0	0	1	1	1	8
CACYBP	27101	NM_014412	1	1	1	0	1	1	0	0	0	1	1	1	8
PCDH17	27253	XM_005266358	0	1	1	1	0	1	1	0	0	1	1	1	8
CECR6	27439	NM_031890	0	1	1	0	1	1	0	0	1	1	1	1	8
OSTM1	28962	NM_014028	0	1	1	0	1	1	0	0	1	1	1	1	8
HIPK2	28996	NM_022740	1	1	1	0	0	1	0	1	0	1	1	1	8
RBM15B	29890	NM_013286	1	1	1	0	0	1	0	0	1	1	1	1	8
TNPO2	30000	XM_005259880	1	1	1	1	0	1	0	0	0	1	1	1	8
KCNIP3	30818	NM_013434	1	1	1	0	1	1	0	0	0	1	1	1	8
HDGFRP3	50810	NM_016073	0	1	1	0	0	1	0	1	1	1	1	1	8
SPOCK3	50859	NM_001204352	1	1	1	0	1	1	0	0	0	1	1	1	8
NTM	50863	NM_001144058	0	1	1	1	0	1	1	0	0	1	1	1	8
ST8SIA3	51046	NM_015879	1	1	1	0	0	1	0	0	1	1	1	1	8
PI15	51050	NM_015886	1	1	1	0	0	1	0	0	1	1	1	1	8
FAM135B	51059	NM_015912	0	1	1	0	0	1	0	1	1	1	1	1	8
RMDN1	51115	NM_016033	0	1	1	0	1	1	0	0	1	1	1	1	8
INSIG2	51141	NM_016133	1	1	1	0	0	1	0	0	1	1	1	1	8
PHF20	51230	NM_016436	0	1	1	0	0	1	0	1	1	1	1	1	8
CRIM1	51232	NM_016441	1	1	0	0	0	1	0	1	1	1	1	1	8
NRN1	51299	NM_016588	0	1	1	0	1	1	0	1	1	0	1	1	8
HOOK1	51361	NM_015888	1	1	1	0	0	1	0	0	1	1	1	1	8
ANAPC7	51434	NM_016238	1	1	1	0	1	1	0	0	0	1	1	1	8
FAM8A1	51439	NM_016255	1	1	1	0	0	1	0	0	1	1	1	1	8
CTDSPL2	51496	NM_016396	0	1	1	0	0	1	0	1	1	1	1	1	8
TRIM33	51592	NM_015906	1	1	1	0	0	1	1	0	0	1	1	1	8
HECA	51696	NM_016217	1	1	1	0	0	1	0	0	1	1	1	1	8
EMCN	51705	NM_016242	1	1	1	0	0	1	0	0	1	1	1	1	8
CAB39	51719	NM_001130849	0	1	1	0	1	1	0	1	0	1	1	1	8
FAM134B	54463	NM_001034850	1	1	1	0	1	1	0	0	0	1	1	1	8
SDK2	54549	NM_001144952	1	1	1	0	1	1	0	0	0	1	1	1	8
WDR5B	54554	NM_019069	0	1	1	0	1	1	0	0	1	1	1	1	8
ING3	54556	NM_019071	0	1	1	0	1	1	0	0	1	1	1	1	8
FAM63B	54629	NM_001040450	1	1	1	0	1	1	0	0	0	1	1	1	8
RSBN1	54665	NM_018364	0	1	1	0	1	1	0	0	1	1	1	1	8
TET2	54790	NM_001127208	1	1	1	1	0	1	0	0	0	1	1	1	8
GIN1	54826	NM_017676	1	1	1	0	0	1	0	0	1	1	1	1	8
INO80D	54891	XM_005246658	1	1	1	1	0	1	0	0	0	1	1	1	8
RNF125	54941	NM_017831	1	1	1	0	0	1	0	0	1	1	1	1	8
TMEM51	55092	NM_001136216	1	1	1	0	1	1	0	0	0	1	1	1	8
SOX6	55553	NM_017508	1	1	1	0	0	1	0	1	0	1	1	1	8
THUMPD1	55623	NM_017736	0	1	1	0	1	1	0	0	1	1	1	1	8
SLC30A6	55676	NM_001193513	1	1	1	0	1	1	0	0	0	1	1	1	8
PAG1	55824	NM_018440	1	1	1	0	1	1	0	0	1	0	1	1	8
CISD1	55847	NM_018464	0	1	1	0	1	1	0	0	1	1	1	1	8
ASH1L	55870	NM_018489	0	1	1	0	0	1	0	1	1	1	1	1	8
LANCL2	55915	NM_018697	1	1	1	0	0	1	0	0	1	1	1	1	8
NXT2	55916	NM_018698	0	1	1	0	1	1	0	0	1	1	1	1	8
CCBL2	56267	NM_001008661	1	1	1	1	0	1	1	0	0	0	1	1	8
KCNQ5	56479	NM_001160133	1	1	1	0	0	1	1	0	0	1	1	1	8
BCCIP	56647	NM_078469	0	1	1	0	1	1	0	0	1	1	1	1	8
TMEM9B	56674	NM_020644	1	1	1	0	0	1	0	0	1	1	1	1	8
FSTL5	56884	NM_020116	0	1	1	0	1	1	0	0	1	1	1	1	8
TM9SF3	56889	NM_020123	1	1	1	0	0	1	0	0	1	1	1	1	8
PAPOLB	56903	NM_020144	1	1	1	0	0	1	0	1	1	0	1	1	8
PMEPA1	56937	NM_020182	0	1	1	0	1	1	0	1	0	1	1	1	8
BBX	56987	NM_001142568	0	1	1	0	1	1	0	1	0	1	1	1	8
TULP4	56995	XM_005267057	1	1	1	1	0	1	0	0	0	1	1	1	8
PLXDC1	57125	NM_020405	1	1	1	0	0	1	0	0	1	1	1	1	8
FAM219B	57184	NM_020447	1	1	1	0	0	1	0	0	1	1	1	1	8
ERMN	57471	NM_020711	1	1	1	0	1	1	0	0	0	1	1	1	8
KIAA1210	57481	NM_020721	0	1	1	0	1	1	0	0	1	1	1	1	8
ODF2L	57489	NM_001007022	1	1	1	0	1	1	0	0	0	1	1	1	8
NLGN4X	57502	XM_005274567	1	1	1	0	0	1	1	0	0	1	1	1	8
ZBTB4	57659	NM_020899	0	1	1	0	1	1	0	0	1	1	1	1	8
ALS2	57679	NM_020919	0	1	1	0	0	1	1	0	1	1	1	1	8
MARK4	57787	NM_031417	1	1	1	0	0	1	0	0	1	1	1	1	8
RHOU	58480	NM_021205	0	1	1	0	1	1	0	0	1	1	1	1	8
RRAGD	58528	NM_021244	1	1	1	0	1	1	0	0	0	1	1	1	8
TGIF2	60436	NM_001199514	0	1	1	0	1	1	0	1	0	1	1	1	8
BACH2	60468	NM_021813	0	1	1	0	1	1	0	0	1	1	1	1	8
UBE2O	63893	NM_022066	0	1	1	0	1	1	0	0	1	1	1	1	8
XYLT1	64131	NM_022166	1	1	1	0	0	1	0	0	1	1	1	1	8
ZNF106	64397	NM_022473	1	1	1	0	0	1	0	0	1	1	1	1	8
CSMD1	64478	NM_033225	1	1	0	0	0	1	0	1	1	1	1	1	8
GIGYF1	64599	NM_022574	0	1	1	0	1	1	0	0	1	1	1	1	8
SMAP2	64744	NM_022733	0	1	1	0	0	1	1	0	1	1	1	1	8
BCL11B	64919	NM_138576	0	1	1	0	1	1	0	1	0	1	1	1	8
MARCKSL1	65108	NM_023009	0	1	1	0	0	1	0	1	1	1	1	1	8
PCDH15	65217	NM_001142771	1	1	1	0	1	1	0	0	0	1	1	1	8
UBE2Z	65264	NM_023079	0	1	1	0	0	1	1	0	1	1	1	1	8
ZBTB10	65986	NM_001105539	0	1	1	0	1	1	0	1	0	1	1	1	8
SLC25A23	79085	NM_024103	0	1	1	0	1	1	0	0	1	1	1	1	8
ATP13A3	79572	NM_024524	1	1	1	0	0	1	0	0	1	1	1	1	8
AKIRIN1	79647	NM_024595	0	1	1	0	1	1	0	0	1	1	1	1	8
PPP1R3B	79660	NM_001201329	1	1	1	0	1	1	0	0	0	1	1	1	8
GALNT12	79695	NM_024642	0	1	1	0	1	1	0	0	1	1	1	1	8
IQCA1	79781	NM_024726	1	1	1	0	0	1	0	0	1	1	1	1	8
GGNBP2	79893	NM_024835	1	1	1	0	0	1	1	0	1	0	1	1	8
TRAPPC13	80006	NM_001093755	1	1	1	0	1	1	0	0	0	1	1	1	8
WWC2	80014	NM_024949	0	1	1	0	1	1	0	0	1	1	1	1	8
CSRNP3	80034	NM_001172173	1	1	1	0	1	1	0	0	0	1	1	1	8
OPA3	80207	NM_025136	1	1	1	0	0	1	0	0	1	1	1	1	8
KLHL15	80311	NM_030624	0	1	1	0	1	1	0	1	0	1	1	1	8
CXXC4	80319	NM_025212	1	1	1	0	0	1	0	1	0	1	1	1	8
PABPC1L	80336	XM_005260561	1	1	1	0	0	1	1	0	0	1	1	1	8
TTYH3	80727	NM_025250	1	1	1	0	0	1	0	0	1	1	1	1	8
NDFIP1	80762	NM_030571	0	1	1	0	0	1	1	0	1	1	1	1	8
ARHGAP24	83478	NM_001025616	1	1	1	0	1	1	0	0	0	1	1	1	8
RASSF5	83593	NM_182663	1	1	1	0	1	1	0	0	0	1	1	1	8
SETDB2	83852	NM_031915	0	1	1	0	1	1	0	0	1	1	1	1	8
MRO	83876	NM_031939	1	1	1	0	0	1	0	0	1	1	1	1	8
STARD3NL	83930	XM_005249880	1	1	1	1	0	1	0	0	0	1	1	1	8
FBXO30	84085	NM_032145	1	1	1	0	1	0	0	0	1	1	1	1	8
BTBD10	84280	XM_005253164	1	1	1	0	0	1	1	0	0	1	1	1	8
AFAP1L2	84632	NM_001001936	1	1	1	0	1	1	0	0	0	1	1	1	8
UNC119B	84747	NM_001080533	0	1	1	1	0	1	0	0	1	1	1	1	8
ADO	84890	NM_032804	1	1	1	0	0	1	0	0	1	1	1	1	8
ZNRF1	84937	NM_032268	0	1	1	0	0	1	0	1	1	1	1	1	8
USP45	85015	NM_001080481	0	1	1	0	1	1	0	0	1	1	1	1	8
UNK	85451	NM_001080419	0	1	1	0	1	1	0	0	1	1	1	1	8
ZNF518B	85460	NM_053042	1	1	1	0	0	1	0	0	1	1	1	1	8
PNPT1	87178	NM_033109	1	1	1	0	0	1	0	0	1	1	1	1	8
SESTD1	91404	NM_178123	1	1	1	0	1	1	0	0	0	1	1	1	8
OXNAD1	92106	NM_138381	0	1	1	0	1	1	0	0	1	1	1	1	8
DAPL1	92196	XM_005246949	1	1	1	0	0	1	1	0	0	1	1	1	8
ADAMTSL1	92949	NM_001040272	1	1	1	0	0	1	0	0	1	1	1	1	8
ACTR8	93973	NM_022899	0	1	1	0	1	1	0	0	1	1	1	1	8
TP53INP1	94241	NM_001135733	0	1	1	0	1	1	0	1	0	1	1	1	8
PALM2	114299	NM_053016	1	1	1	0	1	1	0	0	0	1	1	1	8
SLC25A25	114789	NM_001265614	1	1	1	0	0	1	0	1	0	1	1	1	8
TMEM123	114908	NM_052932	0	1	1	0	1	1	0	0	1	1	1	1	8
FCHO2	115548	NM_138782	0	1	1	0	1	1	0	0	1	1	1	1	8
FANCD2OS	115795	NM_173472	1	1	1	0	0	1	0	0	1	1	1	1	8
CYYR1	116159	NM_052954	1	1	1	0	0	1	0	0	1	1	1	1	8
AGAP1	116987	NM_001037131	1	1	1	0	0	1	0	1	0	1	1	1	8
LRIG3	121227	NM_153377	1	1	1	0	1	1	0	0	1	0	1	1	8
NIPA1	123606	NM_144599	1	1	1	0	0	1	0	0	1	1	1	1	8
ANKRD54	129138	NM_138797	0	1	1	0	1	1	0	0	1	1	1	1	8
FAM168B	130074	NM_001009993	1	1	1	0	0	1	0	0	1	1	1	1	8
NUDT16	131870	NM_152395	1	1	1	0	0	1	0	0	1	1	1	1	8
ZNF572	137209	NM_152412	1	1	1	0	0	1	0	0	1	1	1	1	8
BEND2	139105	NM_153346	1	1	1	0	0	1	0	0	1	1	1	1	8
C20orf112	140688	XM_005260283	1	1	1	1	0	1	0	0	0	1	1	1	8
DUSP19	142679	NM_080876	1	1	1	0	0	1	0	0	1	1	1	1	8
VTI1A	143187	NM_145206	1	1	1	0	0	1	0	0	1	1	1	1	8
SESN3	143686	NM_144665	1	1	1	0	1	1	0	0	1	0	1	1	8
CBLN2	147381	NM_182511	1	1	1	0	0	1	0	0	1	1	1	1	8
APCDD1	147495	NM_153000	1	1	1	0	1	0	0	0	1	1	1	1	8
LINGO2	158038	NM_152570	0	1	1	0	0	1	0	1	1	1	1	1	8
DENND1B	163486	NM_001195215	1	1	1	0	1	1	0	0	0	1	1	1	8
KANK4	163782	NM_181712	0	1	1	0	1	1	0	0	1	1	1	1	8
QSOX2	169714	NM_181701	1	1	1	0	0	1	0	0	1	1	1	1	8
UBR1	197131	NM_174916	0	1	1	0	1	1	0	0	1	1	1	1	8
FBXO45	200933	NM_001105573	0	1	1	0	1	1	0	0	1	1	1	1	8
UNC13D	201294	NM_199242	0	1	1	0	1	1	0	0	1	1	1	1	8
DENND6A	201627	NM_152678	1	1	1	0	0	1	0	0	1	1	1	1	8
UNC5B	219699	NM_170744	1	1	1	0	0	1	0	0	1	1	1	1	8
HNRNPA3	220988	NM_194247	1	1	1	0	1	1	0	0	1	0	1	1	8
HNRNPUL2	221092	NM_001079559	1	1	0	0	0	1	0	1	1	1	1	1	8
ATXN7L1	222255	XM_005250220	1	1	1	0	0	1	1	0	0	1	1	1	8
CADM2	253559	NM_001167674	1	1	1	0	1	1	0	1	0	0	1	1	8
C8orf46	254778	NM_152765	0	1	1	0	1	1	0	0	1	1	1	1	8
FRMD3	257019	NM_174938	0	1	1	0	1	1	0	0	1	1	1	1	8
TAB3	257397	NM_152787	1	1	1	0	0	1	0	0	1	1	1	1	8
MAGI3	260425	NM_152900	1	1	1	0	0	1	1	0	1	0	1	1	8
SIAH3	283514	NM_198849	1	1	1	0	0	1	0	0	1	1	1	1	8
DCAF4L1	285429	NM_001029955	0	1	1	0	1	1	0	0	1	1	1	1	8
COX18	285521	NM_173827	1	1	1	0	1	1	0	0	1	0	1	1	8
DPY19L4	286148	NM_181787	1	1	1	0	0	1	0	0	1	1	1	1	8
YIPF6	286451	NM_173834	1	1	1	0	1	1	0	0	0	1	1	1	8
FREM2	341640	NM_207361	1	1	1	0	0	1	0	0	1	1	1	1	8
ZNF81	347344	NM_007137	1	1	1	0	0	1	0	0	1	1	1	1	8
NUP43	348995	NM_198887	0	1	1	0	1	1	0	0	1	1	1	1	8
ZNF445	353274	NM_181489	1	1	1	0	0	1	0	0	1	1	1	1	8
FAM101B	359845	NM_182705	1	1	1	0	0	1	0	0	1	1	1	1	8
REP15	387849	NM_001029874	0	1	1	0	1	1	0	0	1	1	1	1	8
ZNF470	388566	NM_001001668	0	1	1	0	1	1	0	0	1	1	1	1	8
GBP7	388646	NM_207398	0	1	1	0	1	1	0	0	1	1	1	1	8
LYSMD1	388695	NM_212551	0	1	1	0	1	1	0	0	1	1	1	1	8
BEND4	389206	NM_207406	1	1	1	0	0	1	0	0	1	1	1	1	8
SAMD5	389432	NM_001030060	1	1	1	0	0	1	0	0	1	1	1	1	8
IER5L	389792	NM_203434	0	1	1	0	0	1	0	1	1	1	1	1	8
ZNF793	390927	NM_001013659	1	1	1	0	1	1	0	0	1	0	1	1	8
KLHL31	401265	NM_001003760	0	1	1	0	1	1	0	0	1	1	1	1	8
SLC25A53	401612	NM_001012755	1	1	1	0	0	1	0	0	1	1	1	1	8
PPAPDC2	403313	NM_203453	0	1	1	0	1	1	0	0	1	1	1	1	8
IGIP	492311	NM_001007189	0	1	1	0	1	1	0	1	1	0	1	1	8
FAM155A	728215	NM_001080396	0	1	1	0	0	1	1	1	1	0	1	1	8
ACYP2	98	NM_138448	1	0	1	0	1	1	0	0	1	1	1	1	8
CHML	1122	NM_001821	1	0	1	0	1	1	0	0	1	1	1	1	8
CMKLR1	1240	NM_001142343	1	0	1	1	1	1	0	0	0	1	1	1	8
COMT	1312	NM_000754	1	0	1	1	1	1	0	0	0	1	1	1	8
CYLC2	1539	NM_001340	1	0	1	0	1	1	0	0	1	1	1	1	8
ETV5	2119	NM_004454	1	0	1	0	1	1	0	1	1	0	1	1	8
IGF1	3479	NM_001111283	1	0	1	0	1	1	1	0	0	1	1	1	8
IGF1	3479	NM_000618	1	0	1	0	1	1	1	0	1	0	1	1	8
ITGA6	3655	NM_001079818	1	0	1	0	1	1	1	1	0	0	1	1	8
LPP	4026	NM_005578	1	0	1	0	1	1	0	1	1	0	1	1	8
MAP2	4133	NM_031845	1	0	1	0	1	1	1	1	0	0	1	1	8
MAP2	4133	NM_031847	1	0	1	0	1	1	1	1	0	0	1	1	8
MAP2	4133	NM_001039538	1	0	1	0	1	1	1	1	0	0	1	1	8
MAP2	4133	NM_002374	1	0	1	0	1	1	1	1	0	0	1	1	8
MEF2A	4205	NM_005587	1	0	1	0	1	1	0	1	1	0	1	1	8
MEFV	4210	NM_000243	1	0	1	0	1	1	0	0	1	1	1	1	8
MEIS2	4212	NM_172315	1	0	1	0	1	1	1	1	0	0	1	1	8
MEIS2	4212	NM_002399	1	0	1	0	1	1	1	1	0	0	1	1	8
MEIS2	4212	NM_001220482	1	0	1	0	1	1	1	1	0	0	1	1	8
MEIS2	4212	NM_172316	1	0	1	0	1	1	1	1	0	0	1	1	8
MEIS2	4212	NM_170676	1	0	1	0	1	1	1	1	0	0	1	1	8
MEIS2	4212	NM_170675	1	0	1	0	1	1	1	1	0	0	1	1	8
MEIS2	4212	NM_170674	1	0	1	0	1	1	1	1	0	0	1	1	8
TRPM1	4308	NM_002420	1	0	1	0	1	1	1	0	1	0	1	1	8
MUT	4594	NM_000255	1	0	1	0	1	1	0	0	1	1	1	1	8
NAP1L4	4676	NM_005969	1	0	1	0	1	1	0	0	1	1	1	1	8
NDUFA10	4705	NM_004544	1	0	1	0	1	1	0	0	1	1	1	1	8
NF1	4763	NM_000267	1	0	1	0	1	1	1	1	0	0	1	1	8
NFE2L2	4780	NM_006164	1	0	1	0	1	1	0	0	1	1	1	1	8
NFIB	4781	NM_005596	1	0	1	0	1	1	0	1	1	0	1	1	8
NFIX	4784	NM_002501	1	0	1	0	1	1	1	0	1	0	1	1	8
NTRK2	4915	NM_001007097	1	0	1	0	1	1	1	0	1	0	1	1	8
PCDH7	5099	NM_032457	1	0	1	0	1	1	0	1	1	0	1	1	8
POU2F2	5452	NM_002698	1	0	1	0	1	1	0	1	1	0	1	1	8
PTGER3	5733	NM_198715	1	0	1	1	0	1	0	0	1	1	1	1	8
RAD51B	5890	NM_133509	1	0	1	0	1	1	0	1	1	0	1	1	8
RPS6KB1	6198	NM_003161	1	0	1	0	1	1	0	1	1	0	1	1	8
CXCL5	6374	NM_002994	1	0	1	0	1	1	0	0	1	1	1	1	8
SPRR2A	6700	NM_005988	1	0	1	0	1	1	0	0	1	1	1	1	8
SULT2A1	6822	NM_003167	1	0	1	0	1	1	0	0	1	1	1	1	8
TAL1	6886	NM_003189	1	0	1	0	1	1	0	0	1	1	1	1	8
TCF4	6925	NM_001243235	1	0	1	0	1	1	1	1	0	0	1	1	8
TCF4	6925	NM_001243234	1	0	1	0	1	1	1	1	0	0	1	1	8
TCF4	6925	NM_001243236	1	0	1	0	1	1	1	1	0	0	1	1	8
TCF4	6925	NM_001243233	1	0	1	0	1	1	1	1	0	0	1	1	8
TCF4	6925	NM_001243231	1	0	1	0	1	1	1	1	0	0	1	1	8
TCF4	6925	NM_001243232	1	0	1	0	1	1	1	1	0	0	1	1	8
TCF4	6925	NM_001243230	1	0	1	0	1	1	1	1	0	0	1	1	8
TCF4	6925	NM_001243226	1	0	1	0	1	1	1	1	0	0	1	1	8
TCF4	6925	NM_001243227	1	0	1	0	1	1	1	1	0	0	1	1	8
TCF4	6925	NM_001243228	1	0	1	0	1	1	1	1	0	0	1	1	8
TCF4	6925	NM_003199	1	0	1	0	1	1	1	1	0	0	1	1	8
TCN2	6948	NM_000355	1	0	1	0	1	1	0	0	1	1	1	1	8
TNNI1	7135	NM_003281	1	0	1	1	0	1	0	0	1	1	1	1	8
TRPS1	7227	NM_014112	1	0	1	0	0	1	0	1	1	1	1	1	8
XRCC2	7516	NM_005431	1	0	1	0	1	1	0	0	1	1	1	1	8
ZFY	7544	NM_001145276	1	0	1	0	1	1	1	1	0	0	1	1	8
ZFY	7544	NM_001145275	1	0	1	0	1	1	1	1	0	0	1	1	8
NPHS2	7827	NM_014625	1	0	1	0	1	1	0	0	1	1	1	1	8
SLBP	7884	NM_006527	1	0	1	0	1	1	0	1	1	0	1	1	8
EPM2A	7957	NM_005670	1	0	1	0	1	1	0	0	1	1	1	1	8
EIF4G3	8672	NM_001198802	1	0	1	0	1	1	1	1	0	0	1	1	8
SNX3	8724	NM_003795	0	0	1	0	1	1	1	0	1	1	1	1	8
ANGPTL1	9068	NM_004673	1	0	1	0	1	1	0	0	1	1	1	1	8
QKI	9444	NM_206855	1	0	1	0	1	1	0	0	1	1	1	1	8
DNAJC6	9829	NM_014787	1	0	1	0	1	1	1	0	1	0	1	1	8
ABI1	10006	NM_005470	1	0	1	0	1	1	1	0	0	1	1	1	8
ABCC5	10057	NM_005688	1	0	1	0	1	1	0	1	1	0	1	1	8
C4orf6	10141	NM_005750	1	0	1	1	0	1	0	0	1	1	1	1	8
ATF5	22809	NM_012068	1	0	1	0	1	1	0	0	1	1	1	1	8
VASH1	22846	NM_014909	1	0	1	1	0	1	0	0	1	1	1	1	8
CPEB3	22849	NM_014912	1	0	1	0	1	1	0	1	1	0	1	1	8
DIS3	22894	NM_014953	1	0	1	0	1	1	0	0	1	1	1	1	8
EXPH5	23086	NM_015065	1	0	1	0	1	1	0	0	1	1	1	1	8
PHF8	23133	NM_015107	1	0	1	0	0	1	1	0	1	1	1	1	8
TBC1D9	23158	NM_015130	1	0	1	0	1	1	0	0	1	1	1	1	8
DNAJC13	23317	NM_015268	1	0	1	0	1	1	0	1	1	0	1	1	8
POFUT1	23509	NM_015352	1	0	1	0	1	1	0	0	1	1	1	1	8
ZNF281	23528	NM_012482	0	0	1	0	1	1	1	1	1	0	1	1	8
AUTS2	26053	NM_015570	0	0	1	0	1	1	0	1	1	1	1	1	8
AHDC1	27245	NM_001029882	0	0	1	0	1	1	1	1	1	0	1	1	8
TMEM230	29058	NM_001009924	1	0	1	1	1	1	0	0	0	1	1	1	8
NRBF2	29982	NM_030759	1	0	1	0	1	1	0	0	1	1	1	1	8
BNC2	54796	NM_017637	1	0	1	0	1	1	0	1	1	0	1	1	8
KLHL28	54813	NM_017658	1	0	1	0	1	1	0	1	1	0	1	1	8
GDAP2	54834	NM_017686	1	0	1	1	0	1	0	0	1	1	1	1	8
TBC1D8B	54885	NM_017752	1	0	1	0	1	1	0	0	1	1	1	1	8
INO80D	54891	NM_017759	1	0	1	0	1	1	0	1	1	0	1	1	8
PTCD3	55037	NM_017952	1	0	1	0	1	1	0	0	1	1	1	1	8
FBXW7	55294	NM_001013415	1	0	1	0	1	1	1	1	0	0	1	1	8
FBXW7	55294	NM_018315	1	0	1	0	1	1	1	1	0	0	1	1	8
BTBD7	55727	NM_018167	1	0	1	0	1	1	1	0	1	0	1	1	8
KLHL7	55975	NM_018846	1	0	1	1	0	1	1	0	0	1	1	1	8
CELF4	56853	NM_020180	0	0	1	0	1	1	0	1	1	1	1	1	8
STOX2	56977	NM_020225	0	0	1	0	1	1	1	1	1	0	1	1	8
SALL4	57167	NM_020436	1	0	1	0	1	1	0	1	1	0	1	1	8
AS3MT	57412	NM_020682	1	0	1	0	1	1	0	0	1	1	1	1	8
KIAA1377	57562	NM_020802	1	0	1	0	1	1	0	0	1	1	1	1	8
ZNF329	79673	NM_024620	1	0	1	0	1	1	0	0	1	1	1	1	8
ATP8B4	79895	NM_024837	1	0	1	0	1	1	0	0	1	1	1	1	8
CCDC170	80129	NM_025059	1	0	1	0	1	1	0	0	1	1	1	1	8
APOL6	80830	NM_030641	1	0	1	1	1	1	0	0	1	0	1	1	8
DDX59	83479	NM_001031725	0	0	1	0	1	1	1	0	1	1	1	1	8
PUS3	83480	NM_031307	1	0	1	0	1	1	0	0	1	1	1	1	8
HOOK3	84376	NM_032410	1	0	1	0	1	1	0	1	1	0	1	1	8
RAB11FIP4	84440	NM_032932	1	0	1	0	1	1	0	0	1	1	1	1	8
TMTC4	84899	NM_001079669	1	0	1	0	1	1	1	1	0	0	1	1	8
TRIM4	89122	NM_033017	1	0	1	0	1	1	0	1	0	1	1	1	8
MARVELD3	91862	NM_052858	1	0	1	0	1	1	0	0	1	1	1	1	8
ZNF441	126068	NM_152355	1	0	1	0	1	1	0	0	1	1	1	1	8
RHBDL3	162494	NM_138328	1	0	1	0	1	1	0	0	1	1	1	1	8
LRRN4	164312	NM_152611	1	0	1	0	1	1	0	0	1	1	1	1	8
FNDC5	252995	NM_153756	1	0	1	0	1	1	0	1	1	0	1	1	8
CADM2	253559	NM_153184	1	0	1	0	1	1	0	1	1	0	1	1	8
KCTD1	284252	NM_198991	1	0	1	0	1	1	0	1	1	0	1	1	8
LYPD5	284348	NM_001031749	1	0	1	1	1	1	0	0	0	1	1	1	8
C9orf47	286223	NM_001001938	1	0	1	1	0	1	0	0	1	1	1	1	8
PTAR1	375743	NM_001099666	1	0	1	0	1	1	0	1	1	0	1	1	8
SOGA3	387104	NM_001012279	1	0	1	0	1	1	0	0	1	1	1	1	8
SLC16A12	387700	NM_213606	1	0	1	0	1	1	0	0	1	1	1	1	8
CPLX3	594855	NM_001030005	1	0	1	0	1	1	0	0	1	1	1	1	8
ADARB1	104	NM_015833	0	1	1	0	1	1	0	0	0	1	1	1	7
ADCY1	107	NM_021116	0	1	1	0	0	1	0	0	1	1	1	1	7
ADCY5	111	XM_005247077	1	1	1	0	0	1	0	0	0	1	1	1	7
ADD1	118	XM_005247936	1	1	1	0	0	1	0	0	0	1	1	1	7
ADPRH	141	XM_005247126	1	1	1	0	0	1	0	0	0	1	1	1	7
AGA	175	NM_000027	0	1	1	0	1	1	0	0	1	0	1	1	7
AK2	204	XM_005270603	1	1	1	0	0	1	0	0	0	1	1	1	7
ATP2A3	489	NM_174953	1	1	1	0	0	1	0	0	0	1	1	1	7
ATP2B2	491	XM_005265179	1	1	1	0	0	1	0	0	0	1	1	1	7
ATP6V1C1	528	NM_001695	1	1	1	0	0	0	0	0	1	1	1	1	7
ATP7A	538	XM_005262147	1	1	1	0	0	1	0	0	0	1	1	1	7
ATP7A	538	XM_005277809	1	1	1	0	0	1	0	0	0	1	1	1	7
CCND1	595	NM_053056	1	1	0	0	0	1	0	0	1	1	1	1	7
BCL6	604	XM_005247694	1	1	1	0	0	1	0	0	0	1	1	1	7
PRDM1	639	XM_005267094	1	1	1	0	0	1	0	0	0	1	1	1	7
BMP2	650	NM_001200	0	1	0	0	0	1	1	0	1	1	1	1	7
BMPR1B	658	NM_001203	1	1	0	0	0	1	0	0	1	1	1	1	7
BRAF	673	XM_005250045	1	1	1	0	0	1	0	0	0	1	1	1	7
TMEM50B	757	NM_006134	1	1	0	0	0	1	0	0	1	1	1	1	7
CACNA1A	773	NM_023035	1	1	0	0	0	1	0	1	0	1	1	1	7
CACNB1	782	NM_000723	0	1	0	0	0	1	0	1	1	1	1	1	7
CAST	831	NM_001042440	1	1	1	0	0	1	0	0	0	1	1	1	7
CBLB	868	XM_005247854	1	1	1	0	0	1	0	0	0	1	1	1	7
CBLN1	869	NM_004352	0	1	1	0	1	1	0	0	1	0	1	1	7
CCND2	894	NM_001759	0	1	1	0	0	1	0	0	1	1	1	1	7
CD86	942	XM_005247905	1	1	1	0	0	1	0	0	0	1	1	1	7
CDS1	1040	NM_001263	0	1	1	1	0	1	0	0	0	1	1	1	7
FOXN3	1112	XM_005267289	1	1	1	0	0	1	0	0	0	1	1	1	7
CLTC	1213	NM_004859	0	1	1	0	0	1	0	0	1	1	1	1	7
CCR7	1236	NM_001838	0	1	1	0	0	1	0	0	1	1	1	1	7
COX15	1355	NM_078470	1	1	1	0	1	0	0	0	1	0	1	1	7
CPT1A	1374	NM_001876	0	1	1	0	1	1	0	0	0	1	1	1	7
CREBL2	1389	NM_001310	1	1	0	0	0	1	0	0	1	1	1	1	7
CRH	1392	NM_000756	1	1	0	0	0	1	0	0	1	1	1	1	7
CTH	1491	NM_001902	0	1	1	0	1	1	0	0	0	1	1	1	7
CTNND2	1501	NM_001332	0	1	0	0	0	1	0	1	1	1	1	1	7
CYB5A	1528	NM_001914	1	1	1	0	0	1	0	0	0	1	1	1	7
CYBB	1536	NM_000397	1	1	0	0	0	1	0	0	1	1	1	1	7
DAB2	1601	NM_001343	0	1	1	0	0	1	0	0	1	1	1	1	7
DDX6	1656	NM_004397	1	1	1	0	1	0	0	0	1	0	1	1	7
DSC3	1825	NM_024423	0	1	1	0	1	1	0	0	0	1	1	1	7
DSG1	1828	NM_001942	1	1	0	0	0	1	0	0	1	1	1	1	7
DTNA	1837	NM_032975	1	1	1	0	0	1	0	0	0	1	1	1	7
CELSR3	1951	NM_001407	0	1	0	0	0	1	1	0	1	1	1	1	7
ELAVL1	1994	NM_001419	0	1	1	0	0	1	0	0	1	1	1	1	7
EMX2	2018	NM_004098	1	1	0	0	0	1	0	0	1	1	1	1	7
EYA4	2070	XM_005266854	0	1	1	0	0	1	1	0	0	1	1	1	7
ETV5	2119	XM_005247210	1	1	1	0	0	1	0	0	0	1	1	1	7
F8	2157	NM_000132	1	1	1	0	0	1	0	0	0	1	1	1	7
FGF9	2254	NM_002010	1	1	0	0	0	1	0	0	1	1	1	1	7
FGF12	2257	NM_021032	1	1	1	0	1	1	0	0	0	0	1	1	7
FGF13	2258	NM_004114	1	1	0	0	0	1	1	0	0	1	1	1	7
FGFR1	2260	NM_001174064	1	1	1	0	0	1	0	0	0	1	1	1	7
FOXG1	2290	NM_005249	1	1	1	0	0	1	0	0	1	0	1	1	7
FOXO3	2309	NM_001455	1	1	1	0	0	1	0	0	0	1	1	1	7
FXN	2395	NM_181425	0	1	1	0	1	1	0	0	0	1	1	1	7
GABRA1	2554	NM_001127644	1	1	1	0	0	1	0	0	0	1	1	1	7
GABRA4	2557	NM_000809	0	1	1	0	0	1	0	0	1	1	1	1	7
GABRB2	2561	NM_021911	1	1	1	0	0	1	0	0	0	1	1	1	7
GANC	2595	NM_198141	0	1	1	0	1	1	0	0	1	0	1	1	7
GAS1	2619	NM_002048	0	1	1	0	0	1	0	0	1	1	1	1	7
GATA2	2624	NM_001145661	0	1	1	0	1	1	0	0	0	1	1	1	7
NR6A1	2649	NM_033334	1	1	1	0	0	1	0	0	0	1	1	1	7
GHR	2690	NM_001242400	0	1	1	0	1	1	0	0	0	1	1	1	7
GK	2710	NM_001205019	1	1	1	0	1	1	0	0	0	0	1	1	7
GLRA2	2742	NM_002063	1	1	1	0	0	1	0	0	1	0	1	1	7
GNAZ	2781	NM_002073	0	1	1	0	0	1	0	0	1	1	1	1	7
GNL1	2794	NM_005275	1	1	1	0	0	1	0	0	0	1	1	1	7
GRIA3	2892	NM_000828	0	1	1	0	0	1	1	0	0	1	1	1	7
GRIA3	2892	NM_007325	0	1	1	0	0	1	1	0	0	1	1	1	7
GRIA4	2893	NM_001077243	1	1	0	0	0	1	0	0	1	1	1	1	7
GRIK2	2898	NM_001166247	0	1	1	0	0	1	0	1	0	1	1	1	7
NR3C1	2908	NM_001018077	1	1	1	0	0	1	0	0	0	1	1	1	7
GRM4	2914	NM_000841	0	1	0	0	0	1	0	1	1	1	1	1	7
GRM5	2915	XM_005273956	1	1	1	0	0	1	0	0	0	1	1	1	7
GRM6	2916	NM_000843	1	1	0	0	0	1	0	0	1	1	1	1	7
GRM7	2917	NM_181874	0	1	1	0	0	1	0	1	1	0	1	1	7
GRM8	2918	NM_001127323	1	1	1	0	0	1	0	0	0	1	1	1	7
GRSF1	2926	NM_002092	0	1	1	0	0	1	1	0	0	1	1	1	7
GUCY1A3	2982	NM_000856	1	1	1	0	0	1	0	0	0	1	1	1	7
GYPA	2993	NM_002099	0	1	1	0	0	1	0	0	1	1	1	1	7
HDGF	3068	NM_004494	0	1	0	0	0	1	0	1	1	1	1	1	7
HNF4G	3174	NM_004133	0	1	1	0	0	1	0	0	1	1	1	1	7
HNMT	3176	NM_006895	0	1	1	0	0	1	0	0	1	1	1	1	7
HNRNPA1	3178	NM_031157	0	1	1	0	0	1	0	1	0	1	1	1	7
HNRNPK	3190	NM_002140	0	1	1	0	0	1	0	1	0	1	1	1	7
HOXA5	3202	NM_019102	1	1	0	0	0	1	0	1	1	0	1	1	7
HOXA7	3204	NM_006896	1	1	0	0	0	1	0	0	1	1	1	1	7
HOXB9	3219	NM_024017	0	1	0	0	0	1	0	1	1	1	1	1	7
HOXD1	3231	NM_024501	0	1	1	0	0	1	0	0	1	1	1	1	7
HRH1	3269	NM_001098213	1	1	1	0	0	1	0	0	0	1	1	1	7
IDS	3423	NM_000202	1	1	0	0	0	1	0	0	1	1	1	1	7
IGF1R	3480	NM_000875	1	1	0	0	0	1	0	0	1	1	1	1	7
IL6R	3570	NM_000565	1	1	1	0	0	1	0	0	0	1	1	1	7
IRF4	3662	NM_002460	0	1	1	0	0	1	0	0	1	1	1	1	7
ITGA2	3673	NM_002203	1	1	0	0	0	1	0	0	1	1	1	1	7
ITPR1	3708	NM_001168272	0	1	1	0	1	1	0	0	0	1	1	1	7
ITPR2	3709	NM_002223	0	1	1	0	1	0	0	0	1	1	1	1	7
JARID2	3720	NM_004973	1	1	0	0	0	1	0	0	1	1	1	1	7
KCND2	3751	NM_012281	0	1	0	0	0	1	0	1	1	1	1	1	7
KCNQ3	3786	NM_004519	1	1	1	0	1	1	0	0	0	0	1	1	7
KPNA3	3839	NM_002267	1	1	0	0	0	1	0	0	1	1	1	1	7
LEPR	3953	NM_001003679	0	1	1	0	0	1	0	0	1	1	1	1	7
LIFR	3977	NM_001127671	0	1	1	0	1	1	0	0	0	1	1	1	7
ABLIM1	3983	XM_005269818	1	1	1	0	0	1	0	0	0	1	1	1	7
LPP	4026	XM_005247445	1	1	1	0	0	1	0	0	0	1	1	1	7
LRP2	4036	NM_004525	0	1	1	0	0	1	0	0	1	1	1	1	7
LTBP2	4053	NM_000428	1	1	0	0	0	1	0	0	1	1	1	1	7
LYN	4067	NM_002350	1	1	1	0	1	0	0	0	1	0	1	1	7
MARCKS	4082	NM_002356	1	1	0	0	0	1	0	0	1	1	1	1	7
SMAD5	4090	NM_001001419	1	1	1	0	0	1	0	0	0	1	1	1	7
MATN2	4147	NM_002380	0	1	1	0	1	1	0	0	0	1	1	1	7
MBNL1	4154	NM_021038	0	1	1	0	0	1	0	1	0	1	1	1	7
MEIS1	4211	XM_005264323	1	1	1	0	0	1	0	0	0	1	1	1	7
MGAT2	4247	NM_002408	1	1	1	0	0	1	0	0	1	0	1	1	7
MID1	4281	NM_000381	1	1	0	1	0	1	0	0	0	1	1	1	7
MKLN1	4289	NM_001145354	1	1	1	0	0	1	0	0	0	1	1	1	7
MMP19	4327	NM_002429	1	1	1	0	1	0	0	0	1	0	1	1	7
MYO6	4646	NM_004999	1	1	0	0	0	1	0	0	1	1	1	1	7
PPP1R12A	4659	XM_005268887	1	1	1	0	0	1	0	0	0	1	1	1	7
NFIB	4781	XM_005251467	1	1	1	0	0	1	0	0	0	1	1	1	7
NID1	4811	NM_002508	1	1	0	0	0	1	0	0	1	1	1	1	7
NPR3	4883	NM_001204375	1	1	1	0	0	1	0	0	0	1	1	1	7
NRAS	4893	NM_002524	1	1	0	0	0	1	0	0	1	1	1	1	7
NRCAM	4897	XM_005250373	1	1	1	0	0	1	0	0	0	1	1	1	7
YBX1	4904	NM_004559	0	1	0	0	0	1	0	1	1	1	1	1	7
OAS2	4939	NM_002535	1	1	0	0	0	1	0	0	1	1	1	1	7
OPCML	4978	XM_005271572	1	1	1	0	0	1	0	0	0	1	1	1	7
OVOL1	5017	XM_005274017	1	1	1	0	0	1	0	0	0	1	1	1	7
PAK3	5063	XM_005262131	1	1	1	0	0	1	0	0	0	1	1	1	7
PAPPA	5069	NM_002581	1	1	0	0	0	1	0	0	1	1	1	1	7
PAX3	5077	NM_181458	0	1	0	0	0	1	1	0	1	1	1	1	7
PBX1	5087	XM_005245228	1	1	1	0	0	1	0	0	0	1	1	1	7
PCBP2	5094	NM_005016	1	1	1	0	0	1	0	0	0	1	1	1	7
PCCA	5095	NM_000282	0	1	0	0	0	1	1	0	1	1	1	1	7
PCSK5	5125	NM_001190482	1	1	1	0	0	1	0	0	0	1	1	1	7
PDE3A	5139	XM_005253389	1	1	1	0	0	1	0	0	0	1	1	1	7
PDE4A	5141	NM_001111307	1	1	1	1	0	0	0	0	0	1	1	1	7
PDPK1	5170	XM_005255356	1	1	1	0	0	1	0	0	0	1	1	1	7
CDK14	5218	XM_005250439	1	1	1	0	0	1	0	0	0	1	1	1	7
PGM3	5238	NM_001199917	1	1	1	0	0	1	0	0	0	1	1	1	7
PHKG2	5261	NM_000294	1	1	1	0	0	1	0	0	0	1	1	1	7
PIK3CG	5294	NM_002649	0	1	0	0	0	1	1	0	1	1	1	1	7
PKP1	5317	NM_000299	1	1	1	0	0	1	0	0	0	1	1	1	7
PLCL1	5334	NM_006226	1	1	1	0	1	0	0	0	1	0	1	1	7
PLRG1	5356	NM_002669	1	1	1	0	0	1	0	0	0	1	1	1	7
POU2F1	5451	NM_001198783	1	1	1	0	0	1	0	0	0	1	1	1	7
POU2F2	5452	XM_005259009	1	1	1	0	0	1	0	0	0	1	1	1	7
POU3F2	5454	NM_005604	1	1	0	0	0	1	0	0	1	1	1	1	7
PPP1CC	5501	NM_002710	1	1	0	0	0	1	0	0	1	1	1	1	7
PPP2R3A	5523	NM_002718	1	1	1	0	0	1	0	0	0	1	1	1	7
PRKCE	5581	XM_005264429	1	1	1	0	0	1	0	0	0	1	1	1	7
PRLR	5618	NM_000949	1	1	1	0	0	1	0	0	0	1	1	1	7
PROX1	5629	NM_001270616	1	1	1	0	0	1	0	0	0	1	1	1	7
PTGDR	5729	NM_001281469	1	1	1	0	0	1	0	0	0	1	1	1	7
PTMA	5757	NM_001099285	1	1	1	0	1	1	0	0	0	0	1	1	7
PTPN1	5770	NM_002827	1	1	0	0	0	1	0	0	1	1	1	1	7
PTPN3	5774	NM_001145369	1	1	1	0	0	1	0	0	0	1	1	1	7
PTPN14	5784	NM_005401	1	1	1	0	1	1	0	0	0	0	1	1	7
RAB3B	5865	NM_002867	1	1	1	0	0	1	0	0	0	1	1	1	7
RAB4A	5867	NM_004578	1	1	1	0	0	1	0	0	1	0	1	1	7
RAB5A	5868	NM_004162	1	1	1	0	0	1	0	0	1	0	1	1	7
RAD23B	5887	NM_002874	1	1	0	0	0	1	0	0	1	1	1	1	7
RB1	5925	NM_000321	1	1	1	0	0	1	0	0	1	0	1	1	7
ARID4A	5926	XM_005267964	1	1	1	0	0	1	0	0	0	1	1	1	7
RBMS1	5937	XM_005246738	1	1	1	0	0	1	0	0	0	1	1	1	7
RBMS2	5939	NM_002898	1	1	1	0	0	0	0	1	1	0	1	1	7
ROBO1	6091	NM_133631	1	1	0	0	0	1	0	1	0	1	1	1	7
RORB	6096	XM_005252129	1	1	1	0	0	1	0	0	0	1	1	1	7
RPS6KB1	6198	NM_001272044	1	1	1	0	0	1	0	0	0	1	1	1	7
ATXN1	6310	NM_000332	1	1	0	0	0	1	0	0	1	1	1	1	7
ATXN7	6314	NM_000333	0	1	1	0	0	1	0	0	1	1	1	1	7
SFTPB	6439	NM_000542	1	1	0	0	0	1	0	0	1	1	1	1	7
SGCB	6443	XM_005265763	1	1	1	0	0	1	0	0	0	1	1	1	7
SH3BGRL	6451	XM_005262177	1	1	1	0	0	1	0	0	0	1	1	1	7
SH3GL3	6457	NM_003027	1	1	1	0	0	1	0	0	0	1	1	1	7
SIM1	6492	XM_005267100	1	1	1	0	0	1	0	0	0	1	1	1	7
SLC6A3	6531	NM_001044	1	1	1	0	0	0	0	0	1	1	1	1	7
SLC18A2	6571	NM_003054	1	1	1	0	0	1	0	0	0	1	1	1	7
HLTF	6596	NM_003071	1	1	1	0	0	1	0	0	1	0	1	1	7
SNAPC1	6617	NM_003082	1	1	1	0	0	1	0	0	1	0	1	1	7
SNX1	6642	NM_003099	1	1	1	0	0	1	0	0	0	1	1	1	7
SNTB2	6645	NM_006750	1	1	0	0	0	1	0	0	1	1	1	1	7
SOX1	6656	NM_005986	1	1	0	0	0	1	0	0	1	1	1	1	7
SP4	6671	XM_005249828	1	1	1	0	0	1	0	0	0	1	1	1	7
SPAST	6683	XM_005264516	1	1	1	0	0	1	0	0	0	1	1	1	7
SSR3	6747	NM_007107	1	1	0	0	0	1	0	0	1	1	1	1	7
STAT3	6774	XM_005257614	1	1	1	0	0	1	0	0	0	1	1	1	7
STC1	6781	NM_003155	1	1	0	0	0	1	0	0	1	1	1	1	7
STK3	6788	XM_005251034	1	1	1	0	0	1	0	0	0	1	1	1	7
T	6862	NM_003181	1	1	1	0	0	0	0	0	1	1	1	1	7
TACC1	6867	XM_005273622	1	1	1	0	0	1	0	0	0	1	1	1	7
TACC1	6867	XM_005273623	1	1	1	0	0	1	0	0	0	1	1	1	7
TCEB1	6921	NM_001204858	1	1	1	0	1	1	0	0	0	0	1	1	7
NR2F2	7026	NM_021005	0	1	0	0	0	1	0	1	1	1	1	1	7
TGFA	7039	XM_005264522	1	1	1	0	0	1	0	0	0	1	1	1	7
TGFA	7039	XM_005278324	1	1	1	0	0	1	0	0	0	1	1	1	7
TGM2	7052	XM_005260538	1	1	1	0	0	1	0	0	0	1	1	1	7
TYMS	7298	NM_001071	1	1	1	0	0	1	0	0	1	0	1	1	7
UBE2A	7319	NM_003336	1	1	1	0	0	1	0	0	0	1	1	1	7
UBE2H	7328	NM_003344	1	1	1	0	0	1	0	0	0	1	1	1	7
UQCRB	7381	NM_001254752	1	1	1	0	0	1	0	0	0	1	1	1	7
USF2	7392	NM_003367	1	1	1	0	0	1	0	0	0	1	1	1	7
EZR	7430	NM_003379	1	1	1	0	1	0	0	0	0	1	1	1	7
VSNL1	7447	NM_003385	0	1	0	0	0	1	1	1	1	1	1	0	7
WHSC1	7468	XM_005248004	1	1	1	0	0	1	0	0	0	1	1	1	7
ZFY	7544	XM_005262570	1	1	1	0	0	1	1	0	0	0	1	1	7
ZIC2	7546	NM_007129	1	1	1	0	0	1	0	0	1	0	1	1	7
ZNF24	7572	NM_006965	1	1	0	0	0	1	0	0	1	1	1	1	7
ZFP112	7771	NM_001083335	1	1	1	0	0	1	0	0	0	1	1	1	7
EVI5	7813	NM_005665	0	1	1	0	0	1	0	0	1	1	1	1	7
SLBP	7884	XM_005248008	1	1	1	0	0	1	0	0	0	1	1	1	7
FZD3	7976	NM_017412	0	1	0	0	0	1	1	0	1	1	1	1	7
CCDC6	8030	NM_005436	0	1	1	0	0	1	0	0	1	1	1	1	7
ADAM12	8038	XM_005270188	1	1	1	0	0	1	0	0	0	1	1	1	7
FXR1	8087	NM_001013439	1	1	1	0	1	1	0	0	0	0	1	1	7
SMC1A	8243	NM_001281463	1	1	1	0	0	1	0	0	0	1	1	1	7
FZD4	8322	NM_012193	1	1	0	0	0	1	0	0	1	1	1	1	7
EEA1	8411	NM_003566	0	1	1	0	0	1	0	0	1	1	1	1	7
DGKE	8526	NM_003647	1	1	0	0	0	1	0	0	1	1	1	1	7
BLZF1	8548	NM_003666	1	1	0	0	0	1	0	0	1	1	1	1	7
DEGS1	8560	NM_003676	0	1	1	0	0	1	0	0	1	1	1	1	7
PPAP2B	8613	NM_003713	0	1	1	0	1	1	0	0	0	1	1	1	7
CDK13	8621	NM_003718	1	1	1	0	0	1	0	0	0	1	1	1	7
IRS2	8660	NM_003749	1	1	0	0	0	1	0	1	1	0	1	1	7
ADAM9	8754	NM_003816	0	1	1	0	1	1	0	0	0	1	1	1	7
CD164	8763	NM_006016	0	1	1	0	0	1	0	0	1	1	1	1	7
SNAP23	8773	NM_003825	1	1	1	0	0	1	0	0	0	1	1	1	7
DLK1	8788	NM_003836	0	1	1	0	0	1	0	0	1	1	1	1	7
NRP1	8829	NM_003873	0	1	1	0	0	1	0	0	1	1	1	1	7
SYNJ1	8867	NM_203446	1	1	0	0	0	1	0	0	1	1	1	1	7
SYNJ2	8871	NM_003898	1	1	0	0	0	1	0	0	1	1	1	1	7
DDX18	8886	NM_006773	0	1	1	0	0	1	0	0	1	1	1	1	7
BCL10	8915	NM_003921	0	1	1	0	1	1	0	0	1	0	1	1	7
MBD2	8932	NM_003927	0	1	1	0	0	1	0	0	1	1	1	1	7
SKAP2	8935	NM_003930	0	1	1	0	0	1	0	0	1	1	1	1	7
USP13	8975	NM_003940	1	1	0	0	0	1	0	0	1	1	1	1	7
STBD1	8987	NM_003943	0	1	1	0	0	1	0	0	1	1	1	1	7
SPAG9	9043	NM_001130528	0	1	1	0	0	1	1	0	0	1	1	1	7
LATS1	9113	NM_004690	1	1	1	0	0	1	0	0	0	1	1	1	7
VAPA	9218	NM_003574	1	1	1	0	0	1	0	0	0	1	1	1	7
LRAT	9227	NM_004744	0	1	1	0	0	1	0	0	1	1	1	1	7
ADIPOQ	9370	NM_001177800	1	1	1	0	0	1	0	0	0	1	1	1	7
HS6ST1	9394	NM_004807	0	1	1	0	0	1	0	0	1	1	1	1	7
ZRANB2	9406	NM_005455	0	1	1	0	0	1	0	1	1	0	1	1	7
CRIPT	9419	NM_014171	0	1	1	0	0	1	0	0	1	1	1	1	7
CDYL	9425	NM_004824	0	1	1	0	1	1	0	0	0	1	1	1	7
RASAL2	9462	NM_170692	1	1	1	0	0	1	0	0	0	1	1	1	7
HAND2	9464	NM_021973	0	1	0	0	0	1	0	1	1	1	1	1	7
SH3BP5	9467	NM_004844	0	1	1	0	1	1	0	0	0	1	1	1	7
VPS26A	9559	XM_005270288	0	1	1	0	0	1	1	0	0	1	1	1	7
PREPL	9581	NM_006036	0	1	1	0	1	1	0	0	0	1	1	1	7
GDA	9615	NM_001242506	0	1	1	0	1	1	0	0	0	1	1	1	7
MTFR1	9650	NM_014637	1	1	0	0	0	1	0	0	1	1	1	1	7
LPIN2	9663	NM_014646	0	1	1	0	0	1	0	0	1	1	1	1	7
KIAA0430	9665	NM_014647	0	1	1	0	0	1	0	0	1	1	1	1	7
SLC25A44	9673	NM_014655	0	1	1	0	0	1	0	0	1	1	1	1	7
KIAA0040	9674	NM_001162893	1	1	1	0	1	1	0	0	0	0	1	1	7
SEMA3E	9723	NM_012431	0	1	1	0	0	1	0	0	1	1	1	1	7
CEP104	9731	NM_014704	1	1	0	0	0	1	0	0	1	1	1	1	7
CCP110	9738	XM_005255720	1	1	1	0	0	1	0	0	0	1	1	1	7
HDAC4	9759	NM_006037	1	1	0	0	0	1	0	0	1	1	1	1	7
ZFYVE16	9765	NM_001105251	0	1	1	0	1	1	0	0	0	1	1	1	7
KIAA0232	9778	NM_014743	0	1	1	0	1	1	0	0	0	1	1	1	7
MAML1	9794	NM_014757	1	1	0	0	0	1	0	0	1	1	1	1	7
MFAP3L	9848	XM_005263365	1	1	1	0	0	1	0	0	0	1	1	1	7
CEP350	9857	XM_005245635	1	1	1	0	0	1	0	0	0	1	1	1	7
CEP170	9859	XM_005273361	1	1	1	0	0	1	0	0	0	1	1	1	7
LPPR4	9890	NM_014839	0	1	1	0	0	1	0	1	1	0	1	1	7
SV2A	9900	NM_014849	0	1	0	0	0	1	1	0	1	1	1	1	7
JOSD1	9929	XM_005261879	1	1	1	0	0	1	0	0	0	1	1	1	7
USP15	9958	NM_001252078	1	1	1	0	0	1	0	0	0	1	1	1	7
PTBP3	9991	NM_001244898	1	1	0	0	0	1	0	1	0	1	1	1	7
PDCD6IP	10015	NM_001162429	1	1	1	0	0	1	0	0	0	1	1	1	7
SH2B3	10019	XM_005253818	1	1	1	0	0	1	0	0	0	1	1	1	7
HMGXB4	10042	NM_001003681	0	1	1	0	0	1	1	0	0	1	1	1	7
GJC1	10052	NM_005497	1	1	1	0	0	1	0	0	0	1	1	1	7
ABCC5	10057	XM_005247059	1	1	1	0	0	1	0	0	0	1	1	1	7
UST	10090	NM_005715	1	1	0	0	0	1	0	0	1	1	1	1	7
RBM12	10137	NM_006047	0	1	1	0	1	1	0	0	0	1	1	1	7
CNIH1	10175	XM_005267248	1	1	1	0	0	1	1	0	0	0	1	1	7
LHFPL2	10184	NM_005779	1	1	0	0	0	1	0	0	1	1	1	1	7
TSHZ1	10194	NM_005786	0	1	1	0	0	1	0	1	1	0	1	1	7
SRRM1	10250	NM_005839	0	1	0	0	0	1	0	1	1	1	1	1	7
ABCC4	10257	NM_005845	1	1	0	0	0	1	0	0	1	1	1	1	7
IRX5	10265	NM_005853	0	1	0	0	0	1	1	0	1	1	1	1	7
NMUR1	10316	NM_006056	0	1	1	0	0	1	0	0	1	1	1	1	7
DLC1	10395	NM_182643	0	1	1	0	1	1	0	0	0	1	1	1	7
OLFM1	10439	NM_014279	1	1	0	1	0	1	0	0	1	1	1	0	7
SYNCRIP	10492	NM_001159677	0	1	1	0	0	1	0	1	0	1	1	1	7
VAT1	10493	NM_006373	0	1	1	0	0	1	0	0	1	1	1	1	7
ANP32B	10541	NM_006401	0	1	0	0	0	1	1	0	1	1	1	1	7
SORBS1	10580	XM_005269403	1	1	1	0	0	1	0	0	0	1	1	1	7
EXOC5	10640	NM_006544	0	1	1	0	1	1	0	0	1	0	1	1	7
IGF2BP1	10642	NM_006546	0	1	0	0	0	1	0	1	1	1	1	1	7
CELF1	10658	XM_005252758	1	1	1	0	0	1	0	0	0	1	1	1	7
PLK4	10733	NM_014264	0	1	1	0	1	1	0	0	1	0	1	1	7
FRS2	10818	NM_001278351	1	1	1	0	0	1	0	0	0	1	1	1	7
FGL2	10875	NM_006682	1	1	0	0	0	1	0	0	1	1	1	1	7
NPFFR2	10886	NM_004885	0	1	1	0	1	1	0	0	0	1	1	1	7
GPR83	10888	NM_016540	0	1	1	0	0	1	0	0	1	1	1	1	7
MAN1A2	10905	NM_006699	1	1	1	0	1	0	0	0	1	0	1	1	7
SERINC3	10955	XM_005260255	1	1	1	0	0	1	0	0	0	1	1	1	7
CKAP4	10970	NM_006825	0	1	0	0	0	1	0	1	1	1	1	1	7
CPSF6	11052	XM_005268588	1	1	1	0	0	1	0	0	0	1	1	1	7
DUS4L	11062	NM_181581	0	1	1	0	0	1	0	0	1	1	1	1	7
ESM1	11082	NM_007036	1	1	0	0	0	1	0	0	1	1	1	1	7
ADAMTS5	11096	NM_007038	1	1	0	0	0	1	0	0	1	1	1	1	7
LDB3	11155	XM_005269464	1	1	1	0	0	1	0	0	0	1	1	1	7
BAZ2A	11176	NM_013449	0	1	0	0	0	1	0	1	1	1	1	1	7
POLI	11201	XM_005258188	1	1	1	0	0	1	0	0	0	1	1	1	7
IRAK3	11213	NM_007199	1	1	0	0	0	1	0	0	1	1	1	1	7
AKAP10	11216	NM_007202	1	1	1	0	0	1	0	0	0	1	1	1	7
KLF12	11278	XM_005266251	1	1	1	0	0	1	0	0	0	1	1	1	7
MGAT4A	11320	NM_012214	0	1	1	0	0	1	0	0	1	1	1	1	7
MGLL	11343	NM_007283	0	1	1	0	1	1	0	0	0	1	1	1	7
NID2	22795	XM_005267405	1	1	1	0	0	1	0	0	0	1	1	1	7
IKZF2	22807	XM_005246383	1	1	1	0	0	1	0	0	0	1	1	1	7
COBLL1	22837	NM_001278458	1	1	1	0	0	1	0	0	0	1	1	1	7
CPEB3	22849	XM_005269630	1	1	1	0	0	1	0	0	0	1	1	1	7
SLITRK3	22865	XM_005247230	1	1	1	0	0	0	1	0	0	1	1	1	7
ZBTB1	22890	NM_014950	1	1	0	1	0	1	0	0	1	1	1	0	7
SACM1L	22908	NM_014016	0	1	1	0	0	1	0	0	1	1	1	1	7
MMRN1	22915	NM_007351	1	1	1	0	0	1	0	0	1	0	1	1	7
PLA2R1	22925	NM_007366	0	1	1	0	1	1	0	0	0	1	1	1	7
SEPHS2	22928	NM_012248	0	1	1	0	0	1	0	0	1	1	1	1	7
SEPHS1	22929	NM_012247	0	1	1	0	0	1	0	0	1	1	1	1	7
ELL2	22936	NM_012081	0	1	1	0	0	1	0	0	1	1	1	1	7
MYH15	22989	NM_014981	1	1	0	0	0	1	1	0	1	1	1	0	7
PCNX	22990	NM_014982	0	1	1	0	0	1	0	0	1	1	1	1	7
KDM2A	22992	NM_012308	0	1	1	0	0	1	0	1	1	0	1	1	7
STK38L	23012	NM_015000	1	1	0	0	0	1	0	0	1	1	1	1	7
SWAP70	23075	NM_015055	0	1	1	0	0	1	0	0	1	1	1	1	7
PEG10	23089	NM_001040152	0	1	1	0	0	1	0	0	1	1	1	1	7
SIPA1L3	23094	XM_005258672	1	1	1	0	0	1	0	0	0	1	1	1	7
KIF1B	23095	XM_005263433	1	1	1	0	0	1	0	0	0	1	1	1	7
FSTL4	23105	NM_015082	0	1	1	0	0	1	0	0	1	1	1	1	7
TNRC6B	23112	XM_005261393	1	1	1	0	0	1	0	0	0	1	1	1	7
NFASC	23114	XM_005244973	1	1	1	0	0	1	0	0	0	1	1	1	7
HIC2	23119	XM_005261395	1	1	1	0	0	1	0	0	0	1	1	1	7
CLASP2	23122	NM_015097	1	1	0	0	0	1	0	0	1	1	1	1	7
SMC5	23137	NM_015110	1	1	0	0	0	1	0	0	1	1	1	1	7
METAP1	23173	XM_005262868	1	1	1	0	0	1	0	0	0	1	1	1	7
SYT11	23208	NM_152280	0	1	1	0	0	1	0	0	1	1	1	1	7
RHOBTB2	23221	NM_015178	0	1	1	0	0	1	0	0	1	1	1	1	7
KIF13B	23303	NM_015254	1	1	1	0	0	1	0	0	1	0	1	1	7
ACSL6	23305	XM_005271939	1	1	1	0	0	1	0	0	0	1	1	1	7
DPY19L1	23333	NM_015283	0	1	1	0	0	1	0	0	1	1	1	1	7
WDR7	23335	NM_015285	1	1	1	0	0	1	0	0	0	1	1	1	7
SYNM	23336	NM_145728	1	1	1	0	0	1	0	0	0	1	1	1	7
PHF15	23338	XM_005271948	1	1	1	0	0	1	0	0	0	1	1	1	7
LARP1	23367	NM_015315	1	1	0	0	1	1	0	1	0	0	1	1	7
AHCYL2	23382	NM_015328	1	1	0	0	0	1	0	0	1	1	1	1	7
ZDHHC17	23390	NM_015336	1	1	0	0	0	1	0	0	1	1	1	1	7
PIP5K1C	23396	NM_012398	0	1	1	0	0	1	0	0	1	1	1	1	7
RYBP	23429	NM_012234	1	1	1	0	1	0	0	0	1	0	1	1	7
SLC35A3	23443	NM_012243	0	1	1	0	0	1	0	0	1	1	1	1	7
ABCA5	23461	NM_018672	1	1	1	0	0	1	0	0	0	1	1	1	7
ACAP2	23527	XM_005269314	1	1	1	0	0	1	0	0	0	1	1	1	7
RBFOX2	23543	XM_005261428	1	1	1	0	0	1	0	0	0	1	1	1	7
ARL2BP	23568	NM_012106	0	1	1	0	0	1	0	0	1	1	1	1	7
LSM5	23658	NM_001139499	1	1	1	0	0	1	0	0	0	1	1	1	7
TMEM2	23670	NM_013390	0	1	1	0	0	1	0	0	1	1	1	1	7
GSPT2	23708	NM_018094	0	1	1	0	0	1	0	0	1	1	1	1	7
NPAP1	23742	NM_018958	0	1	1	0	0	1	0	0	1	1	1	1	7
PITPNB	23760	NM_012399	0	1	1	0	0	1	0	0	1	1	1	1	7
KIAA1549L	25758	NM_012194	1	1	0	0	0	1	0	0	1	1	1	1	7
DSTYK	25778	NM_015375	0	1	1	0	1	1	0	0	0	1	1	1	7
DNAJB5	25822	NM_001135005	0	1	1	0	1	1	0	0	0	1	1	1	7
MOB4	25843	NM_199482	0	1	1	0	0	1	1	0	0	1	1	1	7
C3orf17	25871	NM_015412	1	1	1	0	0	1	0	0	0	1	1	1	7
TIPARP	25976	NM_001184717	0	1	1	0	1	1	0	1	0	0	1	1	7
LRRTM2	26045	NM_015564	1	1	1	0	0	1	0	0	1	0	1	1	7
CNTNAP2	26047	NM_014141	0	1	1	0	0	1	0	0	1	1	1	1	7
RAI14	26064	NM_001145525	0	1	1	0	1	1	0	0	0	1	1	1	7
WIPI2	26100	NM_001278299	1	1	1	0	0	1	0	0	0	1	1	1	7
CCDC69	26112	NM_015621	1	1	0	0	0	1	0	0	1	1	1	1	7
TANC2	26115	XM_005257201	1	1	1	0	0	1	0	0	0	1	1	1	7
ZBTB20	26137	XM_005247336	1	1	1	0	0	1	0	0	0	1	1	1	7
ARL5A	26225	NM_012097	0	1	1	0	1	0	0	1	0	1	1	1	7
NBEA	26960	NM_015678	0	1	0	0	0	1	0	1	1	1	1	1	7
RNF11	26994	NM_014372	0	1	0	0	0	1	0	1	1	1	1	1	7
FOXD3	27022	NM_012183	1	1	1	0	1	1	0	0	0	0	1	1	7
MLH3	27030	XM_005267531	1	1	1	0	0	1	0	0	0	1	1	1	7
FAM155B	27112	NM_015686	0	1	1	0	0	1	0	0	1	1	1	1	7
GPR82	27197	NM_080817	0	1	1	0	1	1	0	0	0	1	1	1	7
AHDC1	27245	XM_005245850	0	1	1	0	0	1	1	0	0	1	1	1	7
RBMS3	27303	XM_005265060	1	1	1	0	0	1	0	0	0	1	1	1	7
DESI1	27351	NM_015704	1	1	1	0	0	1	0	0	0	1	1	1	7
PCLO	27445	NM_033026	0	1	1	0	1	1	0	0	1	0	1	1	7
SLCO3A1	28232	NM_013272	1	1	0	0	0	1	0	0	1	1	1	1	7
CCDC113	29070	NM_014157	0	1	1	0	0	1	0	0	1	1	1	1	7
DNAJC15	29103	NM_013238	0	1	1	0	0	1	0	0	1	1	1	1	7
C16orf80	29105	NM_013242	0	1	1	0	1	1	0	0	1	0	1	1	7
TMOD3	29766	NM_014547	0	1	1	0	0	1	0	0	1	1	1	1	7
TMOD2	29767	NM_014548	0	1	1	0	0	1	0	0	1	1	1	1	7
TFCP2L1	29842	NM_014553	1	1	0	0	0	1	0	0	1	1	1	1	7
SEC61A1	29927	XM_005247404	1	1	1	0	0	1	0	0	0	1	1	1	7
ALG6	29929	NM_013339	0	1	1	0	1	1	0	0	0	1	1	1	7
DSE	29940	XM_005266951	1	1	1	0	0	1	1	0	0	0	1	1	7
PDZRN4	29951	NM_001164595	0	1	1	0	1	1	0	1	0	0	1	1	7
LRP12	29967	NM_013437	0	1	1	0	0	1	0	0	1	1	1	1	7
RRM2B	50484	NM_015713	0	1	1	0	0	1	0	0	1	1	1	1	7
PLA2G3	50487	NM_015715	0	1	1	0	0	1	0	0	1	1	1	1	7
ASAP1	50807	NM_001247996	0	1	1	0	1	1	0	0	0	1	1	1	7
F11R	50848	NM_016946	1	1	1	0	0	1	0	0	0	1	1	1	7
RNF141	50862	NM_016422	0	1	1	0	0	1	0	0	1	1	1	1	7
VPS36	51028	NM_016075	0	1	1	0	0	1	0	0	1	1	1	1	7
DESI2	51029	NM_016076	1	1	0	0	0	1	0	0	1	1	1	1	7
UBXN1	51035	NM_015853	0	1	1	0	0	1	1	0	1	0	1	1	7
KLHL5	51088	NM_015990	1	1	1	0	1	1	0	0	0	0	1	1	7
UTP11L	51118	NM_016037	0	1	1	0	0	1	0	0	1	1	1	1	7
PLEKHO1	51177	NM_016274	0	1	0	0	0	1	0	1	1	1	1	1	7
RAPGEFL1	51195	NM_016339	0	1	1	0	0	1	0	0	1	1	1	1	7
PHF21A	51317	NM_001101802	0	1	1	0	0	1	0	1	0	1	1	1	7
MRPL35	51318	NM_016622	0	1	1	0	0	1	0	0	1	1	1	1	7
MS4A4A	51338	NM_024021	0	1	1	0	1	1	0	0	0	1	1	1	7
CRNKL1	51340	NM_016652	0	1	1	0	0	1	0	0	1	1	1	1	7
NIP7	51388	NM_016101	0	1	1	0	0	1	0	0	1	1	1	1	7
HPCAL4	51440	NM_016257	1	1	0	0	0	1	0	0	1	1	1	1	7
PCYOX1	51449	NM_016297	0	1	1	0	0	1	0	0	1	1	1	1	7
SFMBT1	51460	XM_005265220	1	1	1	0	0	1	0	0	0	1	1	1	7
PTPLAD1	51495	NM_016395	1	1	0	0	0	1	0	0	1	1	1	1	7
PEX5L	51555	NM_016559	1	1	0	0	0	1	0	0	1	1	1	1	7
YPEL5	51646	NM_001127401	0	1	1	0	1	1	0	0	0	1	1	1	7
ZFR	51663	NM_016107	1	1	0	0	0	1	0	0	1	1	1	1	7
TMEM66	51669	NM_016127	0	1	1	0	0	1	0	0	1	1	1	1	7
WWOX	51741	NM_016373	0	1	1	0	1	1	0	0	1	0	1	1	7
SIX4	51804	NM_017420	0	1	1	0	0	1	0	0	1	1	1	1	7
PHAX	51808	NM_032177	0	1	1	0	1	1	0	0	0	1	1	1	7
ADAM22	53616	XM_005250444	1	1	1	0	0	1	0	0	0	1	1	1	7
GFOD1	54438	NM_018988	1	1	1	0	0	1	0	0	1	0	1	1	7
TRMT13	54482	NM_019083	1	1	1	0	0	1	0	0	1	0	1	1	7
NEURL1B	54492	NM_001142651	1	1	1	0	0	1	0	0	0	1	1	1	7
RBM47	54502	NM_001098634	0	1	1	0	1	1	0	0	0	1	1	1	7
SGTB	54557	NM_019072	1	1	0	0	0	1	0	0	1	1	1	1	7
SPATA6	54558	NM_019073	1	1	1	0	0	1	0	0	0	1	1	1	7
VSIG10	54621	NM_019086	0	1	1	0	0	1	0	0	1	1	1	1	7
ZNHIT6	54680	NM_017953	1	1	0	0	0	1	0	0	1	1	1	1	7
HAUS6	54801	NM_017645	1	1	0	0	0	1	0	0	1	1	1	1	7
VPS13C	54832	NM_001018088	1	1	1	0	0	1	0	0	0	1	1	1	7
CWC25	54883	NM_017748	1	1	0	0	0	1	0	0	1	1	1	1	7
CASZ1	54897	NM_001079843	1	1	0	0	0	1	0	0	1	1	1	1	7
CMTM6	54918	NM_017801	0	1	1	0	0	1	0	0	1	1	1	1	7
FAM120C	54954	NM_017848	1	1	0	0	0	1	0	0	1	1	1	1	7
FKBP14	55033	NM_017946	1	1	0	0	0	1	0	0	1	1	1	1	7
ZWILCH	55055	NM_017975	1	1	0	0	0	1	0	0	1	1	1	1	7
ATG2B	55102	NM_018036	1	1	0	0	0	1	0	0	1	1	1	1	7
TMEM33	55161	NM_018126	1	1	0	0	0	1	0	0	1	1	1	1	7
MSL2	55167	NM_018133	0	1	1	0	0	1	0	0	1	1	1	1	7
C14orf105	55195	NM_018168	1	1	0	0	0	1	0	0	1	1	1	1	7
RPRD1A	55197	XM_005258294	1	1	1	0	0	1	0	0	0	1	1	1	7
SBNO1	55206	XM_005253573	1	1	1	0	0	1	0	0	0	1	1	1	7
TMEM57	55219	NM_018202	0	1	1	0	0	1	0	0	1	1	1	1	7
ASXL2	55252	NM_018263	0	1	1	0	0	1	0	0	1	1	1	1	7
ZNF654	55279	XM_005264762	1	1	0	0	0	1	1	0	0	1	1	1	7
GIMAP4	55303	NM_018326	1	1	0	0	0	1	0	0	1	1	1	1	7
LIN7C	55327	NM_018362	1	1	0	0	0	1	0	0	1	1	1	1	7
ACER3	55331	NM_018367	1	1	1	0	1	0	0	0	1	0	1	1	7
YOD1	55432	NM_001276320	1	1	1	0	0	1	0	0	0	1	1	1	7
DNAJA4	55466	NM_018602	1	1	0	0	0	1	0	0	1	1	1	1	7
TNFRSF19	55504	NM_148957	0	1	1	0	0	1	0	0	1	1	1	1	7
VEZT	55591	NM_017599	0	1	1	0	0	1	0	0	1	1	1	1	7
FAM46A	55603	XM_005248731	1	1	1	0	0	1	0	0	0	1	1	1	7
G2E3	55632	NM_017769	1	1	0	0	0	1	0	0	1	1	1	1	7
CHD7	55636	NM_017780	0	1	1	0	1	1	0	0	1	0	1	1	7
FRMD4A	55691	XM_005252489	1	1	1	0	0	1	0	0	0	1	1	1	7
NSUN5	55695	NM_018044	0	1	1	0	0	1	0	0	1	1	1	1	7
FAM178A	55719	NM_018121	0	1	1	0	0	1	0	0	1	1	1	1	7
ASUN	55726	NM_018164	0	1	1	0	1	1	0	0	1	0	1	1	7
CNDP2	55748	NM_018235	1	1	1	0	0	1	0	0	1	0	1	1	7
H2AFJ	55766	NM_177925	1	1	0	0	0	1	0	0	1	1	1	1	7
TRERF1	55809	NM_033502	1	1	1	0	0	1	0	0	0	1	1	1	7
ZC3H15	55854	NM_018471	0	1	1	0	0	1	0	0	1	1	1	1	7
CTTNBP2NL	55917	XM_005271034	1	1	1	0	0	1	0	0	0	1	1	1	7
MYO5C	55930	NM_018728	1	1	0	0	0	1	1	0	1	1	1	0	7
GNG12	55970	NM_018841	1	1	0	0	0	1	0	0	1	1	1	1	7
LRRC8A	56262	XM_005252094	0	1	1	0	0	1	1	0	0	1	1	1	7
EIF5A2	56648	NM_020390	1	1	0	0	0	1	0	0	1	1	1	1	7
C10orf2	56652	NM_001163812	1	1	1	0	0	1	0	0	0	1	1	1	7
DPYSL5	56896	NM_020134	0	1	1	0	0	1	1	0	0	1	1	1	7
ANKS1B	56899	NM_152788	0	1	1	0	1	1	0	1	0	0	1	1	7
TMEM167B	56900	NM_020141	1	1	1	0	1	0	0	0	0	1	1	1	7
LHX9	56956	XM_005245350	1	1	1	0	0	1	0	0	0	1	1	1	7
OTUD7B	56957	NM_020205	0	1	1	0	1	0	0	0	1	1	1	1	7
STOX2	56977	XM_005263142	0	1	1	0	0	1	1	0	0	1	1	1	7
PRDM8	56978	NM_020226	0	1	1	0	1	1	0	0	0	1	1	1	7
PRDM10	56980	NM_020228	0	1	1	0	0	1	0	1	0	1	1	1	7
PAK7	57144	XM_005260764	1	1	1	0	0	1	0	0	0	1	1	1	7
SALL4	57167	XM_005260467	1	1	1	0	0	1	0	0	0	1	1	1	7
ADAMTSL3	57188	NM_207517	0	1	1	0	0	1	0	0	1	1	1	1	7
ZNF248	57209	NM_021045	1	1	0	0	0	1	0	0	1	1	1	1	7
KIAA1244	57221	NM_020340	1	1	0	0	0	1	0	0	1	1	1	1	7
LYRM2	57226	NM_020466	1	1	0	0	0	1	0	0	1	1	1	1	7
AICDA	57379	NM_020661	0	1	1	0	0	1	0	0	1	1	1	1	7
RHOJ	57381	NM_020663	1	1	0	0	0	1	0	0	1	1	1	1	7
CYP20A1	57404	NM_177538	1	1	1	0	1	0	0	0	1	0	1	1	7
GATAD2B	57459	NM_020699	1	1	0	0	0	1	0	0	1	1	1	1	7
SHROOM4	57477	NM_020717	1	1	0	0	0	1	0	0	1	1	1	1	7
USP31	57478	NM_020718	1	1	0	0	0	1	0	0	1	1	1	1	7
ESYT2	57488	XM_005249551	1	1	1	0	0	1	0	0	0	1	1	1	7
RIMKLB	57494	XM_005253436	1	1	1	0	0	1	0	0	0	1	1	1	7
MIB1	57534	NM_020774	1	1	0	0	0	1	0	0	1	1	1	1	7
ZNF624	57547	NM_020787	0	1	1	0	0	1	0	0	1	1	1	1	7
TAOK1	57551	NM_020791	0	1	1	0	1	1	0	0	1	0	1	1	7
KLHL8	57563	XM_005263151	1	1	1	0	0	1	0	0	0	1	1	1	7
WDFY1	57590	NM_020830	0	1	1	0	0	1	0	0	1	1	1	1	7
KIAA1462	57608	NM_020848	1	1	0	0	0	1	0	0	1	1	1	1	7
ZBTB2	57621	NM_020861	1	1	0	0	0	1	0	0	1	1	1	1	7
EP400	57634	XM_005253587	1	1	1	0	0	1	0	0	0	1	1	1	7
PHF12	57649	NM_001033561	0	1	1	0	1	1	0	0	1	0	1	1	7
KIAA1549	57670	NM_001164665	1	1	1	0	0	1	0	0	0	1	1	1	7
MIER1	57708	NM_001146110	0	1	1	0	0	1	1	0	0	1	1	1	7
GPR107	57720	NM_001136557	1	1	1	0	0	1	0	0	0	1	1	1	7
ZNF410	57862	NM_001242924	0	1	1	0	0	1	1	0	0	1	1	1	7
CREBZF	58487	NM_001039618	1	1	1	0	0	0	0	1	1	0	1	1	7
PLEKHA1	59338	XM_005270017	1	1	1	0	0	1	0	0	0	1	1	1	7
SLC5A7	60482	XM_005264008	1	1	1	0	0	1	0	0	0	1	1	1	7
SPCS3	60559	NM_021928	1	1	0	0	0	1	0	0	1	1	1	1	7
ZNF667	63934	NM_022103	1	1	0	0	0	1	0	0	1	1	1	1	7
PERP	64065	NM_022121	0	1	1	0	1	1	0	0	1	0	1	1	7
GOLPH3	64083	NM_022130	1	1	0	0	0	1	1	0	1	1	1	0	7
LRRC4	64101	NM_022143	1	1	0	0	0	1	0	0	1	1	1	1	7
NECAB1	64168	NM_022351	1	1	0	0	0	1	0	0	1	1	1	1	7
HERPUD2	64224	NM_022373	0	1	0	0	0	1	1	0	1	1	1	1	7
ABCG5	64240	NM_022436	0	1	1	0	0	1	0	0	1	1	1	1	7
PAPD5	64282	NM_001040284	0	1	1	0	1	1	0	0	0	1	1	1	7
LMBR1	64327	XM_005249554	1	1	1	0	0	1	0	0	0	1	1	1	7
XPO4	64328	NM_022459	0	1	1	0	0	1	0	0	1	1	1	1	7
IKZF4	64375	NM_022465	1	1	0	0	0	1	0	0	1	1	1	1	7
GREM2	64388	NM_022469	0	1	1	0	0	1	0	0	1	1	1	1	7
ZMAT3	64393	NM_152240	0	1	1	0	0	1	0	1	0	1	1	1	7
TNS3	64759	NM_022748	0	1	1	0	0	1	0	0	1	1	1	1	7
FNDC3B	64778	NM_022763	0	1	0	0	0	1	0	1	1	1	1	1	7
TBC1D15	64786	NM_001146214	1	1	1	0	1	1	0	0	0	0	1	1	7
DCLRE1B	64858	NM_022836	1	1	0	0	0	1	0	0	1	1	1	1	7
RFX7	64864	XM_005254603	1	1	1	0	0	1	0	0	0	1	1	1	7
CDCP1	64866	NM_022842	0	1	1	0	0	1	0	0	1	1	1	1	7
MRPL32	64983	NM_031903	0	1	1	0	0	1	0	0	1	1	1	1	7
NOL6	65083	NM_022917	1	1	1	0	0	1	0	0	0	1	1	1	7
SOWAHC	65124	NM_023016	0	1	1	0	0	1	0	0	1	1	1	1	7
TRAK2	66008	NM_015049	1	1	0	0	0	1	0	0	1	1	1	1	7
MIS12	79003	XM_005256797	1	1	1	0	0	1	0	0	0	1	1	1	7
CCDC86	79080	NM_024098	0	1	1	0	0	1	0	0	1	1	1	1	7
HAUS3	79441	NM_024511	0	1	1	0	0	1	0	0	1	1	1	1	7
HMBOX1	79618	XM_005273634	1	1	1	0	0	1	0	0	0	1	1	1	7
C22orf46	79640	NM_001142964	1	1	1	0	0	1	0	0	0	1	1	1	7
ZMAT4	79698	NM_024645	0	1	1	0	0	1	0	0	1	1	1	1	7
AAGAB	79719	NM_001271886	1	1	1	0	0	1	0	0	0	1	1	1	7
ANKRD55	79722	NM_024669	0	1	1	0	1	1	1	0	0	0	1	1	7
THAP9	79725	NM_024672	0	1	1	0	0	1	0	0	1	1	1	1	7
ZFHX4	79776	NM_024721	0	1	0	0	0	1	0	1	1	1	1	1	7
VASH2	79805	XM_005273268	1	1	1	0	0	1	0	0	0	1	1	1	7
CLMP	79827	NM_024769	0	1	0	0	0	1	0	1	1	1	1	1	7
PEAK1	79834	XM_005254672	1	1	1	0	0	1	0	0	0	1	1	1	7
ERMP1	79956	NM_024896	1	1	0	0	0	1	0	0	1	1	1	1	7
POF1B	79983	NM_024921	0	1	1	0	1	1	0	0	1	0	1	1	7
SVEP1	79987	NM_153366	0	1	1	0	0	1	0	0	1	1	1	1	7
PLEKHH3	79990	NM_024927	0	1	1	0	1	1	0	0	1	0	1	1	7
C10orf88	80007	NM_024942	1	1	0	0	0	1	0	0	1	1	1	1	7
NAA25	80018	NM_024953	0	1	1	0	0	1	0	0	1	1	1	1	7
ATF7IP2	80063	NM_024997	0	1	1	0	0	1	0	0	1	1	1	1	7
VCPIP1	80124	NM_025054	0	1	1	0	0	1	0	0	1	1	1	1	7
WDR26	80232	NM_025160	1	1	0	0	0	1	0	0	1	1	1	1	7
TET1	80312	NM_030625	0	1	1	0	1	1	0	0	1	0	1	1	7
THUMPD2	80745	NM_025264	0	1	1	0	0	1	0	0	1	1	1	1	7
CYB5B	80777	NM_030579	0	1	1	0	0	1	0	0	1	1	1	1	7
ZFP91	80829	NM_053023	0	1	0	0	0	1	0	1	1	1	1	1	7
SETD7	80854	NM_030648	1	1	0	0	0	1	0	0	1	1	1	1	7
TUBB1	81027	NM_030773	1	1	0	0	0	1	0	0	1	1	1	1	7
SLC2A10	81031	NM_030777	0	1	1	0	0	1	0	0	1	1	1	1	7
MAP1LC3B	81631	XM_005256184	1	1	1	0	0	1	0	0	0	1	1	1	7
RAB33B	83452	NM_031296	0	1	1	0	0	1	0	0	1	1	1	1	7
FAM107B	83641	NM_031453	0	1	1	0	0	1	0	0	1	1	1	1	7
STK40	83931	NM_032017	0	1	0	0	0	1	0	1	1	1	1	1	7
CTTNBP2	83992	NM_033427	0	1	1	0	1	1	0	0	1	0	1	1	7
KATNAL1	84056	XM_005266574	1	1	1	0	0	1	0	0	0	1	1	1	7
SLC10A7	84068	XM_005263276	1	1	1	0	0	1	0	0	0	1	1	1	7
ZNRF3	84133	NM_001206998	1	1	1	0	0	1	0	0	0	1	1	1	7
ARID5B	84159	NM_032199	0	1	1	0	0	1	0	0	1	1	1	1	7
ANTXR1	84168	NM_032208	0	1	1	0	0	1	0	0	1	1	1	1	7
GARNL3	84253	NM_032293	0	1	1	0	0	1	0	0	1	1	1	1	7
PHF6	84295	NM_032458	1	1	0	0	0	1	0	0	1	1	1	1	7
PCGF5	84333	NM_032373	1	1	0	0	0	1	0	0	1	1	1	1	7
LCOR	84458	NM_032440	1	1	0	0	0	1	0	0	1	1	1	1	7
ZNF559	84527	NM_001202409	1	1	1	0	0	1	0	0	0	1	1	1	7
C15orf41	84529	NM_032499	0	1	1	0	0	1	0	0	1	1	1	1	7
ST6GAL2	84620	NM_032528	0	1	1	0	1	1	0	0	0	1	1	1	7
GLYR1	84656	XM_005255637	0	1	1	0	0	1	1	0	0	1	1	1	7
TRIM55	84675	XM_005251316	1	1	1	0	0	1	0	0	0	1	1	1	7
PRRC2B	84726	XM_005272227	1	1	1	0	0	1	0	0	0	1	1	1	7
SLC35B4	84912	NM_032826	0	1	1	0	0	1	0	0	1	1	1	1	7
ZNF566	84924	NM_001145345	1	1	1	0	0	1	0	0	0	1	1	1	7
ABHD13	84945	NM_032859	1	1	0	0	0	1	0	0	1	1	1	1	7
NUDCD1	84955	NM_032869	0	1	1	0	0	1	0	0	1	1	1	1	7
KRTAP3-3	85293	NM_033185	0	1	1	0	1	1	0	0	0	1	1	1	7
STRIP1	85369	NM_033088	0	1	1	0	1	1	0	0	0	1	1	1	7
CABS1	85438	NM_033122	0	1	1	0	1	1	0	0	1	0	1	1	7
KIAA1737	85457	NM_033426	0	1	1	0	0	1	0	0	1	1	1	1	7
SSH2	85464	XM_005258058	1	1	1	0	0	1	0	0	0	1	1	1	7
SSH2	85464	XM_005258059	1	1	1	0	0	1	0	0	0	1	1	1	7
KLHL6	89857	NM_130446	1	1	0	0	0	1	0	0	1	1	1	1	7
PHLDB2	90102	XM_005247876	1	1	1	0	0	1	0	0	0	1	1	1	7
C9orf69	90120	NM_152833	0	1	1	0	1	1	0	0	1	0	1	1	7
HS6ST2	90161	NM_001077188	1	1	1	0	0	1	0	0	0	1	1	1	7
KLHL13	90293	NM_033495	1	1	0	0	0	1	0	0	1	1	1	1	7
MCU	90550	NM_001270680	1	1	1	0	0	1	0	0	0	1	1	1	7
SNX29	92017	NM_032167	1	1	1	0	0	1	0	0	0	1	1	1	7
RCSD1	92241	XM_005245605	1	1	1	0	0	1	0	0	0	1	1	1	7
GORAB	92344	NM_152281	1	1	0	0	0	1	0	0	1	1	1	1	7
RBM18	92400	NM_033117	1	1	1	0	0	0	0	0	1	1	1	1	7
PKHD1L1	93035	NM_177531	0	1	1	0	1	1	0	0	1	0	1	1	7
PIGM	93183	NM_145167	1	1	0	0	0	1	0	0	1	1	1	1	7
DTD2	112487	NM_080664	0	1	1	0	1	1	0	0	1	0	1	1	7
XKR4	114786	NM_052898	0	1	1	0	0	0	0	1	1	1	1	1	7
SLITRK1	114798	NM_052910	1	1	0	0	0	1	0	0	1	1	1	1	7
RNF157	114804	NM_052916	1	1	0	0	0	1	0	0	1	1	1	1	7
GALNT13	114805	NM_052917	1	1	0	0	0	1	0	0	1	1	1	1	7
OSBPL6	114880	NM_001201480	1	1	1	0	0	1	0	0	0	1	1	1	7
OSBPL11	114885	NM_022776	1	1	0	0	0	1	0	0	1	1	1	1	7
LRRC58	116064	NM_001099678	0	1	1	0	0	1	0	0	1	1	1	1	7
FOXP4	116113	NM_001012426	0	1	1	0	0	1	0	1	0	1	1	1	7
FAM129A	116496	NM_052966	0	1	1	0	0	1	0	0	1	1	1	1	7
RAB3IP	117177	NM_175623	1	1	1	0	1	1	0	0	0	0	1	1	7
SLC16A10	117247	NM_018593	0	1	1	0	0	1	0	0	1	1	1	1	7
ANTXR2	118429	NM_058172	0	1	1	0	0	1	0	0	1	1	1	1	7
FGD4	121512	XM_005253304	1	1	1	0	0	1	0	0	0	1	1	1	7
SLAIN1	122060	NM_001242868	0	1	1	0	0	1	1	0	0	1	1	1	7
CYB5D1	124637	NM_144607	0	1	1	0	0	1	0	0	1	1	1	1	7
SHE	126669	NM_001010846	1	1	0	0	0	1	0	0	1	1	1	1	7
TCEANC2	127428	NM_153035	1	1	0	0	0	1	0	0	1	1	1	1	7
KCNH8	131096	NM_144633	0	1	0	0	0	1	1	0	1	1	1	1	7
ZPLD1	131368	XM_005247110	1	1	1	0	0	1	0	0	0	1	1	1	7
LIN54	132660	NM_194282	0	1	1	0	0	1	0	0	1	1	1	1	7
TMPRSS11B	132724	NM_182502	0	1	1	0	0	1	0	0	1	1	1	1	7
PRRC1	133619	NM_130809	1	1	0	0	0	1	0	0	1	1	1	1	7
WDR36	134430	NM_139281	1	1	0	0	0	1	0	0	1	1	1	1	7
UBLCP1	134510	NM_145049	1	1	0	0	0	1	0	0	1	1	1	1	7
ADAT2	134637	NM_182503	1	1	1	0	1	0	0	0	1	0	1	1	7
SRSF12	135295	NM_080743	1	1	0	0	0	1	0	0	1	1	1	1	7
UBXN2B	137886	NM_001077619	1	1	0	0	0	1	0	0	1	1	1	1	7
DCAF4L2	138009	NM_152418	0	1	1	0	0	1	0	0	1	1	1	1	7
SLITRK4	139065	NM_001184749	0	1	1	0	0	1	0	1	0	1	1	1	7
MUM1L1	139221	NM_152423	0	1	1	0	1	1	0	0	1	0	1	1	7
NEK7	140609	NM_133494	1	1	1	0	0	1	0	0	0	1	1	1	7
ZNF280B	140883	NM_080764	0	1	0	0	0	1	0	1	1	1	1	1	7
SAMD8	142891	NM_144660	1	1	1	0	0	1	0	0	0	1	1	1	7
FGFBP3	143282	NM_152429	0	1	1	0	0	1	0	0	1	1	1	1	7
CACUL1	143384	NM_153810	0	1	1	0	0	1	0	0	1	1	1	1	7
FAM216B	144809	NM_182508	1	1	0	0	0	1	0	0	1	1	1	1	7
CMTM4	146223	NM_181521	1	1	0	0	0	1	0	0	1	1	1	1	7
SLFN13	146857	NM_144682	1	1	0	0	0	1	0	0	1	1	1	1	7
DPY19L3	147991	NM_207325	1	1	0	0	0	1	0	0	1	1	1	1	7
SAMD13	148418	NM_001010971	1	1	0	0	0	1	0	0	1	1	1	1	7
GCSAML	148823	NM_145278	1	1	0	0	0	1	0	0	1	1	1	1	7
RC3H1	149041	NM_172071	0	1	1	0	0	1	0	0	1	1	1	1	7
CCDC117	150275	NM_173510	0	1	1	0	0	1	0	0	1	1	1	1	7
ARL6IP6	151188	NM_152522	0	1	1	0	1	1	0	0	1	0	1	1	7
CCDC140	151278	NM_153038	0	1	1	0	0	1	0	0	1	1	1	1	7
FAM84A	151354	NM_145175	0	1	1	0	0	1	0	0	1	1	1	1	7
GPR155	151556	NM_001033045	0	1	1	0	1	1	0	0	0	1	1	1	7
TTC14	151613	NM_001042601	0	1	0	0	0	1	0	1	1	1	1	1	7
RNF38	152006	NM_194328	1	1	1	0	0	1	0	0	0	1	1	1	7
CCDC50	152137	NM_178335	1	1	1	0	0	1	0	0	0	1	1	1	7
SLC38A9	153129	NM_001258286	1	1	1	0	0	1	0	0	0	1	1	1	7
CREBRF	153222	NM_153607	0	1	0	0	0	1	0	1	1	1	1	1	7
TMEM167A	153339	NM_174909	1	1	0	0	0	1	0	0	1	1	1	1	7
MBLAC2	153364	NM_203406	1	1	0	0	0	1	0	0	1	1	1	1	7
NKAIN2	154215	NM_001040214	0	1	1	0	0	1	0	0	1	1	1	1	7
ANKRD46	157567	NM_001270378	1	1	1	0	0	1	0	0	0	1	1	1	7
C8orf37	157657	NM_177965	0	1	1	0	0	1	0	0	1	1	1	1	7
FAM91A1	157769	NM_144963	1	1	0	0	0	1	0	0	1	1	1	1	7
SBSPON	157869	NM_153225	1	1	0	0	0	1	0	0	1	1	1	1	7
KIAA1958	158405	XM_005251739	1	1	1	0	0	1	0	0	0	1	1	1	7
TMTC2	160335	XM_005268681	1	1	1	0	0	1	0	0	0	1	1	1	7
CLEC12A	160364	NM_138337	0	1	1	0	1	1	0	0	0	1	1	1	7
DENND5B	160518	NM_144973	0	1	0	0	0	1	0	1	1	1	1	1	7
SPRED1	161742	NM_152594	1	1	0	0	0	1	0	0	1	1	1	1	7
TOR1AIP2	163590	NM_001199260	1	1	1	0	0	1	0	0	0	1	1	1	7
MIER3	166968	NM_152622	0	1	1	0	0	1	0	0	1	1	1	1	7
LCA5	167691	NM_181714	0	1	1	0	0	1	0	0	1	1	1	1	7
SLC30A8	169026	NM_001172813	1	1	1	0	0	1	0	0	0	1	1	1	7
GLIS3	169792	NM_001042413	0	1	1	0	1	1	0	0	0	1	1	1	7
ZCCHC12	170261	NM_173798	1	1	1	0	0	1	0	0	1	0	1	1	7
NUDT10	170685	NM_153183	0	1	1	0	1	1	0	0	1	0	1	1	7
SPTSSA	171546	NM_138288	1	1	1	0	0	1	0	0	1	0	1	1	7
C1orf168	199920	NM_001004303	0	1	1	0	0	1	0	0	1	1	1	1	7
NBPF11	200030	NM_183372	1	1	1	0	1	1	0	0	0	0	1	1	7
PIKFYVE	200576	NM_015040	0	1	1	0	0	1	0	0	1	1	1	1	7
ZBTB7C	201501	XM_005258225	1	1	1	0	0	1	0	0	0	1	1	1	7
ANO5	203859	XM_005252820	1	1	1	0	0	1	0	0	0	1	1	1	7
SLC36A1	206358	NM_078483	0	1	1	0	0	1	0	0	1	1	1	1	7
LRRC55	219527	NM_001005210	0	1	1	0	0	1	0	0	1	1	1	1	7
TMEM26	219623	NM_178505	0	1	1	0	0	1	0	0	1	1	1	1	7
ENKUR	219670	NM_145010	0	1	1	0	0	1	0	0	1	1	1	1	7
FAM124A	220108	NM_145019	0	1	1	0	0	1	0	0	1	1	1	1	7
ZNF485	220992	NM_145312	1	1	1	0	0	1	0	0	1	0	1	1	7
GPR116	221395	XM_005248894	1	1	1	0	0	1	0	0	0	1	1	1	7
FOXK1	221937	NM_001037165	1	1	0	0	0	1	0	0	1	1	1	1	7
SLC35F1	222553	NM_001029858	1	1	0	0	0	1	0	0	1	1	1	1	7
KCTD20	222658	XM_005248940	1	1	1	0	0	1	0	0	0	1	1	1	7
PXT1	222659	NM_152990	0	1	1	0	0	1	0	0	1	1	1	1	7
TECRL	253017	NM_001010874	1	1	1	0	1	0	0	0	1	0	1	1	7
CERS6	253782	NM_001256126	1	1	1	0	0	1	0	0	0	1	1	1	7
MSRB3	253827	NM_001193460	1	1	1	0	0	1	0	0	0	1	1	1	7
UBN2	254048	XM_005250248	1	1	1	0	0	1	0	0	0	1	1	1	7
FBXO33	254170	NM_203301	0	1	1	0	1	0	0	1	1	0	1	1	7
C3orf43	255798	XM_005269315	1	1	1	0	0	1	0	0	0	1	1	1	7
CNEP1R1	255919	NM_153261	1	1	1	0	0	0	0	0	1	1	1	1	7
STEAP2	261729	NM_001244944	0	1	1	0	1	1	0	0	0	1	1	1	7
NAP1L5	266812	NM_153757	0	1	0	0	0	1	0	1	1	1	1	1	7
JAKMIP3	282973	XM_005252678	1	1	1	0	0	1	0	0	0	1	1	1	7
PGM2L1	283209	NM_173582	1	1	0	0	0	1	0	0	1	1	1	1	7
PRTG	283659	NM_173814	1	1	1	0	0	1	0	0	0	1	1	1	7
EOGT	285203	XM_005264743	1	1	1	0	0	1	0	0	0	1	1	1	7
LOC285556	285556	XM_001717423	1	1	1	0	1	1	0	0	0	0	1	1	7
LOC285556	285556	XM_373030	1	1	1	0	1	1	0	0	0	0	1	1	7
TRIQK	286144	XM_005250893	1	1	1	0	0	1	0	0	0	1	1	1	7
TRIM59	286827	NM_173084	1	1	0	0	0	1	0	0	1	1	1	1	7
CPLX4	339302	NM_181654	1	1	0	0	0	1	0	0	1	1	1	1	7
SLC35D3	340146	NM_001008783	1	1	0	0	0	1	1	0	1	1	1	0	7
ZDHHC21	340481	NM_178566	1	1	1	0	0	1	0	0	1	0	1	1	7
NANOS1	340719	NM_199461	0	1	1	0	0	1	0	0	1	1	1	1	7
HEPHL1	341208	NM_001098672	0	1	1	0	0	1	0	0	1	1	1	1	7
PLCXD3	345557	NM_001005473	0	1	1	0	0	1	0	0	1	1	1	1	7
GEN1	348654	XM_005262612	1	1	1	0	0	1	0	0	0	1	1	1	7
HCN1	348980	NM_021072	1	1	1	0	1	0	0	0	1	0	1	1	7
TICAM2	353376	NM_021649	0	1	1	0	0	1	0	0	1	1	1	1	7
MAST4	375449	NM_001164664	0	1	1	0	0	1	0	1	0	1	1	1	7
GJB7	375519	NM_198568	0	1	1	0	0	1	0	0	1	1	1	1	7
ZC3H6	376940	NM_198581	1	1	0	0	0	1	0	0	1	1	1	1	7
KCTD8	386617	NM_198353	0	1	1	0	1	1	0	0	1	0	1	1	7
KCTD4	386618	NM_198404	0	1	1	0	0	1	0	0	1	1	1	1	7
SETD8	387893	NM_020382	0	1	1	0	0	1	0	0	1	1	1	1	7
C17orf102	400591	NM_207454	0	1	1	0	0	1	0	0	1	1	1	1	7
NCMAP	400746	NM_001010980	1	1	0	0	0	1	0	0	1	1	1	1	7
RGPD1	400966	NM_001024457	1	1	1	0	0	1	0	0	0	1	1	1	7
MXRA7	439921	XM_005257382	1	1	1	0	0	1	0	0	0	1	1	1	7
SMCO3	440087	NM_001013698	1	1	1	0	0	1	0	0	1	0	1	1	7
GPX8	493869	NM_001008397	1	1	1	0	1	0	0	0	1	0	1	1	7
RNF165	494470	XM_005258281	1	1	1	0	0	1	0	0	0	1	1	1	7
FAM196A	642938	NM_001039762	0	1	0	0	0	1	0	1	1	1	1	1	7
WIPF3	644150	NM_001080529	1	1	0	0	0	1	0	0	1	1	1	1	7
SHISA9	729993	NM_001145204	1	1	1	0	0	1	0	0	0	1	1	1	7
TMEM170B	100113407	NM_001100829	0	1	1	0	0	1	0	0	1	1	1	1	7
ZNF605	100289635	NM_183238	1	1	0	0	0	1	0	0	1	1	1	1	7
ACPP	55	NM_001099	1	0	1	0	0	1	0	0	1	1	1	1	7
ACTN1	87	NM_001130005	1	0	1	0	1	1	0	1	0	0	1	1	7
ACTN1	87	NM_001102	0	0	1	0	1	1	0	1	1	0	1	1	7
ADCY2	108	NM_020546	0	0	1	0	1	1	0	0	1	1	1	1	7
ADD2	119	NM_017488	1	0	1	0	1	1	0	0	1	0	1	1	7
AK2	204	NM_001625	1	0	1	0	1	1	0	0	1	0	1	1	7
APBB2	323	NM_173075	1	0	1	0	1	1	0	0	1	0	1	1	7
APC	324	NM_000038	0	0	1	0	1	1	0	1	1	0	1	1	7
ASTN1	460	NM_004319	1	0	1	0	0	1	0	0	1	1	1	1	7
ATP7A	538	NM_000052	1	0	1	0	1	1	0	0	1	0	1	1	7
BAAT	570	NM_001701	1	0	1	0	0	1	0	0	1	1	1	1	7
PRDM1	639	NM_182907	1	0	1	0	1	1	0	1	0	0	1	1	7
PRDM1	639	NM_001198	1	0	1	0	1	1	0	1	0	0	1	1	7
BRCA2	675	NM_000059	1	0	1	0	0	1	0	0	1	1	1	1	7
ZFP36L1	677	NM_001244698	1	0	1	0	1	1	0	1	0	0	1	1	7
ZFP36L1	677	NM_001244701	1	0	1	0	1	1	0	1	0	0	1	1	7
C5AR1	728	NM_001736	1	0	1	0	0	1	0	0	1	1	1	1	7
CALCR	799	NM_001742	1	0	1	0	1	1	0	0	1	0	1	1	7
CALM1	801	NM_006888	0	0	1	0	1	1	0	1	1	0	1	1	7
CAMLG	819	NM_001745	0	0	1	0	1	1	0	0	1	1	1	1	7
CASP7	840	NM_033338	1	0	1	1	0	1	0	0	0	1	1	1	7
RUNX1T1	862	NM_175635	1	0	1	0	1	1	0	1	0	0	1	1	7
RUNX1T1	862	NM_001198628	1	0	1	0	1	1	0	1	0	0	1	1	7
RUNX1T1	862	NM_001198634	1	0	1	0	1	1	0	1	0	0	1	1	7
RUNX1T1	862	NM_175636	1	0	1	0	1	1	0	1	0	0	1	1	7
RUNX1T1	862	NM_001198633	1	0	1	0	1	1	0	1	0	0	1	1	7
RUNX1T1	862	NM_001198632	1	0	1	0	1	1	0	1	0	0	1	1	7
RUNX1T1	862	NM_001198629	1	0	1	0	1	1	0	1	0	0	1	1	7
RUNX1T1	862	NM_004349	1	0	1	0	1	1	0	1	0	0	1	1	7
RUNX1T1	862	NM_001198679	1	0	1	0	1	1	0	1	0	0	1	1	7
RUNX1T1	862	NM_001198630	1	0	1	0	1	1	0	1	0	0	1	1	7
RUNX1T1	862	NM_001198631	1	0	1	0	1	1	0	1	0	0	1	1	7
RUNX1T1	862	NM_175634	1	0	1	0	1	1	0	1	0	0	1	1	7
RUNX1T1	862	NM_001198626	1	0	1	0	1	1	0	1	0	0	1	1	7
RUNX1T1	862	NM_001198627	1	0	1	0	1	1	0	1	0	0	1	1	7
CCNF	899	NM_001761	1	0	1	0	0	1	0	0	1	1	1	1	7
CD5	921	NM_014207	1	0	1	0	0	1	0	0	1	1	1	1	7
ENTPD1	953	NM_001776	1	0	1	0	1	1	0	0	0	1	1	1	7
CDK6	1021	NM_001259	1	0	1	0	1	1	0	0	1	0	1	1	7
CHRNA3	1136	NM_000743	0	0	1	0	1	1	0	0	1	1	1	1	7
CCR1	1230	NM_001295	0	0	1	0	1	1	0	0	1	1	1	1	7
CMKLR1	1240	NM_004072	1	0	1	0	1	1	0	0	1	0	1	1	7
COL5A1	1289	NM_001278074	1	0	1	1	0	1	0	0	0	1	1	1	7
DOCK3	1795	NM_004947	0	0	1	0	1	1	0	1	1	0	1	1	7
ESRRG	2104	NM_001243505	1	0	1	0	1	1	0	1	0	0	1	1	7
ESRRG	2104	NM_001243506	1	0	1	0	1	1	0	1	0	0	1	1	7
ESRRG	2104	NM_001243511	1	0	1	0	1	1	0	1	0	0	1	1	7
ESRRG	2104	NM_001243510	1	0	1	0	1	1	0	1	0	0	1	1	7
ESRRG	2104	NM_001438	1	0	1	0	1	1	0	1	0	0	1	1	7
ESRRG	2104	NM_206595	1	0	1	0	1	1	0	1	0	0	1	1	7
ESRRG	2104	NM_001243512	1	0	1	0	1	1	0	1	0	0	1	1	7
ESRRG	2104	NM_001243513	1	0	1	0	1	1	0	1	0	0	1	1	7
ESRRG	2104	NM_001134285	1	0	1	0	1	1	0	1	0	0	1	1	7
ESRRG	2104	NM_206594	1	0	1	0	1	1	0	1	0	0	1	1	7
ESRRG	2104	NM_001243518	1	0	1	0	1	1	0	1	0	0	1	1	7
ESRRG	2104	NM_001243514	1	0	1	0	1	1	0	1	0	0	1	1	7
ESRRG	2104	NM_001243515	1	0	1	0	1	1	0	1	0	0	1	1	7
ESRRG	2104	NM_001243519	1	0	1	0	1	1	0	1	0	0	1	1	7
ESRRG	2104	NM_001243507	1	0	1	0	1	1	0	1	0	0	1	1	7
ETV1	2115	NM_001163152	1	0	1	0	1	1	0	1	0	0	1	1	7
ETV1	2115	NM_001163149	1	0	1	0	1	1	0	1	0	0	1	1	7
ETV1	2115	NM_001163151	1	0	1	0	1	1	0	1	0	0	1	1	7
ETV1	2115	NM_001163150	1	0	1	0	1	1	0	1	0	0	1	1	7
ETV1	2115	NM_001163148	1	0	1	0	1	1	0	1	0	0	1	1	7
ETV1	2115	NM_001163147	1	0	1	0	1	1	0	1	0	0	1	1	7
F2R	2149	NM_001992	0	0	1	0	1	1	0	0	1	1	1	1	7
F2RL1	2150	NM_005242	1	0	1	0	0	1	0	0	1	1	1	1	7
ACSL4	2182	NM_004458	1	0	1	0	1	1	0	1	0	0	1	1	7
FGA	2243	NM_000508	1	0	1	0	0	1	0	0	1	1	1	1	7
FMR1	2332	NM_001185081	1	0	1	0	1	1	0	1	0	0	1	1	7
FMR1	2332	NM_001185075	1	0	1	0	1	1	0	1	0	0	1	1	7
FMR1	2332	NM_001185082	1	0	1	0	1	1	0	1	0	0	1	1	7
FMR1	2332	NM_001185076	1	0	1	0	1	1	0	1	0	0	1	1	7
AFF2	2334	NM_002025	1	0	1	0	0	1	0	0	1	1	1	1	7
GABRA3	2556	NM_000808	1	0	1	0	1	1	0	0	1	0	1	1	7
B4GALT1	2683	NM_001497	1	0	1	0	0	1	0	0	1	1	1	1	7
GLUL	2752	NM_001033056	1	0	1	0	1	1	0	1	0	0	1	1	7
GLUL	2752	NM_001033044	1	0	1	0	1	1	0	1	0	0	1	1	7
GNAO1	2775	NM_020988	1	0	1	0	1	1	0	0	1	0	1	1	7
LPAR4	2846	NM_005296	1	0	1	0	1	1	0	0	1	0	1	1	7
GRIN2A	2903	NM_000833	1	0	1	0	1	1	0	0	1	0	1	1	7
GRM5	2915	NM_000842	1	0	1	0	0	1	0	1	1	0	1	1	7
GTF2A2	2958	NM_004492	0	0	1	0	1	1	0	0	1	1	1	1	7
GTF2H1	2965	NM_005316	0	0	1	0	1	1	1	0	1	0	1	1	7
UBE2K	3093	NM_001111113	1	0	1	0	1	1	1	0	0	0	1	1	7
UBE2K	3093	NM_001111112	1	0	1	0	1	1	1	0	0	0	1	1	7
IGF1	3479	NM_001111284	1	0	1	0	1	1	1	0	0	0	1	1	7
RBPJ	3516	NM_203283	1	0	1	0	1	1	0	1	0	0	1	1	7
RBPJ	3516	NM_015874	1	0	1	0	1	1	0	1	0	0	1	1	7
RBPJ	3516	NM_005349	1	0	1	0	1	1	0	1	0	0	1	1	7
ITGAE	3682	NM_002208	1	0	1	0	0	1	0	0	1	1	1	1	7
LPP	4026	NM_001167672	1	0	1	0	1	1	0	1	0	0	1	1	7
LPP	4026	NM_001167671	1	0	1	0	1	1	0	1	0	0	1	1	7
MDM4	4194	NM_002393	1	0	1	0	0	1	0	0	1	1	1	1	7
MEF2A	4205	NM_001130928	1	0	1	0	1	1	0	1	0	0	1	1	7
MEF2A	4205	NM_001130927	1	0	1	0	1	1	0	1	0	0	1	1	7
MEF2A	4205	NM_001130926	1	0	1	0	1	1	0	1	0	0	1	1	7
MEIS1	4211	NM_002398	1	0	1	0	0	1	0	1	1	0	1	1	7
MFAP4	4239	NM_002404	1	0	1	0	1	1	0	0	1	0	1	1	7
MIP	4284	NM_012064	1	0	1	0	0	1	0	0	1	1	1	1	7
MITF	4286	NM_001184968	1	0	1	0	1	1	0	1	0	0	1	1	7
KMT2A	4297	NM_005933	1	0	1	0	0	1	0	1	1	0	1	1	7
MLLT6	4302	XM_005257379	1	0	1	0	0	1	1	0	0	1	1	1	7
MLLT6	4302	NM_005937	1	0	1	0	0	1	1	0	1	0	1	1	7
FOXO4	4303	NM_005938	1	0	1	0	0	1	0	0	1	1	1	1	7
NR3C2	4306	NM_001166104	1	0	1	0	1	1	0	1	0	0	1	1	7
TRPM1	4308	NM_001252024	1	0	1	0	1	1	1	0	0	0	1	1	7
MTTP	4547	NM_000253	1	0	1	0	0	1	0	0	1	1	1	1	7
MYL3	4634	NM_000258	1	0	1	0	0	1	0	0	1	1	1	1	7
MYO1D	4642	NM_015194	1	0	1	0	0	1	0	0	1	1	1	1	7
PPP1R12A	4659	NM_002480	1	0	1	0	0	1	0	1	1	0	1	1	7
NCF4	4689	NM_013416	1	0	1	0	0	1	1	0	0	1	1	1	7
NEUROD2	4761	NM_006160	1	0	1	0	1	0	0	1	1	0	1	1	7
NFATC3	4775	NM_173165	1	0	1	0	1	1	1	0	0	0	1	1	7
NFATC3	4775	NM_173163	1	0	1	0	1	1	1	0	0	0	1	1	7
NFATC3	4775	NM_004555	1	0	1	0	1	1	1	0	0	0	1	1	7
NFIB	4781	NM_001190738	1	0	1	0	1	1	0	1	0	0	1	1	7
NFIB	4781	NM_001190737	1	0	1	0	1	1	0	1	0	0	1	1	7
NFIC	4782	NM_005597	1	0	1	0	1	1	0	1	0	0	1	1	7
NFIC	4782	NM_001245004	1	0	1	0	1	1	0	1	0	0	1	1	7
NFIC	4782	NM_001245005	1	0	1	0	1	1	0	1	0	0	1	1	7
NFIC	4782	NM_001245002	1	0	1	0	1	1	0	1	0	0	1	1	7
NFKB1	4790	NM_003998	1	0	1	0	1	1	0	0	1	0	1	1	7
NFX1	4799	NM_147134	1	0	1	0	0	1	1	0	1	0	1	1	7
NKX3-1	4824	NM_006167	1	0	1	0	0	1	0	0	1	1	1	1	7
NPHS1	4868	NM_004646	1	0	1	0	0	1	0	0	1	1	1	1	7
NT5E	4907	NM_002526	1	0	1	0	0	1	0	0	1	1	1	1	7
NUP98	4928	XM_005252950	1	0	1	0	0	1	1	0	0	1	1	1	7
OPHN1	4983	NM_002547	1	0	1	0	0	1	0	0	1	1	1	1	7
PARN	5073	NM_002582	1	0	1	0	0	1	0	0	1	1	1	1	7
PAX6	5080	NM_001127612	1	0	1	0	1	1	0	1	0	0	1	1	7
PAX6	5080	NM_001604	1	0	1	0	1	1	0	1	0	0	1	1	7
PCDH7	5099	NM_001173523	1	0	1	0	1	1	0	1	0	0	1	1	7
PFAS	5198	NM_012393	1	0	1	0	0	1	0	0	1	1	1	1	7
SERPINB13	5275	NM_012397	1	0	1	0	1	1	0	0	1	0	1	1	7
PIK3R1	5295	NM_001242466	1	0	1	0	1	1	0	1	0	0	1	1	7
PIK3R1	5295	NM_181504	1	0	1	0	1	1	0	1	0	0	1	1	7
PIK3R1	5295	NM_181524	1	0	1	0	1	1	0	1	0	0	1	1	7
PITX1	5307	NM_002653	1	0	1	0	1	1	0	0	1	0	1	1	7
PLCG1	5335	NM_182811	1	0	1	0	0	1	1	1	0	0	1	1	7
PLCG1	5335	NM_002660	1	0	1	0	0	1	1	1	0	0	1	1	7
PLD1	5337	NM_002662	1	0	1	0	0	1	0	0	1	1	1	1	7
PLEK	5341	NM_002664	1	0	1	0	0	1	0	0	1	1	1	1	7
PLXNA1	5361	NM_032242	1	0	1	0	0	1	0	0	1	1	1	1	7
PMP2	5375	NM_002677	1	0	1	0	0	1	0	0	1	1	1	1	7
POLA1	5422	XM_005274552	1	0	1	0	0	1	1	0	0	1	1	1	7
POLA1	5422	NM_016937	1	0	1	0	0	1	1	0	1	0	1	1	7
POLR2C	5432	NM_032940	1	0	1	0	0	1	0	0	1	1	1	1	7
POU2F2	5452	NM_001247994	1	0	1	0	1	1	0	1	0	0	1	1	7
POU2F2	5452	NM_001207025	1	0	1	0	1	1	0	1	0	0	1	1	7
PPP3CA	5530	NM_001130692	1	0	1	0	1	1	0	1	0	0	1	1	7
PPP3CA	5530	NM_001130691	1	0	1	0	1	1	0	1	0	0	1	1	7
PRKCE	5581	NM_005400	1	0	1	0	1	1	0	0	1	0	1	1	7
PRKX	5613	NM_005044	1	0	1	0	0	1	0	0	1	1	1	1	7
PTN	5764	NM_002825	1	0	1	0	1	1	0	0	1	0	1	1	7
PTPRJ	5795	NM_001098503	1	0	1	0	1	1	0	0	1	0	1	1	7
PTPRZ1	5803	NM_001206839	1	0	1	0	1	1	0	1	0	0	1	1	7
PTPRZ1	5803	NM_001206838	1	0	1	0	1	1	0	1	0	0	1	1	7
RAC2	5880	NM_002872	1	0	1	0	0	1	0	0	1	1	1	1	7
RALGDS	5900	NM_006266	1	0	1	0	1	1	0	0	0	1	1	1	7
RARRES1	5918	NM_206963	1	0	1	0	1	1	0	0	1	0	1	1	7
RBMS1	5937	NM_002897	1	0	1	0	1	1	0	1	0	0	1	1	7
RBMS1	5937	NM_016836	1	0	1	0	1	1	0	1	0	0	1	1	7
RFPL1	5988	NM_021026	1	0	1	0	0	1	0	0	1	1	1	1	7
RGS16	6004	NM_002928	1	0	1	0	0	1	0	0	1	1	1	1	7
RNASEL	6041	NM_021133	1	0	1	0	0	1	0	0	1	1	1	1	7
RNPEP	6051	NM_020216	1	0	1	0	0	1	0	0	1	1	1	1	7
RPL10	6134	NM_006013	1	0	1	0	0	1	0	0	1	1	1	1	7
SCD	6319	NM_005063	1	0	1	0	0	1	0	0	1	1	1	1	7
SCN8A	6334	NM_001177984	1	0	1	0	0	1	1	1	0	0	1	1	7
SCNN1G	6340	NM_001039	1	0	1	0	0	1	0	0	1	1	1	1	7
SEC14L1	6397	NM_001144001	1	0	1	0	1	1	0	1	0	0	1	1	7
SEC14L1	6397	NM_003003	1	0	1	0	1	1	0	1	0	0	1	1	7
SEC14L1	6397	NM_001143999	1	0	1	0	1	1	0	1	0	0	1	1	7
SEC14L1	6397	NM_001143998	1	0	1	0	1	1	0	1	0	0	1	1	7
SFRP1	6422	NM_003012	1	0	1	0	0	1	0	0	1	1	1	1	7
ITSN1	6453	NM_001001132	1	0	1	0	1	1	0	0	1	0	1	1	7
SIAH1	6477	NM_003031	1	0	1	0	1	1	0	1	0	0	1	1	7
ST8SIA1	6489	NM_003034	1	0	1	0	1	1	0	0	1	0	1	1	7
SIM1	6492	NM_005068	1	0	1	0	1	1	0	0	1	0	1	1	7
SLA	6503	NM_001045556	1	0	1	0	1	1	0	0	0	1	1	1	7
SLC1A4	6509	NM_003038	1	0	1	0	0	1	0	0	1	1	1	1	7
SLC2A3	6515	NM_006931	1	0	1	0	0	1	0	0	1	1	1	1	7
SLC6A2	6530	NM_001043	1	0	1	0	1	1	0	0	1	0	1	1	7
SLCO1A2	6579	NM_134431	1	0	1	0	0	1	0	0	1	1	1	1	7
SNCA	6622	NM_000345	1	0	1	0	1	1	0	0	0	1	1	1	7
SP3	6670	NM_001017371	1	0	1	0	1	1	0	1	0	0	1	1	7
SP3	6670	NM_001172712	1	0	1	0	1	1	0	1	0	0	1	1	7
SP4	6671	NM_003112	1	0	1	0	0	1	0	1	1	0	1	1	7
SP100	6672	NM_003113	1	0	1	0	1	1	0	0	1	0	1	1	7
SPN	6693	NM_001030288	1	0	1	1	0	1	0	0	0	1	1	1	7
TROVE2	6738	NM_004600	1	0	1	0	1	1	0	0	1	0	1	1	7
STK3	6788	NM_006281	1	0	1	0	1	1	0	0	1	0	1	1	7
VAMP1	6843	NM_199245	1	0	1	0	1	1	0	0	0	1	1	1	7
SYT1	6857	NM_005639	1	0	1	0	0	1	0	1	1	0	1	1	7
TACC1	6867	NM_006283	1	0	1	0	1	1	0	0	1	0	1	1	7
TAF4B	6875	NM_005640	1	0	1	0	0	1	0	0	1	1	1	1	7
TAF11	6882	NM_005643	1	0	1	0	1	1	0	0	0	1	1	1	7
TBL1X	6907	NM_005647	1	0	1	0	0	1	0	0	1	1	1	1	7
TCTA	6988	NM_022171	1	0	1	0	0	1	0	0	1	1	1	1	7
TFAP2C	7022	NM_003222	1	0	1	0	0	1	0	0	1	1	1	1	7
TPM3	7170	NM_152263	1	0	1	0	0	1	0	0	1	1	1	1	7
NR2C2	7182	NM_003298	1	0	1	0	1	0	0	1	1	0	1	1	7
TTF1	7270	NM_007344	1	0	1	0	0	1	0	0	1	1	1	1	7
TTK	7272	NM_003318	1	0	1	0	1	1	0	0	1	0	1	1	7
UBP1	7342	NM_014517	1	0	1	0	0	1	0	0	1	1	1	1	7
USH2A	7399	NM_007123	1	0	1	0	0	1	1	0	1	0	1	1	7
VIPR2	7434	NM_003382	1	0	1	0	0	1	0	0	1	1	1	1	7
ZFX	7543	NM_001178095	1	0	1	0	1	1	0	1	0	0	1	1	7
ZFX	7543	NM_003410	1	0	1	0	0	1	0	1	1	0	1	1	7
ZNF19	7567	NM_006961	1	0	1	0	0	1	0	0	1	1	1	1	7
ZNF229	7772	NM_014518	1	0	1	0	0	1	0	0	1	1	1	1	7
SLMAP	7871	NM_007159	1	0	1	0	0	1	0	1	1	0	1	1	7
KCNAB1	7881	NM_172159	1	0	1	0	1	1	0	0	0	1	1	1	7
SMC1A	8243	NM_006306	1	0	1	0	1	1	0	0	1	0	1	1	7
SPOP	8405	NM_001007228	1	0	1	0	1	1	1	0	0	0	1	1	7
SPOP	8405	NM_001007229	1	0	1	0	1	1	1	0	0	0	1	1	7
SPOP	8405	NM_001007227	1	0	1	0	1	1	1	0	0	0	1	1	7
SPOP	8405	NM_001007230	1	0	1	0	1	1	1	0	0	0	1	1	7
SPOP	8405	NM_003563	1	0	1	0	1	1	1	0	0	0	1	1	7
YBX3	8531	NM_001145426	1	0	1	0	1	1	1	0	0	0	1	1	7
AP3B1	8546	NM_003664	0	0	1	0	1	1	0	1	1	0	1	1	7
TNFSF11	8600	NM_003701	1	0	1	0	1	1	0	1	0	0	1	1	7
NOL4	8715	NM_001198549	1	0	1	0	1	1	0	1	0	0	1	1	7
NOL4	8715	NM_001198548	1	0	1	0	1	1	0	1	0	0	1	1	7
NOL4	8715	NM_001198546	1	0	1	0	1	1	0	1	0	0	1	1	7
NOL4	8715	NM_001198547	1	0	1	0	1	1	0	1	0	0	1	1	7
IL18R1	8809	NM_003855	1	0	1	0	0	1	0	0	1	1	1	1	7
CFLAR	8837	NM_001202519	1	0	1	0	1	1	0	0	0	1	1	1	7
CFLAR	8837	NM_003879	1	0	1	0	1	1	0	0	1	0	1	1	7
DDX21	9188	NM_004728	1	0	1	0	1	1	0	0	1	0	1	1	7
SLC16A7	9194	NM_004731	1	0	1	0	1	1	0	0	1	0	1	1	7
LRRFIP1	9208	NM_004735	1	0	1	0	1	1	0	0	1	0	1	1	7
XPR1	9213	NM_001135669	1	0	1	0	1	1	0	1	0	0	1	1	7
DLGAP2	9228	NM_004745	0	0	1	0	1	1	0	1	1	0	1	1	7
KIF3B	9371	NM_004798	1	0	1	0	0	1	0	0	1	1	1	1	7
NRXN1	9378	NM_138735	1	0	1	0	1	1	0	1	0	0	1	1	7
NRXN1	9378	NM_004801	1	0	1	0	1	1	0	1	0	0	1	1	7
QKI	9444	NM_006775	1	0	1	0	1	1	0	0	1	0	1	1	7
IL27RA	9466	NM_004843	0	0	1	0	1	1	0	0	1	1	1	1	7
ADAMTS3	9508	NM_014243	1	0	1	0	0	1	0	0	1	1	1	1	7
NRG2	9542	NM_001184935	1	0	1	0	1	1	0	1	0	0	1	1	7
NRG2	9542	NM_013981	1	0	1	0	1	1	0	1	0	0	1	1	7
NRG2	9542	NM_013983	1	0	1	0	1	1	0	1	0	0	1	1	7
CXCL14	9547	NM_004887	1	0	1	0	0	1	0	0	1	1	1	1	7
VPS26A	9559	NM_001035260	0	0	1	0	1	1	1	1	0	0	1	1	7
VPS26A	9559	NM_004896	0	0	1	0	1	1	1	1	0	0	1	1	7
CLOCK	9575	NM_004898	1	0	1	0	0	1	0	1	1	0	1	1	7
NFE2L3	9603	NM_004289	1	0	1	0	0	1	0	0	1	1	1	1	7
KIAA0408	9729	NM_014702	1	0	1	1	1	0	0	0	1	0	1	1	7
FAM115A	9747	NM_014719	1	0	1	0	1	1	0	0	1	0	1	1	7
PCDHA9	9752	NM_014005	0	0	1	0	1	1	0	0	1	1	1	1	7
LCMT2	9836	NM_014793	1	0	1	0	0	1	0	0	1	1	1	1	7
MFAP3L	9848	NM_001009554	1	0	1	0	1	1	0	1	0	0	1	1	7
MFAP3L	9848	NM_021647	1	0	1	0	1	1	0	1	0	0	1	1	7
AMMECR1	9949	NM_001025580	1	0	1	0	1	1	1	0	0	0	1	1	7
AMMECR1	9949	NM_015365	1	0	1	0	1	1	1	0	0	0	1	1	7
ABI1	10006	NM_001178125	1	0	1	0	1	1	1	0	0	0	1	1	7
ABI1	10006	NM_001178124	1	0	1	0	1	1	1	0	0	0	1	1	7
ABI1	10006	NM_001178123	1	0	1	0	1	1	1	0	0	0	1	1	7
ABI1	10006	NM_001178122	1	0	1	0	1	1	1	0	0	0	1	1	7
ABI1	10006	NM_001178121	1	0	1	0	1	1	1	0	0	0	1	1	7
ABI1	10006	NM_001178120	1	0	1	0	1	1	1	0	0	0	1	1	7
ABI1	10006	NM_001012751	1	0	1	0	1	1	1	0	0	0	1	1	7
ABI1	10006	NM_001012752	1	0	1	0	1	1	1	0	0	0	1	1	7
ABI1	10006	NM_001178119	1	0	1	0	1	1	1	0	0	0	1	1	7
ABI1	10006	NM_001012750	1	0	1	0	1	1	1	0	0	0	1	1	7
ABI1	10006	NM_001178116	1	0	1	0	1	1	1	0	0	0	1	1	7
ZBTB33	10009	NM_006777	1	0	1	0	1	1	0	0	1	0	1	1	7
PDCD6	10016	NM_013232	0	0	1	0	1	1	0	0	1	1	1	1	7
CNIH1	10175	NM_005776	1	0	1	0	0	1	1	0	1	0	1	1	7
SEC23A	10484	NM_006364	0	0	1	0	1	1	1	0	1	0	1	1	7
KAT5	10524	NM_182710	1	0	1	0	0	1	1	0	0	1	1	1	7
NEBL	10529	NM_001173484	1	0	1	0	1	1	0	1	0	0	1	1	7
NEBL	10529	NM_213569	1	0	1	0	1	1	0	1	0	0	1	1	7
IGF2BP3	10643	NM_006547	1	0	1	0	0	1	1	0	1	0	1	1	7
CELF1	10658	NM_001172639	1	0	1	0	1	1	0	1	0	0	1	1	7
CELF1	10658	NM_001172640	1	0	1	0	1	1	0	1	0	0	1	1	7
CELF2	10659	NM_006561	1	0	1	0	1	1	0	1	0	0	1	1	7
CELF2	10659	NM_001083591	1	0	1	0	1	1	0	1	0	0	1	1	7
CELF2	10659	NM_001025076	1	0	1	0	1	1	0	1	0	0	1	1	7
ZNF268	10795	NM_152943	1	0	1	0	1	1	0	0	0	1	1	1	7
CPLX2	10814	XM_005265800	1	0	1	1	0	1	0	0	0	1	1	1	7
CBX1	10951	NM_006807	0	0	1	0	1	1	0	0	1	1	1	1	7
CPSF6	11052	NM_007007	1	0	1	0	0	1	0	1	1	0	1	1	7
DUSP10	11221	NM_144729	0	0	1	0	1	1	1	1	0	0	1	1	7
DUSP10	11221	NM_144728	0	0	1	0	1	1	1	1	0	0	1	1	7
DUSP10	11221	NM_007207	0	0	1	0	1	1	1	1	0	0	1	1	7
KLF12	11278	NM_007249	1	0	1	0	1	1	0	0	1	0	1	1	7
TFEC	22797	XM_005250231	1	0	1	1	0	1	0	0	0	1	1	1	7
CPEB3	22849	NM_001178137	1	0	1	0	1	1	0	1	0	0	1	1	7
ENPP4	22875	NM_014936	0	0	1	0	1	1	0	0	1	1	1	1	7
UNC13A	23025	NM_001080421	0	0	1	0	1	1	0	1	1	0	1	1	7
MYCBP2	23077	NM_015057	0	0	1	0	1	1	0	1	1	0	1	1	7
SIPA1L3	23094	NM_015073	1	0	1	0	1	1	0	0	1	0	1	1	7
TNRC6B	23112	NM_001024843	1	0	1	0	1	1	0	1	0	0	1	1	7
TNRC6B	23112	NM_015088	1	0	1	0	1	1	0	1	0	0	1	1	7
TNRC6B	23112	NM_001162501	1	0	1	0	1	1	0	1	0	0	1	1	7
HIC2	23119	NM_015094	1	0	1	0	0	1	0	1	1	0	1	1	7
GPD1L	23171	NM_015141	1	0	1	0	0	1	0	0	1	1	1	1	7
FAM208A	23272	NM_015224	1	0	1	0	1	1	0	0	1	0	1	1	7
SMCHD1	23347	NM_015295	0	0	1	0	1	1	0	0	1	1	1	1	7
SPECC1L	23384	NM_015330	1	0	1	0	0	1	0	0	1	1	1	1	7
PLD3	23646	XM_005258705	1	0	1	0	0	1	1	0	0	1	1	1	7
CADM1	23705	NM_001098517	1	0	1	0	1	1	0	1	0	0	1	1	7
FLRT2	23768	NM_013231	1	0	1	0	1	1	0	0	1	0	1	1	7
SUN2	25777	NM_015374	0	0	1	0	1	1	0	1	1	0	1	1	7
NIPBL	25836	NM_133433	0	0	1	0	1	1	0	1	1	0	1	1	7
WWTR1	25937	NM_001168280	1	0	1	0	1	1	0	1	0	0	1	1	7
WWTR1	25937	NM_001168278	1	0	1	0	1	1	0	1	0	0	1	1	7
ZNF385A	25946	NM_001130968	1	0	1	0	1	1	0	1	0	0	1	1	7
ZNF385A	25946	NM_001130967	1	0	1	0	1	1	0	1	0	0	1	1	7
TIPARP	25976	NM_015508	0	0	1	0	1	1	0	1	1	0	1	1	7
FOXP1	27086	NM_032682	1	0	1	0	1	1	0	0	1	0	1	1	7
PCDH17	27253	NM_001040429	0	0	1	0	1	1	1	0	1	0	1	1	7
RBMS3	27303	NM_001003792	1	0	1	0	1	1	0	1	0	0	1	1	7
RBMS3	27303	NM_001177711	1	0	1	0	1	1	0	1	0	0	1	1	7
RBMS3	27303	NM_001003793	1	0	1	0	1	1	0	1	0	0	1	1	7
PCDH11X	27328	NM_032967	1	0	1	0	1	1	0	0	1	0	1	1	7
CDH19	28513	NM_021153	0	0	1	0	1	1	0	0	1	1	1	1	7
CCDC59	29080	NM_014167	1	0	1	0	0	1	0	0	1	1	1	1	7
MYLIP	29116	NM_013262	1	0	1	0	0	1	1	0	1	0	1	1	7
SEC61A1	29927	NM_013336	1	0	1	0	1	1	0	0	1	0	1	1	7
DSE	29940	NM_001080976	1	0	1	0	1	1	1	0	0	0	1	1	7
DSE	29940	NM_013352	1	0	1	0	1	1	1	0	0	0	1	1	7
PDZRN4	29951	NM_013377	0	0	1	0	1	1	0	1	1	0	1	1	7
SH3KBP1	30011	NM_001184960	1	0	1	0	1	1	0	1	0	0	1	1	7
SH3KBP1	30011	NM_001024666	1	0	1	0	1	1	0	1	0	0	1	1	7
ANO7	50636	NM_001001891	1	0	1	0	0	1	0	0	1	1	1	1	7
GOLT1B	51026	NM_016072	0	0	1	0	1	1	0	0	1	1	1	1	7
PIPOX	51268	NM_016518	1	0	1	0	0	1	0	0	1	1	1	1	7
KLF3	51274	NM_016531	1	0	1	0	0	1	0	0	1	1	1	1	7
C1RL	51279	NM_016546	0	0	1	0	1	1	0	0	1	1	1	1	7
HEMK1	51409	NM_016173	0	0	1	0	1	1	0	0	1	1	1	1	7
PPHLN1	51535	NM_016488	1	0	1	0	0	1	0	0	1	1	1	1	7
GDE1	51573	NM_016641	0	0	1	0	1	1	0	0	1	1	1	1	7
CAB39	51719	NM_016289	0	0	1	0	1	1	0	1	1	0	1	1	7
C9orf78	51759	NM_016520	0	0	1	0	1	1	0	0	1	1	1	1	7
CSNK1G1	53944	NM_022048	1	0	1	0	0	1	0	0	1	1	1	1	7
RBFOX1	54715	NM_001142334	0	0	1	0	1	1	1	1	0	0	1	1	7
RBFOX1	54715	NM_145892	0	0	1	0	1	1	1	1	0	0	1	1	7
RBFOX1	54715	NM_145891	0	0	1	0	1	1	1	1	0	0	1	1	7
RBFOX1	54715	NM_145893	0	0	1	0	1	1	1	1	0	0	1	1	7
RBFOX1	54715	NM_001142333	0	0	1	0	1	1	1	1	0	0	1	1	7
DYM	54808	XM_005258289	1	0	1	0	0	1	1	0	0	1	1	1	7
DYM	54808	NM_017653	1	0	1	0	0	1	1	0	1	0	1	1	7
SAMD9	54809	NM_017654	0	0	1	0	1	1	0	0	1	1	1	1	7
SSH3	54961	XM_005274072	1	0	1	1	0	1	0	0	0	1	1	1	7
PDPR	55066	XM_005256016	1	0	1	1	0	1	0	0	0	1	1	1	7
OXR1	55074	NM_181354	0	0	1	0	1	1	0	1	1	0	1	1	7
TMEM51	55092	NM_018022	1	0	1	0	1	1	0	0	1	0	1	1	7
FANCI	55215	NM_018193	1	0	1	0	0	1	1	0	1	0	1	1	7
RAVER2	55225	NM_018211	1	0	1	0	0	1	0	0	1	1	1	1	7
TYW1	55253	NM_018264	0	0	1	0	1	1	0	0	1	1	1	1	7
C19orf66	55337	NM_018381	0	0	1	0	1	1	0	0	1	1	1	1	7
YOD1	55432	NM_018566	1	0	1	0	1	1	0	0	1	0	1	1	7
CNOT11	55571	NM_017546	1	0	1	0	0	1	0	0	1	1	1	1	7
FAM46A	55603	NM_017633	1	0	1	0	1	1	0	0	1	0	1	1	7
SLC30A6	55676	NM_017964	1	0	1	0	1	1	0	0	1	0	1	1	7
CCDC88A	55704	NM_001254943	1	0	1	0	0	1	1	1	0	0	1	1	7
PCDHB3	56132	NM_018937	1	0	1	0	0	1	0	0	1	1	1	1	7
CRTAM	56253	NM_019604	0	0	1	0	1	1	0	0	1	1	1	1	7
KCNQ5	56479	NM_019842	1	0	1	0	0	1	1	0	1	0	1	1	7
CYP26B1	56603	NM_019885	1	0	1	0	0	1	0	0	1	1	1	1	7
RAD18	56852	NM_020165	1	0	1	0	0	1	0	0	1	1	1	1	7
ANKS1B	56899	NM_181670	0	0	1	0	1	1	0	1	1	0	1	1	7
SPIRE1	56907	NM_020148	0	0	1	0	1	1	0	1	1	0	1	1	7
BBX	56987	NM_020235	0	0	1	0	1	1	0	1	1	0	1	1	7
PAK7	57144	NM_177990	1	0	1	0	1	1	0	1	0	0	1	1	7
PAK7	57144	NM_020341	1	0	1	0	1	1	0	1	0	0	1	1	7
ARID1B	57492	XM_005267069	1	0	1	0	0	1	1	0	0	1	1	1	7
ARID1B	57492	NM_017519	1	0	1	0	0	1	1	1	0	0	1	1	7
ARID1B	57492	NM_020732	1	0	1	0	0	1	1	1	0	0	1	1	7
WDR35	57539	NM_001006657	1	0	1	0	1	1	0	0	0	1	1	1	7
SLAIN2	57606	NM_020846	1	0	1	0	1	1	0	0	1	0	1	1	7
EDA2R	60401	NM_021783	1	0	1	0	1	1	0	0	1	0	1	1	7
TGIF2	60436	NM_021809	0	0	1	0	1	1	0	1	1	0	1	1	7
SLC5A7	60482	NM_021815	1	0	1	0	1	1	0	0	1	0	1	1	7
LMBR1	64327	NM_022458	1	0	1	0	1	1	0	0	1	0	1	1	7
IPPK	64768	NM_022755	1	0	1	0	0	1	0	0	1	1	1	1	7
TBC1D15	64786	NM_022771	1	0	1	0	1	1	0	0	1	0	1	1	7
MRP63	78988	NM_024026	0	0	1	0	1	1	0	0	1	1	1	1	7
NAA16	79612	NM_018527	0	0	1	0	1	1	0	1	1	0	1	1	7
C6orf211	79624	NM_024573	0	0	1	0	1	1	0	0	1	1	1	1	7
PPP1R3B	79660	NM_024607	1	0	1	0	1	1	0	0	1	0	1	1	7
AAGAB	79719	NM_024666	1	0	1	0	1	1	0	0	1	0	1	1	7
VASH2	79805	NM_024749	1	0	1	0	1	1	0	0	1	0	1	1	7
ZDHHC11	79844	NM_024786	1	0	1	0	0	1	0	0	1	1	1	1	7
MAP6D1	79929	NM_024871	0	0	1	0	1	1	0	0	1	1	1	1	7
SLC35E1	79939	NM_024881	1	0	1	0	0	1	0	0	1	1	1	1	7
PGAP1	80055	NM_024989	1	0	1	0	1	1	0	0	1	0	1	1	7
CCDC15	80071	NM_025004	1	0	1	0	0	1	0	0	1	1	1	1	7
CMIP	80790	NM_030629	1	0	1	0	1	1	0	1	0	0	1	1	7
DDHD1	80821	NM_030637	1	0	1	0	1	1	0	0	1	0	1	1	7
YIPF5	81555	NM_030799	1	0	1	0	1	1	0	0	1	0	1	1	7
RASSF5	83593	NM_182664	1	0	1	0	1	1	0	0	1	0	1	1	7
TM2D2	83877	NM_031940	1	0	1	0	1	1	0	0	0	1	1	1	7
RAB6C	84084	NM_032144	1	0	1	0	0	1	0	0	1	1	1	1	7
TCHP	84260	NM_032300	1	0	1	0	0	1	0	0	1	1	1	1	7
WIBG	84305	NM_032345	0	0	1	0	1	1	0	0	1	1	1	1	7
PARD6G	84552	NM_032510	0	0	1	0	1	1	0	0	1	1	1	1	7
GLYR1	84656	NM_032569	0	0	1	0	1	1	1	0	1	0	1	1	7
PLEKHA8	84725	NM_001197026	1	0	1	0	1	1	0	0	0	1	1	1	7
ZNF514	84874	NM_032788	1	0	1	0	1	1	0	0	1	0	1	1	7
SPPL2A	84888	NM_032802	0	0	1	0	1	1	1	0	1	0	1	1	7
SSH2	85464	NM_033389	1	0	1	0	0	1	0	1	1	0	1	1	7
TRIM4	89122	NM_033091	1	0	1	0	1	1	0	1	0	0	1	1	7
BTBD6	90135	NM_033271	1	0	1	0	1	1	0	0	1	0	1	1	7
DAPL1	92196	NM_001017920	1	0	1	0	0	1	1	0	1	0	1	1	7
B3GNT7	93010	NM_145236	1	0	1	0	1	1	0	0	0	1	1	1	7
CACNA2D4	93589	NM_172364	1	0	1	0	0	1	0	0	1	1	1	1	7
FOXP2	93986	NM_001172766	1	0	1	0	1	1	0	1	0	0	1	1	7
FOXP2	93986	NM_014491	1	0	1	0	1	1	0	1	0	0	1	1	7
FOXP2	93986	NM_148900	1	0	1	0	1	1	0	1	0	0	1	1	7
TP53INP1	94241	NM_033285	0	0	1	0	1	1	0	1	1	0	1	1	7
SLC25A25	114789	NM_052901	1	0	1	0	1	1	0	1	0	0	1	1	7
SLC25A25	114789	NM_001006641	1	0	1	0	1	1	0	1	0	0	1	1	7
SLC25A25	114789	NM_001006642	1	0	1	0	1	1	0	1	0	0	1	1	7
ELFN2	114794	NM_052906	0	0	1	1	0	1	0	0	1	1	1	1	7
ARL11	115761	NM_138450	1	0	1	0	0	1	0	0	1	1	1	1	7
KLF17	128209	NM_173484	0	0	1	0	1	1	0	0	1	1	1	1	7
C17orf77	146723	NM_152460	1	0	1	0	1	1	0	0	1	0	1	1	7
WIPF2	147179	NM_133264	1	0	1	0	1	1	0	0	1	0	1	1	7
C4orf26	152816	NM_178497	1	0	1	0	1	1	0	0	1	0	1	1	7
SLC36A2	153201	NM_181776	1	0	1	0	0	1	0	0	1	1	1	1	7
ZMAT2	153527	NM_144723	0	0	1	0	1	1	0	1	1	0	1	1	7
C7orf60	154743	NM_152556	1	0	1	0	0	1	0	0	1	1	1	1	7
MMAA	166785	NM_172250	1	0	1	0	1	1	0	0	0	1	1	1	7
COMMD6	170622	NM_203497	1	0	1	0	1	1	0	0	0	1	1	1	7
ADAMTS18	170692	NM_199355	0	0	1	0	1	1	0	0	1	1	1	1	7
ABHD3	171586	NM_138340	0	0	1	0	1	1	1	0	1	0	1	1	7
GRAMD2	196996	NM_001012642	1	0	1	0	0	1	0	0	1	1	1	1	7
ZBTB7C	201501	NM_001039360	1	0	1	0	1	1	0	0	1	0	1	1	7
TWISTNB	221830	NM_001002926	1	0	1	0	0	1	0	0	1	1	1	1	7
CDHR3	222256	NM_152750	1	0	1	0	0	1	0	0	1	1	1	1	7
CNOT6L	246175	NM_144571	1	0	1	0	0	1	0	0	1	1	1	1	7
GAS2L2	246176	NM_139285	1	0	1	0	0	1	0	0	1	1	1	1	7
CADM2	253559	NM_001167675	1	0	1	0	1	1	0	1	0	0	1	1	7
REXO1L1	254958	NM_172239	1	0	1	0	1	0	0	1	1	0	1	1	7
CALHM1	255022	NM_001001412	0	0	1	0	1	1	0	0	1	1	1	1	7
MCOLN2	255231	NM_153259	1	0	1	0	0	1	0	0	1	1	1	1	7
C3orf43	255798	NM_001077657	1	0	1	0	1	1	0	0	1	0	1	1	7
KCTD1	284252	NM_001136205	1	0	1	0	1	1	0	1	0	0	1	1	7
ZNF547	284306	NM_173631	1	0	1	0	0	1	0	0	1	1	1	1	7
NBPF15	284565	NM_001170755	1	0	1	0	1	1	0	0	0	1	1	1	7
[truncated: 14,545 more rows]
