# Supplementary material for: Experimental capture of miRNA targetomes: disease-specific 3′UTR library-based miRNA targetomics for Parkinson’s disease
Source: Exp Mol Med. 2024 Apr 1;56(4):935–45. doi: 10.1038/s12276-024-01202-5 (PMC11059366; doi:10.1038/s12276-024-01202-5)
Supplement: Supplementary file 4 — Supplementary Table 3 [file 12276_2024_1202_MOESM4_ESM.xlsx]

## Sheet: hsa-miR-129-1-3p
Supplementary Table 3: In silico target Prediction for miR-129-1-3p.
Gene	EntrezID	RefseqID	miRWalk	Microt4	miRanda	mirbridge	miRDB	miRMap	miRNAMap	Pictar2	PITA	RNA22	RNAhybrid	Targetscan	SUM
PTPN3	5774	NM_001145369	1	1	1	0	1	1	0	1	0	1	1	1	9
STX6	10228	NM_005819	1	1	1	0	1	1	0	1	0	1	1	1	9
RAB31	11031	NM_006868	1	1	1	0	1	1	0	1	0	1	1	1	9
NUCKS1	64710	NM_022731	1	1	1	0	1	1	0	1	0	1	1	1	9
AIF1L	83543	NM_001185095	1	1	1	0	1	1	0	1	0	1	1	1	9
UNK	85451	NM_001080419	1	1	1	0	1	1	0	1	0	1	1	1	9
TMEM136	219902	NM_001198670	1	1	1	0	1	1	0	1	0	1	1	1	9
BCL2L2	599	NM_004050	1	1	1	0	0	1	0	1	0	1	1	1	8
EFNA5	1946	NM_001962	1	1	1	0	0	1	0	1	0	1	1	1	8
GABRA1	2554	NM_001127644	1	1	1	0	1	1	0	1	0	0	1	1	8
GPC1	2817	NM_002081	1	1	1	0	0	1	0	1	0	1	1	1	8
IL17A	3605	NM_002190	1	1	1	0	1	1	0	0	0	1	1	1	8
KPNA4	3840	NM_002268	1	1	1	0	1	1	0	1	0	0	1	1	8
MEF2A	4205	NM_001171894	1	1	1	0	1	1	0	1	0	0	1	1	8
MEF2D	4209	NM_005920	1	1	1	0	0	1	0	1	0	1	1	1	8
MAP3K1	4214	NM_005921	1	1	1	0	1	1	0	1	0	0	1	1	8
MYO1B	4430	NM_001130158	1	1	1	0	1	1	0	0	0	1	1	1	8
NFIA	4774	NM_001134673	1	1	1	0	0	1	0	1	0	1	1	1	8
PFKFB2	5208	NM_006212	1	1	1	0	1	1	0	0	0	1	1	1	8
PPP6C	5537	NM_001123355	1	1	1	0	1	1	0	1	0	0	1	1	8
PKIA	5569	NM_006823	1	1	1	0	1	1	0	1	0	0	1	1	8
PTGER4	5734	NM_000958	1	1	1	0	1	1	0	1	0	0	1	1	8
RB1	5925	NM_000321	1	1	1	0	0	1	0	1	0	1	1	1	8
TCF7	6932	NM_001134851	1	1	1	0	1	1	0	0	0	1	1	1	8
TMF1	7110	NM_007114	1	1	1	0	1	1	0	1	0	0	1	1	8
AGPS	8540	NM_003659	1	1	1	0	0	1	0	1	0	1	1	1	8
MPZL1	9019	NM_003953	1	1	1	0	0	1	0	1	0	1	1	1	8
GABBR2	9568	NM_005458	1	1	1	0	0	1	0	1	0	1	1	1	8
TRAF4	9618	NM_004295	1	1	1	0	0	1	0	1	0	1	1	1	8
N4BP1	9683	NM_153029	1	1	1	0	0	1	0	1	0	1	1	1	8
KIAA0247	9766	NM_014734	1	1	1	0	0	1	0	1	0	1	1	1	8
TOMM20	9804	NM_014765	1	1	1	0	1	1	0	1	0	0	1	1	8
SYNCRIP	10492	NM_001159677	1	1	1	0	0	1	0	1	0	1	1	1	8
SEMA6B	10501	NM_032108	1	1	1	0	0	1	0	1	0	1	1	1	8
PAIP1	10605	NM_006451	1	1	1	0	1	1	0	1	0	0	1	1	8
CAMKK2	10645	NM_006549	1	1	1	0	1	1	0	1	0	0	1	1	8
ABLIM3	22885	NM_014945	1	1	1	0	0	1	0	1	0	1	1	1	8
GPD1L	23171	NM_015141	1	1	1	0	1	1	0	1	0	0	1	1	8
NPTXR	23467	NM_014293	1	1	1	0	1	1	0	0	0	1	1	1	8
RAB8B	51762	NM_016530	1	1	1	0	1	1	0	1	0	0	1	1	8
FNBP1L	54874	NM_001024948	1	1	1	0	0	1	0	1	0	1	1	1	8
UBR7	55148	NM_175748	1	1	1	0	0	1	0	1	0	1	1	1	8
TMEM33	55161	NM_018126	1	1	1	0	0	1	0	1	0	1	1	1	8
TBC1D22B	55633	NM_017772	1	1	1	0	0	1	0	1	0	1	1	1	8
DOK4	55715	NM_018110	0	1	1	0	1	1	0	1	0	1	1	1	8
SCN3B	55800	NM_018400	1	1	1	0	1	1	0	1	0	0	1	1	8
CACNG8	59283	NM_031895	1	1	1	0	0	1	0	1	0	1	1	1	8
FBRS	64319	NM_001105079	1	1	1	0	0	1	0	1	0	1	1	1	8
BAALC	79870	NM_024812	1	1	1	0	1	1	0	1	0	0	1	1	8
ZNF436	80818	NM_001077195	1	1	1	0	1	1	0	0	0	1	1	1	8
CALN1	83698	NM_001017440	0	1	1	0	1	1	0	1	0	1	1	1	8
JPH4	84502	NM_032452	1	1	1	0	1	1	0	1	0	0	1	1	8
MCU	90550	NM_001270680	1	1	1	0	0	1	0	1	0	1	1	1	8
PLXNA4	91584	NM_020911	1	1	1	0	0	1	0	1	0	1	1	1	8
FAM210B	116151	NM_080821	1	1	1	0	1	1	0	0	0	1	1	1	8
C14orf28	122525	NM_001017923	1	1	1	0	1	1	0	1	0	0	1	1	8
DEDD2	162989	NM_133328	1	1	1	0	0	1	0	1	0	1	1	1	8
FAM124A	220108	NM_145019	1	1	1	0	0	1	0	1	0	1	1	1	8
FRYL	285527	NM_015030	0	1	1	0	1	1	0	1	0	1	1	1	8
ACADM	34	NM_001127328	1	1	1	0	1	1	0	0	0	0	1	1	7
ADCY7	113	XM_005255783	1	1	1	0	0	1	0	0	0	1	1	1	7
ADRA2C	152	NM_000683	0	1	1	0	0	1	0	1	0	1	1	1	7
AK4	205	NM_001005353	1	1	1	0	1	1	0	0	0	0	1	1	7
BMPR2	659	NM_001204	1	1	1	0	0	1	0	1	0	0	1	1	7
CA7	766	NM_001014435	1	1	1	0	0	1	0	1	0	0	1	1	7
RUNX2	860	NM_001024630	1	1	1	0	0	1	0	1	0	0	1	1	7
CCNT1	904	NM_001240	1	1	1	0	0	1	0	1	0	0	1	1	7
CDK6	1021	NM_001145306	1	1	1	0	0	1	0	0	0	1	1	1	7
FOXN3	1112	XM_005267289	1	1	1	0	0	1	0	0	0	1	1	1	7
CCR1	1230	NM_001295	1	1	1	0	0	1	0	0	0	1	1	1	7
CRKL	1399	NM_005207	1	1	1	0	0	1	0	0	0	1	1	1	7
CSRP1	1465	NM_001193571	0	1	1	0	1	1	0	1	0	0	1	1	7
DCX	1641	NM_000555	1	1	1	0	0	1	0	0	0	1	1	1	7
DOCK3	1795	XM_005264914	1	1	1	0	0	1	0	0	0	1	1	1	7
DVL3	1857	NM_004423	1	1	1	0	0	1	0	1	0	0	1	1	7
E2F5	1875	NM_001951	0	1	1	0	1	1	0	1	0	0	1	1	7
EGR2	1959	NM_000399	1	1	1	0	0	1	0	0	0	1	1	1	7
EIF4EBP2	1979	NM_004096	1	1	1	0	0	1	0	0	0	1	1	1	7
ELAVL3	1995	NM_001420	1	1	1	0	0	1	0	1	0	0	1	1	7
MARK2	2011	NM_001039469	0	1	1	0	0	1	0	1	0	1	1	1	7
FKBP5	2289	NM_001145777	1	1	1	0	0	1	0	0	0	1	1	1	7
GFRA1	2674	NM_005264	1	1	1	0	1	1	0	0	0	0	1	1	7
GPM6B	2824	NM_001001995	1	1	1	0	0	1	0	1	0	0	1	1	7
GRIK3	2899	NM_000831	1	1	1	0	0	1	0	0	0	1	1	1	7
GRIN2D	2906	NM_000836	1	1	1	0	1	1	0	0	0	0	1	1	7
H3F3B	3021	NM_005324	1	1	1	0	0	1	0	1	0	0	1	1	7
HNRNPU	3192	NM_031844	0	1	1	0	1	1	0	1	0	0	1	1	7
LRP6	4040	NM_002336	1	1	1	0	0	1	0	0	0	1	1	1	7
MXD1	4084	NM_002357	0	1	1	0	0	1	0	1	0	1	1	1	7
MAFG	4097	NM_032711	1	1	1	0	0	1	0	0	0	1	1	1	7
MECP2	4204	XM_005274683	1	1	1	0	0	1	0	0	0	1	1	1	7
MECP2	4204	XM_005277853	1	1	1	0	0	1	0	0	0	1	1	1	7
MGAT5	4249	XM_005263666	1	1	1	0	0	1	0	0	0	1	1	1	7
KMT2A	4297	NM_001197104	1	1	1	0	0	1	0	1	0	0	1	1	7
MLLT6	4302	XM_005257379	1	1	1	0	0	1	0	0	0	1	1	1	7
MTHFR	4524	XM_005263459	1	1	1	0	0	1	0	0	0	1	1	1	7
NEK1	4750	NM_001199397	1	1	1	0	0	1	0	1	0	0	1	1	7
NFATC2	4773	NM_012340	1	1	1	0	0	1	0	0	0	1	1	1	7
NFE2L1	4779	NM_003204	1	1	1	0	0	1	0	1	0	0	1	1	7
NMT1	4836	XM_005257422	1	1	1	0	0	1	0	0	0	1	1	1	7
NUP98	4928	XM_005252950	1	1	1	0	0	1	0	0	0	1	1	1	7
OXCT1	5019	NM_000436	1	1	1	0	0	1	0	0	0	1	1	1	7
FURIN	5045	XM_005254932	1	1	1	0	0	1	0	0	0	1	1	1	7
PAK2	5062	NM_002577	1	1	1	0	0	1	0	1	0	0	1	1	7
PEX6	5190	NM_000287	1	1	1	0	0	1	0	0	0	1	1	1	7
PLN	5350	NM_002667	1	1	1	0	1	1	0	0	0	0	1	1	7
POLG	5428	NM_002693	1	1	1	0	0	1	0	0	0	1	1	1	7
POU2F1	5451	NM_001198783	1	1	1	0	0	1	0	0	0	1	1	1	7
POU2F2	5452	XM_005259009	1	1	1	0	0	1	0	0	0	1	1	1	7
MED1	5469	NM_004774	1	1	1	0	1	0	0	1	0	0	1	1	7
PREP	5550	NM_002726	1	1	1	0	0	1	0	1	0	0	1	1	7
PRKAA2	5563	NM_006252	1	1	1	0	0	1	0	0	0	1	1	1	7
PKN2	5586	NM_006256	1	1	1	0	1	1	0	0	0	0	1	1	7
PRKG1	5592	NM_001098512	1	1	1	0	0	1	0	1	0	0	1	1	7
MAPK3	5595	NM_002746	1	1	1	0	0	1	0	1	0	0	1	1	7
QSOX1	5768	XM_005245375	1	1	1	0	0	1	0	0	0	1	1	1	7
PYCR1	5831	NM_006907	1	1	1	0	0	1	0	0	0	1	1	1	7
RAB5B	5869	NM_002868	1	1	1	0	0	1	0	1	0	0	1	1	7
TRIM27	5987	NM_006510	1	1	1	0	0	1	0	0	0	1	1	1	7
ROBO1	6091	NM_133631	1	1	1	0	0	1	0	1	0	0	1	1	7
SCN2B	6327	NM_004588	1	1	1	0	0	1	0	0	0	1	1	1	7
SRL	6345	NM_001098814	1	1	1	0	0	1	0	0	0	1	1	1	7
CXCL12	6387	NM_000609	1	1	1	0	0	1	0	0	0	1	1	1	7
ST3GAL1	6482	XM_005251023	1	1	1	0	0	1	0	0	0	1	1	1	7
ST3GAL2	6483	NM_006927	1	1	1	0	0	1	0	0	0	1	1	1	7
SLC7A2	6542	NM_001008539	1	1	1	0	0	1	0	0	0	1	1	1	7
SLC8A1	6546	XM_005264512	1	1	1	0	0	1	0	0	0	1	1	1	7
SLC10A2	6555	NM_000452	1	1	1	0	0	1	0	0	0	1	1	1	7
SLC18A1	6570	NM_001135691	1	1	1	0	0	1	0	0	0	1	1	1	7
SON	6651	NM_138927	1	1	1	0	0	1	0	1	0	0	1	1	7
SOX4	6659	NM_003107	1	1	1	0	0	1	0	1	0	0	1	1	7
SOX10	6663	NM_006941	1	1	1	0	0	1	0	0	0	1	1	1	7
SPOCK1	6695	NM_004598	1	1	1	0	0	1	0	1	0	0	1	1	7
SRPK1	6732	NM_003137	1	1	1	0	0	1	0	1	0	0	1	1	7
STAU1	6780	XM_005260524	1	1	1	0	0	1	0	0	0	1	1	1	7
STK4	6789	XM_005260533	1	1	1	0	0	1	0	0	0	1	1	1	7
SYT1	6857	NM_001135805	1	1	1	0	0	1	0	1	0	0	1	1	7
SYT4	6860	NM_020783	1	1	1	0	0	1	0	1	0	0	1	1	7
CNTN2	6900	NM_005076	1	1	1	0	0	1	0	1	0	0	1	1	7
TFAP2B	7021	NM_003221	1	1	1	0	0	1	0	1	0	0	1	1	7
LEFTY2	7044	NM_003240	1	1	1	0	0	1	0	0	0	1	1	1	7
PPFIA4	8497	XM_005245553	1	1	1	0	0	1	0	0	0	1	1	1	7
CGGBP1	8545	NM_001008390	1	1	1	0	0	1	0	0	0	1	1	1	7
TP63	8626	XM_005247843	1	1	1	0	0	1	0	0	0	1	1	1	7
EIF3J	8669	NM_003758	0	1	1	0	1	1	0	1	0	0	1	1	7
CDS2	8760	NM_003818	1	1	1	0	0	1	0	0	0	1	1	1	7
NRP1	8829	NM_003873	0	1	1	0	0	1	0	1	0	1	1	1	7
CDK5R1	8851	NM_003885	1	1	1	0	0	1	0	0	0	1	1	1	7
CACNA1I	8911	NM_021096	1	1	1	0	0	1	0	1	0	0	1	1	7
BSN	8927	NM_003458	0	1	1	0	0	1	0	1	0	1	1	1	7
USP13	8975	NM_003940	0	1	1	0	1	1	0	1	0	0	1	1	7
RNF8	9025	NM_003958	1	1	1	0	1	1	0	0	0	0	1	1	7
USP6	9098	NM_004505	0	1	1	0	0	1	0	1	0	1	1	1	7
TMEM257	9142	NM_004709	1	1	1	0	0	1	0	1	0	0	1	1	7
SYNGR2	9144	NM_004710	1	1	1	0	0	1	0	0	0	1	1	1	7
DGKI	9162	NM_004717	0	1	1	0	1	1	0	1	0	0	1	1	7
LARGE	9215	XM_005261831	1	1	1	0	0	1	0	0	0	1	1	1	7
BCL7B	9275	NM_001707	1	1	1	0	0	1	0	0	0	1	1	1	7
ARHGEF6	9459	XM_005262500	1	1	1	0	0	1	0	0	0	1	1	1	7
CHST3	9469	NM_004273	1	1	1	0	0	1	0	0	0	1	1	1	7
STXBP5L	9515	NM_014980	1	1	1	0	0	1	0	1	0	0	1	1	7
LITAF	9516	NM_004862	0	1	1	0	1	1	0	0	0	1	1	1	7
H6PD	9563	XM_005263539	1	1	1	0	0	1	0	0	0	1	1	1	7
ZNF516	9658	NM_014643	0	1	1	0	0	1	0	1	0	1	1	1	7
BZW1	9689	NM_001207067	1	1	1	0	0	1	0	1	0	0	1	1	7
KIAA0232	9778	NM_014743	1	1	1	0	0	1	0	0	0	1	1	1	7
RIMS3	9783	NM_014747	1	1	1	0	0	1	0	1	0	0	1	1	7
SPATA2	9825	NM_001135773	0	1	1	0	0	1	0	1	0	1	1	1	7
RHOBTB1	9886	NM_001242359	1	1	1	0	0	1	0	1	0	0	1	1	7
LPGAT1	9926	XM_005273364	1	1	1	0	0	1	0	0	0	1	1	1	7
MED13	9969	NM_005121	1	1	0	0	0	1	0	1	0	1	1	1	7
LHFP	10186	NM_005780	0	1	1	0	1	1	0	1	0	0	1	1	7
TRIB1	10221	NM_025195	0	1	1	0	1	1	0	1	0	0	1	1	7
RCAN2	10231	NM_005822	0	1	1	0	1	1	0	1	0	0	1	1	7
SPRY3	10251	NM_005840	1	1	1	0	0	1	0	0	0	1	1	1	7
CDC42EP3	10602	NM_006449	1	1	1	0	0	1	0	0	0	1	1	1	7
MXD4	10608	NM_006454	1	1	1	0	0	1	0	0	0	1	1	1	7
IGF2BP1	10642	NM_006546	0	1	1	0	0	1	0	1	0	1	1	1	7
HSPH1	10808	XM_005266235	1	1	1	0	0	1	0	0	0	1	1	1	7
PDE10A	10846	NM_001130690	1	1	1	0	1	1	0	0	0	0	1	1	7
AKAP11	11215	NM_016248	1	1	1	0	0	1	0	0	0	1	1	1	7
KLF12	11278	XM_005266251	1	1	1	0	0	1	0	0	0	1	1	1	7
CASC3	22794	NM_007359	1	1	1	0	0	1	0	0	0	1	1	1	7
ZNF507	22847	NM_001136156	1	1	1	0	1	1	0	0	0	0	1	1	7
CD93	22918	NM_012072	1	1	1	0	0	1	0	0	0	1	1	1	7
RIMS1	22999	NM_014989	0	1	1	0	1	1	0	1	0	0	1	1	7
WDTC1	23038	NM_001276252	1	1	1	0	0	1	0	0	0	1	1	1	7
ZHX3	23051	XM_005260343	1	1	1	0	0	1	0	0	0	1	1	1	7
NMNAT2	23057	NM_015039	0	1	1	0	1	1	0	1	0	0	1	1	7
EXPH5	23086	NM_015065	1	1	1	0	0	1	0	0	0	1	1	1	7
TNRC6B	23112	XM_005261393	1	1	1	0	0	1	0	0	0	1	1	1	7
NFASC	23114	XM_005244973	1	1	1	0	0	1	0	0	0	1	1	1	7
TTLL12	23170	NM_015140	1	1	1	0	0	1	0	0	0	1	1	1	7
HEY1	23462	NM_001040708	1	1	1	0	0	1	0	1	0	0	1	1	7
POFUT1	23509	NM_015352	1	1	1	0	0	1	0	0	0	1	1	1	7
PPIL2	23759	XM_005261450	1	1	1	0	0	1	0	0	0	1	1	1	7
C22orf24	25775	NM_015372	1	1	1	0	0	1	0	1	0	0	1	1	7
SUN2	25777	NM_001199579	1	1	1	0	0	1	0	0	0	1	1	1	7
DNAJB5	25822	NM_001135005	1	1	1	0	0	1	0	1	0	0	1	1	7
ZNF451	26036	NM_001257273	1	1	1	0	0	1	0	1	0	0	1	1	7
CHD5	26038	NM_015557	1	1	1	0	0	1	0	0	0	1	1	1	7
FAM169A	26049	XM_005248479	1	1	1	0	0	1	0	0	0	1	1	1	7
SLITRK5	26050	XM_005254039	1	1	1	0	0	1	0	0	0	1	1	1	7
SZRD1	26099	NM_001114600	0	1	1	0	0	1	0	1	0	1	1	1	7
SERBP1	26135	NM_001018067	1	1	1	0	0	1	0	0	0	1	1	1	7
USP25	29761	NM_013396	0	1	1	0	1	1	0	1	0	0	1	1	7
SENP1	29843	NM_001267595	0	1	1	0	0	1	0	1	0	1	1	1	7
SNX11	29916	NM_152244	1	1	1	0	0	1	0	0	0	1	1	1	7
TRHDE	29953	NM_013381	1	1	1	0	0	1	0	0	0	1	1	1	7
RRM2B	50484	NM_015713	1	1	1	0	1	1	0	0	0	0	1	1	7
PHF21A	51317	NM_001101802	1	1	1	0	0	1	0	1	0	0	1	1	7
MRPL35	51318	NM_016622	1	1	1	0	0	1	0	0	0	1	1	1	7
SUFU	51684	NM_016169	1	1	1	0	0	1	0	1	0	0	1	1	7
RSF1	51773	XM_005274051	1	1	1	0	0	1	0	0	0	1	1	1	7
KDM3B	51780	NM_016604	0	1	1	0	1	1	0	1	0	0	1	1	7
IL17D	53342	XM_005266421	1	1	1	0	0	1	0	0	0	1	1	1	7
CPSF2	53981	NM_017437	1	1	1	0	1	1	0	0	0	0	1	1	7
BRWD1	54014	NM_033656	1	1	1	0	0	1	0	0	0	1	1	1	7
CCDC93	54520	NM_019044	1	1	1	0	0	1	0	0	0	1	1	1	7
RC3H2	54542	XM_005252056	1	1	1	0	0	1	0	0	0	1	1	1	7
EGLN1	54583	NM_022051	1	1	1	0	0	1	0	1	0	0	1	1	7
FAM206A	54942	NM_017832	1	1	1	0	1	1	0	0	0	0	1	1	7
FAM120C	54954	NM_017848	1	1	1	0	0	1	0	0	0	1	1	1	7
TMEM248	55069	XM_005250482	1	1	1	0	0	1	0	0	0	1	1	1	7
GOLPH3L	55204	NM_018178	1	1	1	0	1	1	0	0	0	0	1	1	7
VPS53	55275	NM_001128159	1	1	1	0	1	1	0	0	0	0	1	1	7
CDCA7L	55536	NM_001127370	0	1	1	0	1	1	0	0	0	1	1	1	7
VEZT	55591	NM_017599	1	1	1	0	1	1	0	0	0	0	1	1	7
FLVCR2	55640	NM_017791	1	1	1	0	0	1	0	0	0	1	1	1	7
SLC48A1	55652	NM_017842	1	1	1	0	0	1	0	0	0	1	1	1	7
IPO9	55705	NM_018085	1	1	1	0	0	1	0	0	0	1	1	1	7
BTBD7	55727	NM_001002860	1	1	1	0	0	1	0	1	0	0	1	1	7
SAYSD1	55776	XM_005249222	1	1	1	0	0	1	0	0	0	1	1	1	7
TXLNG	55787	NM_018360	1	1	1	0	0	1	0	1	0	0	1	1	7
GNG12	55970	NM_018841	1	1	1	0	0	1	0	0	0	1	1	1	7
ERO1LB	56605	NM_019891	1	1	1	0	0	1	0	0	0	1	1	1	7
TM9SF3	56889	NM_020123	1	1	1	0	0	1	0	1	0	0	1	1	7
CCDC47	57003	NM_020198	1	1	1	0	0	1	0	0	0	1	1	1	7
RALGAPB	57148	NM_020336	1	1	1	0	0	1	0	1	0	0	1	1	7
PELI2	57161	NM_021255	0	1	1	0	0	1	0	1	0	1	1	1	7
DOLPP1	57171	NM_020438	1	1	1	0	0	1	0	1	0	0	1	1	7
VANGL2	57216	NM_020335	1	1	1	0	0	1	0	1	0	0	1	1	7
KIDINS220	57498	NM_020738	1	1	1	0	1	1	0	0	0	0	1	1	7
ARHGAP31	57514	NM_020754	1	1	1	0	1	1	0	0	0	0	1	1	7
KIAA1462	57608	NM_020848	1	1	1	0	0	1	0	0	0	1	1	1	7
TP53INP2	58476	NM_021202	1	1	1	0	0	1	0	1	0	0	1	1	7
RHOU	58480	NM_021205	0	1	1	0	1	1	0	1	0	0	1	1	7
SPCS3	60559	NM_021928	0	1	1	0	1	1	0	1	0	0	1	1	7
CELF6	60677	NM_052840	1	1	1	0	0	1	0	1	0	0	1	1	7
NECAB3	63941	NM_031232	1	1	1	0	0	1	0	0	0	1	1	1	7
XYLT1	64131	NM_022166	1	1	1	0	0	1	0	1	0	0	1	1	7
ZMAT3	64393	NM_152240	1	1	1	0	0	1	0	0	0	1	1	1	7
WBSCR17	64409	NM_022479	1	1	1	0	0	1	0	0	0	1	1	1	7
VWA1	64856	NM_022834	1	1	1	0	0	1	0	0	0	1	1	1	7
FAM65A	79567	XM_005256140	1	1	1	0	0	1	0	0	0	1	1	1	7
RNF34	80196	NM_194271	0	1	1	0	0	1	0	1	0	1	1	1	7
WDR26	80232	NM_025160	1	1	1	0	0	1	0	1	0	0	1	1	7
CEP63	80254	NM_025180	1	1	1	0	1	1	0	0	0	0	1	1	7
PPP1R14C	81706	NM_030949	1	1	1	0	0	1	0	1	0	0	1	1	7
RASSF4	83937	XM_005271834	1	1	1	0	0	1	0	0	0	1	1	1	7
ZNRF3	84133	NM_001206998	1	1	1	0	0	1	0	1	0	0	1	1	7
LCOR	84458	NM_032440	1	1	1	0	0	1	0	0	0	1	1	1	7
NFATC2IP	84901	NM_032815	0	1	1	0	1	1	0	0	0	1	1	1	7
C9orf69	90120	NM_152833	1	1	1	0	1	1	0	0	0	0	1	1	7
KLHL13	90293	NM_033495	0	1	1	0	1	1	0	1	0	0	1	1	7
MCFD2	90411	NM_001171508	1	1	1	0	0	1	0	0	0	1	1	1	7
BMF	90427	XM_005254758	1	1	1	0	0	1	0	0	0	1	1	1	7
FMNL3	91010	NM_175736	1	1	1	0	0	1	0	1	0	0	1	1	7
SESTD1	91404	NM_178123	0	1	1	0	0	1	0	1	0	1	1	1	7
CABLES1	91768	NM_001100619	1	1	1	0	0	1	0	0	0	1	1	1	7
PIK3IP1	113791	XM_005261323	1	1	1	0	0	1	0	0	0	1	1	1	7
XKR4	114786	NM_052898	1	1	1	0	1	0	0	1	0	0	1	1	7
ELFN2	114794	NM_052906	1	1	1	0	0	1	0	0	0	1	1	1	7
FBXO32	114907	NM_058229	1	1	1	0	0	1	0	0	0	1	1	1	7
TRMT61A	115708	NM_152307	1	1	1	0	0	1	0	0	0	1	1	1	7
FAM129A	116496	NM_052966	1	1	1	0	0	1	0	0	0	1	1	1	7
SYT2	127833	NM_001136504	1	1	1	0	0	1	0	1	0	0	1	1	7
JMY	133746	NM_152405	1	1	1	0	0	1	0	0	0	1	1	1	7
AGPAT6	137964	XM_005273402	1	1	1	0	0	1	0	0	0	1	1	1	7
NACC2	138151	XM_005263395	1	1	1	0	0	1	0	0	0	1	1	1	7
SLITRK4	139065	NM_001184749	1	1	1	0	0	1	0	1	0	0	1	1	7
AMER1	139285	NM_152424	1	1	1	0	0	1	0	0	0	1	1	1	7
ASB7	140460	NM_198243	1	1	1	0	0	1	0	1	0	0	1	1	7
VSIG10L	147645	NM_001163922	1	1	1	0	1	1	0	0	0	0	1	1	7
NFAM1	150372	NM_145912	1	1	1	0	0	1	0	0	0	1	1	1	7
RNF145	153830	NM_001199383	1	1	1	0	0	1	0	0	0	1	1	1	7
CNST	163882	NM_152609	1	1	1	0	0	1	0	0	0	1	1	1	7
APCDD1L	164284	XM_005260306	1	1	1	0	0	1	0	0	0	1	1	1	7
TMEM64	169200	NM_001008495	0	1	1	0	0	1	0	1	0	1	1	1	7
GRAMD2	196996	NM_001012642	1	1	1	0	0	1	0	0	0	1	1	1	7
SCUBE3	222663	XM_005248943	1	1	1	0	0	1	0	0	0	1	1	1	7
FNDC5	252995	NM_001171941	1	1	1	0	0	1	0	1	0	0	1	1	7
PROSER2	254427	NM_153256	1	1	1	0	1	1	0	0	0	0	1	1	7
RAB43	339122	NM_001204887	1	1	1	0	0	1	0	0	0	1	1	1	7
C19orf35	374872	NM_198532	1	1	1	0	0	1	0	0	0	1	1	1	7
C1orf95	375057	NM_001003665	1	1	1	0	0	1	0	0	0	1	1	1	7
THEMIS	387357	NM_001164685	1	1	1	0	1	1	0	0	0	0	1	1	7
SHISA6	388336	NM_207386	1	1	1	0	0	1	0	1	0	0	1	1	7
SLC6A17	388662	NM_001010898	1	1	1	0	0	1	0	0	0	1	1	1	7
BEND4	389206	NM_207406	1	1	1	0	0	1	0	0	0	1	1	1	7
ARHGEF37	389337	NM_001001669	1	1	1	0	0	1	0	0	0	1	1	1	7
IFITM10	402778	NM_001170820	1	1	1	0	0	1	0	1	0	0	1	1	7
ATXN7L3B	552889	NM_001136262	1	1	1	0	0	1	0	0	0	1	1	1	7
CDS1	1040	NM_001263	1	0	1	0	1	1	0	0	0	1	1	1	7
GABRA1	2554	NM_001127645	1	0	1	0	1	1	0	1	0	0	1	1	7
GABRA1	2554	NM_001127648	1	0	1	0	1	1	0	1	0	0	1	1	7
GABRA1	2554	NM_001127643	1	0	1	0	1	1	0	1	0	0	1	1	7
GABRA1	2554	NM_000806	1	0	1	0	1	1	0	1	0	0	1	1	7
SMAD3	4088	NM_001145104	1	0	1	0	1	1	0	1	0	0	1	1	7
SMAD3	4088	NM_001145103	1	0	1	0	1	1	0	1	0	0	1	1	7
SMAD3	4088	NM_001145102	1	0	1	0	1	1	0	1	0	0	1	1	7
SMAD3	4088	NM_005902	1	0	1	0	1	1	0	1	0	0	1	1	7
MEF2A	4205	NM_001130928	1	0	1	0	1	1	0	1	0	0	1	1	7
MEF2A	4205	NM_001130927	1	0	1	0	1	1	0	1	0	0	1	1	7
MEF2A	4205	NM_001130926	1	0	1	0	1	1	0	1	0	0	1	1	7
MEF2A	4205	NM_005587	1	0	1	0	1	1	0	1	0	0	1	1	7
PPP6C	5537	NM_001123369	1	0	1	0	1	1	0	1	0	0	1	1	7
PPP6C	5537	NM_002721	1	0	1	0	1	1	0	1	0	0	1	1	7
PKIA	5569	NM_181839	1	0	1	0	1	1	0	1	0	0	1	1	7
PRKCE	5581	NM_005400	1	0	1	0	1	1	0	1	0	0	1	1	7
MAPK1	5594	NM_002745	1	0	1	0	0	1	0	1	0	1	1	1	7
PTPN3	5774	NM_001145372	1	0	1	0	1	1	0	1	0	0	1	1	7
PTPN3	5774	NM_001145371	1	0	1	0	1	1	0	1	0	0	1	1	7
PTPN3	5774	NM_001145368	1	0	1	0	1	1	0	1	0	0	1	1	7
PTPN3	5774	NM_002829	1	0	1	0	1	1	0	1	0	0	1	1	7
PTPN3	5774	NM_001145370	1	0	1	0	1	1	0	1	0	0	1	1	7
RAP1B	5908	NM_001251922	1	0	1	0	1	1	0	1	0	0	1	1	7
RAP1B	5908	NM_001251918	1	0	1	0	1	1	0	1	0	0	1	1	7
RAP1B	5908	NM_001251917	1	0	1	0	1	1	0	1	0	0	1	1	7
RAP1B	5908	NM_001251921	1	0	1	0	1	1	0	1	0	0	1	1	7
RAP1B	5908	NM_001010942	1	0	1	0	1	1	0	1	0	0	1	1	7
RAP1B	5908	NM_015646	1	0	1	0	1	1	0	1	0	0	1	1	7
MAP2K4	6416	NM_003010	1	0	1	0	1	1	0	1	0	0	1	1	7
YES1	7525	NM_005433	1	0	1	0	0	1	0	1	0	1	1	1	7
LARGE	9215	NM_133642	1	0	1	0	1	1	0	1	0	0	1	1	7
LARGE	9215	NM_004737	1	0	1	0	1	1	0	1	0	0	1	1	7
CCP110	9738	NM_001199022	1	0	1	0	1	1	0	1	0	0	1	1	7
CCP110	9738	NM_014711	1	0	1	0	1	1	0	1	0	0	1	1	7
PAIP1	10605	NM_183323	1	0	1	0	1	1	0	1	0	0	1	1	7
PAIP1	10605	NM_182789	1	0	1	0	1	1	0	1	0	0	1	1	7
CAMKK2	10645	NM_172226	1	0	1	0	1	1	0	1	0	0	1	1	7
CAMKK2	10645	NM_153500	1	0	1	0	1	1	0	1	0	0	1	1	7
CAMKK2	10645	NM_172216	1	0	1	0	1	1	0	1	0	0	1	1	7
CAMKK2	10645	NM_153499	1	0	1	0	1	1	0	1	0	0	1	1	7
NFAT5	10725	NM_006599	1	0	1	0	1	1	0	1	0	0	1	1	7
NFAT5	10725	NM_001113178	1	0	1	0	1	1	0	1	0	0	1	1	7
NFAT5	10725	NM_138713	1	0	1	0	1	1	0	1	0	0	1	1	7
NFAT5	10725	NM_173214	1	0	1	0	1	1	0	1	0	0	1	1	7
NFAT5	10725	NM_138714	1	0	1	0	1	1	0	1	0	0	1	1	7
HSPH1	10808	NM_006644	1	0	1	0	1	1	0	1	0	0	1	1	7
GSE1	23199	NM_001134473	1	0	1	0	1	1	0	1	0	0	1	1	7
GSE1	23199	NM_014615	1	0	1	0	1	1	0	1	0	0	1	1	7
CBX6	23466	NM_014292	1	0	1	0	1	1	0	1	0	0	1	1	7
HECTD1	25831	NM_015382	1	0	1	0	1	1	0	1	0	0	1	1	7
PNISR	25957	NM_015491	1	0	1	0	1	1	0	1	0	0	1	1	7
PNISR	25957	NM_032870	1	0	1	0	1	1	0	1	0	0	1	1	7
NPTN	27020	NM_001161364	1	0	1	0	1	1	0	1	0	0	1	1	7
NPTN	27020	NM_017455	1	0	1	0	1	1	0	1	0	0	1	1	7
NPTN	27020	NM_001161363	1	0	1	0	1	1	0	1	0	0	1	1	7
NPTN	27020	NM_012428	1	0	1	0	1	1	0	1	0	0	1	1	7
HHAT	55733	NM_018194	1	0	1	0	1	1	0	0	0	1	1	1	7
SCN3B	55800	NM_001040151	1	0	1	0	1	1	0	1	0	0	1	1	7
RFX7	64864	NM_022841	1	0	1	0	1	1	0	1	0	0	1	1	7
BAALC	79870	NM_001024372	1	0	1	0	1	1	0	1	0	0	1	1	7
AIF1L	83543	NM_001185096	1	0	1	0	1	1	0	1	0	0	1	1	7
AIF1L	83543	NM_031426	1	0	1	0	1	1	0	1	0	0	1	1	7
JPH4	84502	NM_001146028	1	0	1	0	1	1	0	1	0	0	1	1	7
MCU	90550	NM_138357	1	0	1	0	1	1	0	1	0	0	1	1	7
EGLN3	112399	NM_022073	1	0	1	0	1	1	0	1	0	0	1	1	7
TMEM136	219902	NM_001198674	1	0	1	0	1	1	0	1	0	0	1	1	7
TMEM136	219902	NM_001198675	1	0	1	0	1	1	0	1	0	0	1	1	7
TMEM136	219902	NM_174926	1	0	1	0	1	1	0	1	0	0	1	1	7
TMEM136	219902	NM_001198673	1	0	1	0	1	1	0	1	0	0	1	1	7
TMEM136	219902	NM_001198672	1	0	1	0	1	1	0	1	0	0	1	1	7
TMEM136	219902	NM_001198671	1	0	1	0	1	1	0	1	0	0	1	1	7
PTAR1	375743	NM_001099666	1	0	1	0	1	1	0	1	0	0	1	1	7
ABL2	27	NM_007314	0	1	1	0	0	1	0	0	0	1	1	1	6
ACACA	31	NM_198839	0	1	1	0	0	1	0	0	0	1	1	1	6
ASIC1	41	NM_020039	1	1	0	0	0	1	0	0	0	1	1	1	6
PARP1	142	NM_001618	0	1	1	0	0	1	0	1	0	0	1	1	6
AMFR	267	XM_005255890	1	1	1	0	0	1	0	0	0	0	1	1	6
ARRB1	408	NM_004041	1	1	1	0	0	1	0	0	0	0	1	1	6
ATP2B2	491	XM_005265179	1	1	1	0	0	1	0	0	0	0	1	1	6
ATP5G3	518	NM_001190329	1	1	1	0	1	0	0	0	0	0	1	1	6
BCL2	596	NM_000633	1	1	1	0	0	1	0	0	0	0	1	1	6
BCL7A	605	NM_020993	1	1	1	0	0	0	0	1	0	0	1	1	6
BNIP3L	665	XM_005273616	1	1	1	0	0	1	0	0	0	0	1	1	6
MYRF	745	XM_005274222	1	1	1	0	0	1	0	0	0	0	1	1	6
CACNA1E	777	XM_005245477	1	1	1	0	0	1	0	0	0	0	1	1	6
CACNB1	782	NM_000723	0	1	1	0	0	1	0	0	0	1	1	1	6
CACNB4	785	NM_001005747	1	1	1	0	0	1	0	0	0	0	1	1	6
CAMK2B	816	NM_001220	0	1	1	0	0	1	0	0	0	1	1	1	6
RUNX3	864	NM_001031680	1	1	1	0	0	1	0	0	0	0	1	1	6
CBFB	865	NM_001755	1	1	1	0	0	1	0	0	0	0	1	1	6
CD34	947	NM_001773	0	1	0	0	0	1	0	1	0	1	1	1	6
CDH13	1012	NM_001220488	0	1	1	0	0	1	0	1	0	0	1	1	6
CENPB	1059	NM_001810	0	1	1	0	0	1	0	1	0	0	1	1	6
CX3CR1	1524	NM_001171171	1	1	1	0	0	1	0	0	0	0	1	1	6
DLG3	1741	NM_021120	1	1	1	0	0	1	0	0	0	0	1	1	6
DNMT3B	1789	NM_006892	0	1	1	0	0	1	0	1	0	0	1	1	6
TSC22D3	1831	NM_198057	0	1	0	0	0	1	0	1	0	1	1	1	6
E2F3	1871	NM_001949	0	1	1	0	0	1	0	1	0	0	1	1	6
PHC2	1912	XM_005270569	0	1	1	0	0	1	0	0	0	1	1	1	6
EFNB2	1948	NM_004093	0	1	1	0	0	1	0	0	0	1	1	1	6
MEGF9	1955	NM_001080497	1	1	1	0	0	1	0	0	0	0	1	1	6
EIF1AX	1964	NM_001412	1	1	1	0	0	1	0	0	0	0	1	1	6
EPS15	2060	XM_005270617	1	1	1	0	0	1	0	0	0	0	1	1	6
ERCC3	2071	XM_005263619	1	1	1	0	0	1	0	0	0	0	1	1	6
EXTL3	2137	NM_001440	0	1	1	0	0	1	0	0	0	1	1	1	6
FOXE1	2304	NM_004473	0	1	1	0	0	1	0	0	0	1	1	1	6
FUT8	2530	NM_178155	0	1	1	0	0	1	0	1	0	0	1	1	6
GABRG1	2565	NM_173536	0	1	1	0	1	1	0	0	0	0	1	1	6
NR6A1	2649	NM_033334	1	1	1	0	0	1	0	0	0	0	1	1	6
GJA1	2697	NM_000165	1	1	1	0	0	1	0	0	0	0	1	1	6
GMFB	2764	XM_005267541	1	1	1	0	0	1	0	0	0	0	1	1	6
GPD1	2819	NM_005276	0	1	1	0	1	1	0	0	0	0	1	1	6
NR3C1	2908	NM_001018077	0	1	1	0	0	1	0	1	0	0	1	1	6
HAS3	3038	XM_005255919	1	1	1	0	0	1	0	0	0	0	1	1	6
HMGCS1	3157	NM_001098272	0	1	1	0	0	1	0	1	0	0	1	1	6
HSPA9	3313	NM_004134	0	1	1	0	1	1	0	0	0	0	1	1	6
IGFBP5	3488	NM_000599	0	1	1	0	0	1	0	0	0	1	1	1	6
IKBKB	3551	NM_001556	1	1	1	0	0	1	0	0	0	0	1	1	6
IL6ST	3572	NM_002184	1	1	1	0	0	1	0	0	0	0	1	1	6
ITPR3	3710	XM_005249086	1	1	1	0	0	1	0	0	0	0	1	1	6
KCNC1	3746	NM_004976	1	1	0	0	0	1	0	0	0	1	1	1	6
KIF5A	3798	XM_005268858	1	1	1	0	0	1	0	0	0	0	1	1	6
SMAD3	4088	XM_005254383	1	1	1	0	0	1	0	0	0	0	1	1	6
MAN1A1	4121	NM_005907	0	1	1	0	1	1	0	0	0	0	1	1	6
MC2R	4158	NM_000529	1	1	1	0	0	1	0	0	0	0	1	1	6
ADAM11	4185	XM_005257373	1	1	1	0	0	1	0	0	0	0	1	1	6
ME1	4199	NM_002395	1	1	1	0	0	1	0	0	0	0	1	1	6
ATXN3	4287	NM_004993	1	1	1	0	0	1	0	0	0	0	1	1	6
MKI67	4288	NM_002417	1	1	1	0	0	1	0	0	0	0	1	1	6
AFF1	4299	XM_005263009	1	1	1	0	0	1	0	0	0	0	1	1	6
AFF1	4299	XM_005263010	1	1	1	0	0	1	0	0	0	0	1	1	6
MMP16	4325	NM_005941	1	1	1	0	0	0	0	1	0	0	1	1	6
MTF1	4520	XM_005270879	1	1	1	0	0	1	0	0	0	0	1	1	6
MTR	4548	NM_000254	1	1	1	0	0	1	0	0	0	0	1	1	6
MVD	4597	XM_005256312	1	1	1	0	0	1	0	0	0	0	1	1	6
NFATC4	4776	NM_001136022	1	1	1	0	0	1	0	0	0	0	1	1	6
NFIC	4782	NM_205843	1	1	1	0	0	1	0	0	0	0	1	1	6
NHLH1	4807	NM_005598	0	1	0	0	0	1	0	1	0	1	1	1	6
PAX6	5080	NM_000280	1	1	1	0	0	1	0	0	0	0	1	1	6
PAX7	5081	NM_001135254	1	1	1	0	0	1	0	0	0	0	1	1	6
PBX2	5089	NM_002586	1	1	1	0	0	1	0	0	0	0	1	1	6
PIK3R1	5295	NM_181523	1	1	1	0	0	1	0	0	0	0	1	1	6
PKD2	5311	NM_000297	1	1	1	0	0	1	0	0	0	0	1	1	6
POLR2H	5437	XM_005247541	1	1	1	0	0	1	0	0	0	0	1	1	6
PPP1R3C	5507	NM_005398	1	1	1	0	0	1	0	0	0	0	1	1	6
PPP3R2	5535	NM_147180	1	1	1	0	0	1	0	0	0	0	1	1	6
PRKAB2	5565	NM_005399	1	1	0	0	0	1	0	0	0	1	1	1	6
PRKAR2A	5576	XM_005265314	1	1	1	0	0	1	0	0	0	0	1	1	6
PRKCE	5581	XM_005264429	1	1	1	0	0	1	0	0	0	0	1	1	6
MAPK10	5602	XM_005263133	1	1	1	0	0	1	0	0	0	0	1	1	6
MAPK10	5602	XM_005263134	1	1	1	0	0	1	0	0	0	0	1	1	6
PTGFRN	5738	NM_020440	1	1	1	0	0	1	0	0	0	0	1	1	6
PTGS1	5742	XM_005252104	1	1	1	0	0	1	0	0	0	0	1	1	6
PTPN1	5770	NM_002827	1	1	1	0	0	1	0	0	0	0	1	1	6
PTPN7	5778	NM_002832	1	1	1	0	0	1	0	0	0	0	1	1	6
PTPRB	5787	NM_001109754	1	1	1	0	0	1	0	0	0	0	1	1	6
PEX5	5830	NM_001131025	1	1	1	0	0	1	0	0	0	0	1	1	6
RAD23A	5886	NM_005053	1	1	1	0	0	1	0	0	0	0	1	1	6
RALB	5899	XM_005263728	1	1	1	0	0	1	0	0	0	0	1	1	6
RANGAP1	5905	NM_001278651	1	1	1	0	0	1	0	0	0	0	1	1	6
RAP1B	5908	XM_005269053	1	1	1	0	0	1	0	0	0	0	1	1	6
RAP1GDS1	5910	NM_001100426	1	1	1	0	0	1	0	0	0	0	1	1	6
RARG	5916	XM_005269054	1	1	1	0	0	1	0	0	0	0	1	1	6
RBBP5	5929	XM_005245398	1	1	1	0	0	1	0	0	0	0	1	1	6
RLBP1	6017	NM_000326	1	1	1	0	0	1	0	0	0	0	1	1	6
RNPEP	6051	NM_020216	1	1	1	0	0	1	0	0	0	0	1	1	6
RPL10	6134	NM_006013	1	1	1	0	0	1	0	0	0	0	1	1	6
RPL22	6146	NM_000983	1	1	1	0	0	1	0	0	0	0	1	1	6
RPL27A	6157	NM_000990	1	1	1	0	0	1	0	0	0	0	1	1	6
RPS6KB1	6198	NM_001272044	1	1	1	0	0	1	0	0	0	0	1	1	6
RPS6KB2	6199	NM_003952	1	1	1	0	0	1	0	0	0	0	1	1	6
RSU1	6251	NM_012425	1	1	1	0	0	1	0	0	0	0	1	1	6
RYR3	6263	NM_001036	1	1	1	0	0	1	0	0	0	0	1	1	6
SALL2	6297	XM_005267983	1	1	1	0	0	1	0	0	0	0	1	1	6
SCNN1A	6337	XM_005253728	1	1	1	0	0	1	0	0	0	0	1	1	6
SEC14L1	6397	NM_001204410	1	1	1	0	0	1	0	0	0	0	1	1	6
MAP2K4	6416	NM_001281435	1	1	1	0	0	1	0	0	0	0	1	1	6
SLA	6503	NM_001045556	1	1	1	0	0	1	0	0	0	0	1	1	6
SLN	6588	NM_003063	1	1	1	0	0	1	0	0	0	0	1	1	6
SMARCC2	6601	NM_003075	1	1	1	0	0	1	0	0	0	0	1	1	6
SPTB	6710	XM_005268022	1	1	1	0	0	1	0	0	0	0	1	1	6
SRC	6714	NM_005417	1	1	1	0	0	1	0	0	0	0	1	1	6
SRP9	6726	NM_001130440	1	1	1	0	0	1	0	0	0	0	1	1	6
STAT3	6774	XM_005257614	1	1	1	0	0	1	0	0	0	0	1	1	6
AURKA	6790	NM_198433	1	1	1	0	0	1	0	0	0	0	1	1	6
TBL1X	6907	NM_005647	1	1	1	0	0	1	0	0	0	0	1	1	6
TCF21	6943	NM_198392	1	1	1	0	0	1	0	0	0	0	1	1	6
MLX	6945	NM_170607	1	1	1	0	0	1	0	0	0	0	1	1	6
TFRC	7037	NM_003234	1	1	1	0	0	1	0	0	0	0	1	1	6
TGFBR3	7049	NM_003243	1	1	1	0	0	1	0	0	0	0	1	1	6
TIAM1	7074	XM_005261037	1	1	1	0	0	1	0	0	0	0	1	1	6
TK2	7084	NM_001271934	1	1	1	0	0	1	0	0	0	0	1	1	6
TM7SF2	7108	NM_003273	1	1	1	0	0	1	0	0	0	0	1	1	6
TPD52	7163	NM_001025252	1	1	1	0	0	1	0	0	0	0	1	1	6
TRAF3	7187	NM_145725	1	1	1	0	0	1	0	0	0	0	1	1	6
TSNAX	7257	NM_005999	1	1	1	0	0	1	0	0	0	0	1	1	6
VAV2	7410	XM_005272213	1	1	1	0	0	1	0	0	0	0	1	1	6
WEE1	7465	NM_003390	1	1	1	0	0	1	0	0	0	0	1	1	6
XK	7504	NM_021083	1	1	1	0	0	1	0	0	0	0	1	1	6
TRIM25	7706	NM_005082	1	1	1	0	0	1	0	0	0	0	1	1	6
ZNF148	7707	NM_021964	1	1	1	0	0	1	0	0	0	0	1	1	6
ZNF200	7752	NM_003454	1	1	1	0	0	1	0	0	0	0	1	1	6
SLC30A2	7780	XM_005245990	1	1	1	0	0	1	0	0	0	0	1	1	6
DNALI1	7802	NM_003462	1	1	1	0	0	1	0	0	0	0	1	1	6
ARHGEF5	7984	NM_005435	1	1	1	0	0	1	0	0	0	0	1	1	6
LZTR1	8216	NM_006767	1	1	1	0	0	1	0	0	0	0	1	1	6
SMC1A	8243	NM_001281463	1	1	1	0	0	1	0	0	0	0	1	1	6
SNN	8303	NM_003498	0	1	1	0	0	1	0	0	0	1	1	1	6
PIP4K2B	8396	NM_003559	1	1	0	0	0	1	0	0	0	1	1	1	6
CNTNAP1	8506	XM_005257748	1	1	1	0	0	1	0	0	0	0	1	1	6
LMO4	8543	NM_006769	1	1	1	0	0	1	0	0	0	0	1	1	6
AOC3	8639	NM_003734	1	1	1	0	0	1	0	0	0	0	1	1	6
IRS2	8660	NM_003749	1	1	1	0	0	1	0	0	0	0	1	1	6
NRP2	8828	NM_201266	1	1	1	0	0	1	0	0	0	0	1	1	6
BTAF1	9044	XM_005270266	1	1	1	0	0	1	0	0	0	0	1	1	6
USP8	9101	NM_001128610	0	1	1	0	0	1	0	0	0	1	1	1	6
DEDD	9191	XM_005245598	1	1	1	0	0	1	0	0	0	0	1	1	6
DLGAP2	9228	XM_005266038	0	1	1	0	0	1	0	0	0	1	1	1	6
DLGAP1	9229	XM_005258171	0	1	1	0	0	1	0	0	0	1	1	1	6
CYTH2	9266	NM_017457	1	1	1	0	0	1	0	0	0	0	1	1	6
GPR55	9290	NM_005683	1	1	1	0	0	1	0	0	0	0	1	1	6
KL	9365	NM_004795	0	1	1	0	1	1	0	0	0	0	1	1	6
PLAA	9373	NM_001031689	1	1	1	0	0	1	0	0	0	0	1	1	6
EIF2AK3	9451	NM_004836	0	1	1	0	1	1	0	0	0	0	1	1	6
RASAL2	9462	NM_170692	0	1	1	0	0	1	0	1	0	0	1	1	6
BAG3	9531	NM_004281	0	1	1	0	1	1	0	0	0	0	1	1	6
CREB5	9586	NM_182898	0	1	1	0	0	1	0	1	0	0	1	1	6
SEC24C	9632	XM_005270291	0	1	1	0	0	1	0	0	0	1	1	1	6
HS2ST1	9653	NM_012262	0	1	1	0	1	1	0	0	0	0	1	1	6
KDM4A	9682	XM_005271356	1	1	1	0	0	1	0	0	0	0	1	1	6
TRAM2	9697	NM_012288	1	1	1	0	0	1	0	0	0	0	1	1	6
CCP110	9738	XM_005255720	1	1	1	0	0	1	0	0	0	0	1	1	6
RNF40	9810	NM_014771	1	1	1	0	0	1	0	0	0	0	1	1	6
CTIF	9811	NM_001142397	0	1	1	0	0	1	0	1	0	0	1	1	6
TRIM66	9866	XM_005253270	1	1	1	0	0	1	0	0	0	0	1	1	6
HS3ST2	9956	NM_006043	0	1	1	0	0	1	0	1	0	0	1	1	6
PLXNC1	10154	NM_005761	0	1	1	0	0	1	0	1	0	0	1	1	6
WASF2	10163	NM_006990	0	1	1	0	0	1	0	0	0	1	1	1	6
LHFPL2	10184	NM_005779	0	1	1	0	1	1	0	0	0	0	1	1	6
AP3S2	10239	NM_005829	1	1	1	0	0	1	0	0	0	0	1	1	6
RTN3	10313	NM_001265589	1	1	1	0	0	1	0	0	0	0	1	1	6
LRRN2	10446	NM_006338	0	1	1	0	0	1	0	1	0	0	1	1	6
NXF1	10482	NM_001081491	1	1	1	0	0	1	0	0	0	0	1	1	6
SLC19A2	10560	NM_006996	1	1	1	0	0	1	0	0	0	0	1	1	6
TGOLN2	10618	NM_001206840	1	1	1	0	0	1	0	0	0	0	1	1	6
CELF1	10658	XM_005252758	1	1	1	0	0	1	0	0	0	0	1	1	6
CD226	10666	XM_005266642	1	1	1	0	0	1	0	0	0	0	1	1	6
FUT9	10690	NM_006581	1	1	1	0	0	1	0	0	0	0	1	1	6
USP39	10713	NM_006590	1	1	1	0	0	1	0	0	0	0	1	1	6
NFAT5	10725	XM_005255777	1	1	1	0	0	1	0	0	0	0	1	1	6
NUP50	10762	XM_005261312	1	1	1	0	0	1	0	0	0	0	1	1	6
AHCYL1	10768	NM_001242673	1	1	1	0	0	1	0	0	0	0	1	1	6
ZNF275	10838	XM_005274644	1	1	1	0	0	1	0	0	0	0	1	1	6
ZNF275	10838	XM_005277820	1	1	1	0	0	1	0	0	0	0	1	1	6
SERINC3	10955	XM_005260255	1	1	1	0	0	1	0	0	0	0	1	1	6
PAPD7	11044	XM_005248234	1	1	1	0	0	1	0	0	0	0	1	1	6
ABHD2	11057	NM_007011	0	1	1	0	0	1	0	0	0	1	1	1	6
WWP1	11059	NM_007013	1	1	1	0	0	1	0	0	0	0	1	1	6
PTPRT	11122	NM_133170	0	1	1	0	0	1	0	0	0	1	1	1	6
ERLIN2	11160	XM_005273391	1	1	1	0	0	1	0	0	0	0	1	1	6
LZTS1	11178	XM_005273394	0	1	1	0	0	1	0	0	0	1	1	1	6
FZD10	11211	NM_007197	1	1	1	0	0	1	0	0	0	0	1	1	6
CA5B	11238	NM_007220	1	1	1	0	0	1	0	0	0	0	1	1	6
ITGA11	22801	XM_005254227	1	1	1	0	0	1	0	0	0	0	1	1	6
DLGAP4	22839	NM_014902	0	1	1	0	0	1	0	1	0	0	1	1	6
FOXJ3	22887	NM_001198851	1	1	1	0	0	1	0	0	0	0	1	1	6
ZNF365	22891	NM_014951	1	1	1	0	0	1	0	0	0	0	1	1	6
MAPKBP1	23005	NM_001128608	0	1	1	0	0	1	0	1	0	0	1	1	6
ZNF609	23060	NM_015042	0	1	1	0	0	1	0	1	0	0	1	1	6
AVL9	23080	XM_005249668	1	1	1	0	0	1	0	0	0	0	1	1	6
ZBTB43	23099	XM_005251835	1	1	1	0	0	1	0	0	0	0	1	1	6
HIC2	23119	XM_005261395	0	1	1	0	0	1	0	0	0	1	1	1	6
COLGALT2	23127	NM_015101	0	1	1	0	1	1	0	0	0	0	1	1	6
2006-09-01	23157	NM_145799	1	1	1	0	0	1	0	0	0	0	1	1	6
CEP68	23177	NM_015147	1	1	1	0	0	1	0	0	0	0	1	1	6
ATG4B	23192	XM_005246992	1	1	1	0	0	1	0	0	0	0	1	1	6
GSE1	23199	XM_005255859	1	1	1	0	0	1	0	0	0	0	1	1	6
KIAA1024	23251	NM_015206	0	1	1	0	0	1	0	1	0	0	1	1	6
ANKRD12	23253	NM_001204056	1	1	1	0	0	1	0	0	0	0	1	1	6
EXOC7	23265	NM_001145297	1	1	1	0	0	1	0	0	0	0	1	1	6
ICOSLG	23308	XM_005261098	1	1	1	0	0	1	0	0	0	0	1	1	6
LARP1	23367	NM_015315	1	1	1	0	0	1	0	0	0	0	1	1	6
CRTC1	23373	NM_001098482	1	1	1	0	0	1	0	0	0	0	1	1	6
SLC44A1	23446	XM_005251857	1	1	1	0	0	1	0	0	0	0	1	1	6
CBX6	23466	XM_005261412	1	1	1	0	0	1	0	0	0	0	1	1	6
LPAR3	23566	NM_012152	1	1	1	0	0	1	0	0	0	0	1	1	6
SMUG1	23583	NM_014311	1	1	1	0	0	1	0	0	0	0	1	1	6
ELP5	23587	NM_203413	1	1	1	0	0	1	0	0	0	0	1	1	6
AMACR	23600	NM_014324	1	1	1	0	0	1	0	0	0	0	1	1	6
MKRN1	23608	NM_013446	1	1	1	0	0	1	0	0	0	0	1	1	6
BACE1	23621	NM_012104	1	1	1	0	0	1	0	0	0	0	1	1	6
TMEM2	23670	NM_013390	1	1	1	0	0	1	0	0	0	0	1	1	6
TMEM245	23731	NM_032012	1	1	1	0	0	1	0	0	0	0	1	1	6
FLRT2	23768	XM_005267490	0	1	1	0	0	1	0	0	0	1	1	1	6
DSTYK	25778	NM_015375	0	1	1	0	0	1	0	0	0	1	1	1	6
RAB3GAP2	25782	NM_012414	1	1	1	0	0	1	0	0	0	0	1	1	6
HECTD1	25831	XM_005267502	1	1	1	0	0	1	0	0	0	0	1	1	6
SOSTDC1	25928	XM_005249695	1	1	1	0	0	1	0	0	0	0	1	1	6
C20orf194	25943	XM_005260685	1	1	1	0	0	1	0	0	0	0	1	1	6
PNISR	25957	XM_005266915	1	1	1	0	0	1	0	0	0	0	1	1	6
SH2B1	25970	NM_015503	0	1	1	0	0	1	0	1	0	0	1	1	6
L3MBTL1	26013	XM_005260388	1	1	1	0	0	1	0	0	0	0	1	1	6
OSBPL3	26031	NM_015550	1	1	1	0	0	1	0	0	0	0	1	1	6
SS18L1	26039	XM_005260391	1	1	1	0	0	1	0	0	0	0	1	1	6
ERC2	26059	XM_005265036	0	1	1	0	0	1	0	0	0	1	1	1	6
PTPN20B	26095	XM_005270314	1	1	1	0	0	1	0	0	0	0	1	1	6
TANC2	26115	XM_005257201	1	1	1	0	0	1	0	0	0	0	1	1	6
FGFR1OP2	26127	NM_015633	0	1	1	0	1	1	0	0	0	0	1	1	6
ZBTB20	26137	XM_005247336	1	1	1	0	0	1	0	0	0	0	1	1	6
GMEB2	26205	NM_012384	1	1	1	0	0	1	0	0	0	0	1	1	6
SACS	26278	XM_005266338	1	1	1	0	0	1	0	0	0	0	1	1	6
B9D1	27077	NM_001243473	1	1	1	0	0	1	0	0	0	0	1	1	6
RBMS3	27303	XM_005265060	1	1	1	0	0	1	0	0	0	0	1	1	6
CECR6	27439	NM_031890	1	1	0	0	0	1	0	0	0	1	1	1	6
HIPK2	28996	NM_022740	1	1	1	0	0	1	0	0	0	0	1	1	6
ZBTB44	29068	XM_005271521	1	1	1	0	0	1	0	0	0	0	1	1	6
SETD2	29072	NM_014159	1	1	1	0	0	1	0	0	0	0	1	1	6
SAP30BP	29115	NM_013260	0	1	1	0	0	1	0	0	0	1	1	1	6
TFCP2L1	29842	NM_014553	1	1	1	0	0	1	0	0	0	0	1	1	6
UBIAD1	29914	NM_013319	1	1	1	0	0	1	0	0	0	0	1	1	6
MDFIC	29969	NM_001166345	1	1	1	0	0	1	0	0	0	0	1	1	6
MDFIC	29969	NM_199072	1	1	1	0	0	1	0	0	0	0	1	1	6
ST6GALNAC6	30815	XM_005251952	1	1	1	0	0	1	0	0	0	0	1	1	6
SOCS7	30837	NM_014598	1	1	1	0	0	0	0	1	0	0	1	1	6
ZBTB21	49854	XM_005261122	1	1	1	0	0	1	0	0	0	0	1	1	6
MYEF2	50804	XM_005254422	0	1	1	0	0	1	0	0	0	1	1	1	6
FAM135B	51059	NM_015912	0	1	1	0	0	1	0	1	0	0	1	1	6
CRBN	51185	NM_016302	1	1	1	0	0	1	0	0	0	0	1	1	6
CLEC1B	51266	XM_005253382	1	1	1	0	0	1	0	0	0	0	1	1	6
DACT1	51339	NM_016651	0	1	1	0	0	1	0	1	0	0	1	1	6
FAM8A1	51439	NM_016255	1	1	1	0	0	1	0	0	0	0	1	1	6
CTDSPL2	51496	NM_016396	1	1	1	0	0	1	0	0	0	0	1	1	6
CXXC5	51523	XM_005268463	1	1	1	0	0	1	0	0	0	0	1	1	6
AZIN1	51582	XM_005250967	0	1	1	0	0	1	0	0	0	1	1	1	6
ASB1	51665	NM_001040445	0	1	1	0	0	1	0	0	0	1	1	1	6
ADAM22	53616	XM_005250444	1	1	0	0	0	1	0	0	0	1	1	1	6
RAB24	53917	NM_001031677	1	1	1	0	0	1	0	0	0	0	1	1	6
SEMA5B	54437	NM_001256346	0	1	1	0	0	1	0	1	0	0	1	1	6
MTMR12	54545	XM_005248313	1	1	1	0	0	1	0	0	0	0	1	1	6
CCNJ	54619	NM_001134375	1	1	1	0	0	1	0	0	0	0	1	1	6
DNAJB12	54788	NM_001002762	0	1	1	0	0	1	0	0	0	1	1	1	6
GDAP2	54834	NM_017686	1	1	1	0	0	1	0	0	0	0	1	1	6
QRICH1	54870	XM_005265248	1	1	1	0	0	1	0	0	0	0	1	1	6
UHRF1BP1	54887	NM_017754	1	1	1	0	0	1	0	0	0	0	1	1	6
ELOVL2	54898	NM_017770	0	1	1	0	1	1	0	0	0	0	1	1	6
TMEM260	54916	NM_017799	1	1	0	0	0	1	0	1	0	0	1	1	6
CHTF8	54921	NM_001039690	0	1	1	0	0	1	0	0	0	1	1	1	6
RNF125	54941	NM_017831	1	1	1	0	0	1	0	0	0	0	1	1	6
C10orf118	55088	XM_005269937	1	1	1	0	0	1	0	0	0	0	1	1	6
MED9	55090	NM_018019	0	1	1	0	0	1	0	0	0	1	1	1	6
BSDC1	55108	XM_005270985	1	1	1	0	0	1	0	0	0	0	1	1	6
TMEM38B	55151	NM_018112	1	1	1	0	0	1	0	0	0	0	1	1	6
PRMT6	55170	NM_018137	1	1	1	0	0	1	0	0	0	0	1	1	6
TMLHE	55217	NM_018196	1	1	0	0	0	1	0	1	0	0	1	1	6
TMEM100	55273	NM_001099640	0	1	1	0	0	1	0	1	0	0	1	1	6
PRPF40A	55660	XM_005246679	1	1	1	0	0	1	0	0	0	0	1	1	6
PAG1	55824	NM_018440	0	1	1	0	0	1	0	1	0	0	1	1	6
UBAP2	55833	NM_018449	0	1	1	0	0	1	0	0	0	1	1	1	6
2003-09-01	55964	NM_019106	0	1	1	0	0	1	0	0	0	1	1	1	6
NSFL1C	55968	NM_001206736	1	1	1	0	0	1	0	0	0	0	1	1	6
KLHL4	56062	NM_019117	1	1	1	0	0	1	0	0	0	0	1	1	6
LMOD3	56203	NM_198271	0	1	1	0	1	1	0	0	0	0	1	1	6
CELF4	56853	NM_020180	0	1	1	0	0	1	0	1	0	0	1	1	6
FEM1C	56929	XM_005272035	1	1	1	0	0	1	0	0	0	0	1	1	6
PLXDC1	57125	NM_020405	1	1	1	0	0	1	0	0	0	0	1	1	6
PHTF2	57157	NM_001127358	0	1	1	0	0	1	0	1	0	0	1	1	6
JPH2	57158	NM_020433	1	1	1	0	0	1	0	0	0	0	1	1	6
NIPAL3	57185	XM_005245946	1	1	1	0	0	1	0	0	0	0	1	1	6
KIAA1147	57189	NM_001080392	1	1	1	0	0	1	0	0	0	0	1	1	6
NDRG2	57447	XM_005267896	0	1	1	0	0	1	0	0	0	1	1	1	6
TMCC3	57458	XM_005269040	1	1	1	0	0	1	0	0	0	0	1	1	6
ISY1	57461	NM_001199469	0	1	1	0	0	1	0	0	0	1	1	1	6
CNOT6	57472	XM_005265953	1	1	1	0	0	1	0	0	0	0	1	1	6
GRAMD1B	57476	XM_005271620	1	1	1	0	0	1	0	0	0	0	1	1	6
NLN	57486	NM_020726	1	1	0	0	0	1	0	1	0	0	1	1	6
ESYT2	57488	XM_005249551	1	1	1	0	0	1	0	0	0	0	1	1	6
CASKIN1	57524	NM_020764	0	1	1	0	0	1	0	1	0	0	1	1	6
ALPK3	57538	NM_020778	1	1	0	0	0	1	0	0	0	1	1	1	6
TMEM181	57583	NM_020823	0	1	1	0	0	1	0	1	0	0	1	1	6
SLAIN2	57606	XM_005248121	1	1	1	0	0	1	0	0	0	0	1	1	6
SH3RF1	57630	NM_020870	1	1	1	0	0	1	0	0	0	0	1	1	6
MARK4	57787	NM_031417	1	1	1	0	0	1	0	0	0	0	1	1	6
HIVEP3	59269	NM_024503	1	1	1	0	0	1	0	0	0	0	1	1	6
ALX4	60529	NM_021926	0	1	1	0	0	1	0	0	0	1	1	1	6
PDLIM2	64236	NM_176871	1	1	1	0	0	1	0	0	0	0	1	1	6
NSD1	64324	NM_022455	0	1	1	0	0	1	0	1	0	0	1	1	6
TTC31	64427	XM_005264493	0	1	1	0	0	1	0	0	0	1	1	1	6
COPS7B	64708	NM_022730	1	1	1	0	0	1	0	0	0	0	1	1	6
RFX7	64864	XM_005254603	1	1	1	0	0	1	0	0	0	0	1	1	6
RASL11B	65997	NM_023940	0	1	1	0	0	1	0	0	0	1	1	1	6
ERI3	79033	XM_005271185	1	1	1	0	0	1	0	0	0	0	1	1	6
ELOVL6	79071	NM_024090	1	1	1	0	0	1	0	0	0	0	1	1	6
TMEM43	79188	NM_024334	0	1	1	0	0	1	0	0	0	1	1	1	6
FYCO1	79443	XM_005265483	1	1	1	0	0	1	0	0	0	0	1	1	6
RIC3	79608	NM_001206671	1	1	1	0	0	1	0	0	0	0	1	1	6
SH3TC2	79628	NM_024577	1	1	1	0	1	0	0	0	0	0	1	1	6
ZNF329	79673	NM_024620	0	1	1	0	0	1	0	0	0	1	1	1	6
COLGALT1	79709	NM_024656	1	1	1	0	0	1	0	0	0	0	1	1	6
GTDC1	79712	XM_005263783	0	1	1	0	0	1	0	0	0	1	1	1	6
VPS37B	79720	XM_005253622	1	1	1	0	0	1	0	0	0	0	1	1	6
SNX22	79856	NM_024798	1	1	1	0	0	1	0	0	0	0	1	1	6
BORA	79866	NM_024808	1	1	1	0	0	1	0	0	0	0	1	1	6
DNAJB14	79982	NM_001031723	1	1	1	0	0	1	0	0	0	0	1	1	6
BICC1	80114	XM_005270166	1	1	1	0	0	1	0	0	0	0	1	1	6
EDC3	80153	NM_001142443	1	1	1	0	0	1	0	0	0	0	1	1	6
PLEKHO2	80301	NM_025201	1	1	0	0	0	1	0	0	0	1	1	1	6
PVRL4	81607	NM_030916	0	1	1	0	0	1	0	0	0	1	1	1	6
APH1B	83464	NM_031301	1	1	1	0	0	1	0	0	0	0	1	1	6
FSD1L	83856	XM_005252254	0	1	1	0	0	1	0	0	0	1	1	1	6
TMTC1	83857	XM_005253498	0	1	1	0	0	1	0	0	0	1	1	1	6
TMEM164	84187	XM_005262206	1	1	1	0	0	1	0	0	0	0	1	1	6
CAMKK1	84254	XM_005256817	1	1	1	0	0	1	0	0	0	0	1	1	6
RPAIN	84268	NM_001160243	1	1	1	0	0	1	0	0	0	0	1	1	6
C2orf88	84281	XM_005246905	1	1	1	0	0	1	0	0	0	0	1	1	6
AKT1S1	84335	NM_032375	1	1	1	0	0	1	0	0	0	0	1	1	6
MSANTD4	84437	NM_032424	1	1	1	0	0	1	0	0	0	0	1	1	6
RAB11FIP4	84440	NM_032932	0	1	1	0	0	1	0	0	0	1	1	1	6
CBX2	84733	NM_005189	1	1	1	0	0	1	0	0	0	0	1	1	6
FAM220A	84792	NM_001037163	0	1	1	0	0	1	0	1	0	0	1	1	6
ZNF514	84874	XM_005264033	1	1	1	0	0	1	0	0	0	0	1	1	6
C1orf198	84886	NM_001136494	0	1	1	0	0	1	0	0	0	1	1	1	6
ADO	84890	NM_032804	0	1	1	0	0	1	0	1	0	0	1	1	6
TOX2	84969	NM_032883	0	1	1	0	0	1	0	0	0	1	1	1	6
SYDE1	85360	NM_033025	1	1	1	0	0	1	0	0	0	0	1	1	6
NKD2	85409	NM_001271082	0	1	1	0	0	1	0	1	0	0	1	1	6
HPS4	89781	NM_022081	1	1	1	0	0	1	0	0	0	0	1	1	6
NAV3	89795	XM_005269214	0	1	1	0	0	1	0	0	0	1	1	1	6
MVB12B	89853	XM_005252297	0	1	1	0	0	1	0	0	0	1	1	1	6
PHLDB2	90102	XM_005247876	1	1	1	0	0	1	0	0	0	0	1	1	6
ANKRD40	91369	NM_052855	0	1	1	0	0	1	0	0	0	1	1	1	6
ELMSAN1	91748	NM_194278	0	1	1	0	0	1	0	0	0	1	1	1	6
TMEM129	92305	NM_001127266	0	1	1	0	0	1	0	0	0	1	1	1	6
STX1B	112755	NM_052874	0	1	1	0	0	1	0	0	0	1	1	1	6
CDCA5	113130	NM_080668	1	1	1	0	0	1	0	0	0	0	1	1	6
CHST14	113189	NM_130468	1	1	1	0	0	1	0	0	0	0	1	1	6
KLHL29	114818	NM_052920	0	1	0	0	0	1	0	1	0	1	1	1	6
PIK3AP1	118788	NM_152309	1	1	1	0	0	1	0	0	0	0	1	1	6
ZFYVE27	118813	NM_144588	1	1	1	0	0	1	0	0	0	0	1	1	6
FOPNL	123811	XM_005255090	1	1	1	0	0	1	0	0	0	0	1	1	6
DCUN1D3	123879	XM_005255098	1	1	1	0	0	0	0	0	0	1	1	1	6
DMBX1	127343	NM_147192	1	1	1	0	0	1	0	0	0	0	1	1	6
PPARGC1B	133522	NM_133263	1	1	1	0	0	1	0	0	0	0	1	1	6
STARD4	134429	XM_005271881	1	1	1	0	0	1	0	0	0	0	1	1	6
FAM199X	139231	NM_207318	0	1	1	0	0	1	0	0	0	1	1	1	6
DYNLL2	140735	NM_080677	1	1	1	0	1	0	0	0	0	0	1	1	6
ZNF280B	140883	NM_080764	1	1	1	0	0	1	0	0	0	0	1	1	6
VTI1A	143187	NM_145206	0	1	1	0	0	1	0	1	0	0	1	1	6
TMEM86A	144110	NM_153347	1	1	0	0	0	1	0	1	0	0	1	1	6
ZFP90	146198	XM_005255804	1	1	0	0	0	1	0	0	0	1	1	1	6
FBXL16	146330	NM_153350	0	1	1	0	0	1	0	0	0	1	1	1	6
CCDC64B	146439	XM_005255135	0	1	1	0	0	1	0	0	0	1	1	1	6
MGAT5B	146664	NM_001199172	1	1	1	0	0	1	0	0	0	0	1	1	6
ENTHD2	146705	XM_005257066	1	1	0	0	0	1	0	0	0	1	1	1	6
SLC30A7	148867	NM_133496	1	1	1	0	0	1	0	0	0	0	1	1	6
CLDN19	149461	NM_001123395	1	1	1	0	0	1	0	0	0	0	1	1	6
FAM117B	150864	NM_173511	0	1	1	0	0	1	0	1	0	0	1	1	6
SHISA3	152573	NM_001080505	0	1	1	0	0	1	0	0	0	1	1	1	6
DAB2IP	153090	XM_005251721	0	1	1	0	0	1	0	0	0	1	1	1	6
TMEM161B	153396	NM_153354	0	1	1	0	1	1	0	0	0	0	1	1	6
FAM84B	157638	NM_174911	1	1	1	0	0	1	0	0	0	0	1	1	6
TTLL11	158135	XM_005251728	1	1	1	0	0	1	0	0	0	0	1	1	6
NKX2-3	159296	NM_145285	1	1	1	0	0	1	0	0	0	0	1	1	6
GRASP	160622	XM_005268691	1	1	1	0	0	1	0	0	0	0	1	1	6
TMEM229B	161145	XM_005267375	1	1	1	0	0	1	0	0	0	0	1	1	6
SPRED1	161742	NM_152594	0	1	1	0	0	1	0	1	0	0	1	1	6
FAM171B	165215	XM_005246362	1	1	1	0	0	1	0	0	0	0	1	1	6
DCP2	167227	NM_152624	1	1	1	0	0	1	0	0	0	0	1	1	6
BMPER	168667	NM_133468	1	1	1	0	0	1	0	0	0	0	1	1	6
ZNF384	171017	XM_005253671	0	1	1	0	0	1	0	0	0	1	1	1	6
FAM71C	196472	NM_153364	0	1	1	0	0	1	0	1	0	0	1	1	6
TXLNA	200081	NM_175852	1	1	1	0	0	1	0	0	0	0	1	1	6
ANKRD23	200539	NM_144994	0	1	1	0	0	1	0	0	0	1	1	1	6
PIKFYVE	200576	NM_015040	0	1	1	0	0	1	0	1	0	0	1	1	6
FAM219A	203259	NM_001184940	1	1	1	0	0	1	0	0	0	0	1	1	6
CERS3	204219	NM_178842	1	1	1	0	0	1	0	0	0	0	1	1	6
HIPK1	204851	XM_005270609	1	1	1	0	0	1	0	0	0	0	1	1	6
HIPK1	204851	XM_005270610	1	1	1	0	0	1	0	0	0	0	1	1	6
SLC36A1	206358	NM_078483	1	1	1	0	0	1	0	0	0	0	1	1	6
AMER2	219287	XM_005266279	0	1	1	0	0	1	0	0	0	1	1	1	6
UNC5B	219699	NM_170744	0	1	1	0	0	1	0	0	0	1	1	1	6
C6orf223	221416	NM_001171992	1	1	1	0	0	1	0	0	0	0	1	1	6
KIAA1324L	222223	NM_001142749	1	1	1	0	0	1	0	0	0	0	1	1	6
CNOT6L	246175	NM_144571	1	1	0	0	0	1	0	1	0	0	1	1	6
RICTOR	253260	XM_005248277	0	1	1	0	0	1	0	0	0	1	1	1	6
ZBTB38	253461	NM_001080412	1	1	1	0	0	0	0	1	0	0	1	1	6
C17orf103	256302	NM_152914	1	1	1	0	0	1	0	0	0	0	1	1	6
STEAP2	261729	NM_001244944	1	1	1	0	0	1	0	0	0	0	1	1	6
ZNF740	283337	NM_001004304	1	1	1	0	0	1	0	0	0	0	1	1	6
ANKRD52	283373	NM_173595	0	1	1	0	0	1	0	1	0	0	1	1	6
SIAH3	283514	NM_198849	0	1	1	0	0	1	0	0	0	1	1	1	6
PRTG	283659	NM_173814	1	1	1	0	0	1	0	0	0	0	1	1	6
SLC25A34	284723	NM_207348	1	1	1	0	0	1	0	0	0	0	1	1	6
PPIL6	285755	NM_001111298	1	1	1	0	0	1	0	0	0	0	1	1	6
FAM78A	286336	NM_033387	1	1	1	0	0	1	0	0	0	0	1	1	6
METTL2A	339175	NM_181725	1	1	1	0	0	1	0	0	0	0	1	1	6
C2orf53	339779	NM_178553	0	1	1	0	0	1	0	1	0	0	1	1	6
ATXN1L	342371	NM_001137675	1	1	1	0	0	1	0	0	0	0	1	1	6
PLCXD3	345557	NM_001005473	0	1	1	0	0	1	0	1	0	0	1	1	6
KIF24	347240	NM_194313	1	1	1	0	0	1	0	0	0	0	1	1	6
SELV	348303	NM_182704	0	1	1	0	0	1	0	1	0	0	1	1	6
TMEM110	375346	NM_198563	1	1	1	0	0	1	0	0	0	0	1	1	6
PTAR1	375743	XM_005251976	1	1	1	0	0	1	0	0	0	0	1	1	6
C6orf120	387263	NM_001029863	0	1	0	0	0	1	0	1	0	1	1	1	6
SBK1	388228	NM_001024401	0	1	1	0	0	1	0	0	0	1	1	1	6
RGS9BP	388531	NM_207391	1	1	1	0	0	1	0	0	0	0	1	1	6
FAM69A	388650	NM_001252271	0	1	1	0	0	1	0	1	0	0	1	1	6
C6orf222	389384	NM_001010903	1	1	1	0	0	1	0	0	0	0	1	1	6
MUC21	394263	NM_001010909	1	1	1	0	0	1	0	0	0	0	1	1	6
KLHL31	401265	NM_001003760	1	1	1	0	0	1	0	0	0	0	1	1	6
LDLRAD2	401944	NM_001013693	0	1	1	0	0	1	0	0	0	1	1	1	6
ZBTB34	403341	XM_005251989	1	1	1	0	0	1	0	0	0	0	1	1	6
C10orf105	414152	NM_001164375	1	1	1	0	0	1	0	0	0	0	1	1	6
CAPN14	440854	NM_001145122	1	1	1	0	0	1	0	0	0	0	1	1	6
TMEM150C	441027	XM_005263015	1	1	1	0	0	1	0	0	0	0	1	1	6
RNF165	494470	XM_005258281	1	1	1	0	0	1	0	0	0	0	1	1	6
ZNF704	619279	XM_005251279	1	1	1	0	0	1	0	0	0	0	1	1	6
ZFP62	643836	NM_152283	1	1	1	0	0	1	0	0	0	0	1	1	6
SHISA7	729956	NM_001145176	0	1	1	0	0	1	0	1	0	0	1	1	6
TVP23A	780776	XM_005255563	0	1	1	0	0	1	0	0	0	1	1	1	6
TMEM221	100130519	NM_001190844	1	1	1	0	0	1	0	0	0	0	1	1	6
TMEM178B	100507421	NM_001195278	1	1	1	0	0	1	0	0	0	0	1	1	6
ABAT	18	NM_000663	1	0	1	0	0	1	0	0	0	1	1	1	6
ACADM	34	NM_000016	1	0	1	0	1	1	0	0	0	0	1	1	6
AK4	205	NM_013410	1	0	1	0	1	1	0	0	0	0	1	1	6
AK4	205	NM_203464	1	0	1	0	1	1	0	0	0	0	1	1	6
AMFR	267	NM_001144	1	0	1	0	1	1	0	0	0	0	1	1	6
ASCL2	430	NM_005170	1	0	1	0	0	1	0	0	0	1	1	1	6
BCL2L2	599	NM_001199839	1	0	1	0	0	1	0	1	0	0	1	1	6
BDKRB2	624	NM_000623	1	0	1	0	1	1	0	0	0	0	1	1	6
BNIP3L	665	NM_004331	1	0	1	0	0	1	0	1	0	0	1	1	6
LDLRAD4	753	NM_001003674	1	0	1	0	0	1	0	0	0	1	1	1	6
CA7	766	NM_005182	1	0	1	0	0	1	0	1	0	0	1	1	6
CACNA1E	777	NM_001205294	1	0	1	0	0	1	0	1	0	0	1	1	6
CACNA1E	777	NM_000721	1	0	1	0	0	1	0	1	0	0	1	1	6
CACNA1E	777	NM_001205293	1	0	1	0	0	1	0	1	0	0	1	1	6
RUNX2	860	NM_001015051	1	0	1	0	0	1	0	1	0	0	1	1	6
CHML	1122	NM_001821	1	0	1	0	1	1	0	0	0	0	1	1	6
CSRP1	1465	NM_001193572	0	0	1	0	1	1	0	1	0	0	1	1	6
CSRP1	1465	NM_001193570	0	0	1	0	1	1	0	1	0	0	1	1	6
CSRP1	1465	NM_004078	0	0	1	0	1	1	0	1	0	0	1	1	6
CYLD	1540	XM_005255811	1	0	1	0	0	1	0	0	0	1	1	1	6
DLAT	1737	NM_001931	1	0	1	0	0	1	0	0	0	1	1	1	6
DUSP9	1852	XM_005274655	1	0	1	0	0	1	0	0	0	1	1	1	6
DUSP9	1852	XM_005277831	1	0	1	0	0	1	0	0	0	1	1	1	6
E2F5	1875	NM_001083589	0	0	1	0	1	1	0	1	0	0	1	1	6
E2F5	1875	NM_001083588	0	0	1	0	1	1	0	1	0	0	1	1	6
ELAVL3	1995	NM_032281	1	0	1	0	0	1	0	1	0	0	1	1	6
EPS15	2060	NM_001159969	1	0	1	0	0	1	0	1	0	0	1	1	6
EPS15	2060	NM_001981	1	0	1	0	0	1	0	1	0	0	1	1	6
GFRA1	2674	NM_145793	1	0	1	0	1	1	0	0	0	0	1	1	6
GFRA1	2674	NM_001145453	1	0	1	0	1	1	0	0	0	0	1	1	6
GJA5	2702	XM_005277385	1	0	1	0	0	1	0	0	0	1	1	1	6
GJA5	2702	NM_181703	1	0	1	0	1	1	0	0	0	0	1	1	6
GJA5	2702	NM_005266	1	0	1	0	1	1	0	0	0	0	1	1	6
GMFB	2764	NM_004124	1	0	1	0	0	1	0	1	0	0	1	1	6
HCLS1	3059	NM_005335	1	0	1	0	0	1	0	0	0	1	1	1	6
HNRNPU	3192	NM_004501	0	0	1	0	1	1	0	1	0	0	1	1	6
HOXA10	3206	NM_018951	1	0	1	0	0	1	0	0	0	1	1	1	6
ITPR2	3709	NM_002223	1	0	1	0	0	1	0	0	0	1	1	1	6
FADS1	3992	NM_013402	1	0	1	0	1	1	0	0	0	0	1	1	6
MCM4	4173	XM_005251234	1	0	1	0	0	1	0	0	0	1	1	1	6
KMT2A	4297	NM_005933	1	0	1	0	0	1	0	1	0	0	1	1	6
AFF1	4299	NM_001166693	1	0	1	0	1	1	0	0	0	0	1	1	6
AFF1	4299	NM_005935	1	0	1	0	1	1	0	0	0	0	1	1	6
MLLT6	4302	NM_005937	1	0	1	0	1	1	0	0	0	0	1	1	6
MYO1B	4430	NM_012223	1	0	1	0	1	1	0	0	0	0	1	1	6
MYO1B	4430	NM_001161819	1	0	1	0	1	1	0	0	0	0	1	1	6
MTF1	4520	NM_005955	1	0	1	0	1	1	0	0	0	0	1	1	6
NEK1	4750	NM_001199399	1	0	1	0	0	1	0	1	0	0	1	1	6
NEK1	4750	NM_001199400	1	0	1	0	0	1	0	1	0	0	1	1	6
NEK1	4750	NM_001199398	1	0	1	0	0	1	0	1	0	0	1	1	6
NEK1	4750	NM_012224	1	0	1	0	0	1	0	1	0	0	1	1	6
NFATC1	4772	NM_001278669	1	0	1	0	0	1	0	0	0	1	1	1	6
NFIA	4774	NM_001145512	1	0	1	0	0	1	0	1	0	0	1	1	6
NFIA	4774	NM_001145511	1	0	1	0	0	1	0	1	0	0	1	1	6
NFIA	4774	NM_005595	1	0	1	0	0	1	0	1	0	0	1	1	6
NGFR	4804	NM_002507	1	0	1	0	0	1	0	0	0	1	1	1	6
NOS1	4842	NM_001204218	1	0	1	0	0	1	0	0	0	1	1	1	6
NUP98	4928	NM_139132	1	0	1	0	0	1	0	1	0	0	1	1	6
NUP98	4928	NM_016320	1	0	1	0	0	1	0	1	0	0	1	1	6
FURIN	5045	NM_002569	1	0	1	0	0	1	0	1	0	0	1	1	6
PCDH1	5097	XM_005268452	1	0	1	0	0	1	0	0	0	1	1	1	6
PDCD2	5134	NM_002598	1	0	1	0	0	1	0	0	0	1	1	1	6
PDCD2	5134	NM_001199463	1	0	1	0	1	1	0	0	0	0	1	1	6
PDCD2	5134	NM_144781	1	0	1	0	1	1	0	0	0	0	1	1	6
PDE4C	5143	NM_000923	1	0	1	0	0	1	0	0	0	1	1	1	6
PDE1B	5153	NM_000924	1	0	1	0	0	1	0	0	0	1	1	1	6
PGR	5241	NM_000926	1	0	1	0	0	1	0	0	0	1	1	1	6
PKNOX1	5316	NM_004571	1	0	1	0	0	1	0	0	0	1	1	1	6
PLXNA1	5361	NM_032242	1	0	1	0	0	1	0	0	0	1	1	1	6
PLXNB1	5364	NM_002673	1	0	1	0	0	1	0	0	0	1	1	1	6
PRKG1	5592	NM_006258	1	0	1	0	0	1	0	1	0	0	1	1	6
MAPK3	5595	NM_001109891	1	0	1	0	0	1	0	1	0	0	1	1	6
PTPRJ	5795	NM_002843	1	0	1	0	0	1	0	0	0	1	1	1	6
RAB5B	5869	NM_001252037	1	0	1	0	0	1	0	1	0	0	1	1	6
RAB5B	5869	NM_001252036	1	0	1	0	0	1	0	1	0	0	1	1	6
RARG	5916	NM_001243731	1	0	1	0	0	1	0	1	0	0	1	1	6
RARG	5916	NM_001243732	1	0	1	0	0	1	0	1	0	0	1	1	6
RARG	5916	NM_001243730	1	0	1	0	0	1	0	1	0	0	1	1	6
RARG	5916	NM_001042728	1	0	1	0	0	1	0	1	0	0	1	1	6
RARG	5916	NM_000966	1	0	1	0	0	1	0	1	0	0	1	1	6
RFX3	5991	NM_002919	1	0	1	0	1	1	0	0	0	0	1	1	6
ROBO1	6091	NM_002941	1	0	1	0	0	1	0	1	0	0	1	1	6
ROBO1	6091	NM_001145845	1	0	1	0	0	1	0	1	0	0	1	1	6
RPGR	6103	NM_001034853	1	0	1	0	1	1	0	0	0	0	1	1	6
RPS3	6188	NM_001260506	1	0	1	0	0	1	0	0	0	1	1	1	6
CXCL6	6372	NM_002993	1	0	1	0	1	1	0	0	0	0	1	1	6
SLC8A3	6547	NM_183002	1	0	1	0	0	1	0	0	0	1	1	1	6
SLC14A1	6563	NM_001146037	1	0	1	0	0	1	0	0	0	1	1	1	6
SNTB1	6641	XM_005251031	1	0	1	0	0	1	0	0	0	1	1	1	6
STAT6	6778	NM_001178078	1	0	1	0	0	1	0	0	0	1	1	1	6
STIM1	6786	NM_001277961	1	0	1	0	0	1	0	0	0	1	1	1	6
STK4	6789	NM_006282	1	0	1	0	0	1	0	1	0	0	1	1	6
SURF4	6836	NM_001280790	1	0	1	0	0	1	0	0	0	1	1	1	6
MED22	6837	NM_181491	1	0	1	0	0	1	0	0	0	1	1	1	6
SYT1	6857	NM_001135806	1	0	1	0	0	1	0	1	0	0	1	1	6
SYT1	6857	NM_005639	1	0	1	0	0	1	0	1	0	0	1	1	6
TCF7	6932	NM_201632	1	0	1	0	1	1	0	0	0	0	1	1	6
TCF7	6932	NM_201634	1	0	1	0	1	1	0	0	0	0	1	1	6
TCF7	6932	NM_213648	1	0	1	0	1	1	0	0	0	0	1	1	6
TCF7	6932	NM_003202	1	0	1	0	1	1	0	0	0	0	1	1	6
TIAM1	7074	NM_003253	1	0	1	0	1	1	0	0	0	0	1	1	6
CRISP2	7180	XM_005249355	1	0	1	0	0	1	0	0	0	1	1	1	6
TUB	7275	NM_003320	1	0	1	0	0	1	0	0	0	1	1	1	6
WIPF1	7456	NM_001077269	1	0	1	0	0	1	0	0	0	1	1	1	6
SF1	7536	XM_005274236	1	0	1	0	0	1	0	0	0	1	1	1	6
ZNF20	7568	NM_021143	1	0	1	0	0	1	0	0	0	1	1	1	6
HIST2H2BE	8349	NM_003528	1	0	1	0	0	1	0	0	0	1	1	1	6
DYRK3	8444	NM_003582	0	0	1	0	1	1	0	1	0	0	1	1	6
DYRK3	8444	NM_001004023	0	0	1	0	1	1	0	1	0	0	1	1	6
CDC42BPA	8476	XM_005273321	1	0	1	0	0	1	0	0	0	1	1	1	6
SCARF1	8578	NM_003693	1	0	1	0	1	1	0	0	0	0	1	1	6
SCARF1	8578	NM_145350	1	0	1	0	1	1	0	0	0	0	1	1	6
TNKS	8658	XM_005272399	1	0	1	0	0	1	0	0	0	1	1	1	6
TNFRSF11A	8792	NM_003839	0	0	1	0	1	1	0	0	0	1	1	1	6
CACNA1I	8911	NM_001003406	1	0	1	0	0	1	0	1	0	0	1	1	6
MBD2	8932	NM_003927	1	0	1	0	0	1	0	0	0	1	1	1	6
MPZL1	9019	NM_001146191	1	0	1	0	0	1	0	1	0	0	1	1	6
MPZL1	9019	NM_024569	1	0	1	0	0	1	0	1	0	0	1	1	6
RNF8	9025	NM_183078	1	0	1	0	1	1	0	0	0	0	1	1	6
DEDD	9191	NM_001039712	1	0	1	0	0	1	0	1	0	0	1	1	6
DEDD	9191	NM_001039711	1	0	1	0	0	1	0	1	0	0	1	1	6
DEDD	9191	NM_032998	1	0	1	0	0	1	0	1	0	0	1	1	6
HOMER2	9455	NM_199330	0	0	1	0	1	1	0	1	0	0	1	1	6
HOMER2	9455	NM_004839	0	0	1	0	1	1	0	1	0	0	1	1	6
KDM4A	9682	NM_014663	1	0	1	0	0	1	0	1	0	0	1	1	6
BZW1	9689	NM_001207069	1	0	1	0	0	1	0	1	0	0	1	1	6
BZW1	9689	NM_014670	1	0	1	0	0	1	0	1	0	0	1	1	6
GAB2	9846	NM_080491	1	0	1	0	0	1	0	0	0	1	1	1	6
RHOBTB1	9886	NM_014836	1	0	1	0	0	1	0	1	0	0	1	1	6
SUPT7L	9913	NM_014860	1	0	1	0	1	1	0	0	0	0	1	1	6
LPGAT1	9926	NM_014873	1	0	1	0	0	1	0	1	0	0	1	1	6
DGCR2	9993	NM_005137	1	0	1	0	0	1	0	0	0	1	1	1	6
TSPAN3	10099	NM_005724	1	0	1	0	0	1	0	0	0	1	1	1	6
RCAN2	10231	NM_001251974	0	0	1	0	1	1	0	1	0	0	1	1	6
RCAN2	10231	NM_001251973	0	0	1	0	1	1	0	1	0	0	1	1	6
CALCOCO2	10241	NM_001261390	1	0	1	0	0	1	0	0	0	1	1	1	6
RTN3	10313	NM_201430	1	0	1	0	1	1	0	0	0	0	1	1	6
RTN3	10313	NM_006054	1	0	1	0	1	1	0	0	0	0	1	1	6
RTN3	10313	NM_201429	1	0	1	0	1	1	0	0	0	0	1	1	6
RTN3	10313	NM_201428	1	0	1	0	1	1	0	0	0	0	1	1	6
TRIM22	10346	NM_006074	1	0	1	0	0	1	0	0	0	1	1	1	6
SYNCRIP	10492	NM_001253771	1	0	1	0	0	1	0	1	0	0	1	1	6
SYNCRIP	10492	NM_001159673	1	0	1	0	0	1	0	1	0	0	1	1	6
SYNCRIP	10492	NM_001159674	1	0	1	0	0	1	0	1	0	0	1	1	6
SYNCRIP	10492	NM_001159676	1	0	1	0	0	1	0	1	0	0	1	1	6
CAMKK2	10645	NM_001270486	1	0	1	0	0	1	0	1	0	0	1	1	6
CAMKK2	10645	NM_001270485	1	0	1	0	0	1	0	1	0	0	1	1	6
GNA13	10672	NM_006572	1	0	1	0	1	0	0	1	0	0	1	1	6
POP1	10940	NM_001145860	1	0	1	0	1	1	0	0	0	0	1	1	6
POP1	10940	NM_015029	1	0	1	0	1	1	0	0	0	0	1	1	6
POP1	10940	NM_001145861	1	0	1	0	1	1	0	0	0	0	1	1	6
KLF12	11278	NM_007249	1	0	1	0	0	1	0	1	0	0	1	1	6
ZNF507	22847	NM_014910	1	0	1	0	1	1	0	0	0	0	1	1	6
PLEKHA6	22874	NM_014935	1	0	1	0	0	1	0	1	0	0	1	1	6
SHANK2	22941	NM_012309	1	0	1	0	0	1	0	0	0	1	1	1	6
RIMS1	22999	NM_001168411	0	0	1	0	1	1	0	1	0	0	1	1	6
RIMS1	22999	NM_001168409	0	0	1	0	1	1	0	1	0	0	1	1	6
RIMS1	22999	NM_001168408	0	0	1	0	1	1	0	1	0	0	1	1	6
RIMS1	22999	NM_001168410	0	0	1	0	1	1	0	1	0	0	1	1	6
RIMS1	22999	NM_001168407	0	0	1	0	1	1	0	1	0	0	1	1	6
NMNAT2	23057	NM_170706	0	0	1	0	1	1	0	1	0	0	1	1	6
SETD1B	23067	XM_005253858	1	0	1	0	0	1	0	0	0	1	1	1	6
SETD1B	23067	NM_015048	1	0	1	0	0	1	0	1	0	0	1	1	6
ZBTB43	23099	NM_001135776	1	0	1	0	0	1	0	1	0	0	1	1	6
ZBTB43	23099	NM_014007	1	0	1	0	0	1	0	1	0	0	1	1	6
TNRC6B	23112	NM_001024843	1	0	1	0	0	1	0	1	0	0	1	1	6
TNRC6B	23112	NM_015088	1	0	1	0	0	1	0	1	0	0	1	1	6
TNRC6B	23112	NM_001162501	1	0	1	0	0	1	0	1	0	0	1	1	6
PASK	23178	NM_001252124	1	0	1	0	1	1	0	0	0	0	1	1	6
PASK	23178	NM_001252122	1	0	1	0	1	1	0	0	0	0	1	1	6
PASK	23178	NM_015148	1	0	1	0	1	1	0	0	0	0	1	1	6
PASK	23178	NM_001252119	1	0	1	0	1	1	0	0	0	0	1	1	6
PASK	23178	NM_001252120	1	0	1	0	1	1	0	0	0	0	1	1	6
ATP11B	23200	XM_005247242	1	0	1	0	0	1	0	0	0	1	1	1	6
SPECC1L	23384	NM_015330	1	0	1	0	0	1	0	0	0	1	1	1	6
HEY1	23462	NM_012258	1	0	1	0	0	1	0	1	0	0	1	1	6
CARHSP1	23589	NM_001042476	1	0	1	0	0	1	0	0	0	1	1	1	6
SLC24A2	25769	NM_001193288	1	0	1	0	1	0	0	1	0	0	1	1	6
SLC24A2	25769	NM_020344	1	0	1	0	1	0	0	1	0	0	1	1	6
DNAJB5	25822	NM_012266	1	0	1	0	0	1	0	1	0	0	1	1	6
DNAJB5	25822	NM_001135004	1	0	1	0	0	1	0	1	0	0	1	1	6
RCHY1	25898	NM_001009922	0	0	1	0	1	1	0	1	0	0	1	1	6
RCHY1	25898	NM_015436	0	0	1	0	1	1	0	1	0	0	1	1	6
TANC2	26115	NM_025185	1	0	1	0	0	1	0	1	0	0	1	1	6
SACS	26278	NM_014363	1	0	1	0	0	1	0	1	0	0	1	1	6
ACAD8	27034	NM_014384	0	0	1	0	1	1	0	1	0	0	1	1	6
RBMS3	27303	NM_001003792	1	0	1	0	0	1	0	1	0	0	1	1	6
RBMS3	27303	NM_001177711	1	0	1	0	0	1	0	1	0	0	1	1	6
RBMS3	27303	NM_001003793	1	0	1	0	0	1	0	1	0	0	1	1	6
ZBTB44	29068	NM_014155	1	0	1	0	0	1	0	1	0	0	1	1	6
SNX15	29907	NM_013306	1	0	1	0	0	1	0	0	0	1	1	1	6
ST6GALNAC6	30815	NM_013443	1	0	1	0	0	1	0	1	0	0	1	1	6
RRM2B	50484	NM_001172478	1	0	1	0	1	1	0	0	0	0	1	1	6
RRM2B	50484	NM_001172477	1	0	1	0	1	1	0	0	0	0	1	1	6
MYEF2	50804	NM_016132	0	0	1	0	1	1	0	1	0	0	1	1	6
GOLT1B	51026	NM_016072	1	0	1	0	1	1	0	0	0	0	1	1	6
MEMO1	51072	NM_015955	0	0	1	0	1	1	0	1	0	0	1	1	6
MEMO1	51072	NM_001137602	0	0	1	0	1	1	0	1	0	0	1	1	6
PHF20L1	51105	NM_198513	1	0	1	0	0	1	0	1	0	0	1	1	6
ZNF639	51193	NM_016331	1	0	1	0	1	1	0	0	0	0	1	1	6
PHF21A	51317	NM_016621	1	0	1	0	0	1	0	1	0	0	1	1	6
MEX3C	51320	NM_016626	1	0	1	0	0	1	0	0	0	1	1	1	6
HOOK1	51361	NM_015888	1	0	1	0	0	1	0	0	0	1	1	1	6
GFOD1	54438	NM_001242629	1	0	1	0	1	1	0	0	0	0	1	1	6
RNF216	54476	NM_207111	1	0	1	0	0	1	0	0	0	1	1	1	6
SDK2	54549	NM_001144952	1	0	1	0	0	1	0	0	0	1	1	1	6
KLHL28	54813	NM_017658	0	0	1	0	1	1	0	1	0	0	1	1	6
FNBP1L	54874	NM_017737	1	0	1	0	0	1	0	1	0	0	1	1	6
FNBP1L	54874	NM_001164473	1	0	1	0	0	1	0	1	0	0	1	1	6
PRPF39	55015	NM_017922	0	0	1	0	1	1	0	1	0	0	1	1	6
C10orf118	55088	NM_018017	1	0	1	0	1	1	0	0	0	0	1	1	6
HEATR1	55127	NM_018072	0	0	1	0	1	1	0	0	0	1	1	1	6
UQCC1	55245	NM_018244	1	0	1	0	0	1	0	1	0	0	1	1	6
UQCC1	55245	NM_001184977	1	0	1	0	0	1	0	1	0	0	1	1	6
UQCC1	55245	NM_199487	1	0	1	0	0	1	0	1	0	0	1	1	6
HHAT	55733	NM_001170564	1	0	1	0	1	1	0	0	0	0	1	1	6
HHAT	55733	NM_001170588	1	0	1	0	1	1	0	0	0	0	1	1	6
HHAT	55733	NM_001170587	1	0	1	0	1	1	0	0	0	0	1	1	6
HHAT	55733	NM_001122834	1	0	1	0	1	1	0	0	0	0	1	1	6
HHAT	55733	NM_001170580	1	0	1	0	1	1	0	0	0	0	1	1	6
TXLNG	55787	NM_001168683	1	0	1	0	0	1	0	1	0	0	1	1	6
ANKH	56172	NM_054027	1	0	1	0	0	1	0	0	0	1	1	1	6
KIAA1217	56243	NM_001098500	0	0	1	0	1	1	0	1	0	0	1	1	6
KIAA1217	56243	NM_019590	0	0	1	0	1	1	0	1	0	0	1	1	6
RAD18	56852	NM_020165	1	0	1	0	0	1	0	0	0	1	1	1	6
C1GALT1	56913	XM_005249812	1	0	1	0	0	1	0	0	0	1	1	1	6
FEM1C	56929	NM_020177	1	0	1	0	0	1	0	1	0	0	1	1	6
DOLPP1	57171	NM_001135917	1	0	1	0	0	1	0	1	0	0	1	1	6
BIRC6	57448	NM_016252	0	0	1	0	1	1	0	1	0	0	1	1	6
CNOT6	57472	NM_015455	1	0	1	0	0	1	0	1	0	0	1	1	6
SLAIN2	57606	NM_020846	1	0	1	0	0	1	0	1	0	0	1	1	6
GPAM	57678	XM_005269998	1	0	1	0	0	1	0	0	0	1	1	1	6
ZNF350	59348	NM_021632	0	0	1	0	1	1	0	0	0	1	1	1	6
CELF6	60677	NM_001172685	1	0	1	0	0	1	0	1	0	0	1	1	6
CELF6	60677	NM_001172684	1	0	1	0	0	1	0	1	0	0	1	1	6
CRTC3	64784	NM_022769	1	0	1	0	0	1	0	0	0	1	1	1	6
HDAC11	79885	NM_024827	1	0	1	0	0	1	0	0	0	1	1	1	6
NAA60	79903	XM_005255590	1	0	1	0	0	1	0	0	0	1	1	1	6
SCD5	79966	NM_001037582	1	0	1	0	1	1	0	0	0	0	1	1	6
WDR26	80232	NM_001115113	1	0	1	0	0	1	0	1	0	0	1	1	6
CEP63	80254	NM_001042400	1	0	1	0	1	1	0	0	0	0	1	1	6
CEP63	80254	NM_001042383	1	0	1	0	1	1	0	0	0	0	1	1	6
LRRC27	80313	NM_001143757	1	0	1	0	0	1	0	0	0	1	1	1	6
SLC19A3	80704	XM_005246871	1	0	1	0	0	1	0	0	0	1	1	1	6
ZNF436	80818	NM_030634	1	0	1	0	1	1	0	0	0	0	1	1	6
FCRL5	83416	NM_031281	1	0	1	0	1	1	0	0	0	0	1	1	6
FCRL5	83416	NM_001195388	1	0	1	0	1	1	0	0	0	0	1	1	6
CALN1	83698	NM_031468	0	0	1	0	1	1	0	1	0	0	1	1	6
ZNRF3	84133	NM_032173	1	0	1	0	0	1	0	1	0	0	1	1	6
C2orf88	84281	NM_032321	1	0	1	0	1	1	0	0	0	0	1	1	6
C2orf88	84281	NM_001042520	1	0	1	0	1	1	0	0	0	0	1	1	6
C2orf88	84281	NM_001042521	1	0	1	0	1	1	0	0	0	0	1	1	6
C2orf88	84281	NM_001042519	1	0	1	0	1	1	0	0	0	0	1	1	6
ZCRB1	85437	NM_033114	1	0	1	0	1	1	0	0	0	0	1	1	6
DIXDC1	85458	NM_001037954	1	0	1	0	1	1	0	0	0	0	1	1	6
DIXDC1	85458	NM_033425	1	0	1	0	1	1	0	0	0	0	1	1	6
KLHL13	90293	NM_001168301	0	0	1	0	1	1	0	1	0	0	1	1	6
KLHL13	90293	NM_001168299	0	0	1	0	1	1	0	1	0	0	1	1	6
KLHL13	90293	NM_001168303	0	0	1	0	1	1	0	1	0	0	1	1	6
KLHL13	90293	NM_001168302	0	0	1	0	1	1	0	1	0	0	1	1	6
KLHL13	90293	NM_001168300	0	0	1	0	1	1	0	1	0	0	1	1	6
MCU	90550	NM_001270679	1	0	1	0	0	1	0	1	0	0	1	1	6
FMNL3	91010	NM_198900	1	0	1	0	0	1	0	1	0	0	1	1	6
SNX29	92017	NM_032167	1	0	1	0	0	1	0	0	0	1	1	1	6
SYTL5	94122	NM_001163335	1	0	1	0	1	1	0	0	0	0	1	1	6
SYTL5	94122	NM_001163334	1	0	1	0	1	1	0	0	0	0	1	1	6
SYTL5	94122	NM_138780	1	0	1	0	1	1	0	0	0	0	1	1	6
PIK3IP1	113791	NM_001135911	1	0	1	0	1	1	0	0	0	0	1	1	6
PIK3IP1	113791	NM_052880	1	0	1	0	1	1	0	0	0	0	1	1	6
SLC25A25	114789	NM_001265614	1	0	1	0	0	1	0	0	0	1	1	1	6
PWWP2A	114825	NM_001130864	1	0	1	0	0	1	0	1	0	0	1	1	6
OSBPL10	114884	NM_001174060	1	0	1	0	1	0	0	1	0	0	1	1	6
OSBPL10	114884	NM_017784	1	0	1	0	1	0	0	1	0	0	1	1	6
COX20	116228	NM_198076	1	0	1	0	1	1	0	0	0	0	1	1	6
SLC18B1	116843	NM_052831	1	0	1	0	0	1	0	0	0	1	1	1	6
ARAP2	116984	NM_015230	0	0	1	0	1	1	0	1	0	0	1	1	6
FOPNL	123811	NM_144600	1	0	1	0	1	1	0	0	0	0	1	1	6
ZNF648	127665	NM_001009992	1	0	1	0	0	1	0	0	0	1	1	1	6
SYT2	127833	NM_177402	1	0	1	0	0	1	0	1	0	0	1	1	6
STARD4	134429	NM_139164	1	0	1	0	1	1	0	0	0	0	1	1	6
RPP25L	138716	NM_148179	1	0	1	0	0	1	0	0	0	1	1	1	6
SLITRK4	139065	NM_001184750	1	0	1	0	0	1	0	1	0	0	1	1	6
SLITRK4	139065	NM_173078	1	0	1	0	0	1	0	1	0	0	1	1	6
BEAN1	146227	NM_001178020	0	0	1	0	1	1	0	1	0	0	1	1	6
BEAN1	146227	NM_001136106	0	0	1	0	1	1	0	1	0	0	1	1	6
RDH10	157506	NM_172037	1	0	1	0	1	1	0	0	0	0	1	1	6
GRASP	160622	NM_181711	1	0	1	0	0	1	0	1	0	0	1	1	6
DEDD2	162989	NM_001270614	1	0	1	0	0	1	0	1	0	0	1	1	6
DEDD2	162989	NM_001270615	1	0	1	0	0	1	0	1	0	0	1	1	6
LONRF2	164832	NM_198461	1	0	1	0	0	1	0	0	0	1	1	1	6
CLYBL	171425	NM_206808	1	0	1	0	0	1	0	0	0	1	1	1	6
FAM124A	220108	NM_001242312	1	0	1	0	0	1	0	1	0	0	1	1	6
HNRNPA3	220988	NM_194247	1	0	1	0	1	0	0	1	0	0	1	1	6
FNDC5	252995	NM_001171940	1	0	1	0	0	1	0	1	0	0	1	1	6
FNDC5	252995	NM_153756	1	0	1	0	0	1	0	1	0	0	1	1	6
C17orf58	284018	NM_181656	1	0	1	0	1	1	0	0	0	0	1	1	6
C17orf58	284018	NM_181655	1	0	1	0	1	1	0	0	0	0	1	1	6
TPRX1	284355	XM_005258788	1	0	1	0	0	1	0	0	0	1	1	1	6
NWD1	284434	NM_001007525	1	0	1	0	0	1	0	0	0	1	1	1	6
TUSC5	286753	NM_172367	1	0	1	0	0	1	0	0	0	1	1	1	6
THEMIS	387357	NM_001164687	1	0	1	0	1	1	0	0	0	0	1	1	6
THEMIS	387357	NM_001010923	1	0	1	0	1	1	0	0	0	0	1	1	6
SHISA6	388336	NM_001173461	1	0	1	0	0	1	0	1	0	0	1	1	6
SHISA6	388336	NM_001173462	1	0	1	0	0	1	0	1	0	0	1	1	6
SAMD5	389432	NM_001030060	1	0	1	0	0	1	0	0	0	1	1	1	6
ZBTB34	403341	NM_001099270	1	0	1	0	0	1	0	1	0	0	1	1	6
TMEM151B	441151	NM_001137560	1	0	1	0	0	1	0	1	0	0	1	1	6
ZNF704	619279	NM_001033723	1	0	1	0	0	1	0	1	0	0	1	1	6
ADARB1	104	NM_015833	1	1	0	0	0	1	0	0	0	0	1	1	5
ADCY1	107	NM_021116	1	1	0	0	0	1	0	0	0	1	1	0	5
ADD1	118	XM_005247936	0	1	1	0	0	1	0	0	0	0	1	1	5
ADD2	119	XM_005264128	0	1	1	0	0	1	0	0	0	0	1	1	5
ADD2	119	XM_005278321	0	1	1	0	0	1	0	0	0	0	1	1	5
AKT2	208	NM_001626	1	1	0	0	0	1	0	0	0	1	1	0	5
ALDH3A2	224	NM_001031806	1	1	0	0	0	1	0	0	0	0	1	1	5
ANK1	286	NM_001142446	1	1	0	0	0	1	0	0	0	0	1	1	5
ANXA11	311	NM_001278408	1	1	0	0	0	1	0	0	0	1	1	0	5
AQP4	361	XM_005258257	0	1	1	0	0	1	0	0	0	0	1	1	5
ARF3	377	XM_005268856	1	1	0	0	0	1	0	0	0	1	1	0	5
ARNT	405	NM_001668	1	1	0	0	0	1	0	0	0	1	1	0	5
ATP1B1	481	NM_001677	0	1	0	0	0	1	0	0	0	1	1	1	5
ATP6V0A1	535	NM_001130020	1	1	0	0	0	1	0	0	0	1	1	0	5
CACNA1C	775	XM_005253766	1	1	1	0	0	0	0	0	0	0	1	1	5
CACNB3	784	NM_000725	0	1	1	0	0	1	0	0	0	0	1	1	5
CALD1	800	NM_033138	1	1	0	0	0	1	0	0	0	0	1	1	5
CCKBR	887	XM_005253210	0	1	1	0	0	1	0	0	0	0	1	1	5
ENTPD3	956	XM_005265605	0	1	1	0	0	1	0	0	0	0	1	1	5
CDK1	983	XM_005270303	0	1	1	0	0	1	0	0	0	0	1	1	5
CDKN2D	1032	NM_001800	0	1	1	0	0	1	0	0	0	0	1	1	5
RCBTB2	1102	NM_001268	0	1	1	0	0	1	0	0	0	0	1	1	5
CHN2	1124	XM_005249597	0	1	1	0	0	1	0	0	0	0	1	1	5
CHRM3	1131	XM_005273031	1	1	1	0	0	0	0	0	0	0	1	1	5
CLCN4	1183	NM_001830	0	1	1	0	0	1	0	0	0	0	1	1	5
CLCN5	1184	NM_001127899	1	1	0	0	0	1	0	0	0	0	1	1	5
CPT1B	1375	NM_152245	0	1	1	0	0	1	0	0	0	0	1	1	5
CREB1	1385	NM_134442	0	1	1	0	0	0	0	1	0	0	1	1	5
MAPK14	1432	NM_001315	1	1	0	0	0	1	0	0	0	1	1	0	5
MAPK14	1432	NM_139012	1	1	0	0	0	1	0	0	0	1	1	0	5
CYP19A1	1588	NM_031226	0	1	1	0	0	1	0	0	0	0	1	1	5
DBN1	1627	NM_080881	1	1	0	0	0	1	0	0	0	0	1	1	5
DMXL1	1657	XM_005271910	0	1	1	0	0	1	0	0	0	0	1	1	5
DHCR24	1718	NM_014762	1	1	0	0	0	1	0	0	0	1	1	0	5
DLG2	1740	NM_001142699	0	1	1	0	0	1	0	0	0	0	1	1	5
DMP1	1758	NM_004407	1	1	0	0	0	1	0	0	0	1	1	0	5
DNMT3A	1788	XM_005264175	1	1	0	0	0	1	0	0	0	1	1	0	5
SLC26A2	1836	NM_000112	0	1	1	0	0	1	0	0	0	0	1	1	5
DUSP7	1849	NM_001947	1	1	0	0	0	1	0	0	0	0	1	1	5
CELSR3	1951	NM_001407	0	1	1	0	0	1	0	0	0	0	1	1	5
ELF4	2000	NM_001421	1	1	0	0	0	1	0	0	0	1	1	0	5
EPHA4	2043	XM_005246374	1	1	0	0	0	1	0	0	0	1	1	0	5
ERCC1	2067	NM_001983	0	1	1	0	0	1	0	0	0	0	1	1	5
ERF	2077	NM_006494	0	1	0	0	0	1	0	0	0	1	1	1	5
ETV5	2119	XM_005247210	0	1	1	0	0	1	0	0	0	0	1	1	5
EYA2	2139	NM_005244	0	1	1	0	0	1	0	0	0	0	1	1	5
FANCG	2189	NM_004629	1	1	0	0	0	1	0	0	0	1	1	0	5
FOXL1	2300	NM_005250	0	1	1	0	0	1	0	0	0	0	1	1	5
MTOR	2475	XM_005263438	0	1	1	0	0	1	0	0	0	0	1	1	5
GCNT2	2651	NM_001491	1	1	0	0	0	1	0	0	0	1	1	0	5
GNAI2	2771	XM_005265067	0	1	1	0	0	1	0	0	0	0	1	1	5
GNS	2799	XM_005268800	0	1	1	0	0	1	0	0	0	0	1	1	5
GRM5	2915	XM_005273956	1	1	0	0	0	1	0	0	0	0	1	1	5
GRM6	2916	NM_000843	1	1	0	0	0	1	0	0	0	1	1	0	5
H1F0	3005	NM_005318	0	1	0	0	0	1	0	0	0	1	1	1	5
IGF1R	3480	NM_000875	1	1	0	0	0	1	0	0	0	1	1	0	5
IGFBP4	3487	NM_001552	0	1	0	0	0	1	0	0	0	1	1	1	5
IL1R1	3554	XM_005263933	1	1	0	0	0	1	0	0	0	1	1	0	5
IL10RA	3587	NM_001558	0	1	1	0	0	1	0	0	0	0	1	1	5
IRF6	3664	NM_006147	0	1	1	0	0	1	0	0	0	0	1	1	5
ITGB6	3694	XM_005246537	0	1	1	0	0	1	0	0	0	0	1	1	5
ITPKB	3707	NM_002221	1	1	0	0	0	1	0	0	0	1	1	0	5
KCNA7	3743	NM_031886	1	1	0	0	0	1	0	0	0	1	1	0	5
KCNJ12	3768	NM_021012	1	1	0	0	0	1	0	0	0	1	1	0	5
KCNMA1	3778	XM_005269773	0	1	1	0	0	1	0	0	0	0	1	1	5
KCNS1	3787	NM_002251	0	1	1	0	0	1	0	0	0	0	1	1	5
LIFR	3977	NM_001127671	0	1	1	0	0	1	0	0	0	0	1	1	5
ABLIM1	3983	XM_005269818	0	1	1	0	0	1	0	0	0	0	1	1	5
LIMK2	3985	NM_016733	0	1	1	0	0	1	0	0	0	0	1	1	5
LPP	4026	XM_005247445	1	1	0	0	0	1	0	0	0	1	1	0	5
LSS	4047	NM_001145437	1	1	0	0	0	1	0	0	0	1	1	0	5
LTBP2	4053	NM_000428	0	1	1	0	0	1	0	0	0	0	1	1	5
SMAD7	4092	NM_005904	0	1	1	0	0	1	0	0	0	0	1	1	5
MSI1	4440	NM_002442	1	1	0	0	0	1	0	0	0	1	1	0	5
NEO1	4756	XM_005254408	1	1	0	0	0	1	0	0	0	1	1	0	5
NKTR	4820	XM_005265177	1	1	0	0	0	1	0	0	0	1	1	0	5
PFKFB4	5210	XM_005265231	1	1	0	0	0	1	0	0	0	1	1	0	5
PKP1	5317	NM_000299	0	1	0	0	0	1	0	0	0	1	1	1	5
PRKAA1	5562	NM_206907	1	1	0	0	0	1	0	0	0	1	1	0	5
PTCH1	5727	NM_001083602	1	1	0	0	0	1	0	0	0	1	1	0	5
PTK7	5754	NM_002821	1	1	0	0	0	1	0	0	0	0	1	1	5
PCYT2	5833	NM_001256435	1	1	1	0	0	0	0	0	0	0	1	1	5
RAP2A	5911	NM_021033	1	1	1	0	0	0	0	0	0	0	1	1	5
RASGRF2	5924	NM_006909	0	1	0	0	0	1	0	0	0	1	1	1	5
RBMS1	5937	XM_005246738	1	1	0	0	0	1	0	0	0	0	1	1	5
RET	5979	NM_020975	1	1	0	0	0	1	0	0	0	1	1	0	5
RFX3	5991	NM_134428	1	1	0	0	0	1	0	0	0	1	1	0	5
RFX4	5992	NM_213594	1	1	0	0	0	1	0	0	0	0	1	1	5
RLF	6018	NM_012421	0	1	0	0	0	1	0	1	0	0	1	1	5
S100B	6285	NM_006272	1	1	1	0	0	0	0	0	0	0	1	1	5
ATXN7	6314	NM_000333	1	1	0	0	0	1	0	0	0	1	1	0	5
SCN8A	6334	NM_014191	1	1	0	0	0	0	0	1	0	0	1	1	5
SFRP5	6425	NM_003015	1	1	0	0	0	1	0	0	0	1	1	0	5
SLC2A5	6518	NM_003039	1	1	1	0	0	0	0	0	0	0	1	1	5
SORL1	6653	NM_003105	0	1	0	0	0	1	0	0	0	1	1	1	5
SP1	6667	NM_138473	1	1	0	0	0	1	0	0	0	1	1	0	5
SSR1	6745	NM_003144	1	1	0	0	0	1	0	0	0	0	1	1	5
TEAD1	7003	NM_021961	1	1	0	0	0	1	0	0	0	0	1	1	5
TGFBR1	7046	NM_004612	1	1	0	0	0	1	0	0	0	1	1	0	5
TOP1	7150	XM_005260541	1	1	0	0	0	1	0	0	0	1	1	0	5
TRPS1	7227	NM_014112	0	1	0	0	0	1	0	1	0	0	1	1	5
TRIM26	7726	NM_003449	1	1	0	0	0	1	0	0	0	1	1	0	5
ZNF226	7769	XM_005259227	0	1	1	0	0	1	0	0	0	0	1	1	5
LUZP1	7798	XM_005245991	1	1	0	0	0	1	0	0	0	0	1	1	5
MLLT10	8028	NM_004641	0	1	1	0	0	1	0	0	0	0	1	1	5
DPF3	8110	NM_001280544	0	1	1	0	0	1	0	0	0	0	1	1	5
FZD4	8322	NM_012193	1	1	0	0	0	1	0	0	0	1	1	0	5
RAD54L	8438	NM_003579	0	1	1	0	0	1	0	0	0	0	1	1	5
DYRK3	8444	XM_005273315	0	1	1	0	0	1	0	0	0	0	1	1	5
DYRK3	8444	XM_005277518	0	1	1	0	0	1	0	0	0	0	1	1	5
PIK3R3	8503	NM_003629	0	1	1	0	0	1	0	0	0	0	1	1	5
KCNAB2	8514	NM_001199860	0	1	1	0	0	1	0	0	0	0	1	1	5
IKBKG	8517	NM_001099857	0	1	1	0	0	1	0	0	0	0	1	1	5
API5	8539	NM_001142930	1	1	0	0	0	1	0	0	0	0	1	1	5
MADD	8567	XM_005253198	1	1	0	0	0	1	0	0	0	1	1	0	5
STK16	8576	NM_001008910	0	1	1	0	0	1	0	0	0	0	1	1	5
NCOA1	8648	XM_005264625	0	1	1	0	0	1	0	0	0	0	1	1	5
HYAL2	8692	NM_033158	0	1	1	0	0	1	0	0	0	0	1	1	5
CFLAR	8837	NM_001202519	0	1	0	0	0	1	0	0	0	1	1	1	5
GYG2	8908	NM_003918	1	1	0	0	0	1	0	0	0	0	1	1	5
BAIAP3	8938	NM_003933	0	1	1	0	0	1	0	0	0	0	1	1	5
CLDN10	9071	NM_182848	0	1	1	0	0	1	0	0	0	0	1	1	5
CLDN8	9073	NM_199328	0	1	0	0	0	1	0	0	0	1	1	1	5
RQCD1	9125	NM_001271634	0	1	1	0	0	1	0	0	0	0	1	1	5
CBFA2T2	9139	NM_005093	0	1	1	0	0	1	0	0	0	0	1	1	5
NUMBL	9253	NM_004756	0	1	1	0	0	0	0	1	0	0	1	1	5
BCL7C	9274	XM_005255693	1	1	1	0	0	0	0	0	0	0	1	1	5
ZNHIT3	9326	NM_001281432	0	1	1	0	0	1	0	0	0	0	1	1	5
CNOT8	9337	XM_005268529	1	1	0	0	0	1	0	0	0	1	1	0	5
NRXN3	9369	XM_005268218	1	1	1	0	0	0	0	0	0	0	1	1	5
OTOF	9381	NM_194248	1	1	0	0	0	1	0	0	0	1	1	0	5
GRAP2	9402	XM_005261836	1	1	1	0	0	0	0	0	0	0	1	1	5
MED20	9477	NM_004275	0	1	1	0	0	1	0	0	0	0	1	1	5
MAPK8IP1	9479	NM_005456	1	1	0	0	0	1	0	0	0	1	1	0	5
ONECUT2	9480	NM_004852	1	1	0	0	0	1	0	0	0	1	1	0	5
ADAMTS2	9509	NM_014244	1	1	0	0	0	1	0	0	0	1	1	0	5
ADAMTS1	9510	NM_006988	0	1	1	0	0	1	0	0	0	0	1	1	5
SPTLC2	9517	NM_004863	0	1	1	0	0	1	0	0	0	0	1	1	5
RBM39	9584	NM_184234	0	1	1	0	0	1	0	0	0	0	1	1	5
AKAP12	9590	XM_005267234	0	1	1	0	0	1	0	0	0	0	1	1	5
RGS6	9628	NM_001204424	0	1	1	0	0	1	0	0	0	0	1	1	5
KIAA0430	9665	NM_001184998	0	1	1	0	0	1	0	0	0	0	1	1	5
KIAA0430	9665	NM_014647	0	1	1	0	0	1	0	0	0	0	1	1	5
SDC3	9672	NM_014654	1	1	1	0	0	0	0	0	0	0	1	1	5
EDEM1	9695	NM_014674	1	1	0	0	0	1	0	0	0	1	1	0	5
KIAA0226	9711	NM_001145642	0	1	1	0	0	1	0	0	0	0	1	1	5
SEC14L5	9717	NM_014692	1	1	0	0	0	1	0	0	0	1	1	0	5
GPRIN2	9721	XM_005270329	1	1	1	0	0	0	0	0	0	0	1	1	5
PCDHA9	9752	NM_014005	0	1	1	0	0	1	0	0	0	0	1	1	5
ATG13	9776	NM_001205119	0	1	1	0	0	1	0	0	0	0	1	1	5
RNF144A	9781	NM_014746	1	1	0	0	0	1	0	0	0	0	1	1	5
SERTAD2	9792	XM_005264669	1	1	0	0	0	1	0	0	0	1	1	0	5
EFCAB14	9813	NM_014774	0	1	1	0	0	1	0	0	0	0	1	1	5
ARHGEF17	9828	NM_014786	1	1	0	0	0	1	0	0	0	1	1	0	5
ZBTB24	9841	NM_014797	0	1	0	0	0	1	0	0	0	1	1	1	5
ZBTB40	9923	NM_001083621	0	1	1	0	0	1	0	0	0	0	1	1	5
MFN2	9927	XM_005263548	1	1	0	0	0	1	0	0	0	1	1	0	5
HELZ	9931	XM_005257888	1	1	0	0	0	1	0	0	0	1	1	0	5
AMMECR1	9949	NM_001171689	1	1	0	0	0	1	0	0	0	1	1	0	5
HS3ST4	9951	NM_006040	0	1	1	0	0	1	0	0	0	0	1	1	5
SLC23A2	9962	NM_203327	1	1	0	0	0	1	0	0	0	1	1	0	5
BCL2L11	10018	NM_001204108	1	1	0	0	0	1	0	0	0	0	1	1	5
ARL4A	10124	NM_005738	1	1	0	0	0	1	0	0	0	0	1	1	5
HNRNPR	10236	XM_005245713	1	1	1	0	0	0	0	0	0	0	1	1	5
APC2	10297	NM_005883	1	1	0	0	0	1	0	0	0	1	1	0	5
PKDREJ	10343	NM_006071	0	1	1	0	0	1	0	0	0	0	1	1	5
PIAS3	10401	XM_005277332	0	1	1	0	0	1	0	0	0	0	1	1	5
YAP1	10413	XM_005271378	1	1	0	0	0	1	0	0	0	1	1	0	5
CDC42EP2	10435	NM_006779	1	1	0	0	0	1	0	0	0	1	1	0	5
OLFM1	10439	NM_014279	0	1	1	0	0	1	0	0	0	0	1	1	5
VAV3	10451	XM_005270358	0	1	1	0	0	1	0	0	0	0	1	1	5
SEMA4B	10509	XM_005254830	0	1	0	0	0	1	0	0	0	1	1	1	5
AKAP3	10566	XM_005253664	0	1	1	0	0	1	0	0	0	0	1	1	5
YKT6	10652	NM_006555	0	1	1	0	0	1	0	0	0	0	1	1	5
MGEA5	10724	XM_005269453	1	1	0	0	0	1	0	0	0	1	1	0	5
RAI1	10743	NM_030665	1	1	0	0	0	1	0	0	0	1	1	0	5
ZMYND11	10771	NM_006624	0	1	0	0	0	1	0	1	0	0	1	1	5
FRS2	10818	NM_001278351	0	1	1	0	0	1	0	0	0	0	1	1	5
SUB1	10923	XM_005248232	1	1	0	0	0	1	0	0	0	1	1	0	5
CACFD1	11094	XM_005272166	0	1	1	0	0	1	0	0	0	0	1	1	5
CACFD1	11094	XM_005276845	0	1	1	0	0	1	0	0	0	0	1	1	5
PRDM5	11107	XM_005262706	0	1	1	0	0	1	0	0	0	0	1	1	5
POLR3A	11128	NM_007055	1	1	0	0	0	1	0	0	0	1	1	0	5
LDB3	11155	XM_005269464	0	1	1	0	0	1	0	0	0	0	1	1	5
C14orf1	11161	NM_007176	0	1	1	0	0	0	0	1	0	0	1	1	5
SEC63	11231	NM_007214	0	1	0	0	0	1	0	1	0	0	1	1	5
NXPH3	11248	NM_007225	1	1	1	0	0	0	0	0	0	0	1	1	5
PXMP4	11264	NM_007238	1	1	1	0	0	0	0	0	0	0	1	1	5
TUSC2	11334	NM_007275	1	1	0	0	0	1	0	0	0	1	1	0	5
ZNF510	22869	NM_014930	1	1	0	0	0	1	0	0	0	1	1	0	5
ZHX2	22882	XM_005250837	0	1	1	0	0	1	0	0	0	0	1	1	5
PCNX	22990	NM_014982	0	1	1	0	0	1	0	0	0	0	1	1	5
SMG1	23049	XM_005255183	0	1	1	0	0	1	0	0	0	0	1	1	5
ARHGAP26	23092	XM_005268398	0	1	1	0	0	1	0	0	0	0	1	1	5
GRAMD4	23151	XM_005261398	1	1	0	0	0	1	0	0	0	1	1	0	5
SNX13	23161	XM_005249672	0	1	1	0	0	1	0	0	0	0	1	1	5
FAM168A	23201	XM_005273852	1	1	0	0	0	1	0	0	0	1	1	0	5
ARL6IP1	23204	XM_005255192	0	1	1	0	0	1	0	0	0	0	1	1	5
ACSBG1	23205	NM_015162	0	1	1	0	1	0	0	0	0	0	1	1	5
FBXO28	23219	NM_015176	1	1	0	0	0	1	0	0	0	1	1	0	5
CAMSAP2	23271	XM_005245040	0	1	1	0	0	1	0	0	0	0	1	1	5
CSTF2T	23283	NM_015235	0	1	1	0	0	1	0	0	0	0	1	1	5
SLC9A8	23315	NM_001260491	0	1	1	0	0	1	0	0	0	0	1	1	5
CLASP1	23332	NM_015282	0	1	1	0	0	1	0	0	0	0	1	1	5
PHF15	23338	XM_005271948	1	1	0	0	0	1	0	0	0	1	1	0	5
SUN1	23353	XM_005249680	1	1	0	0	0	1	0	0	0	1	1	0	5
FAM189A1	23359	XM_005254261	1	1	0	0	0	1	0	0	0	0	1	1	5
PSD3	23362	NM_015310	0	1	1	0	0	1	0	0	0	0	1	1	5
KIAA0895	23366	NM_001199707	0	1	1	0	0	1	0	0	0	0	1	1	5
SRGAP2	23380	XM_005277510	0	1	1	0	0	0	0	0	0	1	1	1	5
ZDHHC17	23390	NM_015336	0	1	0	0	0	1	0	1	0	0	1	1	5
CTDNEP1	23399	NM_015343	0	1	1	0	0	1	0	0	0	0	1	1	5
ATP1B4	23439	NM_001142447	0	1	1	0	0	1	0	0	0	0	1	1	5
ACAP2	23527	XM_005269314	0	1	1	0	0	1	0	0	0	0	1	1	5
RBFOX2	23543	XM_005261428	1	1	0	0	0	1	0	0	0	1	1	0	5
PSD4	23550	NM_012455	0	1	1	0	0	1	0	0	0	0	1	1	5
CDC42EP4	23580	XM_005257182	0	1	1	0	0	1	0	0	0	0	1	1	5
CLEC5A	23601	NM_013252	0	1	1	0	0	1	0	0	0	0	1	1	5
CORO1C	23603	NM_001276471	0	1	1	0	0	1	0	0	0	0	1	1	5
FAM89B	23625	NM_001098784	0	1	1	0	0	1	0	0	0	0	1	1	5
STX12	23673	NM_177424	0	1	1	0	0	1	0	0	0	0	1	1	5
OSBP2	23762	NM_030758	0	1	1	0	0	1	0	0	0	0	1	1	5
RHBDD3	25807	XM_005261504	0	1	1	0	0	1	0	0	0	0	1	1	5
C3orf17	25871	NM_015412	1	1	0	0	0	1	0	0	0	1	1	0	5
PAMR1	25891	NM_015430	1	1	0	0	0	1	0	0	0	1	1	0	5
RCHY1	25898	NM_001278539	0	1	1	0	0	1	0	0	0	0	1	1	5
PNKD	25953	NM_015488	0	1	1	0	0	1	0	0	0	0	1	1	5
SETBP1	26040	XM_005258243	0	1	1	0	0	1	0	0	0	0	1	1	5
PHF19	26147	NM_015651	0	1	1	0	0	1	0	0	0	0	1	1	5
KIF26A	26153	NM_015656	0	1	1	0	0	1	0	0	0	0	1	1	5
FBXW2	26190	NM_012164	1	1	0	0	0	1	0	1	0	0	1	0	5
BLOC1S6	26258	NM_012388	1	1	0	0	0	1	0	0	0	0	1	1	5
LHX6	26468	NM_001242335	0	1	1	0	0	1	0	0	0	0	1	1	5
AGO1	26523	XM_005270747	1	1	1	0	0	0	0	0	0	0	1	1	5
NBEA	26960	NM_015678	0	1	0	0	0	1	0	1	0	0	1	1	5
TPK1	27010	NM_022445	0	1	1	0	0	1	0	0	0	0	1	1	5
B3GAT1	27087	XM_005271508	0	1	1	0	0	1	0	0	0	0	1	1	5
EIF2AK1	27102	NM_014413	0	1	1	0	0	1	0	0	0	0	1	1	5
PDE7B	27115	XM_005266931	1	1	0	0	0	1	0	0	0	1	1	0	5
KLHL20	27252	XM_005245093	0	1	1	0	0	1	0	0	0	0	1	1	5
RND1	27289	NM_014470	1	1	0	0	0	1	0	0	0	1	1	0	5
DESI1	27351	NM_015704	1	1	0	0	0	1	0	0	0	1	1	0	5
ORMDL2	29095	NM_014182	1	1	1	0	0	0	0	0	0	0	1	1	5
ZDHHC8	29801	NM_013373	0	1	0	0	0	1	0	0	0	1	1	1	5
SAC3D1	29901	XM_005273959	0	1	1	0	0	1	0	0	0	0	1	1	5
F11R	50848	NM_016946	1	1	0	0	0	1	0	0	0	1	1	0	5
NTM	50863	NM_001144058	0	1	1	0	0	1	0	0	0	0	1	1	5
SIDT2	51092	XM_005271587	0	1	1	0	0	1	0	0	0	0	1	1	5
KLF3	51274	NM_016531	0	1	0	0	0	1	0	1	0	0	1	1	5
FAM13B	51306	XM_005272006	0	1	1	0	0	1	0	0	0	0	1	1	5
FAM53C	51307	NM_001135647	1	1	0	0	0	1	0	0	0	1	1	0	5
HEMK1	51409	NM_016173	0	1	1	0	0	1	0	0	0	0	1	1	5
POLK	51426	XM_005248534	1	1	1	0	0	0	0	0	0	0	1	1	5
KLF13	51621	NM_015995	0	1	0	0	0	1	0	0	0	1	1	1	5
CDK12	51755	NM_016507	0	1	1	0	0	1	0	0	0	0	1	1	5
COQ3	51805	NM_017421	0	1	1	0	0	1	0	0	0	0	1	1	5
INO80	54617	NM_017553	1	1	0	0	0	1	0	0	0	0	1	1	5
HES2	54626	XM_005263478	0	1	1	0	0	1	0	0	0	0	1	1	5
RRN3	54700	NM_018427	1	1	0	0	0	1	0	0	0	1	1	0	5
TMED9	54732	NM_017510	0	1	1	0	0	1	0	0	0	0	1	1	5
KLHL28	54813	XM_005267770	0	1	1	0	0	1	0	0	0	0	1	1	5
TRPM7	54822	NM_017672	0	1	1	0	0	1	0	0	0	0	1	1	5
WBP1L	54838	NM_017787	1	1	0	0	0	1	0	0	0	0	1	1	5
SIDT1	54847	NM_017699	0	1	1	0	0	1	0	0	0	0	1	1	5
ST7L	54879	NM_017744	0	1	0	0	0	1	0	0	0	1	1	1	5
CASZ1	54897	NM_001079843	1	1	0	0	0	1	0	0	0	1	1	0	5
SSH3	54961	XM_005274072	0	1	1	0	0	1	0	0	0	0	1	1	5
TMEM132A	54972	NM_017870	0	1	1	0	0	1	0	0	0	0	1	1	5
SLC25A38	54977	NM_017875	0	1	1	0	0	1	0	0	0	0	1	1	5
PRPF39	55015	XM_005267787	0	1	1	0	0	1	0	0	0	0	1	1	5
MARCH1	55016	XM_005263085	0	1	1	0	0	1	0	0	0	0	1	1	5
PTCD3	55037	NM_017952	1	1	0	0	0	1	0	0	0	0	1	1	5
XKR8	55113	NM_018053	0	1	1	0	0	1	0	0	0	0	1	1	5
ZNF532	55205	XM_005266719	0	1	1	0	0	1	0	0	0	0	1	1	5
C11orf57	55216	NM_018195	0	1	1	0	0	1	0	0	0	0	1	1	5
KLHL26	55295	XM_005259979	0	1	1	0	0	1	0	0	0	0	1	1	5
PI4K2A	55361	NM_018425	0	1	1	0	0	1	0	0	0	0	1	1	5
CAMK2N1	55450	NM_018584	0	1	0	0	0	1	0	1	0	0	1	1	5
KLK15	55554	NM_017509	0	1	1	0	0	1	0	0	0	0	1	1	5
GPATCH2L	55668	XM_005267841	0	1	1	0	0	1	0	0	0	0	1	1	5
VAC14	55697	XM_005256038	0	1	1	0	0	1	0	0	0	0	1	1	5
PARVA	55742	NM_018222	1	1	1	0	0	0	0	0	0	0	1	1	5
TTC17	55761	XM_005253016	1	1	0	0	0	1	0	0	0	1	1	0	5
ERBB2IP	55914	NM_001253699	0	1	1	0	0	1	0	0	0	0	1	1	5
KLHL9	55958	NM_018847	0	1	1	0	0	0	0	1	0	0	1	1	5
KIAA1217	56243	XM_005252500	0	1	1	0	0	1	0	0	0	0	1	1	5
KCNK13	56659	NM_022054	1	1	0	0	0	1	0	0	0	1	1	0	5
SAR1A	56681	NM_001142648	0	1	1	0	0	1	0	0	0	0	1	1	5
PMEPA1	56937	NM_020182	0	1	1	0	0	1	0	0	0	0	1	1	5
RGMA	56963	NM_020211	0	1	1	0	0	1	0	0	0	0	1	1	5
STOX2	56977	XM_005263142	1	1	0	0	0	1	0	0	0	0	1	1	5
TULP4	56995	XM_005267057	0	1	0	0	0	1	0	0	0	1	1	1	5
PBXIP1	57326	XM_005245358	0	1	1	0	0	1	0	0	0	0	1	1	5
BIRC6	57448	XM_005264449	0	1	1	0	0	1	0	0	0	0	1	1	5
KIAA1239	57495	NM_001144990	0	1	0	0	0	1	0	1	0	0	1	1	5
XPO5	57510	NM_020750	1	1	0	0	0	1	0	0	0	1	1	0	5
CASKIN2	57513	NM_020753	0	1	1	0	0	1	0	0	0	0	1	1	5
MIB1	57534	NM_020774	1	1	0	0	0	1	0	0	0	1	1	0	5
KCNT1	57582	XM_005263407	0	1	1	0	0	1	0	0	0	0	1	1	5
RANBP10	57610	XM_005256071	0	1	1	0	0	1	0	0	0	0	1	1	5
KIAA1549	57670	NM_001164665	0	1	1	0	0	1	0	0	0	0	1	1	5
KIAA1598	57698	NM_001127211	0	1	1	0	0	1	0	0	0	0	1	1	5
WDFY4	57705	XM_005270004	0	1	1	0	0	1	0	0	0	0	1	1	5
PRX	57716	NM_020956	0	1	1	0	0	1	0	0	0	0	1	1	5
SLAMF7	57823	NM_021181	1	1	0	0	0	1	0	0	0	1	1	0	5
SNX6	58533	XM_005267957	0	1	1	0	0	1	0	0	0	0	1	1	5
PAPPA2	60676	XM_005245422	1	1	0	0	0	1	0	0	0	0	1	1	5
CELF5	60680	NM_001172673	0	1	1	0	0	1	0	0	0	0	1	1	5
XPNPEP3	63929	NM_022098	0	1	0	0	0	1	0	0	0	1	1	1	5
PERP	64065	NM_022121	0	1	1	0	0	1	0	0	0	0	1	1	5
TMBIM1	64114	XM_005246760	1	1	0	0	0	1	0	0	0	1	1	0	5
IKZF4	64375	NM_022465	0	1	1	0	0	1	0	0	0	0	1	1	5
MRPS25	64432	XM_005265401	0	1	1	0	0	1	0	0	0	0	1	1	5
CEP85	64793	NM_022778	0	1	1	0	0	1	0	0	0	0	1	1	5
ELOVL1	64834	NM_001256399	0	1	1	0	0	1	0	0	0	0	1	1	5
FBXL17	64839	XM_005272048	1	1	0	0	0	1	0	0	0	1	1	0	5
YTHDC2	64848	NM_022828	0	1	1	0	0	1	0	0	0	0	1	1	5
RANBP17	64901	NM_022897	0	1	0	0	0	1	0	0	0	1	1	1	5
REEP1	65055	XM_005264502	0	1	1	0	0	1	0	0	0	0	1	1	5
RAPH1	65059	NM_213589	0	1	1	0	0	1	0	0	0	0	1	1	5
SECISBP2	79048	NM_024077	1	1	0	0	0	1	0	0	0	0	1	1	5
C9orf16	79095	NM_024112	0	1	1	0	0	1	0	0	0	0	1	1	5
FAM134A	79137	NM_024293	1	1	0	0	0	1	0	0	0	0	1	1	5
GCC1	79571	NM_024523	0	1	1	0	0	1	0	0	0	0	1	1	5
ARMC7	79637	NM_024585	0	1	1	0	0	1	0	0	0	0	1	1	5
AKIRIN1	79647	NM_024595	1	1	0	0	0	1	0	0	0	0	1	1	5
SMC6	79677	XM_005262627	0	1	1	0	0	1	0	0	0	0	1	1	5
STEAP4	79689	NM_001205315	0	1	1	0	0	1	0	0	0	0	1	1	5
MOB3B	79817	NM_024761	0	1	1	0	0	1	0	0	0	0	1	1	5
TMEM180	79847	XM_005270154	0	1	1	0	0	1	0	0	0	0	1	1	5
MAGIX	79917	NM_024859	1	1	1	0	0	0	0	0	0	0	1	1	5
PLEKHH3	79990	NM_024927	0	1	1	0	0	1	0	0	0	0	1	1	5
WWC2	80014	NM_024949	0	1	1	0	0	1	0	0	0	0	1	1	5
C16orf70	80262	NM_025187	0	1	1	0	0	1	0	0	0	0	1	1	5
ZKSCAN3	80317	NM_001242894	1	1	1	0	0	0	0	0	0	0	1	1	5
CXXC4	80319	NM_025212	1	1	0	0	0	1	0	0	0	0	1	1	5
LY6G6C	80740	NM_025261	0	1	1	0	0	1	0	0	0	0	1	1	5
CYB5B	80777	NM_030579	1	1	0	0	0	1	0	0	0	0	1	1	5
JHDM1D	80853	NM_030647	1	1	0	0	0	1	0	0	0	1	1	0	5
POLR2M	81488	NM_015532	0	1	1	0	0	1	0	0	0	0	1	1	5
SNX27	81609	XM_005245511	0	1	0	0	0	1	0	0	0	1	1	1	5
ISCA1	81689	NM_030940	0	1	1	0	0	1	0	0	0	0	1	1	5
SBF2	81846	NM_030962	0	1	1	0	0	1	0	0	0	0	1	1	5
SPRY4	81848	XM_005268517	0	1	1	0	0	1	0	0	0	0	1	1	5
ARPC5L	81873	XM_005252250	0	1	1	0	0	1	0	0	0	0	1	1	5
TMEM47	83604	NM_031442	0	1	0	0	0	1	0	1	0	0	1	1	5
AMMECR1L	83607	XM_005263808	0	1	0	0	0	1	0	0	0	1	1	1	5
CCDC3	83643	NM_031455	0	1	1	0	0	1	0	0	0	0	1	1	5
FAM57B	83723	XM_005255613	1	1	0	0	0	1	0	0	0	1	1	0	5
KCTD10	83892	XM_005253945	1	1	0	0	0	1	0	0	0	1	1	0	5
FBXO30	84085	NM_032145	1	1	1	0	0	0	0	0	0	0	1	1	5
TOMM40L	84134	XM_005245536	0	1	1	0	0	1	0	0	0	0	1	1	5
PHF6	84295	NM_032458	1	1	0	0	0	1	0	0	0	1	1	0	5
VPS25	84313	NM_032353	1	1	0	0	0	1	0	0	0	1	1	0	5
ARFGAP2	84364	XM_005253166	0	1	1	0	0	1	0	0	0	0	1	1	5
SRRM4	84530	NM_194286	1	1	0	0	0	1	0	0	0	1	1	0	5
PARD6B	84612	NM_032521	1	1	0	0	0	1	0	0	0	0	1	1	5
MFSD9	84804	XM_005264032	1	1	1	0	0	0	0	0	0	0	1	1	5
LRCH3	84859	XM_005269364	0	1	1	0	0	1	0	0	0	0	1	1	5
ZC3H10	84872	XM_005269196	0	1	1	0	0	1	0	0	0	0	1	1	5
RPUSD4	84881	NM_032795	1	1	0	0	0	1	0	0	0	0	1	1	5
RELT	84957	NM_032871	0	1	1	0	0	1	0	0	0	0	1	1	5
PAQR8	85315	NM_133367	0	1	1	0	0	1	0	0	0	0	1	1	5
NKD1	85407	NM_033119	1	1	1	0	0	0	0	0	0	0	1	1	5
SLC45A3	85414	XM_005245558	0	1	1	0	0	1	0	0	0	0	1	1	5
FHDC1	85462	XM_005263319	0	1	1	0	0	1	0	0	0	0	1	1	5
NAV2	89797	NM_001244963	0	1	0	0	0	1	0	1	0	0	1	1	5
FAM105B	90268	NM_138348	1	1	0	0	0	1	0	0	0	1	1	0	5
ERI1	90459	NM_153332	0	1	1	0	0	1	0	0	0	0	1	1	5
KIFC2	90990	XM_005272357	0	1	1	0	0	1	0	0	0	0	1	1	5
CALML4	91860	NM_033429	1	1	1	0	0	0	0	0	0	0	1	1	5
DSEL	92126	NM_032160	0	1	1	0	0	1	0	0	0	0	1	1	5
CDHR1	92211	NM_033100	1	1	0	0	0	1	0	0	0	1	1	0	5
C17orf72	92340	NM_001164257	0	1	0	0	0	1	0	0	0	1	1	1	5
MOB1B	92597	XM_005265709	1	1	0	0	0	1	0	0	0	1	1	0	5
SDR42E1	93517	XM_005256257	1	1	0	0	0	1	0	0	0	0	1	1	5
FBXO44	93611	NM_001014765	0	1	1	0	0	1	0	0	0	0	1	1	5
SYTL4	94121	XM_005262226	0	1	1	0	0	1	0	0	0	0	1	1	5
CASC4	113201	NM_138423	0	1	1	0	0	1	0	0	0	0	1	1	5
PALM2	114299	NM_053016	0	1	0	0	0	1	0	0	0	1	1	1	5
FMNL2	114793	XM_005246263	0	1	1	0	0	1	0	0	0	0	1	1	5
OSBPL10	114884	XM_005264843	1	1	1	0	0	0	0	0	0	0	1	1	5
KCTD12	115207	NM_138444	0	1	1	0	0	1	0	0	0	0	1	1	5
RAB3C	115827	XM_005248418	0	1	1	0	0	1	0	0	0	0	1	1	5
ARAP2	116984	XM_005262638	0	1	1	0	0	1	0	0	0	0	1	1	5
ANTXR2	118429	NM_058172	0	1	1	0	0	1	0	0	0	0	1	1	5
GPR62	118442	NM_080865	0	1	1	0	0	1	0	0	0	0	1	1	5
ZNF488	118738	XM_005270312	1	1	0	0	0	1	0	0	0	1	1	0	5
ZNF488	118738	XM_005277645	1	1	0	0	0	1	0	0	0	1	1	0	5
GYLTL1B	120071	NM_152312	0	1	1	0	0	1	0	0	0	0	1	1	5
ZNF641	121274	NM_152320	1	1	0	0	0	1	0	0	0	1	1	0	5
JDP2	122953	NM_130469	1	1	0	0	0	1	0	0	0	1	1	0	5
FSD2	123722	NM_001007122	0	1	1	0	0	1	0	0	0	0	1	1	5
USH1G	124590	NM_173477	1	1	0	0	0	1	0	0	0	1	1	0	5
TBC1D16	125058	NM_019020	1	1	0	0	0	1	0	0	0	0	1	1	5
IRGQ	126298	NM_001007561	1	1	0	0	0	1	0	0	0	1	1	0	5
GJB4	127534	NM_153212	0	1	1	0	0	1	0	0	0	0	1	1	5
PIFO	128344	XM_005270472	0	1	1	0	0	1	0	0	0	0	1	1	5
FBXO36	130888	XM_005246318	0	1	1	0	0	1	0	0	0	0	1	1	5
SNTN	132203	NM_001080537	0	1	1	0	1	0	0	0	0	0	1	1	5
HINT3	135114	NM_138571	0	1	1	0	0	1	0	0	0	0	1	1	5
RNF183	138065	XM_005251700	0	1	1	0	0	1	0	0	0	0	1	1	5
ZBTB46	140685	XM_005260197	0	1	0	0	0	1	0	0	0	1	1	1	5
SYT9	143425	NM_175733	0	1	1	0	0	1	0	0	0	0	1	1	5
RAD9B	144715	XM_005253848	0	1	1	0	0	0	0	0	0	1	1	1	5
FAM109A	144717	NM_001177996	0	1	1	0	0	1	0	0	0	0	1	1	5
ISM2	145501	NM_199296	0	1	1	0	0	1	0	0	0	0	1	1	5
C2CD4A	145741	NM_207322	0	1	1	0	0	1	0	0	0	0	1	1	5
TOM1L2	146691	XM_005256461	0	1	1	0	0	1	0	0	0	0	1	1	5
RBFOX3	146713	NM_001082575	0	1	1	0	0	1	0	0	0	0	1	1	5
CBLN2	147381	NM_182511	1	1	0	0	0	1	0	0	0	1	1	0	5
ZNF555	148254	NM_152791	0	1	1	0	0	1	0	0	0	0	1	1	5
BNIPL	149428	NM_001159642	1	1	0	0	0	1	0	0	0	1	1	0	5
TTL	150465	NM_153712	1	1	1	0	0	0	0	0	0	0	1	1	5
SLC16A14	151473	XM_005246352	0	1	1	0	0	1	0	0	0	0	1	1	5
IGSF11	152404	NM_152538	1	1	0	0	0	1	0	0	0	0	1	1	5
PAQR3	152559	NM_001040202	0	1	1	0	0	1	0	0	0	0	1	1	5
NOP9	161424	XM_005267385	1	1	0	0	0	1	0	0	0	0	1	1	5
SPPL2C	162540	NM_175882	0	1	1	0	0	1	0	0	0	0	1	1	5
MIER3	166968	NM_152622	0	1	0	0	0	1	0	1	0	0	1	1	5
TXLNB	167838	XM_005266836	0	1	1	0	0	1	0	0	0	0	1	1	5
ADAMTS19	171019	NM_133638	0	1	0	0	0	1	0	0	0	1	1	1	5
CC2D1B	200014	NM_032449	1	1	0	0	0	1	0	0	0	1	1	0	5
CRTC2	200186	NM_181715	1	1	0	0	0	1	0	0	0	1	1	0	5
VWA3B	200403	XM_005263897	0	1	1	0	0	1	0	0	0	0	1	1	5
SPRED2	200734	NM_181784	0	1	0	0	0	1	0	0	0	1	1	1	5
ZBTB7C	201501	XM_005258225	0	1	1	0	0	1	0	0	0	0	1	1	5
SMIM14	201895	XM_005262645	1	1	1	0	0	0	0	0	0	0	1	1	5
DNAJC18	202052	XM_005271917	1	1	0	0	0	1	0	0	0	1	1	0	5
STK32A	202374	XM_005268385	1	1	0	0	0	1	0	0	0	0	1	1	5
ZCCHC24	219654	NM_153367	1	1	0	0	0	1	0	0	0	1	1	0	5
TMEM218	219854	NM_001258243	1	1	1	0	0	0	0	0	0	0	1	1	5
CYB561A3	220002	NM_001161454	0	1	1	0	0	1	0	0	0	0	1	1	5
LRTOMT	220074	NM_001145309	0	1	0	0	0	1	0	0	0	1	1	1	5
DOK6	220164	NM_152721	1	1	0	0	0	1	0	0	0	0	1	1	5
C6orf89	221477	NM_152734	0	1	1	0	0	1	0	0	0	0	1	1	5
ZBTB12	221527	NM_181842	0	1	1	0	0	1	0	0	0	0	1	1	5
FAM185A	222234	NM_001145268	0	1	1	0	1	0	0	0	0	0	1	1	5
KCTD20	222658	XM_005248940	0	1	1	0	0	1	0	0	0	0	1	1	5
PRR14L	253143	XM_005261480	0	1	1	0	0	1	0	0	0	0	1	1	5
UBN2	254048	XM_005250248	1	1	0	0	0	1	0	0	0	1	1	0	5
PLA2G4F	255189	XM_005254272	1	1	0	0	0	1	0	0	0	1	1	0	5
GPX6	257202	NM_182701	0	1	1	0	0	1	0	0	0	0	1	1	5
HSPA12A	259217	XM_005269672	1	1	0	0	0	1	0	0	0	0	1	1	5
GPR137C	283554	XM_005267542	0	1	1	0	0	1	0	0	0	0	1	1	5
ZNF283	284349	XM_005258784	1	1	0	0	0	1	0	0	0	1	1	0	5
SYPL2	284612	NM_001040709	1	1	0	0	0	1	0	0	0	1	1	0	5
XKR6	286046	NM_173683	0	1	1	0	0	1	0	0	0	0	1	1	5
EIF4E3	317649	NM_001134649	1	1	0	0	0	1	0	0	0	0	1	1	5
UBAC2	337867	NM_001144072	1	1	0	0	0	1	0	0	0	0	1	1	5
LUZP2	338645	NM_001009909	1	1	0	0	0	1	0	0	0	0	1	1	5
CCDC137	339230	NM_199287	0	1	1	0	0	1	0	0	0	0	1	1	5
MSL1	339287	XM_005257298	0	1	1	0	0	1	0	0	0	0	1	1	5
ACER2	340485	XM_005251448	1	1	1	0	0	0	0	0	0	0	1	1	5
RSPH4A	345895	NM_001010892	0	1	1	0	0	1	0	0	0	0	1	1	5
RILPL1	353116	NM_178314	0	1	1	0	0	1	0	0	0	0	1	1	5
KRT26	353288	NM_181539	0	1	1	0	0	1	0	0	0	0	1	1	5
AMIGO3	386724	NM_198722	0	1	1	0	0	1	0	0	0	0	1	1	5
CEP85L	387119	NM_001042475	0	1	1	0	0	1	0	0	0	0	1	1	5
C15orf52	388115	XM_005254363	1	1	1	0	0	0	0	0	0	0	1	1	5
YPEL2	388403	NM_001005404	1	1	0	0	0	1	0	0	0	1	1	0	5
C2orf68	388969	NM_001013649	1	1	1	0	0	0	0	0	0	0	1	1	5
FAM180A	389558	NM_205855	0	1	1	0	0	1	0	0	0	0	1	1	5
KBTBD13	390594	NM_001101362	1	1	0	0	0	1	0	0	0	1	1	0	5
C1orf226	400793	NM_001085375	1	1	0	0	0	1	0	0	0	1	1	0	5
C2orf91	400950	NM_001242815	0	1	1	0	0	1	0	0	0	0	1	1	5
PAIP2B	400961	NM_020459	1	1	0	0	0	1	0	0	0	1	1	0	5
C10orf55	414236	NM_001001791	1	1	0	0	0	1	0	0	0	1	1	0	5
TMPPE	643853	NM_001039770	1	1	0	0	0	1	0	0	0	1	1	0	5
SDHAF1	644096	NM_001042631	1	1	0	0	0	1	0	0	0	1	1	0	5
CCNI2	645121	NM_001039780	0	1	1	0	0	1	0	0	0	0	1	1	5
C6orf132	647024	NM_001164446	0	1	1	0	0	1	0	0	0	0	1	1	5
PTPN20A	653129	XM_005270318	1	1	1	0	0	0	0	0	0	0	1	1	5
ZBTB8B	728116	NM_001145720	1	1	1	0	0	0	0	0	0	0	1	1	5
C16orf52	730094	NM_001164579	0	1	1	0	0	1	0	0	0	0	1	1	5
POM121C	100101267	XM_005250082	0	1	1	0	0	1	0	0	0	0	1	1	5
ZSCAN30	100101467	NM_001166012	0	1	1	0	0	1	0	0	0	0	1	1	5
TMEM170B	100113407	NM_001100829	1	1	0	0	0	1	0	0	0	1	1	0	5
ABAT	18	XM_005255154	1	0	1	0	0	1	0	0	0	0	1	1	5
ABAT	18	NM_020686	1	0	1	0	0	1	0	0	0	0	1	1	5
ABAT	18	NM_001127448	1	0	1	0	0	1	0	0	0	0	1	1	5
ACADM	34	XM_005270814	1	0	1	0	0	1	0	0	0	0	1	1	5
ACADM	34	XM_005270811	1	0	1	0	0	1	0	0	0	0	1	1	5
ACADM	34	XM_005270813	1	0	1	0	0	1	0	0	0	0	1	1	5
ACADM	34	XM_005270812	1	0	1	0	0	1	0	0	0	0	1	1	5
ACLY	47	NM_001096	1	0	1	0	0	1	0	0	0	0	1	1	5
ACLY	47	XM_005257397	1	0	1	0	0	1	0	0	0	0	1	1	5
ACLY	47	XM_005277027	1	0	1	0	0	1	0	0	0	0	1	1	5
ACLY	47	XM_005257396	1	0	1	0	0	1	0	0	0	0	1	1	5
ACLY	47	XM_005277026	1	0	1	0	0	1	0	0	0	0	1	1	5
ACLY	47	XM_005257394	1	0	1	0	0	1	0	0	0	0	1	1	5
ACLY	47	XM_005277024	1	0	1	0	0	1	0	0	0	0	1	1	5
ACLY	47	XM_005257393	1	0	1	0	0	1	0	0	0	0	1	1	5
ACLY	47	XM_005277023	1	0	1	0	0	1	0	0	0	0	1	1	5
ACLY	47	XM_005257395	1	0	1	0	0	1	0	0	0	0	1	1	5
ACLY	47	XM_005277025	1	0	1	0	0	1	0	0	0	0	1	1	5
ACLY	47	NM_198830	1	0	1	0	0	1	0	0	0	0	1	1	5
ADAM8	101	NM_001109	0	0	1	0	1	1	0	0	0	0	1	1	5
ADAM8	101	NM_001164490	0	0	1	0	1	1	0	0	0	0	1	1	5
ADAM8	101	NM_001164489	0	0	1	0	1	1	0	0	0	0	1	1	5
ADCY2	108	NM_020546	1	0	1	0	0	1	0	0	0	0	1	1	5
ADCY7	113	XM_005255785	1	0	1	0	0	1	0	0	0	0	1	1	5
ADCY7	113	NM_001114	1	0	1	0	0	1	0	0	0	0	1	1	5
ADCY7	113	XM_005255779	1	0	1	0	0	1	0	0	0	0	1	1	5
ADCY7	113	XM_005255784	1	0	1	0	0	1	0	0	0	0	1	1	5
ADCY7	113	XM_005255781	1	0	1	0	0	1	0	0	0	0	1	1	5
ADCY7	113	XM_005255782	1	0	1	0	0	1	0	0	0	0	1	1	5
ADCY7	113	XM_005255780	1	0	1	0	0	1	0	0	0	0	1	1	5
ADORA2A	135	NM_001278497	1	0	1	0	0	1	0	0	0	0	1	1	5
ADORA2A	135	NM_001278500	1	0	1	0	0	1	0	0	0	0	1	1	5
ADORA2A	135	NM_001278499	1	0	1	0	0	1	0	0	0	0	1	1	5
ADORA2A	135	NM_000675	1	0	1	0	0	1	0	0	0	0	1	1	5
ADORA2A	135	NM_001278498	1	0	1	0	0	1	0	0	0	0	1	1	5
AK2	204	XM_005270603	1	0	1	0	0	1	0	0	0	0	1	1	5
AK2	204	NM_001199199	1	0	1	0	0	1	0	0	0	0	1	1	5
AK2	204	NM_013411	1	0	1	0	0	1	0	0	0	0	1	1	5
AK2	204	XM_005270604	1	0	1	0	0	1	0	0	0	0	1	1	5
AK2	204	XM_005270608	1	0	1	0	0	1	0	0	0	0	1	1	5
AMFR	267	XM_005255889	1	0	1	0	0	1	0	0	0	0	1	1	5
AQP2	359	NM_000486	0	0	1	0	0	1	0	0	0	1	1	1	5
ARCN1	372	NM_001655	1	0	1	0	0	1	0	0	0	0	1	1	5
ARCN1	372	NM_001142281	1	0	1	0	0	1	0	0	0	0	1	1	5
ARRB1	408	NM_020251	1	0	1	0	0	1	0	0	0	0	1	1	5
ART1	417	XM_005252933	1	0	1	0	0	1	0	0	0	0	1	1	5
ART1	417	XM_005252934	1	0	1	0	0	1	0	0	0	0	1	1	5
ASPH	444	XM_005251235	1	0	1	0	0	1	0	0	0	0	1	1	5
ASPH	444	XM_005251248	1	0	1	0	0	1	0	0	0	0	1	1	5
ASPH	444	XM_005251249	1	0	1	0	0	1	0	0	0	0	1	1	5
ASPH	444	XM_005251244	1	0	1	0	0	1	0	0	0	0	1	1	5
ASPH	444	XM_005251250	1	0	1	0	0	1	0	0	0	0	1	1	5
ASPH	444	XM_005251241	1	0	1	0	0	1	0	0	0	0	1	1	5
ASPH	444	XM_005251240	1	0	1	0	0	1	0	0	0	0	1	1	5
ASPH	444	XM_005251247	1	0	1	0	0	1	0	0	0	0	1	1	5
ASPH	444	XM_005251246	1	0	1	0	0	1	0	0	0	0	1	1	5
ASPH	444	XM_005251245	1	0	1	0	0	1	0	0	0	0	1	1	5
ASPH	444	NM_001164750	1	0	1	0	0	1	0	0	0	0	1	1	5
ASPH	444	XM_005251243	1	0	1	0	0	1	0	0	0	0	1	1	5
ASPH	444	XM_005251242	1	0	1	0	0	1	0	0	0	0	1	1	5
ASPH	444	XM_005251239	1	0	1	0	0	1	0	0	0	0	1	1	5
ASPH	444	XM_005251238	1	0	1	0	0	1	0	0	0	0	1	1	5
ASPH	444	XM_005251237	1	0	1	0	0	1	0	0	0	0	1	1	5
ASPH	444	NM_004318	1	0	1	0	0	1	0	0	0	0	1	1	5
ASPH	444	XM_005251236	1	0	1	0	0	1	0	0	0	0	1	1	5
ATM	472	XM_005271562	1	0	1	0	0	1	0	0	0	0	1	1	5
ATM	472	XM_005271564	1	0	1	0	0	1	0	0	0	0	1	1	5
ATM	472	XM_005271561	1	0	1	0	0	1	0	0	0	0	1	1	5
ATM	472	XM_005271563	1	0	1	0	0	1	0	0	0	0	1	1	5
ATM	472	NM_000051	1	0	1	0	0	1	0	0	0	0	1	1	5
ATP2B2	491	NM_001683	1	0	1	0	0	1	0	0	0	0	1	1	5
ATP2B2	491	XM_005265183	1	0	1	0	0	1	0	0	0	0	1	1	5
ATP2B2	491	XM_005265180	1	0	1	0	0	1	0	0	0	0	1	1	5
ATP2B2	491	NM_001001331	1	0	1	0	0	1	0	0	0	0	1	1	5
BCL2L2	599	XM_005267966	1	0	1	0	0	1	0	0	0	0	1	1	5
BCL7A	605	NM_001024808	1	0	1	0	0	0	0	1	0	0	1	1	5
BDKRB2	624	XM_005267980	1	0	1	0	0	1	0	0	0	0	1	1	5
BDKRB2	624	XM_005267982	1	0	1	0	0	1	0	0	0	0	1	1	5
BDKRB2	624	XM_005267979	1	0	1	0	0	1	0	0	0	0	1	1	5
BDKRB2	624	XM_005267981	1	0	1	0	0	1	0	0	0	0	1	1	5
BMPR2	659	XM_005246795	1	0	1	0	0	1	0	0	0	0	1	1	5
BNIP3L	665	XM_005273618	1	0	1	0	0	1	0	0	0	0	1	1	5
BNIP3L	665	XM_005273617	1	0	1	0	0	1	0	0	0	0	1	1	5
BPI	671	NM_001725	1	0	1	0	0	1	0	0	0	0	1	1	5
BPI	671	XM_005260523	1	0	1	0	0	1	0	0	0	0	1	1	5
BPI	671	XM_005260522	1	0	1	0	0	1	0	0	0	0	1	1	5
SERPING1	710	NM_000062	1	0	1	0	0	1	0	0	0	0	1	1	5
SERPING1	710	NM_001032295	1	0	1	0	0	1	0	0	0	0	1	1	5
SERPING1	710	XM_005274205	1	0	1	0	0	1	0	0	0	0	1	1	5
SERPING1	710	XM_005274204	1	0	1	0	0	1	0	0	0	0	1	1	5
MYRF	745	XM_005274229	1	0	1	0	0	1	0	0	0	0	1	1	5
MYRF	745	NM_013279	1	0	1	0	0	1	0	0	0	0	1	1	5
MYRF	745	XM_005274228	1	0	1	0	0	1	0	0	0	0	1	1	5
MYRF	745	XM_005274227	1	0	1	0	0	1	0	0	0	0	1	1	5
MYRF	745	XM_005274226	1	0	1	0	0	1	0	0	0	0	1	1	5
MYRF	745	XM_005274225	1	0	1	0	0	1	0	0	0	0	1	1	5
MYRF	745	XM_005274224	1	0	1	0	0	1	0	0	0	0	1	1	5
MYRF	745	XM_005274223	1	0	1	0	0	1	0	0	0	0	1	1	5
MYRF	745	NM_001127392	1	0	1	0	0	1	0	0	0	0	1	1	5
LDLRAD4	753	NM_001276249	1	0	1	0	0	1	0	0	0	0	1	1	5
LDLRAD4	753	NM_181481	1	0	1	0	0	1	0	0	0	0	1	1	5
LDLRAD4	753	NM_001276251	1	0	1	0	0	1	0	0	0	0	1	1	5
LDLRAD4	753	NM_181482	1	0	1	0	0	1	0	0	0	0	1	1	5
LDLRAD4	753	XM_005258140	1	0	1	0	0	1	0	0	0	0	1	1	5
LDLRAD4	753	NM_001003675	1	0	1	0	0	1	0	0	0	0	1	1	5
CA7	766	XM_005256136	1	0	1	0	0	1	0	0	0	0	1	1	5
CA7	766	XM_005256135	1	0	1	0	0	1	0	0	0	0	1	1	5
CACNB4	785	XM_005246839	1	0	1	0	0	1	0	0	0	0	1	1	5
CACNB4	785	NM_001145798	1	0	1	0	0	1	0	0	0	0	1	1	5
CACNB4	785	NM_001005746	1	0	1	0	0	1	0	0	0	0	1	1	5
CACNB4	785	NM_000726	1	0	1	0	0	1	0	0	0	0	1	1	5
CAMLG	819	NM_001745	0	0	1	0	1	1	0	0	0	0	1	1	5
RUNX2	860	NM_001278478	1	0	1	0	0	1	0	0	0	0	1	1	5
RUNX3	864	XM_005246024	1	0	1	0	0	1	0	0	0	0	1	1	5
RUNX3	864	NM_004350	1	0	1	0	0	1	0	0	0	0	1	1	5
CBFB	865	XM_005256212	1	0	1	0	0	1	0	0	0	0	1	1	5
CBFB	865	NM_022845	1	0	1	0	0	1	0	0	0	0	1	1	5
CBL	867	NM_005188	0	0	1	0	0	1	0	0	0	1	1	1	5
CCNT1	904	NM_001277842	1	0	1	0	0	1	0	0	0	0	1	1	5
CCNT2	905	XM_005263831	1	0	1	0	0	1	0	0	0	0	1	1	5
CCNT2	905	XM_005263834	1	0	1	0	0	1	0	0	0	0	1	1	5
CCNT2	905	XM_005263832	1	0	1	0	0	1	0	0	0	0	1	1	5
CCNT2	905	XM_005263830	1	0	1	0	0	1	0	0	0	0	1	1	5
CCNT2	905	NM_001241	1	0	1	0	0	1	0	0	0	0	1	1	5
CCNT2	905	NM_058241	1	0	1	0	0	1	0	0	0	0	1	1	5
CDK1	983	NM_033379	0	0	1	0	1	1	0	0	0	0	1	1	5
CDK1	983	NM_001786	0	0	1	0	1	1	0	0	0	0	1	1	5
CDH13	1012	NM_001220490	0	0	1	0	0	1	0	1	0	0	1	1	5
CDH13	1012	NM_001220489	0	0	1	0	0	1	0	1	0	0	1	1	5
CDH13	1012	NM_001257	0	0	1	0	0	1	0	1	0	0	1	1	5
CDK6	1021	NM_001259	1	0	1	0	0	1	0	0	0	0	1	1	5
CDS1	1040	XM_005262687	1	0	1	0	0	1	0	0	0	0	1	1	5
CFTR	1080	NM_000492	1	0	1	0	0	1	0	0	0	0	1	1	5
FOXN3	1112	XM_005267291	1	0	1	0	0	1	0	0	0	0	1	1	5
FOXN3	1112	NM_001085471	1	0	1	0	0	1	0	0	0	0	1	1	5
FOXN3	1112	XM_005267290	1	0	1	0	0	1	0	0	0	0	1	1	5
FOXN3	1112	XM_005267288	1	0	1	0	0	1	0	0	0	0	1	1	5
FOXN3	1112	NM_005197	1	0	1	0	0	1	0	0	0	0	1	1	5
CHRM2	1129	XM_005250130	1	0	1	0	0	1	0	0	0	0	1	1	5
CHRM2	1129	NM_001006629	1	0	1	0	0	1	0	0	0	0	1	1	5
CHRM2	1129	NM_001006632	1	0	1	0	0	1	0	0	0	0	1	1	5
CHRM2	1129	NM_001006628	1	0	1	0	0	1	0	0	0	0	1	1	5
CHRM2	1129	NM_001006631	1	0	1	0	0	1	0	0	0	0	1	1	5
CHRM2	1129	NM_000739	1	0	1	0	0	1	0	0	0	0	1	1	5
CHRM2	1129	NM_001006626	1	0	1	0	0	1	0	0	0	0	1	1	5
CHRM2	1129	NM_001006627	1	0	1	0	0	1	0	0	0	0	1	1	5
CHRM2	1129	NM_001006630	1	0	1	0	0	1	0	0	0	0	1	1	5
CHRNA2	1135	NM_000742	1	0	1	0	0	1	0	0	0	0	1	1	5
CHRNA2	1135	XM_005273397	1	0	1	0	0	1	0	0	0	0	1	1	5
CHRNA3	1136	NM_000743	0	0	1	0	0	1	0	0	0	1	1	1	5
CCR6	1235	NM_031409	0	0	1	0	1	1	0	0	0	0	1	1	5
CCR6	1235	NM_004367	0	0	1	0	1	1	0	0	0	0	1	1	5
SLC31A1	1317	NM_001859	1	0	1	0	0	1	0	0	0	0	1	1	5
CSPG4	1464	NM_001897	0	0	1	0	0	1	0	0	0	1	1	1	5
CX3CR1	1524	NM_001337	1	0	1	0	0	1	0	0	0	0	1	1	5
CX3CR1	1524	NM_001171174	1	0	1	0	0	1	0	0	0	0	1	1	5
CX3CR1	1524	NM_001171172	1	0	1	0	0	1	0	0	0	0	1	1	5
CYB561	1534	XM_005257090	1	0	1	0	0	1	0	0	0	0	1	1	5
CYB561	1534	XM_005257092	1	0	1	0	0	1	0	0	0	0	1	1	5
CYB561	1534	XM_005257091	1	0	1	0	0	1	0	0	0	0	1	1	5
CYB561	1534	NM_001915	1	0	1	0	0	1	0	0	0	0	1	1	5
CYB561	1534	NM_001017917	1	0	1	0	0	1	0	0	0	0	1	1	5
CYB561	1534	XM_005257093	1	0	1	0	0	1	0	0	0	0	1	1	5
CYB561	1534	NM_001017916	1	0	1	0	0	1	0	0	0	0	1	1	5
CYLD	1540	NM_001042355	1	0	1	0	0	1	0	0	0	0	1	1	5
CYLD	1540	NM_001042412	1	0	1	0	0	1	0	0	0	0	1	1	5
CYLD	1540	XM_005255812	1	0	1	0	0	1	0	0	0	0	1	1	5
CYLD	1540	NM_015247	1	0	1	0	0	1	0	0	0	0	1	1	5
DGKQ	1609	XM_005272264	0	0	1	0	0	1	0	0	0	1	1	1	5
DCC	1630	NM_005215	1	0	1	0	0	0	0	1	0	0	1	1	5
DCX	1641	NM_001195553	1	0	1	0	0	1	0	0	0	0	1	1	5
DCX	1641	NM_178153	1	0	1	0	0	1	0	0	0	0	1	1	5
DCX	1641	NM_178152	1	0	1	0	0	1	0	0	0	0	1	1	5
DCX	1641	NM_178151	1	0	1	0	0	1	0	0	0	0	1	1	5
DMXL1	1657	NM_005509	0	0	1	0	0	1	0	1	0	0	1	1	5
CYB5R3	1727	NM_001129819	0	0	1	0	0	1	0	0	0	1	1	1	5
DLAT	1737	XM_005271421	1	0	1	0	0	1	0	0	0	0	1	1	5
DLAT	1737	XM_005277720	1	0	1	0	0	1	0	0	0	0	1	1	5
DLAT	1737	XM_005271420	1	0	1	0	0	1	0	0	0	0	1	1	5
DLAT	1737	XM_005277719	1	0	1	0	0	1	0	0	0	0	1	1	5
DLG3	1741	XM_005262247	1	0	1	0	0	1	0	0	0	0	1	1	5
DLG3	1741	NM_001166278	1	0	1	0	0	1	0	0	0	0	1	1	5
DLG3	1741	XM_005262248	1	0	1	0	0	1	0	0	0	0	1	1	5
DLG3	1741	NM_020730	1	0	1	0	0	1	0	0	0	0	1	1	5
DLG3	1741	XM_005262246	1	0	1	0	0	1	0	0	0	0	1	1	5
DLX1	1745	NM_001038493	0	0	1	0	0	1	0	1	0	0	1	1	5
DNMT3B	1789	NM_001207056	0	0	1	0	0	1	0	1	0	0	1	1	5
DNMT3B	1789	NM_001207055	0	0	1	0	0	1	0	1	0	0	1	1	5
DNMT3B	1789	NM_175849	0	0	1	0	0	1	0	1	0	0	1	1	5
DNMT3B	1789	NM_175850	0	0	1	0	0	1	0	1	0	0	1	1	5
DNMT3B	1789	NM_175848	0	0	1	0	0	1	0	1	0	0	1	1	5
DOCK3	1795	XM_005264920	1	0	1	0	0	1	0	0	0	0	1	1	5
DOCK3	1795	XM_005264919	1	0	1	0	0	1	0	0	0	0	1	1	5
DOCK3	1795	XM_005264918	1	0	1	0	0	1	0	0	0	0	1	1	5
DOCK3	1795	NM_004947	1	0	1	0	0	1	0	0	0	0	1	1	5
DOCK3	1795	XM_005264917	1	0	1	0	0	1	0	0	0	0	1	1	5
DOCK3	1795	XM_005264916	1	0	1	0	0	1	0	0	0	0	1	1	5
DOCK3	1795	XM_005264915	1	0	1	0	0	1	0	0	0	0	1	1	5
DPH2	1802	NM_001384	1	0	1	0	0	1	0	0	0	0	1	1	5
DPH2	1802	NM_001039589	1	0	1	0	0	1	0	0	0	0	1	1	5
DPH2	1802	XM_005270560	1	0	1	0	0	1	0	0	0	0	1	1	5
DPH2	1802	XM_005270559	1	0	1	0	0	1	0	0	0	0	1	1	5
DUSP3	1845	XM_005257117	0	0	1	0	0	1	0	0	0	1	1	1	5
DUSP9	1852	NM_001395	1	0	1	0	0	1	0	0	0	0	1	1	5
DVL3	1857	XM_005247172	1	0	1	0	0	1	0	0	0	0	1	1	5
E2F3	1871	NM_001243076	0	0	1	0	0	1	0	1	0	0	1	1	5
EGFR	1956	XM_005271746	1	0	1	0	0	1	0	0	0	0	1	1	5
EGFR	1956	XM_005271747	1	0	1	0	0	1	0	0	0	0	1	1	5
EGR2	1959	XM_005269590	1	0	1	0	0	1	0	0	0	0	1	1	5
EGR2	1959	NM_001136177	1	0	1	0	0	1	0	0	0	0	1	1	5
EGR2	1959	NM_001136178	1	0	1	0	0	1	0	0	0	0	1	1	5
EGR2	1959	NM_001136179	1	0	1	0	0	1	0	0	0	0	1	1	5
MARK2	2011	NM_001163297	0	0	1	0	0	1	0	1	0	0	1	1	5
MARK2	2011	NM_017490	0	0	1	0	0	1	0	1	0	0	1	1	5
MARK2	2011	NM_001163296	0	0	1	0	0	1	0	1	0	0	1	1	5
MARK2	2011	NM_004954	0	0	1	0	0	1	0	1	0	0	1	1	5
EPHB2	2048	NM_004442	1	0	1	0	0	0	0	0	0	1	1	1	5
CLN8	2055	NM_018941	1	0	1	0	0	1	0	0	0	0	1	1	5
EPS15	2060	XM_005270620	1	0	1	0	0	1	0	0	0	0	1	1	5
EPS15	2060	XM_005270619	1	0	1	0	0	1	0	0	0	0	1	1	5
EPS15	2060	XM_005270618	1	0	1	0	0	1	0	0	0	0	1	1	5
ERCC3	2071	NM_000122	1	0	1	0	0	1	0	0	0	0	1	1	5
ERCC3	2071	XM_005263618	1	0	1	0	0	1	0	0	0	0	1	1	5
ESD	2098	NM_001984	1	0	1	0	0	1	0	0	0	0	1	1	5
ESD	2098	XM_005266278	1	0	1	0	0	1	0	0	0	0	1	1	5
ESRRA	2101	NM_004451	1	0	1	0	0	1	0	0	0	0	1	1	5
EVC	2121	NM_153717	0	0	1	0	0	1	0	0	0	1	1	1	5
F5	2153	NM_000130	1	0	1	0	1	0	0	0	0	0	1	1	5
FUT8	2530	NM_004480	0	0	1	0	0	1	0	1	0	0	1	1	5
FUT8	2530	NM_178156	0	0	1	0	0	1	0	1	0	0	1	1	5
GATA4	2626	XM_005272386	0	0	1	0	0	1	0	0	0	1	1	1	5
NR6A1	2649	XM_005251918	1	0	1	0	0	1	0	0	0	0	1	1	5
NR6A1	2649	XM_005251917	1	0	1	0	0	1	0	0	0	0	1	1	5
NR6A1	2649	NM_001489	1	0	1	0	0	1	0	0	0	0	1	1	5
NR6A1	2649	NM_001278546	1	0	1	0	0	1	0	0	0	0	1	1	5
GFRA1	2674	XM_005269697	1	0	1	0	0	1	0	0	0	0	1	1	5
GFRA1	2674	XM_005269696	1	0	1	0	0	1	0	0	0	0	1	1	5
GJA3	2700	NM_021954	0	0	1	0	0	1	0	0	0	1	1	1	5
GJA5	2702	XM_005272951	1	0	1	0	0	1	0	0	0	0	1	1	5
GNAI2	2771	NM_001166425	0	0	1	0	0	1	0	1	0	0	1	1	5
GNAI2	2771	NM_002070	0	0	1	0	0	1	0	1	0	0	1	1	5
GNRHR	2798	NM_000406	1	0	1	0	1	0	0	0	0	0	1	1	5
GNRHR	2798	NM_001012763	1	0	1	0	1	0	0	0	0	0	1	1	5
SFN	2810	NM_006142	0	0	1	0	0	1	0	0	0	1	1	1	5
GPM6B	2824	XM_005274490	1	0	1	0	0	1	0	0	0	0	1	1	5
GPM6B	2824	XM_005274491	1	0	1	0	0	1	0	0	0	0	1	1	5
GPM6B	2824	XM_005274489	1	0	1	0	0	1	0	0	0	0	1	1	5
GRIN2A	2903	NM_001134407	0	0	1	0	0	0	0	1	0	1	1	1	5
NR3C1	2908	NM_001018076	0	0	1	0	0	1	0	1	0	0	1	1	5
NR3C1	2908	NM_001018075	0	0	1	0	0	1	0	1	0	0	1	1	5
NR3C1	2908	NM_001018074	0	0	1	0	0	1	0	1	0	0	1	1	5
NR3C1	2908	NM_000176	0	0	1	0	0	1	0	1	0	0	1	1	5
NR3C1	2908	NM_001024094	0	0	1	0	0	1	0	1	0	0	1	1	5
NR3C1	2908	NM_001204258	0	0	1	0	0	1	0	1	0	0	1	1	5
NR3C1	2908	NM_001204259	0	0	1	0	0	1	0	1	0	0	1	1	5
NR3C1	2908	NM_001204260	0	0	1	0	0	1	0	1	0	0	1	1	5
NR3C1	2908	NM_001204261	0	0	1	0	0	1	0	1	0	0	1	1	5
NR3C1	2908	NM_001204262	0	0	1	0	0	1	0	1	0	0	1	1	5
NR3C1	2908	NM_001204263	0	0	1	0	0	1	0	1	0	0	1	1	5
NR3C1	2908	NM_001204264	0	0	1	0	0	1	0	1	0	0	1	1	5
GRM1	2911	NM_001278067	1	0	1	0	0	1	0	0	0	0	1	1	5
GRM1	2911	NM_001278066	1	0	1	0	0	1	0	0	0	0	1	1	5
GRM1	2911	NM_001278065	1	0	1	0	0	1	0	0	0	0	1	1	5
GSTM3	2947	NM_000849	1	0	1	0	0	1	0	0	0	0	1	1	5
HAS3	3038	XM_005255921	1	0	1	0	0	1	0	0	0	0	1	1	5
HAS3	3038	XM_005255920	1	0	1	0	0	1	0	0	0	0	1	1	5
HAS3	3038	NM_005329	1	0	1	0	0	1	0	0	0	0	1	1	5
HAS3	3038	NM_001199280	1	0	1	0	0	1	0	0	0	0	1	1	5
HCLS1	3059	XM_005247411	1	0	1	0	0	1	0	0	0	0	1	1	5
HDAC2	3066	NM_001527	1	0	1	0	0	1	0	0	0	0	1	1	5
HDLBP	3069	NM_005336	0	0	1	0	0	1	0	0	0	1	1	1	5
HMGCS1	3157	NM_002130	0	0	1	0	0	1	0	1	0	0	1	1	5
AGFG2	3268	NM_006076	1	0	1	0	0	1	0	0	0	0	1	1	5
IKBKB	3551	NM_001190720	1	0	1	0	0	1	0	0	0	0	1	1	5
IKBKB	3551	NM_001242778	1	0	1	0	0	1	0	0	0	0	1	1	5
IL6ST	3572	NM_001190981	1	0	1	0	0	1	0	0	0	0	1	1	5
IL6ST	3572	NM_175767	1	0	1	0	0	1	0	0	0	0	1	1	5
INHBC	3626	NM_005538	1	0	1	0	0	1	0	0	0	0	1	1	5
ITPKA	3706	NM_002220	1	0	1	0	0	1	0	0	0	0	1	1	5
ITPKA	3706	XM_005254348	1	0	1	0	0	1	0	0	0	0	1	1	5
ITPR3	3710	XM_005249087	1	0	1	0	0	1	0	0	0	0	1	1	5
ITPR3	3710	NM_002224	1	0	1	0	0	1	0	0	0	0	1	1	5
JUP	3728	XM_005257315	1	0	1	0	0	1	0	0	0	0	1	1	5
JUP	3728	XM_005277016	1	0	1	0	0	1	0	0	0	0	1	1	5
JUP	3728	XM_005257313	1	0	1	0	0	1	0	0	0	0	1	1	5
JUP	3728	XM_005277014	1	0	1	0	0	1	0	0	0	0	1	1	5
JUP	3728	NM_021991	1	0	1	0	0	1	0	0	0	0	1	1	5
JUP	3728	XM_005257320	1	0	1	0	0	1	0	0	0	0	1	1	5
JUP	3728	XM_005277021	1	0	1	0	0	1	0	0	0	0	1	1	5
JUP	3728	XM_005257319	1	0	1	0	0	1	0	0	0	0	1	1	5
JUP	3728	XM_005277020	1	0	1	0	0	1	0	0	0	0	1	1	5
JUP	3728	XM_005257318	1	0	1	0	0	1	0	0	0	0	1	1	5
JUP	3728	XM_005277019	1	0	1	0	0	1	0	0	0	0	1	1	5
JUP	3728	NM_002230	1	0	1	0	0	1	0	0	0	0	1	1	5
JUP	3728	XM_005257316	1	0	1	0	0	1	0	0	0	0	1	1	5
JUP	3728	XM_005277017	1	0	1	0	0	1	0	0	0	0	1	1	5
JUP	3728	XM_005257314	1	0	1	0	0	1	0	0	0	0	1	1	5
JUP	3728	XM_005277015	1	0	1	0	0	1	0	0	0	0	1	1	5
JUP	3728	XM_005257321	1	0	1	0	0	1	0	0	0	0	1	1	5
JUP	3728	XM_005277022	1	0	1	0	0	1	0	0	0	0	1	1	5
JUP	3728	XM_005257317	1	0	1	0	0	1	0	0	0	0	1	1	5
JUP	3728	XM_005277018	1	0	1	0	0	1	0	0	0	0	1	1	5
KHK	3795	XM_005264294	1	0	1	0	0	1	0	0	0	0	1	1	5
KHK	3795	XM_005264298	1	0	1	0	0	1	0	0	0	0	1	1	5
KHK	3795	XM_005264297	1	0	1	0	0	1	0	0	0	0	1	1	5
KHK	3795	XM_005264296	1	0	1	0	0	1	0	0	0	0	1	1	5
KHK	3795	NM_000221	1	0	1	0	0	1	0	0	0	0	1	1	5
KHK	3795	NM_006488	1	0	1	0	0	1	0	0	0	0	1	1	5
KHK	3795	XM_005264295	1	0	1	0	0	1	0	0	0	0	1	1	5
KPNA1	3836	XM_005247439	1	0	1	0	0	1	0	0	0	0	1	1	5
KPNA1	3836	XM_005247437	1	0	1	0	0	1	0	0	0	0	1	1	5
KPNA1	3836	NM_002264	1	0	1	0	0	1	0	0	0	0	1	1	5
TNPO1	3842	NM_002270	1	0	1	0	0	1	0	0	0	0	1	1	5
TNPO1	3842	XM_005248501	1	0	1	0	0	1	0	0	0	0	1	1	5
TNPO1	3842	XM_005248500	1	0	1	0	0	1	0	0	0	0	1	1	5
TNPO1	3842	NM_153188	1	0	1	0	0	1	0	0	0	0	1	1	5
AFF3	3899	XM_005263941	1	0	1	0	0	1	0	0	0	0	1	1	5
AFF3	3899	NM_001025108	1	0	1	0	0	1	0	0	0	0	1	1	5
AFF3	3899	NM_002285	1	0	1	0	0	1	0	0	0	0	1	1	5
AFF3	3899	XM_005263945	1	0	1	0	0	1	0	0	0	0	1	1	5
AFF3	3899	XM_005263943	1	0	1	0	0	1	0	0	0	0	1	1	5
AFF3	3899	XM_005263944	1	0	1	0	0	1	0	0	0	0	1	1	5
AFF3	3899	XM_005263942	1	0	1	0	0	1	0	0	0	0	1	1	5
LRP6	4040	XM_005253375	1	0	1	0	0	1	0	0	0	0	1	1	5
MXD1	4084	NM_001202514	0	0	1	0	0	1	0	1	0	0	1	1	5
MXD1	4084	NM_001202513	0	0	1	0	0	1	0	1	0	0	1	1	5
MAFG	4097	NM_002359	1	0	1	0	0	1	0	0	0	0	1	1	5
MAN2A2	4122	NM_006122	1	0	1	0	0	1	0	0	0	0	1	1	5
MAN2A2	4122	XM_005254911	1	0	1	0	0	1	0	0	0	0	1	1	5
MAN2A2	4122	XM_005254910	1	0	1	0	0	1	0	0	0	0	1	1	5
MAP4	4134	XM_005265140	1	0	1	0	0	1	0	0	0	0	1	1	5
MAP4	4134	XM_005265160	1	0	1	0	0	1	0	0	0	0	1	1	5
MAP4	4134	NM_001134364	1	0	1	0	0	1	0	0	0	0	1	1	5
MAP4	4134	NM_002375	1	0	1	0	0	1	0	0	0	0	1	1	5
MAP4	4134	XM_005265145	1	0	1	0	0	1	0	0	0	0	1	1	5
MAP4	4134	XM_005265151	1	0	1	0	0	1	0	0	0	0	1	1	5
MCM4	4173	NM_182746	1	0	1	0	0	1	0	0	0	0	1	1	5
MCM4	4173	NM_005914	1	0	1	0	0	1	0	0	0	0	1	1	5
ADAM11	4185	NM_002390	1	0	1	0	0	1	0	0	0	0	1	1	5
ADAM11	4185	XM_005257374	1	0	1	0	0	1	0	0	0	0	1	1	5
ADAM11	4185	XM_005257375	1	0	1	0	0	1	0	0	0	0	1	1	5
ME1	4199	XM_005248718	1	0	1	0	0	1	0	0	0	0	1	1	5
MECP2	4204	XM_005274681	1	0	1	0	0	1	0	0	0	0	1	1	5
MECP2	4204	XM_005277851	1	0	1	0	0	1	0	0	0	0	1	1	5
MECP2	4204	NM_004992	1	0	1	0	0	1	0	0	0	0	1	1	5
MECP2	4204	XM_005274682	1	0	1	0	0	1	0	0	0	0	1	1	5
MECP2	4204	XM_005277852	1	0	1	0	0	1	0	0	0	0	1	1	5
MEF2A	4205	XM_005254915	1	0	1	0	0	1	0	0	0	0	1	1	5
MEF2A	4205	XM_005254914	1	0	1	0	0	1	0	0	0	0	1	1	5
MEF2A	4205	XM_005254912	1	0	1	0	0	1	0	0	0	0	1	1	5
MEF2A	4205	XM_005254913	1	0	1	0	0	1	0	0	0	0	1	1	5
MEF2D	4209	XM_005245170	1	0	1	0	0	1	0	0	0	0	1	1	5
MEF2D	4209	NM_001271629	1	0	1	0	0	1	0	0	0	0	1	1	5
MEF2D	4209	XM_005245173	1	0	1	0	0	1	0	0	0	0	1	1	5
MEF2D	4209	XM_005245172	1	0	1	0	0	1	0	0	0	0	1	1	5
MEF2D	4209	XM_005245171	1	0	1	0	0	1	0	0	0	0	1	1	5
MEF2D	4209	XM_005245169	1	0	1	0	0	1	0	0	0	0	1	1	5
MAP3K1	4214	XM_005248520	1	0	1	0	0	1	0	0	0	0	1	1	5
MAP3K1	4214	XM_005248519	1	0	1	0	0	1	0	0	0	0	1	1	5
MFI2	4241	NM_005929	1	0	1	0	0	1	0	0	0	0	1	1	5
MGAT5	4249	XM_005263670	1	0	1	0	0	1	0	0	0	0	1	1	5
MGAT5	4249	NM_002410	1	0	1	0	0	1	0	0	0	0	1	1	5
MGAT5	4249	XM_005263668	1	0	1	0	0	1	0	0	0	0	1	1	5
MGAT5	4249	XM_005263665	1	0	1	0	0	1	0	0	0	0	1	1	5
MGAT5	4249	XM_005263667	1	0	1	0	0	1	0	0	0	0	1	1	5
MGAT5	4249	XM_005263664	1	0	1	0	0	1	0	0	0	0	1	1	5
MGAT5	4249	XM_005263669	1	0	1	0	0	1	0	0	0	0	1	1	5
MICB	4277	NM_005931	1	0	1	0	0	1	0	0	0	0	1	1	5
MICB	4277	XM_005249126	1	0	1	0	0	1	0	0	0	0	1	1	5
CXCL9	4283	NM_002416	1	0	1	0	0	1	0	0	0	0	1	1	5
ATXN3	4287	NM_001164782	1	0	1	0	0	1	0	0	0	0	1	1	5
ATXN3	4287	NM_001164777	1	0	1	0	0	1	0	0	0	0	1	1	5
ATXN3	4287	NM_001164774	1	0	1	0	0	1	0	0	0	0	1	1	5
ATXN3	4287	NM_001164776	1	0	1	0	0	1	0	0	0	0	1	1	5
ATXN3	4287	NM_001164778	1	0	1	0	0	1	0	0	0	0	1	1	5
ATXN3	4287	NM_001164779	1	0	1	0	0	1	0	0	0	0	1	1	5
ATXN3	4287	NM_001164780	1	0	1	0	0	1	0	0	0	0	1	1	5
ATXN3	4287	NM_001164781	1	0	1	0	0	1	0	0	0	0	1	1	5
ATXN3	4287	NM_030660	1	0	1	0	0	1	0	0	0	0	1	1	5
ATXN3	4287	NM_001127697	1	0	1	0	0	1	0	0	0	0	1	1	5
ATXN3	4287	NM_001127696	1	0	1	0	0	1	0	0	0	0	1	1	5
MKI67	4288	NM_001145966	1	0	1	0	0	1	0	0	0	0	1	1	5
MKI67	4288	XM_005252683	1	0	1	0	0	1	0	0	0	0	1	1	5
KMT2A	4297	XM_005277695	1	0	1	0	0	1	0	0	0	0	1	1	5
KMT2A	4297	XM_005277694	1	0	1	0	0	1	0	0	0	0	1	1	5
KMT2A	4297	XM_005271553	1	0	1	0	0	1	0	0	0	0	1	1	5
KMT2A	4297	XM_005277692	1	0	1	0	0	1	0	0	0	0	1	1	5
[truncated: 5,331 more rows]
