# Supplementary material for: Experimental capture of miRNA targetomes: disease-specific 3′UTR library-based miRNA targetomics for Parkinson’s disease
Source: Exp Mol Med. 2024 Apr 1;56(4):935–45. doi: 10.1038/s12276-024-01202-5 (PMC11059366; doi:10.1038/s12276-024-01202-5)
Supplement: Supplementary file 5 — Supplementary Table 4 [file 12276_2024_1202_MOESM5_ESM.xlsx]

## Sheet: hsa-miR-133b
Supplementary Table 4: In silico target Prediction for miR-133b.
Gene	EntrezID	RefseqID	miRWalk	Microt4	miRanda	mirbridge	miRDB	miRMap	miRNAMap	Pictar2	PITA	RNA22	RNAhybrid	Targetscan	SUM
SGCD	6444	NM_000337	1	1	1	1	1	1	0	1	1	1	1	1	11
CELF4	56853	NM_020180	1	1	1	0	1	1	1	1	1	1	1	1	11
GARNL3	84253	NM_032293	1	1	1	1	0	1	1	1	1	1	1	1	11
BCL2L1	598	NM_138578	1	1	1	1	0	1	1	1	0	1	1	1	10
FOXL2	668	NM_023067	1	1	1	0	1	1	0	1	1	1	1	1	10
CPD	1362	NM_001304	1	1	1	0	1	1	1	0	1	1	1	1	10
KIF3C	3797	NM_002254	1	1	1	1	1	1	0	0	1	1	1	1	10
LASP1	3927	NM_006148	1	1	1	0	1	1	0	1	1	1	1	1	10
PFAS	5198	NM_012393	1	1	1	0	1	1	1	0	1	1	1	1	10
RARB	5915	NM_000965	1	1	1	1	1	1	1	1	0	0	1	1	10
SH3GL2	6456	NM_003026	1	1	1	0	1	1	1	1	1	0	1	1	10
SLC4A1	6521	NM_000342	1	1	1	1	1	1	0	0	1	1	1	1	10
TBL1X	6907	NM_005647	1	1	1	1	0	1	0	1	1	1	1	1	10
YES1	7525	NM_005433	1	1	1	0	0	1	1	1	1	1	1	1	10
USP6	9098	NM_004505	1	1	1	1	0	1	0	1	1	1	1	1	10
TRAM2	9697	NM_012288	1	1	1	0	1	1	0	1	1	1	1	1	10
SV2A	9900	NM_014849	1	1	1	0	1	1	1	1	1	0	1	1	10
LHFP	10186	NM_005780	1	1	1	0	1	1	0	1	1	1	1	1	10
TIMM17A	10440	NM_006335	1	1	1	0	1	1	0	1	1	1	1	1	10
RIMS1	22999	NM_014989	1	1	1	0	1	1	0	1	1	1	1	1	10
NUP160	23279	NM_015231	1	1	1	0	1	1	1	1	1	0	1	1	10
TMOD3	29766	NM_014547	1	1	1	0	1	1	0	1	1	1	1	1	10
CMPK1	51727	NM_016308	1	1	1	0	1	1	0	1	1	1	1	1	10
GPR173	54328	NM_018969	1	1	1	0	0	1	1	1	1	1	1	1	10
SGTB	54557	NM_019072	1	1	1	0	1	1	0	1	1	1	1	1	10
FBXL19	54620	NM_001099784	1	1	1	0	0	1	1	1	1	1	1	1	10
PPP1R12C	54776	NM_017607	1	1	1	0	1	1	0	1	1	1	1	1	10
CRTAM	56253	NM_019604	1	1	1	0	1	1	0	1	1	1	1	1	10
NRIP3	56675	NM_020645	0	1	1	0	1	1	1	1	1	1	1	1	10
TAOK1	57551	NM_020791	1	1	1	0	1	1	1	1	1	0	1	1	10
PREX1	57580	NM_020820	1	1	1	0	0	1	1	1	1	1	1	1	10
PTBP2	58155	NM_021190	1	1	1	0	0	1	1	1	1	1	1	1	10
SGPP1	81537	NM_030791	1	1	1	0	1	1	0	1	1	1	1	1	10
TMEM128	85013	NM_032927	1	1	1	0	1	1	0	1	1	1	1	1	10
OLIG3	167826	NM_175747	1	1	1	0	1	1	1	0	1	1	1	1	10
ANKRD52	283373	NM_173595	1	1	1	0	0	1	1	1	1	1	1	1	10
ZNF81	347344	NM_007137	1	1	1	1	1	1	0	0	1	1	1	1	10
CEP85L	387119	NM_001042475	1	1	1	0	1	1	0	1	1	1	1	1	10
AOX1	316	NM_001159	1	1	1	0	0	1	1	0	1	1	1	1	9
BCL2L2	599	NM_004050	1	1	1	0	0	1	0	1	1	1	1	1	9
RUNX1T1	862	NM_001198625	1	1	1	0	1	1	0	1	0	1	1	1	9
CCNC	892	NM_005190	1	1	1	0	1	1	0	1	0	1	1	1	9
CEBPA	1050	NM_004364	1	1	1	0	0	1	0	1	1	1	1	1	9
CHRNB2	1141	NM_000748	1	1	1	1	0	1	0	0	1	1	1	1	9
EIF4A1	1973	NM_001416	1	1	1	0	0	1	1	1	1	0	1	1	9
ELAVL1	1994	NM_001419	1	1	1	0	0	1	0	1	1	1	1	1	9
FBN2	2201	NM_001999	1	1	0	0	0	1	1	1	1	1	1	1	9
FOXC1	2296	NM_001453	1	1	1	0	0	1	0	1	1	1	1	1	9
GLRA2	2742	NM_002063	1	1	1	0	1	1	0	1	1	0	1	1	9
GPM6A	2823	NM_201591	1	1	1	0	1	1	1	1	0	0	1	1	9
DNAJB1	3337	NM_006145	1	1	1	0	0	1	0	1	1	1	1	1	9
KCNA1	3736	NM_000217	1	1	1	0	0	1	0	1	1	1	1	1	9
MEIS2	4212	NM_170677	1	1	1	1	1	1	0	1	0	0	1	1	9
MMP15	4324	NM_002428	1	1	1	1	0	1	0	1	1	0	1	1	9
NKX2-2	4821	NM_002509	1	1	1	0	0	1	1	1	1	0	1	1	9
PFN2	5217	NM_053024	1	1	1	0	1	1	1	1	0	0	1	1	9
POU4F1	5457	NM_006237	1	1	1	0	0	1	0	1	1	1	1	1	9
PTPRO	5800	NM_030667	1	1	1	0	1	1	0	1	0	1	1	1	9
PTPRZ1	5803	NM_002851	1	1	1	0	1	1	0	1	1	0	1	1	9
PURB	5814	NM_033224	1	1	1	0	0	1	0	1	1	1	1	1	9
SCN2B	6327	NM_004588	1	1	1	0	0	1	0	1	1	1	1	1	9
CXCL11	6373	NM_005409	1	1	1	0	1	1	0	0	1	1	1	1	9
SLC6A6	6533	NM_003043	1	1	1	0	0	1	0	1	1	1	1	1	9
SLC8A2	6543	NM_015063	1	1	1	0	0	1	0	1	1	1	1	1	9
SOX4	6659	NM_003107	1	1	1	0	0	1	0	1	1	1	1	1	9
SP3	6670	NM_003111	1	1	1	0	1	1	0	1	0	1	1	1	9
SQLE	6713	NM_003129	1	1	1	0	1	1	0	1	1	0	1	1	9
STX5	6811	NM_001244666	1	1	1	0	0	1	1	1	0	1	1	1	9
TPM4	7171	NM_003290	1	1	1	0	1	1	0	1	1	0	1	1	9
PIP4K2B	8396	NM_003559	1	1	1	0	0	1	0	1	1	1	1	1	9
CPNE3	8895	NM_003909	1	1	1	0	1	1	0	0	1	1	1	1	9
SLC33A1	9197	NM_004733	1	1	0	1	0	1	0	1	1	1	1	1	9
VAPB	9217	NM_004738	1	1	1	0	0	1	0	1	1	1	1	1	9
GABBR2	9568	NM_005458	1	1	0	0	0	1	1	1	1	1	1	1	9
HS2ST1	9653	NM_012262	1	1	1	0	0	1	0	1	1	1	1	1	9
LPIN2	9663	NM_014646	1	1	1	0	1	1	0	0	1	1	1	1	9
KIAA0430	9665	NM_014647	1	1	1	0	0	1	0	1	1	1	1	1	9
EDEM1	9695	NM_014674	1	1	1	0	1	1	0	0	1	1	1	1	9
MAML1	9794	NM_014757	1	1	1	0	1	1	0	1	1	0	1	1	9
MRC2	9902	NM_006039	1	1	1	0	0	1	1	0	1	1	1	1	9
DCLRE1A	9937	NM_014881	1	1	1	1	0	1	0	0	1	1	1	1	9
PTBP3	9991	NM_001244898	1	1	1	0	0	1	1	1	0	1	1	1	9
ACTR1A	10121	NM_005736	1	1	0	0	0	1	1	1	1	1	1	1	9
WASF2	10163	NM_006990	1	1	1	0	0	1	0	1	1	1	1	1	9
TENM1	10178	NM_001163278	1	1	1	0	1	1	0	1	0	1	1	1	9
NDRG1	10397	NM_001135242	1	1	1	1	0	1	0	1	0	1	1	1	9
VAT1	10493	NM_006373	1	1	1	0	1	1	0	0	1	1	1	1	9
C11orf58	10944	NM_014267	1	1	1	1	1	0	0	1	1	0	1	1	9
SEC61B	10952	NM_006808	1	1	1	0	1	1	0	1	1	0	1	1	9
SLC27A4	10999	NM_005094	1	1	0	0	0	1	1	1	1	1	1	1	9
BAZ2A	11176	NM_013449	0	1	1	0	1	1	0	1	1	1	1	1	9
CASC3	22794	NM_007359	0	1	1	0	0	1	1	1	1	1	1	1	9
ATG14	22863	NM_014924	1	1	1	0	0	1	0	1	1	1	1	1	9
ANKRD28	23243	NM_001195098	1	1	1	0	1	1	0	1	0	1	1	1	9
BICD2	23299	NM_001003800	0	1	1	0	1	1	0	1	1	1	1	1	9
KHNYN	23351	NM_015299	1	1	1	0	1	1	0	0	1	1	1	1	9
KPNA6	23633	NM_012316	1	1	1	0	0	1	0	1	1	1	1	1	9
GABARAPL1	23710	NM_031412	1	1	1	0	0	1	0	1	1	1	1	1	9
KIAA1429	25962	NM_015496	0	1	1	0	1	1	1	1	1	0	1	1	9
SESN1	27244	NM_014454	0	1	1	0	1	1	0	1	1	1	1	1	9
RBMX	27316	NM_002139	1	1	1	0	0	1	0	1	1	1	1	1	9
FLVCR1	28982	NM_014053	1	1	1	0	1	1	0	1	0	1	1	1	9
CERS2	29956	NM_181746	1	1	1	0	0	1	1	1	0	1	1	1	9
COL5A3	50509	NM_015719	1	1	1	0	0	1	0	1	1	1	1	1	9
PEX5L	51555	NM_016559	1	1	1	0	0	1	0	1	1	1	1	1	9
AFTPH	54812	NM_203437	1	1	1	0	1	1	0	1	0	1	1	1	9
TMEM260	54916	NM_017799	1	1	1	0	0	1	0	1	1	1	1	1	9
FAIM	55179	NM_001033030	1	1	1	1	1	1	0	0	0	1	1	1	9
WDR33	55339	NM_018383	1	1	1	0	1	1	0	0	1	1	1	1	9
ZNF280C	55609	NM_017666	1	1	1	0	1	1	0	0	1	1	1	1	9
H2AFJ	55766	NM_177925	1	1	1	0	1	1	0	0	1	1	1	1	9
TM9SF3	56889	NM_020123	1	1	1	0	0	1	0	1	1	1	1	1	9
ZBTB4	57659	NM_020899	1	1	0	1	0	1	0	1	1	1	1	1	9
FAM160B1	57700	NM_020940	1	1	1	0	0	1	1	1	1	0	1	1	9
XPO4	64328	NM_022459	1	1	1	0	0	1	0	1	1	1	1	1	9
EBF2	64641	NM_022659	0	1	1	0	1	1	0	1	1	1	1	1	9
RMND5A	64795	NM_022780	1	1	1	0	0	1	1	0	1	1	1	1	9
RAPH1	65059	NM_213589	1	1	1	0	1	1	0	1	1	0	1	1	9
UBE2Z	65264	NM_023079	1	1	0	0	0	1	1	1	1	1	1	1	9
ZBED2	79413	NM_024508	1	1	0	1	0	1	0	1	1	1	1	1	9
ZC3H14	79882	NM_024824	1	1	1	0	0	1	1	1	0	1	1	1	9
ARL14	80117	NM_025047	1	1	1	0	1	1	0	0	1	1	1	1	9
TTYH3	80727	NM_025250	1	1	1	0	0	1	0	1	1	1	1	1	9
TFAP2D	83741	NM_172238	1	1	1	0	1	1	0	1	1	0	1	1	9
LOXL4	84171	NM_032211	1	1	1	0	1	1	0	0	1	1	1	1	9
TTBK1	84630	NM_032538	1	1	1	0	0	1	0	1	1	1	1	1	9
MED12L	116931	NM_053002	1	1	1	0	0	1	0	1	1	1	1	1	9
RFFL	117584	NM_001017368	1	1	1	0	1	1	0	1	0	1	1	1	9
JDP2	122953	NM_130469	1	1	1	1	0	1	0	0	1	1	1	1	9
NIPA1	123606	NM_144599	1	1	1	0	0	1	0	1	1	1	1	1	9
SPTY2D1	144108	NM_194285	1	1	0	1	0	1	0	1	1	1	1	1	9
ZNF664	144348	NM_152437	1	1	0	1	0	1	0	1	1	1	1	1	9
SLC30A7	148867	NM_133496	1	1	1	0	1	1	0	0	1	1	1	1	9
FAM117B	150864	NM_173511	1	1	1	0	0	1	0	1	1	1	1	1	9
TMEM213	155006	NM_001085429	1	1	1	0	1	1	0	0	1	1	1	1	9
NAGS	162417	NM_153006	1	1	1	0	0	1	1	0	1	1	1	1	9
TXLNA	200081	NM_175852	1	1	1	0	0	1	0	1	1	1	1	1	9
PIKFYVE	200576	NM_015040	1	1	1	0	1	1	0	0	1	1	1	1	9
JAZF1	221895	NM_175061	1	1	1	0	1	1	0	1	1	0	1	1	9
ZNF260	339324	NM_001012756	1	1	1	0	1	1	0	0	1	1	1	1	9
TMEM110	375346	NM_198563	1	1	0	0	0	1	1	1	1	1	1	1	9
YPEL2	388403	NM_001005404	1	1	1	0	0	1	0	1	1	1	1	1	9
SNX30	401548	NM_001012994	0	1	1	0	1	1	0	1	1	1	1	1	9
ANGPT2	285	NM_001147	1	0	1	1	0	1	1	0	1	1	1	1	9
PTH1R	5745	NM_000316	1	0	1	0	1	1	1	1	1	0	1	1	9
SGK1	6446	NM_005627	1	0	1	0	1	1	1	1	1	0	1	1	9
QKI	9444	NM_206855	1	0	1	0	1	1	0	1	1	1	1	1	9
PCDHGA2	56113	NM_018915	1	0	1	1	1	1	0	1	0	1	1	1	9
RAP2C	57826	NM_021183	1	0	1	0	1	1	1	1	1	0	1	1	9
GABPB2	126626	NM_144618	1	0	1	0	1	1	1	1	1	0	1	1	9
ABCA2	20	NM_001606	0	1	1	0	0	1	1	1	0	1	1	1	8
ADCY6	112	NM_015270	0	1	1	1	0	1	0	1	0	1	1	1	8
PARP1	142	NM_001618	1	1	0	0	0	1	1	0	1	1	1	1	8
AP1B1	162	XM_005261378	1	1	1	0	0	1	1	0	0	1	1	1	8
ALK	238	NM_004304	1	1	0	1	0	1	0	1	1	0	1	1	8
AQP1	358	NM_198098	1	1	1	0	0	1	0	0	1	1	1	1	8
BMP7	655	NM_001719	1	1	1	0	0	1	0	0	1	1	1	1	8
CAV1	857	NM_001172895	1	1	1	0	0	1	1	0	0	1	1	1	8
RUNX2	860	NM_001024630	1	1	0	0	0	1	1	1	0	1	1	1	8
CDH3	1001	NM_001793	1	1	1	0	0	1	0	0	1	1	1	1	8
COL1A1	1277	NM_000088	1	1	0	0	0	1	1	1	1	0	1	1	8
CRK	1398	NM_016823	1	1	1	0	0	1	0	1	0	1	1	1	8
CSPG4	1464	NM_001897	1	1	1	0	0	1	0	0	1	1	1	1	8
CTBP2	1488	NM_022802	0	1	1	0	1	1	1	1	0	0	1	1	8
CTGF	1490	NM_001901	0	1	0	0	0	1	1	1	1	1	1	1	8
DLX3	1747	NM_005220	1	1	1	0	0	1	0	0	1	1	1	1	8
DYNC1LI2	1783	NM_006141	1	1	0	0	0	1	0	1	1	1	1	1	8
SLC26A2	1836	NM_000112	1	1	1	0	0	1	0	0	1	1	1	1	8
DUSP1	1843	NM_004417	0	1	1	0	0	1	1	1	1	0	1	1	8
EFNB3	1949	NM_001406	1	1	0	0	0	1	1	0	1	1	1	1	8
EMP2	2013	NM_001424	1	1	1	0	0	1	0	1	0	1	1	1	8
EPHA7	2045	NM_004440	1	1	1	0	0	1	0	1	1	0	1	1	8
EPHB4	2050	NM_004444	1	1	0	0	0	1	0	1	1	1	1	1	8
ESRRG	2104	NM_001243509	1	1	0	1	0	1	0	1	0	1	1	1	8
MECOM	2122	NM_001164000	0	1	1	0	0	1	1	1	0	1	1	1	8
FGFR1	2260	NM_001174064	1	1	1	0	0	1	0	1	0	1	1	1	8
FOXG1	2290	NM_005249	1	1	0	0	0	1	1	1	1	0	1	1	8
AFF2	2334	NM_002025	1	1	0	1	0	1	0	0	1	1	1	1	8
GCH1	2643	NM_000161	1	1	1	0	1	1	0	1	0	0	1	1	8
GDI2	2665	NM_001494	0	1	1	0	0	1	0	1	1	1	1	1	8
GLRA2	2742	NM_001118886	1	1	1	0	1	1	0	1	0	0	1	1	8
GLS	2744	NM_014905	1	1	0	0	0	1	0	1	1	1	1	1	8
GRIK3	2899	NM_000831	1	1	1	0	0	1	0	0	1	1	1	1	8
HLF	3131	NM_002126	1	1	0	0	0	1	0	1	1	1	1	1	8
HOXA9	3205	NM_152739	1	1	0	0	0	1	1	1	1	0	1	1	8
HOXB5	3215	NM_002147	1	1	1	0	0	1	1	0	1	0	1	1	8
IFIT2	3433	NM_001547	1	1	1	0	0	1	0	0	1	1	1	1	8
IGF1R	3480	NM_000875	1	1	1	0	0	1	0	0	1	1	1	1	8
FOXK2	3607	NM_004514	1	1	0	0	0	1	1	0	1	1	1	1	8
MMP14	4323	NM_004995	1	1	1	0	0	1	0	0	1	1	1	1	8
MPZ	4359	NM_000530	1	1	1	0	0	1	0	0	1	1	1	1	8
MYH9	4627	XM_005261614	1	1	1	0	0	1	1	0	0	1	1	1	8
NFATC2	4773	NM_012340	1	1	1	0	0	1	0	1	0	1	1	1	8
NGFR	4804	NM_002507	1	1	1	0	0	1	0	0	1	1	1	1	8
NPTX2	4885	NM_002523	1	1	1	0	0	1	0	0	1	1	1	1	8
NTRK3	4916	NM_001007156	1	1	1	0	0	1	0	0	1	1	1	1	8
PAX5	5079	NM_016734	1	1	1	0	1	1	0	0	1	0	1	1	8
PAX7	5081	NM_001135254	1	1	1	1	0	1	0	1	0	0	1	1	8
PIK3CD	5293	NM_005026	1	1	1	0	0	1	0	0	1	1	1	1	8
PITPNA	5306	NM_006224	1	1	0	0	0	1	0	1	1	1	1	1	8
PML	5371	NM_033238	1	1	1	0	0	1	0	0	1	1	1	1	8
2004-09-01	5414	NM_080415	1	1	1	0	0	1	0	1	1	0	1	1	8
PPP2CB	5516	NM_001009552	1	1	1	0	1	1	0	1	0	0	1	1	8
PRKCB	5579	NM_002738	1	1	1	0	0	1	1	1	0	0	1	1	8
PTH1R	5745	XM_005265341	1	1	1	0	0	1	1	0	0	1	1	1	8
PTPRH	5794	NM_002842	1	1	1	0	0	1	0	0	1	1	1	1	8
RASGRF2	5924	NM_006909	1	1	1	0	1	1	0	0	0	1	1	1	8
RGS3	5998	NM_144488	1	1	1	0	0	1	1	0	0	1	1	1	8
SCN1A	6323	NM_001202435	1	1	0	0	0	1	1	1	0	1	1	1	8
CCL22	6367	NM_002990	1	1	1	0	0	1	0	0	1	1	1	1	8
SDC2	6383	NM_002998	1	1	0	1	0	1	0	0	1	1	1	1	8
SLC1A2	6506	NM_004171	1	1	1	0	0	1	0	0	1	1	1	1	8
FSCN1	6624	NM_003088	1	1	0	0	0	1	0	1	1	1	1	1	8
SNX1	6642	NM_003099	1	1	1	0	0	1	0	1	0	1	1	1	8
SP1	6667	NM_138473	1	1	0	0	0	1	0	1	1	1	1	1	8
SRPK1	6732	NM_003137	1	1	1	0	0	1	0	0	1	1	1	1	8
SSTR1	6751	NM_001049	1	1	1	0	0	1	0	0	1	1	1	1	8
STC1	6781	NM_003155	1	1	1	0	0	1	0	1	1	0	1	1	8
HSPA13	6782	NM_006948	1	1	1	0	0	1	0	0	1	1	1	1	8
SYT1	6857	NM_001135805	1	1	1	1	0	1	0	1	0	0	1	1	8
TCF7	6932	NM_001134851	1	1	1	0	0	1	0	1	0	1	1	1	8
ZNF354A	6940	NM_005649	1	1	1	0	1	1	0	0	1	0	1	1	8
TEAD1	7003	NM_021961	1	1	0	0	0	1	0	1	1	1	1	1	8
TFE3	7030	NM_006521	1	1	1	0	0	1	0	0	1	1	1	1	8
TGFBR1	7046	NM_004612	1	1	1	0	0	1	0	1	1	0	1	1	8
TGFBR3	7049	NM_003243	1	1	1	0	0	1	0	0	1	1	1	1	8
TOP3A	7156	NM_004618	1	1	1	0	0	1	0	0	1	1	1	1	8
TPM3	7170	NM_152263	1	1	0	1	0	1	0	0	1	1	1	1	8
TYRO3	7301	NM_006293	1	1	0	0	0	1	0	1	1	1	1	1	8
SUMO1	7341	NM_003352	1	1	1	0	0	1	0	1	0	1	1	1	8
VCP	7415	NM_007126	1	1	0	0	0	1	1	0	1	1	1	1	8
NELFA	7469	NM_005663	1	1	1	0	0	1	0	1	1	0	1	1	8
WNT5A	7474	NM_003392	1	1	0	0	0	1	0	1	1	1	1	1	8
XPO1	7514	NM_003400	1	1	0	0	0	1	0	1	1	1	1	1	8
ZIC3	7547	NM_003413	1	1	1	0	1	1	0	0	1	0	1	1	8
ZNF236	7776	NM_007345	1	1	1	0	0	1	1	0	1	0	1	1	8
ALDH5A1	7915	NM_170740	1	1	1	0	0	1	0	1	0	1	1	1	8
ZNF212	7988	NM_012256	1	1	1	0	0	1	0	0	1	1	1	1	8
NUP214	8021	NM_005085	1	1	1	0	0	1	1	0	1	0	1	1	8
PDXK	8566	NM_003681	1	1	1	0	0	1	0	0	1	1	1	1	8
KLF7	8609	NM_003709	1	1	0	0	0	1	1	1	0	1	1	1	8
IRS2	8660	NM_003749	1	1	0	0	0	1	0	1	1	1	1	1	8
B3GALNT1	8706	NM_001038628	1	1	1	0	1	1	0	0	0	1	1	1	8
IQGAP1	8826	NM_003870	1	1	1	0	0	1	1	0	1	0	1	1	8
CDK5R1	8851	NM_003885	1	1	0	0	0	1	0	1	1	1	1	1	8
VAMP3	9341	NM_004781	1	1	0	0	0	1	0	1	1	1	1	1	8
ONECUT2	9480	NM_004852	1	1	1	0	0	1	0	0	1	1	1	1	8
FXR2	9513	NM_004860	1	1	1	0	0	1	1	0	1	0	1	1	8
SPTLC2	9517	NM_004863	1	1	1	0	0	1	0	1	1	0	1	1	8
CREB5	9586	NM_182898	1	1	1	0	0	1	0	1	0	1	1	1	8
KIAA0430	9665	NM_001184998	1	1	1	0	0	1	0	1	0	1	1	1	8
SEC14L5	9717	NM_014692	1	1	1	0	0	1	0	0	1	1	1	1	8
KIAA0141	9812	NM_014773	1	1	1	0	0	1	0	0	1	1	1	1	8
SUPT7L	9913	NM_014860	1	1	0	0	0	1	0	1	1	1	1	1	8
RCE1	9986	NM_005133	0	1	1	0	0	1	1	1	0	1	1	1	8
DNAL4	10126	NM_005740	1	1	1	0	0	1	0	0	1	1	1	1	8
YAF2	10138	NM_001190980	1	1	1	0	1	1	0	0	0	1	1	1	8
LHFPL2	10184	NM_005779	1	1	1	0	0	1	0	0	1	1	1	1	8
GDF11	10220	NM_005811	1	1	0	0	0	1	0	1	1	1	1	1	8
STX6	10228	NM_005819	1	1	1	0	0	1	0	0	1	1	1	1	8
CAP1	10487	XM_005270369	1	1	1	0	0	1	1	0	0	1	1	1	8
HYOU1	10525	NM_006389	1	1	0	0	0	1	0	1	1	1	1	1	8
NEBL	10529	NM_006393	1	1	1	0	0	1	0	0	1	1	1	1	8
IGF2BP2	10644	NM_006548	1	1	0	0	0	1	1	1	0	1	1	1	8
MAP3K2	10746	NM_006609	1	1	1	0	0	1	0	0	1	1	1	1	8
2009-09-01	10801	NM_006640	1	1	0	1	0	1	0	0	1	1	1	1	8
FGL2	10875	NM_006682	1	1	0	0	0	1	0	1	1	1	1	1	8
C1QL1	10882	NM_006688	1	1	0	0	0	1	0	1	1	1	1	1	8
MMP24	10893	NM_006690	1	1	1	0	0	1	0	0	1	1	1	1	8
ADAMTS5	11096	NM_007038	1	1	0	0	0	1	0	1	1	1	1	1	8
SUPT16H	11198	NM_007192	0	1	1	0	0	1	1	1	1	0	1	1	8
SYNRG	11276	XM_005256980	1	1	1	0	0	1	1	0	0	1	1	1	8
CNKSR2	22866	NM_014927	1	1	0	0	0	1	1	1	0	1	1	1	8
MLXIP	22877	NM_014938	1	1	1	0	0	0	0	1	1	1	1	1	8
BTBD3	22903	NM_014962	1	1	1	0	1	1	0	1	0	0	1	1	8
SACM1L	22908	NM_014016	1	1	1	0	0	1	0	1	1	0	1	1	8
SEPHS2	22928	NM_012248	0	1	1	0	1	1	0	1	1	0	1	1	8
KLHDC10	23008	NM_014997	1	1	1	1	0	1	0	0	1	0	1	1	8
GGA2	23062	NM_015044	1	1	1	0	0	1	0	0	1	1	1	1	8
2008-09-01	23176	NM_015146	1	1	1	1	0	1	0	0	0	1	1	1	8
FAF2	23197	NM_014613	1	1	0	0	0	1	0	1	1	1	1	1	8
ANKRD12	23253	NM_001204056	1	1	1	0	0	1	0	1	0	1	1	1	8
ESYT1	23344	NM_001184796	1	1	0	0	0	1	1	1	0	1	1	1	8
DOCK9	23348	NM_001130048	1	1	1	0	0	1	1	0	0	1	1	1	8
SIRT1	23411	NM_012238	1	1	0	0	0	1	0	1	1	1	1	1	8
SLC7A8	23428	NM_012244	1	1	1	0	0	1	0	1	0	1	1	1	8
DAAM2	23500	NM_015345	1	1	1	0	0	1	0	0	1	1	1	1	8
KCTD2	23510	NM_015353	1	1	1	0	0	1	0	0	1	1	1	1	8
ELP5	23587	NM_203413	0	1	1	0	1	1	0	0	1	1	1	1	8
KCNE4	23704	NM_080671	1	1	1	0	0	1	0	0	1	1	1	1	8
FJX1	24147	NM_014344	1	1	0	0	0	1	1	1	1	0	1	1	8
TBC1D22A	25771	NM_014346	1	1	1	0	0	1	1	0	0	1	1	1	8
ZNF385A	25946	NM_015481	0	1	1	0	0	1	1	1	1	0	1	1	8
SERBP1	26135	NM_001018067	1	1	1	0	1	1	0	0	0	1	1	1	8
CACNG4	27092	NM_014405	1	1	1	0	0	1	0	0	1	1	1	1	8
GLS2	27165	NM_001280796	1	1	1	0	0	1	1	0	0	1	1	1	8
SLC39A1	27173	NM_014437	1	1	1	0	1	1	0	0	1	0	1	1	8
DESI1	27351	NM_015704	1	1	1	0	0	1	1	0	0	1	1	1	8
MAT2B	27430	NM_182796	1	1	1	0	1	1	1	0	0	0	1	1	8
CECR6	27439	NM_031890	1	1	1	0	0	1	0	0	1	1	1	1	8
TRHDE	29953	NM_013381	1	1	1	0	0	1	0	1	1	0	1	1	8
PACSIN1	29993	NM_020804	1	1	1	0	0	1	0	0	1	1	1	1	8
HUNK	30811	NM_014586	1	1	1	0	0	1	0	0	1	1	1	1	8
SLMO2	51012	NM_016045	0	1	1	0	0	1	0	1	1	1	1	1	8
ST8SIA3	51046	NM_015879	1	1	1	0	0	1	0	0	1	1	1	1	8
ZDHHC9	51114	NM_001008222	1	1	0	0	0	1	1	1	0	1	1	1	8
CCSER2	54462	NM_018999	1	1	0	1	0	1	0	1	1	0	1	1	8
SAMD9	54809	NM_017654	0	1	1	0	1	1	0	0	1	1	1	1	8
CMTM6	54918	NM_017801	1	1	1	0	0	1	0	1	1	0	1	1	8
TMEM57	55219	NM_018202	1	1	1	0	0	1	1	0	1	0	1	1	8
MRGBP	55257	NM_018270	1	1	0	0	0	1	0	1	1	1	1	1	8
VPS53	55275	NM_001128159	1	1	1	0	0	1	1	0	0	1	1	1	8
LIN7C	55327	NM_018362	1	1	0	0	0	1	0	1	1	1	1	1	8
SVOP	55530	NM_018711	1	1	1	0	0	1	0	0	1	1	1	1	8
UBE2Q1	55585	NM_017582	0	1	1	0	0	1	0	1	1	1	1	1	8
OGDHL	55753	NM_018245	1	1	1	0	0	1	1	0	1	0	1	1	8
ASH1L	55870	NM_018489	0	1	1	1	0	1	0	1	1	0	1	1	8
LANCL2	55915	NM_018697	1	1	1	0	0	1	0	0	1	1	1	1	8
UBFD1	56061	NM_019116	1	1	1	0	0	1	0	0	1	1	1	1	8
C1orf63	57035	NM_020317	1	1	1	0	0	1	0	0	1	1	1	1	8
RALGAPB	57148	NM_020336	0	1	1	0	0	1	0	1	1	1	1	1	8
DOLPP1	57171	NM_020438	1	1	1	0	0	1	0	1	1	0	1	1	8
DSCAML1	57453	NM_020693	1	1	0	0	0	1	0	1	1	1	1	1	8
ALPK3	57538	NM_020778	1	1	1	0	0	1	0	0	1	1	1	1	8
KIAA1522	57648	NM_020888	1	1	0	0	0	1	0	1	1	1	1	1	8
EPG5	57724	NM_020964	1	1	1	0	0	1	0	0	1	1	1	1	8
RAP2C	57826	NM_001271186	1	1	1	0	0	1	1	1	0	0	1	1	8
AFAP1	60312	NM_001134647	1	1	1	0	0	1	0	1	0	1	1	1	8
CELF6	60677	NM_052840	1	1	1	0	0	1	0	1	1	0	1	1	8
PERP	64065	NM_022121	1	1	1	0	0	1	0	1	1	0	1	1	8
GIGYF1	64599	NM_022574	1	1	0	0	0	1	0	1	1	1	1	1	8
SMAP2	64744	NM_022733	0	1	1	0	0	1	1	0	1	1	1	1	8
FAM57A	79850	NM_024792	1	1	1	0	0	1	0	0	1	1	1	1	8
THSD4	79875	NM_024817	1	1	1	0	0	1	0	0	1	1	1	1	8
DCAKD	79877	NM_024819	0	1	1	1	0	1	0	0	1	1	1	1	8
CCDC176	80127	NM_025057	1	1	1	0	0	1	0	1	1	0	1	1	8
CXXC4	80319	NM_025212	1	1	1	0	0	1	0	1	0	1	1	1	8
SRCIN1	80725	NM_025248	1	1	1	1	0	1	0	0	1	0	1	1	8
ARHGAP39	80728	NM_025251	1	1	0	0	0	1	0	1	1	1	1	1	8
ZNF436	80818	NM_001077195	1	1	1	0	0	1	0	1	0	1	1	1	8
JHDM1D	80853	NM_030647	1	1	1	0	0	1	0	0	1	1	1	1	8
TUBB1	81027	NM_030773	1	1	1	0	1	1	0	0	1	0	1	1	8
FAM117A	81558	NM_030802	1	1	0	0	0	1	1	1	1	0	1	1	8
PITPNM3	83394	NM_031220	1	1	0	0	0	1	1	1	0	1	1	1	8
UNK	85451	NM_001080419	0	1	1	0	0	1	0	1	1	1	1	1	8
RFT1	91869	NM_052859	1	1	0	0	0	1	0	1	1	1	1	1	8
MARCH9	92979	NM_138396	1	1	1	0	0	1	0	0	1	1	1	1	8
MMGT1	93380	NM_173470	1	1	0	0	0	1	0	1	1	1	1	1	8
CACNA2D4	93589	NM_172364	1	1	1	0	0	1	0	0	1	1	1	1	8
MRFAP1	93621	NM_033296	1	1	0	0	0	1	0	1	1	1	1	1	8
ARHGAP12	94134	NM_018287	0	1	1	0	1	1	0	1	1	0	1	1	8
PRRT2	112476	NM_001256443	1	1	1	0	0	1	0	1	0	1	1	1	8
LRRC58	116064	NM_001099678	1	1	1	0	0	1	0	0	1	1	1	1	8
FOXP4	116113	NM_001012426	1	1	1	0	0	1	0	1	0	1	1	1	8
BTBD11	121551	NM_001018072	1	1	1	0	0	1	1	0	0	1	1	1	8
CD300LB	124599	NM_174892	1	1	1	0	0	1	0	0	1	1	1	1	8
SYT2	127833	NM_001136504	1	1	1	0	1	1	0	0	0	1	1	1	8
MTPN	136319	NM_145808	1	1	0	0	0	1	0	1	1	1	1	1	8
FAM199X	139231	NM_207318	1	1	0	0	0	1	0	1	1	1	1	1	8
RIMS4	140730	NM_001205317	1	1	1	0	0	1	0	1	0	1	1	1	8
CACUL1	143384	NM_153810	1	1	1	0	0	1	0	1	1	0	1	1	8
TMEM86A	144110	NM_153347	1	1	1	0	0	1	0	0	1	1	1	1	8
C19orf55	148137	NM_001039887	1	1	1	0	0	1	0	0	1	1	1	1	8
TMEM56	148534	NM_001199679	1	1	0	1	0	1	0	1	0	1	1	1	8
RC3H1	149041	NM_172071	1	1	0	0	0	1	0	1	1	1	1	1	8
XXYLT1	152002	NM_152531	0	1	1	0	1	1	0	0	1	1	1	1	8
TMEM167A	153339	NM_174909	0	1	1	0	0	1	0	1	1	1	1	1	8
ITPRIPL2	162073	NM_001034841	1	1	0	1	0	1	0	1	1	0	1	1	8
TOR1AIP2	163590	NM_001199260	1	1	1	0	1	1	0	0	0	1	1	1	8
SGMS2	166929	XM_005262793	1	1	1	1	0	1	0	0	0	1	1	1	8
MIER3	166968	NM_152622	1	1	0	0	0	1	0	1	1	1	1	1	8
ARX	170302	NM_139058	1	1	0	0	0	1	1	1	1	0	1	1	8
ADAMTS19	171019	NM_133638	1	1	0	0	0	1	0	1	1	1	1	1	8
SPTSSA	171546	NM_138288	1	1	0	0	0	1	0	1	1	1	1	1	8
SLC41A1	254428	NM_173854	0	1	1	1	0	1	0	1	1	0	1	1	8
GXYLT1	283464	NM_173601	1	1	1	0	0	1	0	1	0	1	1	1	8
SH3PXD2B	285590	NM_001017995	1	1	1	0	0	1	0	0	1	1	1	1	8
DCBLD1	285761	XM_005266941	1	1	1	0	0	1	1	0	0	1	1	1	8
SCARA5	286133	NM_173833	1	1	1	0	0	1	0	0	1	1	1	1	8
GLDN	342035	NM_181789	1	1	1	0	0	1	0	0	1	1	1	1	8
ZNF662	389114	NM_207404	1	1	1	0	0	1	0	0	1	1	1	1	8
BEND4	389206	NM_207406	1	1	1	0	0	1	0	0	1	1	1	1	8
LIN28B	389421	NM_001004317	1	1	0	0	0	1	0	1	1	1	1	1	8
ELFN1	392617	NM_001128636	1	1	1	0	1	1	0	1	0	0	1	1	8
CCDC88C	440193	NM_001080414	1	1	1	0	0	1	0	0	1	1	1	1	8
CLLU1	574028	NM_001025233	1	1	1	0	1	1	0	0	1	0	1	1	8
TMEM170B	100113407	NM_001100829	1	1	1	0	0	1	0	0	1	1	1	1	8
ALPI	248	NM_001631	1	0	1	0	1	1	0	0	1	1	1	1	8
BNIP3L	665	NM_004331	1	0	1	0	1	1	0	1	1	0	1	1	8
MYRF	745	NM_013279	1	0	1	0	1	1	0	1	1	0	1	1	8
EFNA3	1944	NM_004952	1	0	1	0	0	1	1	0	1	1	1	1	8
FLI1	2313	NM_002017	1	0	1	0	1	1	0	1	1	0	1	1	8
FTL	2512	NM_000146	1	0	1	0	1	1	0	1	1	0	1	1	8
GPM6A	2823	NM_201592	1	0	1	0	1	1	1	1	0	0	1	1	8
GPM6A	2823	NM_005277	1	0	1	0	1	1	1	1	0	0	1	1	8
GRM5	2915	NM_000842	1	0	1	0	1	1	0	1	1	0	1	1	8
ITGA3	3675	NM_002204	1	0	1	0	0	1	0	1	1	1	1	1	8
MYH9	4627	NM_002473	1	0	1	0	0	1	1	1	1	0	1	1	8
PCDHGC3	5098	NM_002588	1	0	1	0	1	1	0	1	0	1	1	1	8
PFN2	5217	NM_002628	1	0	1	0	1	1	1	1	0	0	1	1	8
PTBP1	5725	NM_031991	1	0	1	0	1	1	1	1	0	0	1	1	8
PTBP1	5725	NM_031990	1	0	1	0	1	1	1	1	0	0	1	1	8
PTBP1	5725	NM_002819	1	0	1	0	1	1	1	1	0	0	1	1	8
PTH1R	5745	NM_001184744	1	0	1	0	1	1	1	1	0	0	1	1	8
PTPRK	5796	NM_002844	1	0	1	0	1	1	0	1	1	0	1	1	8
RARB	5915	NM_016152	1	0	1	0	1	1	1	1	0	0	1	1	8
RGS3	5998	NM_017790	1	0	1	0	1	1	1	0	1	0	1	1	8
SGK1	6446	NM_001143676	1	0	1	0	1	1	1	1	0	0	1	1	8
SGK1	6446	NM_001143677	1	0	1	0	1	1	1	1	0	0	1	1	8
SGK1	6446	NM_001143678	1	0	1	0	1	1	1	1	0	0	1	1	8
SLC6A1	6529	NM_003042	1	0	1	0	1	1	0	1	1	0	1	1	8
CAPN15	6650	NM_005632	1	0	1	0	1	1	0	1	1	0	1	1	8
STX5	6811	NM_003164	1	0	1	0	0	1	1	1	1	0	1	1	8
ZNF131	7690	NM_003432	1	0	1	0	1	1	0	1	1	0	1	1	8
SCG2	7857	NM_003469	1	0	1	0	0	1	1	0	1	1	1	1	8
TAGLN2	8407	NM_003564	1	0	1	0	1	1	0	1	1	0	1	1	8
PPFIA3	8541	NM_003660	1	0	1	0	0	1	1	1	1	0	1	1	8
STC2	8614	NM_003714	1	0	1	0	1	1	0	0	1	1	1	1	8
ZC3H11A	9877	NM_014827	1	0	1	0	1	1	0	1	1	0	1	1	8
NUP153	9972	NM_005124	1	0	1	0	1	1	0	1	1	0	1	1	8
PTBP3	9991	NM_001244897	1	0	1	0	1	1	1	1	0	0	1	1	8
PTBP3	9991	NM_005156	1	0	1	0	0	1	1	1	1	0	1	1	8
UBA2	10054	NM_005499	1	0	1	0	1	1	0	1	1	0	1	1	8
TENM1	10178	NM_014253	1	0	1	0	1	1	0	1	1	0	1	1	8
KLRK1	22914	NM_007360	1	0	1	0	1	1	0	0	1	1	1	1	8
UNC13A	23025	NM_001080421	1	0	1	0	1	1	0	1	1	0	1	1	8
ERP44	23071	NM_015051	1	0	1	0	1	1	0	0	1	1	1	1	8
ANKRD28	23243	NM_015199	1	0	1	0	1	1	0	1	1	0	1	1	8
KIAA1045	23349	NM_015297	1	0	1	0	1	1	0	0	1	1	1	1	8
PCDHGA12	26025	NM_003735	1	0	1	0	1	1	0	1	0	1	1	1	8
RBMXL2	27288	NM_014469	1	0	1	0	0	1	1	0	1	1	1	1	8
STXBP6	29091	NM_014178	1	0	1	0	1	1	0	1	1	0	1	1	8
HMGCLL1	54511	NM_019036	1	0	1	0	1	1	0	1	0	1	1	1	8
GDAP2	54834	NM_017686	1	0	1	1	1	0	0	0	1	1	1	1	8
FAM46A	55603	NM_017633	1	0	1	0	1	1	0	1	1	0	1	1	8
SLC50A1	55974	NM_018845	1	0	1	0	1	1	0	1	1	0	1	1	8
PCDHGB7	56099	NM_018927	1	0	1	0	1	1	0	1	0	1	1	1	8
PCDHGA11	56105	NM_018914	1	0	1	0	1	1	0	1	0	1	1	1	8
PCDHGA10	56106	NM_018913	1	0	1	0	1	1	0	1	0	1	1	1	8
PCDHGA7	56108	NM_018920	1	0	1	0	1	1	0	1	0	1	1	1	8
PCDHGA5	56110	NM_018918	1	0	1	0	1	1	0	1	0	1	1	1	8
PCDHGA3	56112	NM_018916	1	0	1	0	1	1	0	1	0	1	1	1	8
PCDHGA1	56114	NM_018912	1	0	1	0	1	1	0	1	0	1	1	1	8
CELF4	56853	NM_001025089	1	0	1	0	1	1	1	1	0	0	1	1	8
CELF4	56853	NM_001025088	1	0	1	0	1	1	1	1	0	0	1	1	8
CELF4	56853	NM_001025087	1	0	1	0	1	1	1	1	0	0	1	1	8
ZNF304	57343	NM_020657	1	0	1	1	0	1	0	0	1	1	1	1	8
TAOK1	57551	NM_025142	1	0	1	0	1	1	1	1	0	0	1	1	8
PITPNM2	57605	NM_020845	0	0	1	0	1	1	1	1	1	0	1	1	8
VKORC1	79001	NM_024006	1	0	1	1	0	1	0	1	0	1	1	1	8
BICC1	80114	NM_001080512	1	0	1	0	1	1	0	1	1	0	1	1	8
PRRT2	112476	NM_145239	1	0	1	0	1	1	0	1	1	0	1	1	8
SGMS2	166929	NM_152621	1	0	1	0	1	1	0	1	1	0	1	1	8
CLYBL	171425	NM_206808	1	0	1	0	0	1	1	0	1	1	1	1	8
SAMD5	389432	NM_001030060	1	0	1	0	1	1	0	0	1	1	1	1	8
FBN1	2200	NM_000138	1	0	0	0	0	1	1	1	1	1	1	1	8
ADD2	119	XM_005264128	0	1	1	1	0	1	0	0	0	1	1	1	7
ADD2	119	XM_005278321	0	1	1	1	0	1	0	0	0	1	1	1	7
ALAD	210	XM_005251799	1	1	1	0	0	1	0	0	0	1	1	1	7
BIRC3	330	NM_001165	1	1	1	0	0	1	0	0	0	1	1	1	7
AQP2	359	NM_000486	1	1	0	0	0	1	0	0	1	1	1	1	7
ARHGDIA	396	NM_001185077	0	1	1	0	1	1	0	1	0	0	1	1	7
ATOX1	475	NM_004045	1	1	1	0	0	1	0	0	1	0	1	1	7
ATP2A2	488	NM_170665	1	1	0	0	0	1	0	1	0	1	1	1	7
ATP7B	540	NM_000053	1	1	1	0	0	1	0	0	0	1	1	1	7
DST	667	XM_005249310	1	1	0	0	0	1	1	0	0	1	1	1	7
CAPN5	726	XM_005274206	1	1	1	0	0	1	0	0	0	1	1	1	7
CAPN5	726	XM_005277729	1	1	1	0	0	1	0	0	0	1	1	1	7
MYRF	745	XM_005274222	1	1	1	0	0	1	0	0	0	1	1	1	7
CALM1	801	XM_005268091	1	1	1	0	0	1	0	0	0	1	1	1	7
CAPN2	824	NM_001748	1	1	0	0	0	1	0	0	1	1	1	1	7
CAST	831	NM_001042440	1	1	0	0	0	1	0	1	0	1	1	1	7
CAV2	858	NM_001206747	1	1	1	0	0	1	0	0	0	1	1	1	7
CAV2	858	NM_001233	1	1	1	0	0	1	0	0	0	1	1	1	7
SCARB2	950	NM_005506	1	1	0	0	0	1	0	0	1	1	1	1	7
CD47	961	NM_001777	1	1	1	0	0	1	0	1	0	0	1	1	7
CDX1	1044	NM_001804	1	1	1	0	0	1	0	0	1	0	1	1	7
CHD3	1107	XM_005256427	1	1	1	0	0	1	1	0	0	0	1	1	7
AP2M1	1173	XM_005247097	1	1	0	0	0	1	1	0	0	1	1	1	7
CNP	1267	NM_033133	1	1	1	0	0	1	0	0	1	0	1	1	7
COL9A2	1298	NM_001852	0	1	1	0	0	1	0	0	1	1	1	1	7
HAPLN1	1404	NM_001884	1	1	1	0	0	1	0	1	0	0	1	1	7
CSF2	1437	NM_000758	0	1	1	0	0	1	0	0	1	1	1	1	7
CSNK1G3	1456	XM_005271892	1	1	1	0	0	1	1	0	0	0	1	1	7
CYP27B1	1594	NM_000785	1	1	0	0	0	1	0	0	1	1	1	1	7
DLG2	1740	NM_001142699	0	1	1	0	0	1	0	1	0	1	1	1	7
DPP6	1804	NM_001039350	0	1	1	1	0	1	0	0	0	1	1	1	7
DRP2	1821	NM_001939	1	1	0	0	0	1	0	0	1	1	1	1	7
E2F3	1871	NM_001949	0	1	1	0	0	1	0	0	1	1	1	1	7
EFNA4	1945	NM_005227	1	1	0	0	0	1	0	1	0	1	1	1	7
EIF4B	1975	XM_005268709	1	1	1	0	0	1	0	0	0	1	1	1	7
ELF2	1998	XM_005262803	0	1	1	0	0	1	1	0	0	1	1	1	7
STOM	2040	NM_004099	1	1	1	0	0	1	0	0	0	1	1	1	7
ETF1	2107	XM_005271922	1	1	1	0	0	1	0	0	0	1	1	1	7
EYA1	2138	NM_000503	1	1	0	0	0	1	1	1	0	0	1	1	7
EYA3	2140	NM_001990	1	1	1	0	0	1	0	0	0	1	1	1	7
FGF1	2246	NM_000800	1	1	1	0	0	1	0	0	0	1	1	1	7
FLI1	2313	NM_001271010	1	1	1	0	0	1	0	1	0	0	1	1	7
FMO2	2327	NM_001460	1	1	0	0	0	1	0	0	1	1	1	1	7
FUCA1	2517	XM_005245821	1	1	1	0	0	1	0	0	0	1	1	1	7
FUT8	2530	NM_178155	1	1	1	0	0	1	0	0	0	1	1	1	7
GAS2	2620	NM_001143830	1	1	0	0	0	1	1	1	0	0	1	1	7
GATA2	2624	NM_001145661	1	1	1	0	0	1	0	0	0	1	1	1	7
GCNT2	2651	NM_001491	1	1	0	1	0	1	0	0	0	1	1	1	7
GDNF	2668	NM_001190468	0	1	1	0	0	1	0	1	0	1	1	1	7
GLRX	2745	NM_002064	0	1	1	0	0	1	0	0	1	1	1	1	7
GNAI3	2773	NM_006496	1	1	1	0	1	0	0	0	1	0	1	1	7
GPR12	2835	NM_005288	1	1	1	0	0	1	0	0	0	1	1	1	7
GPX7	2882	NM_015696	0	1	1	0	0	1	0	0	1	1	1	1	7
GRIA2	2891	NM_000826	1	1	0	0	0	1	0	1	0	1	1	1	7
GRIA2	2891	NM_001083619	1	1	0	0	0	1	0	1	0	1	1	1	7
GRID2	2895	XM_005262954	1	1	1	0	0	1	0	0	0	1	1	1	7
GRM5	2915	XM_005273956	1	1	1	0	0	1	0	0	0	1	1	1	7
HIP1	3092	XM_005250304	1	1	1	0	0	1	0	0	0	1	1	1	7
HIP1	3092	XM_005277569	1	1	1	0	0	1	0	0	0	1	1	1	7
HSBP1	3281	NM_001537	1	1	0	0	0	1	0	0	1	1	1	1	7
IRF2	3660	NM_002199	0	1	1	0	0	1	0	1	1	0	1	1	7
KCNA6	3742	XM_005253686	1	1	1	0	0	1	0	0	0	1	1	1	7
KCNJ12	3768	NM_021012	1	1	0	0	0	1	0	0	1	1	1	1	7
KCNJ13	3769	NM_002242	1	1	0	0	0	1	0	0	1	1	1	1	7
KPNA4	3840	NM_002268	1	1	1	0	0	1	0	0	0	1	1	1	7
LDLR	3949	NM_000527	1	1	0	0	0	1	0	0	1	1	1	1	7
LGALS8	3964	NM_006499	1	1	1	0	0	1	0	0	0	1	1	1	7
ABLIM1	3983	XM_005269818	1	1	0	1	0	1	0	0	0	1	1	1	7
FADS1	3992	NM_013402	1	1	0	0	0	1	0	0	1	1	1	1	7
MXD1	4084	NM_002357	1	1	0	0	0	1	0	0	1	1	1	1	7
MEIS1	4211	XM_005264323	1	1	1	0	0	1	0	0	0	1	1	1	7
MEST	4232	NM_002402	1	1	1	0	0	1	0	0	0	1	1	1	7
MID1	4281	NM_000381	1	1	0	1	0	1	1	0	0	0	1	1	7
MAP3K11	4296	NM_002419	1	1	0	0	0	1	0	1	1	1	1	0	7
MMP8	4317	NM_002424	1	1	1	0	0	1	0	0	0	1	1	1	7
CD200	4345	NM_001004196	1	1	1	0	1	1	0	0	0	0	1	1	7
ABCC1	4363	NM_004996	1	1	0	0	0	1	0	1	0	1	1	1	7
MYO1B	4430	NM_001130158	1	1	0	0	0	1	1	0	0	1	1	1	7
MYO9B	4650	NM_001130065	1	1	0	0	0	1	0	1	0	1	1	1	7
NFIA	4774	NM_001134673	1	1	0	0	0	1	0	1	0	1	1	1	7
OCRL	4952	NM_000276	1	1	1	0	0	1	0	0	0	1	1	1	7
FURIN	5045	XM_005254932	1	1	1	0	0	1	0	0	0	1	1	1	7
PCSK6	5046	NM_002570	1	1	0	0	0	1	0	1	0	1	1	1	7
PAPPA	5069	NM_002581	1	1	0	0	0	1	0	0	1	1	1	1	7
PDCL	5082	NM_005388	1	1	0	0	0	1	0	0	1	1	1	1	7
PDE1C	5137	XM_005249767	1	1	1	0	0	1	0	0	0	1	1	1	7
PDE2A	5138	NM_002599	1	1	0	0	0	1	1	0	1	1	1	0	7
PFKFB3	5209	XM_005252463	1	1	1	0	0	1	0	0	0	1	1	1	7
PIK3C2A	5286	XM_005252978	1	1	1	0	0	1	0	0	0	1	1	1	7
PLXNA2	5362	NM_025179	1	1	0	0	0	1	0	0	1	1	1	1	7
POLH	5429	NM_006502	1	1	1	0	0	1	0	0	1	0	1	1	7
POU2F1	5451	NM_001198783	1	1	0	0	0	1	0	1	0	1	1	1	7
POU2F2	5452	XM_005259009	1	1	1	0	0	1	0	0	0	1	1	1	7
PPP2CA	5515	NM_002715	1	1	1	0	1	0	0	0	1	0	1	1	7
PPP2R5D	5528	NM_001270476	1	1	1	0	0	1	0	0	0	1	1	1	7
PPP3R2	5535	NM_147180	1	1	0	0	0	1	0	0	1	1	1	1	7
PRKAB1	5564	NM_006253	1	1	1	0	0	1	0	0	1	0	1	1	7
PRPS2	5634	NM_001039091	1	1	1	0	1	1	0	0	0	0	1	1	7
PTBP1	5725	XM_005259597	1	1	1	0	0	1	1	0	0	0	1	1	7
PTGFRN	5738	NM_020440	1	1	0	0	0	1	0	0	1	1	1	1	7
PTPN3	5774	NM_001145369	1	1	1	0	0	1	0	0	0	1	1	1	7
RAB3B	5865	NM_002867	1	1	1	0	0	1	0	0	0	1	1	1	7
RFX3	5991	NM_134428	1	1	1	0	0	1	0	0	0	1	1	1	7
RPS14	6208	XM_005268495	1	1	1	0	0	1	0	0	0	1	1	1	7
RS1	6247	NM_000330	1	1	0	0	0	1	0	0	1	1	1	1	7
SRSF6	6431	NM_006275	1	1	0	0	0	1	0	1	1	0	1	1	7
SLC6A1	6529	XM_005265410	1	1	1	0	0	1	0	0	0	1	1	1	7
SLC7A2	6542	NM_001008539	1	1	1	0	0	1	0	0	0	1	1	1	7
SLC9A5	6553	NM_004594	1	1	0	0	0	1	1	0	1	1	1	0	7
HLTF	6596	NM_003071	1	1	0	0	0	1	0	0	1	1	1	1	7
SMARCD1	6602	XM_005269107	1	1	1	0	0	1	0	0	0	1	1	1	7
SIGLEC1	6614	XM_005260807	1	1	1	0	0	1	0	0	0	1	1	1	7
SPTBN1	6711	NM_003128	1	1	0	0	0	1	0	0	1	1	1	1	7
SRF	6722	NM_003131	1	1	0	0	0	1	0	0	1	1	1	1	7
SSR3	6747	NM_007107	1	1	0	0	0	1	0	0	1	1	1	1	7
ELOVL4	6785	NM_022726	1	1	0	0	0	1	0	1	1	0	1	1	7
STK4	6789	XM_005260533	1	1	1	0	0	1	0	0	0	1	1	1	7
STRN	6801	NM_003162	1	1	1	0	0	1	0	0	1	0	1	1	7
SULT1C2	6819	NM_176825	1	1	0	1	0	1	0	1	0	0	1	1	7
DYNLT3	6990	NM_006520	1	1	0	0	0	1	0	1	1	0	1	1	7
TFAP2B	7021	NM_003221	1	1	1	0	0	1	0	0	1	0	1	1	7
NR2F2	7026	NM_021005	1	1	0	0	0	1	0	0	1	1	1	1	7
TGFB2	7042	NM_001135599	1	1	0	0	0	1	0	1	0	1	1	1	7
THBD	7056	NM_000361	1	1	0	0	0	1	0	0	1	1	1	1	7
TK2	7084	NM_001271934	1	1	1	0	0	1	0	0	0	1	1	1	7
TNNI1	7135	NM_003281	1	1	0	0	0	1	0	0	1	1	1	1	7
TPD52	7163	NM_001025252	1	1	0	0	0	1	0	1	0	1	1	1	7
UCP3	7352	NM_003356	1	1	0	0	0	1	0	0	1	1	1	1	7
WHSC1	7468	XM_005248004	1	1	1	0	0	1	0	0	0	1	1	1	7
XK	7504	NM_021083	1	1	0	0	0	1	0	0	1	1	1	1	7
ZIC1	7545	NM_003412	1	1	0	0	0	1	0	0	1	1	1	1	7
LUZP1	7798	XM_005245991	1	1	1	0	0	1	0	0	0	1	1	1	7
PXDN	7837	NM_012293	1	1	0	0	0	1	0	0	1	1	1	1	7
DEK	7913	NM_003472	1	1	0	0	0	1	0	0	1	1	1	1	7
NR4A3	8013	NM_173200	1	1	0	0	0	1	0	1	0	1	1	1	7
RBM10	8241	NM_001204468	1	1	0	0	0	1	1	0	0	1	1	1	7
CUL4B	8450	NM_003588	1	1	1	0	0	1	0	1	0	0	1	1	7
ATRN	8455	NM_139321	1	1	0	0	0	1	0	0	1	1	1	1	7
ENC1	8507	NM_001256574	1	1	1	0	0	1	0	0	0	1	1	1	7
IKBKAP	8518	NM_003640	1	1	0	0	0	1	0	0	1	1	1	1	7
CASK	8573	XM_005272685	1	1	1	0	0	1	0	0	0	1	1	1	7
CDK13	8621	NM_003718	0	1	1	0	1	1	0	1	0	0	1	1	7
PDE8B	8622	XM_005248621	1	1	1	0	0	1	0	0	0	1	1	1	7
UNC5C	8633	XM_005263321	1	1	1	0	0	1	0	0	0	1	1	1	7
DDX3Y	8653	NM_001122665	1	1	0	0	0	1	1	1	0	0	1	1	7
EIF3J	8669	NM_003758	1	1	0	0	0	1	0	1	1	0	1	1	7
CDS2	8760	NM_003818	1	1	0	0	0	1	0	0	1	1	1	1	7
TNFRSF10D	8793	NM_003840	1	1	0	0	0	1	0	1	1	0	1	1	7
DPM2	8818	NM_003863	1	1	1	0	0	1	0	0	1	0	1	1	7
PER2	8864	NM_022817	0	1	1	0	0	1	0	0	1	1	1	1	7
MTMR6	9107	NM_004685	1	1	0	0	0	1	0	0	1	1	1	1	7
MTMR4	9110	XM_005257784	1	1	1	0	0	1	0	0	0	1	1	1	7
KCNQ4	9132	NM_004700	1	1	1	0	0	1	0	0	0	1	1	1	7
CBFA2T2	9139	NM_005093	1	1	0	1	0	1	0	0	0	1	1	1	7
MAP3K13	9175	NM_004721	1	1	1	0	0	1	0	0	0	1	1	1	7
LRAT	9227	NM_004744	1	1	0	0	0	1	0	0	1	1	1	1	7
GGPS1	9453	NM_001037277	1	1	1	0	0	1	0	0	0	1	1	1	7
CHST3	9469	NM_004273	1	1	0	0	0	1	0	0	1	1	1	1	7
VPS4B	9525	NM_004869	1	1	0	0	0	1	0	0	1	1	1	1	7
CELSR1	9620	NM_014246	1	1	0	0	0	1	0	0	1	1	1	1	7
MTL5	9633	NM_001039656	1	1	1	0	0	1	0	0	1	0	1	1	7
RALGPS1	9649	XM_005252318	1	1	0	0	0	1	1	0	0	1	1	1	7
PPIP5K1	9677	XM_005254801	1	1	0	0	0	1	1	0	0	1	1	1	7
GAB2	9846	NM_080491	0	1	1	1	0	1	0	0	0	1	1	1	7
EPM2AIP1	9852	NM_014805	0	1	1	0	1	1	0	0	0	1	1	1	7
ZC3H11A	9877	XM_005245645	1	1	1	0	0	1	0	0	0	1	1	1	7
ZBTB39	9880	NM_014830	1	1	0	0	0	1	0	0	1	1	1	1	7
SRGAP3	9901	NM_014850	1	1	0	0	0	1	0	1	0	1	1	1	7
LPGAT1	9926	XM_005273364	1	1	1	0	0	1	0	0	0	1	1	1	7
THRAP3	9967	XM_005271370	0	1	1	1	0	1	1	0	0	0	1	1	7
NUP153	9972	NM_001278209	1	1	1	0	0	1	0	0	0	1	1	1	7
ARPC5	10092	NM_001270439	1	1	0	0	0	1	0	1	0	1	1	1	7
CTDSP2	10106	NM_005730	1	1	0	0	0	1	0	0	1	1	1	1	7
FAM13A	10144	NM_014883	1	1	0	0	0	1	0	1	0	1	1	1	7
ATP6AP2	10159	XM_005272573	0	1	1	0	0	1	1	0	0	1	1	1	7
FARP1	10160	XM_005254023	1	1	0	0	0	1	1	0	0	1	1	1	7
SORBS3	10174	NM_005775	1	1	0	0	0	1	0	1	0	1	1	1	7
MAEA	10296	XM_005272243	1	1	1	0	0	1	1	0	0	0	1	1	7
IKZF1	10320	NM_006060	1	1	0	0	0	1	0	0	1	1	1	1	7
LYPLA1	10434	NM_006330	1	1	0	0	0	1	0	0	1	1	1	1	7
HOXB13	10481	NM_006361	1	1	0	0	0	1	0	0	1	1	1	1	7
STAMBP	10617	NM_213622	1	1	1	0	0	1	0	0	0	1	1	1	7
EXOC5	10640	NM_006544	1	1	0	0	0	1	0	0	1	1	1	1	7
CELF1	10658	XM_005252758	1	1	1	0	0	1	0	0	0	1	1	1	7
RBBP9	10741	NM_006606	1	1	0	0	0	1	0	0	1	1	1	1	7
TRAF3IP2	10758	NM_147686	1	1	0	1	0	1	0	0	0	1	1	1	7
IQGAP2	10788	NM_006633	0	1	0	0	0	1	1	1	1	0	1	1	7
FAXDC2	10826	XM_005268357	1	1	1	0	0	1	0	0	0	1	1	1	7
PDE10A	10846	NM_001130690	1	1	1	0	0	1	0	0	0	1	1	1	7
CKAP4	10970	NM_006825	1	1	0	0	0	1	0	1	1	0	1	1	7
MAPRE2	10982	NM_001143827	1	1	0	0	0	1	1	0	0	1	1	1	7
ADAMTS6	11174	NM_197941	1	1	0	0	0	1	0	0	1	1	1	1	7
IRAK3	11213	NM_007199	1	1	0	0	0	1	0	0	1	1	1	1	7
RNF44	22838	XM_005265842	1	1	1	0	0	1	0	0	0	1	1	1	7
ZNF365	22891	NM_014951	0	1	1	0	0	1	0	0	1	1	1	1	7
RUFY3	22902	XM_005265656	1	1	1	0	0	1	0	0	0	1	1	1	7
HMGXB3	22993	NM_014983	1	1	0	0	0	1	0	1	0	1	1	1	7
UNC13A	23025	XM_005259821	1	1	1	0	0	1	0	0	0	1	1	1	7
WDTC1	23038	NM_001276252	1	1	0	0	0	1	1	0	0	1	1	1	7
ZHX3	23051	XM_005260343	1	1	1	0	0	1	0	0	0	1	1	1	7
HIC2	23119	XM_005261395	1	1	1	0	0	1	0	0	0	1	1	1	7
DCUN1D4	23142	XM_005265737	1	1	0	1	0	1	0	0	0	1	1	1	7
RTF1	23168	NM_015138	0	1	1	0	0	1	0	0	1	1	1	1	7
RFTN1	23180	NM_015150	1	1	0	0	0	1	0	0	1	1	1	1	7
KIAA1024	23251	NM_015206	1	1	1	0	0	1	0	0	1	0	1	1	7
OTUD3	23252	NM_015207	1	1	0	0	0	1	0	0	1	1	1	1	7
CUX2	23316	NM_015267	1	1	0	0	0	1	0	1	1	0	1	1	7
AHCYL2	23382	NM_015328	1	1	0	0	0	1	0	0	1	1	1	1	7
AP4E1	23431	NM_001252127	1	1	1	0	0	1	0	0	0	1	1	1	7
LEPROTL1	23484	NM_015344	1	1	0	0	0	1	0	1	1	0	1	1	7
CBX7	23492	NM_175709	1	1	0	0	0	1	0	0	1	1	1	1	7
DAPK2	23604	NM_014326	0	1	1	0	0	1	0	0	1	1	1	1	7
BACE1	23621	NM_012104	1	1	1	0	0	1	0	0	0	1	1	1	7
ARFIP2	23647	NM_001242854	1	1	1	0	0	1	0	1	0	0	1	1	7
NPAP1	23742	NM_018958	1	1	0	0	0	1	0	0	1	1	1	1	7
PPIL2	23759	XM_005261450	1	1	1	0	0	1	0	0	0	1	1	1	7
DSTYK	25778	NM_015375	1	1	0	0	0	1	0	1	0	1	1	1	7
GPR124	25960	NM_032777	1	1	1	0	0	1	0	0	1	0	1	1	7
SETBP1	26040	XM_005258243	1	1	1	0	0	1	0	0	0	1	1	1	7
SLITRK5	26050	XM_005254039	1	1	0	0	0	1	1	0	0	1	1	1	7
GIGYF2	26058	NM_015575	1	1	0	0	0	1	1	0	0	1	1	1	7
WIPI2	26100	NM_001278299	1	1	1	0	0	1	0	0	0	1	1	1	7
LDLRAP1	26119	XM_005245841	1	1	1	0	0	1	0	0	0	1	1	1	7
ARFGAP3	26286	NM_014570	1	1	0	1	0	1	0	0	1	0	1	1	7
FOXP1	27086	NM_001244808	1	1	0	0	0	1	0	1	0	1	1	1	7
TAF5L	27097	NM_001025247	1	1	0	0	0	1	1	0	1	0	1	1	7
HIPK2	28996	NM_022740	1	1	1	0	0	1	0	0	0	1	1	1	7
FAM156A	29057	XM_005262004	1	1	1	1	0	1	0	0	0	0	1	1	7
STXBP6	29091	XM_005267556	1	1	1	0	0	1	0	0	0	1	1	1	7
LGALSL	29094	NM_014181	1	1	0	0	0	1	0	0	1	1	1	1	7
SENP1	29843	NM_001267595	1	1	0	0	0	1	0	1	0	1	1	1	7
RBM15B	29890	NM_013286	0	1	1	0	0	1	0	0	1	1	1	1	7
UBQLN1	29979	NM_013438	0	1	1	0	0	1	1	0	1	0	1	1	7
SOX8	30812	NM_014587	1	1	1	0	0	1	0	0	1	0	1	1	7
KCNK4	50801	NM_033310	1	1	0	0	0	1	0	1	1	0	1	1	7
RRP15	51018	NM_016052	1	1	1	0	0	1	0	0	1	0	1	1	7
ZBTB7B	51043	NM_001252406	1	1	1	0	0	1	0	0	0	1	1	1	7
PI15	51050	NM_015886	1	1	0	0	0	1	0	0	1	1	1	1	7
SHISA5	51246	NM_001272068	1	1	1	0	0	1	0	0	0	1	1	1	7
TLR7	51284	NM_016562	1	1	0	0	0	1	0	0	1	1	1	1	7
FAM13B	51306	XM_005272006	1	1	0	1	0	1	0	0	0	1	1	1	7
REEP2	51308	NM_001271803	1	1	1	0	0	1	0	0	0	1	1	1	7
RAB14	51552	NM_016322	1	1	0	0	0	1	1	0	1	0	1	1	7
RAB6B	51560	NM_016577	0	1	1	0	0	1	0	0	1	1	1	1	7
TMEM8B	51754	NM_001042590	0	1	1	1	0	1	1	0	0	0	1	1	7
RAB8B	51762	NM_016530	0	1	1	0	0	1	0	0	1	1	1	1	7
SEMA5B	54437	NM_001256346	0	1	1	1	0	1	1	0	0	0	1	1	7
USP53	54532	NM_019050	1	1	0	0	0	1	0	0	1	1	1	1	7
MAP10	54627	NM_019090	1	1	0	0	0	1	0	0	1	1	1	1	7
SLC35F2	54733	NM_017515	0	1	1	0	1	1	0	0	1	0	1	1	7
CNNM2	54805	NM_017649	1	1	0	0	0	1	0	1	0	1	1	1	7
LRRC49	54839	XM_005254493	1	1	1	0	0	1	0	0	0	1	1	1	7
MFSD6	54842	NM_017694	1	1	0	0	0	1	0	1	1	0	1	1	7
FAM46C	54855	XM_005270960	1	1	1	0	0	1	0	0	0	1	1	1	7
GON4L	54856	XM_005245277	1	1	1	0	0	1	0	0	0	1	1	1	7
SNRK	54861	XM_005265245	1	1	1	0	0	1	0	0	0	1	1	1	7
ELOVL2	54898	NM_017770	0	1	1	0	0	1	0	0	1	1	1	1	7
IMPAD1	54928	NM_017813	1	1	0	0	0	1	0	0	1	1	1	1	7
ADPRHL2	54936	NM_017825	0	1	1	0	0	1	0	0	1	1	1	1	7
SOBP	55084	NM_018013	1	1	1	0	0	1	0	0	1	0	1	1	7
HAUS2	55142	NM_018097	1	1	0	0	0	1	0	0	1	1	1	1	7
MSTO1	55154	NM_018116	1	1	0	0	0	1	0	0	1	1	1	1	7
TMEM33	55161	NM_018126	1	1	0	0	0	1	0	1	0	1	1	1	7
EVA1B	55194	XM_005270998	1	1	0	1	0	1	0	0	0	1	1	1	7
APPL2	55198	NM_001251905	0	1	1	0	0	1	1	1	0	0	1	1	7
LGI2	55203	NM_018176	0	1	1	0	0	1	0	0	1	1	1	1	7
EXD2	55218	NM_001193362	1	1	1	0	0	1	0	1	0	0	1	1	7
CCDC25	55246	NM_018246	1	1	0	0	0	1	0	0	1	1	1	1	7
TMEM40	55287	NM_018306	1	1	0	0	0	1	0	0	1	1	1	1	7
AP1AR	55435	NM_018569	1	1	0	0	0	1	1	0	1	0	1	1	7
SMPD3	55512	XM_005256031	1	1	1	0	0	1	0	0	0	1	1	1	7
FAM46A	55603	XM_005248731	1	1	1	0	0	1	0	0	0	1	1	1	7
RNF114	55905	NM_018683	1	1	0	0	0	1	0	0	1	1	1	1	7
SLC50A1	55974	XM_005245341	1	1	1	0	0	1	0	0	0	1	1	1	7
PAPOLB	56903	NM_020144	0	1	1	0	1	1	0	0	1	0	1	1	7
TULP4	56995	XM_005267057	1	1	1	0	0	1	0	0	0	1	1	1	7
KIAA1147	57189	NM_001080392	1	1	1	0	0	1	0	0	1	0	1	1	7
KIAA1244	57221	NM_020340	1	1	0	0	0	1	0	0	1	1	1	1	7
KIAA1143	57456	NM_020696	1	1	1	0	0	1	0	0	0	1	1	1	7
USP31	57478	NM_020718	0	1	1	0	0	1	0	0	1	1	1	1	7
KIAA1210	57481	NM_020721	1	1	0	0	0	1	0	0	1	1	1	1	7
KLHL42	57542	NM_020782	0	1	1	0	0	1	0	0	1	1	1	1	7
NLGN2	57555	NM_020795	1	1	0	0	0	1	0	0	1	1	1	1	7
KIAA1432	57589	XM_005251523	1	1	1	0	0	1	0	0	0	1	1	1	7
PITPNM2	57605	XM_005253583	0	1	1	0	0	1	1	0	0	1	1	1	7
LRFN1	57622	NM_020862	1	1	0	0	0	1	0	0	1	1	1	1	7
GBA2	57704	XM_005251527	1	1	1	0	0	1	1	0	0	0	1	1	7
SFMBT2	57713	NM_001029880	1	1	1	0	0	1	0	0	0	1	1	1	7
NEUROD4	58158	NM_021191	1	1	0	0	0	1	0	0	1	1	1	1	7
SQRDL	58472	XM_005254572	1	1	0	0	0	1	1	0	0	1	1	1	7
DLGAP3	58512	XM_005271091	0	1	1	0	0	1	1	0	0	1	1	1	7
PRDM12	59335	NM_021619	0	1	1	0	0	1	0	0	1	1	1	1	7
PLEKHA2	59339	NM_021623	1	1	0	0	0	1	0	0	1	1	1	1	7
PBOV1	59351	NM_021635	1	1	0	0	0	1	0	0	1	1	1	1	7
TNN	63923	NM_022093	1	1	0	0	0	1	0	0	1	1	1	1	7
ANKEF1	63926	NM_022096	0	1	1	1	0	1	0	0	0	1	1	1	7
PRDM16	63976	XM_005244772	1	1	1	0	0	1	0	0	0	1	1	1	7
XYLT1	64131	NM_022166	1	1	0	0	0	1	0	0	1	1	1	1	7
PAPD5	64282	NM_001040284	1	1	0	0	0	1	0	1	0	1	1	1	7
GZF1	64412	XM_005260799	1	1	1	0	0	1	0	0	0	1	1	1	7
SUDS3	64426	NM_022491	1	1	0	0	0	1	0	0	1	1	1	1	7
CSRNP1	64651	NM_033027	1	1	0	0	0	1	0	0	1	1	1	1	7
ANAPC1	64682	NM_022662	1	1	0	0	0	1	0	0	1	1	1	1	7
EXO5	64789	NM_022774	1	1	1	0	0	1	0	0	1	0	1	1	7
ZBTB10	65986	NM_001105539	1	1	0	0	0	1	0	1	0	1	1	1	7
OTUB2	78990	NM_023112	1	1	0	0	0	1	0	0	1	1	1	1	7
KCTD15	79047	NM_024076	0	1	1	0	0	1	0	0	1	1	1	1	7
TTPAL	79183	XM_005260549	1	1	1	0	0	1	0	0	0	1	1	1	7
BHLHE41	79365	NM_030762	1	1	0	0	0	1	0	1	1	0	1	1	7
LRRC2	79442	NM_024512	1	1	0	0	0	1	0	0	1	1	1	1	7
ATP13A3	79572	NM_024524	1	1	1	0	0	1	0	0	1	0	1	1	7
C22orf46	79640	NM_001142964	1	1	1	0	0	1	0	0	0	1	1	1	7
YRDC	79693	NM_024640	1	1	0	0	0	1	0	1	1	0	1	1	7
TBL1XR1	79718	NM_024665	0	1	1	0	0	1	0	1	1	0	1	1	7
PEAK1	79834	XM_005254672	1	1	1	0	0	1	0	0	0	1	1	1	7
PDZD3	79849	NM_001168468	1	1	1	0	0	1	0	0	0	1	1	1	7
SYNPO2L	79933	NM_001114133	0	1	1	0	0	1	0	1	0	1	1	1	7
ESRP2	80004	NM_024939	1	1	0	0	0	1	0	0	1	1	1	1	7
CSRNP3	80034	NM_001172173	1	1	1	0	0	1	0	0	0	1	1	1	7
PIGZ	80235	NM_025163	1	1	0	0	0	1	0	0	1	1	1	1	7
FAM49A	81553	NM_030797	1	1	1	0	0	1	0	1	0	0	1	1	7
TXNDC5	81567	NM_030810	1	1	0	0	0	1	0	1	0	1	1	1	7
VANGL1	81839	NM_138959	1	1	0	0	0	1	0	0	1	1	1	1	7
TRIM56	81844	NM_030961	0	1	1	0	0	1	0	0	1	1	1	1	7
ARHGAP24	83478	NM_001025616	1	1	0	0	0	1	0	1	0	1	1	1	7
MFRP	83552	NM_031433	1	1	1	0	0	1	0	0	0	1	1	1	7
SOX7	83595	NM_031439	1	1	0	0	0	1	0	0	1	1	1	1	7
CALN1	83698	NM_001017440	1	1	1	0	0	1	0	0	0	1	1	1	7
CRISPLD2	83716	XM_005256190	1	1	0	1	0	1	0	0	0	1	1	1	7
RAB34	83871	NM_031934	1	1	0	0	0	1	0	1	1	0	1	1	7
RAB11FIP4	84440	NM_032932	0	1	1	0	0	1	0	0	1	1	1	1	7
ZNF469	84627	NM_001127464	1	1	0	0	0	1	0	1	0	1	1	1	7
HAVCR2	84868	NM_032782	1	1	1	0	0	1	0	0	1	0	1	1	7
ARHGEF39	84904	NM_032818	0	1	1	0	0	1	0	0	1	1	1	1	7
TMEM87B	84910	NM_032824	1	1	0	0	0	1	0	1	0	1	1	1	7
ARHGAP19	84986	NM_032900	0	1	1	0	0	1	0	0	1	1	1	1	7
ZCCHC3	85364	NM_033089	0	1	1	0	0	1	0	0	1	1	1	1	7
SSH2	85464	XM_005258058	1	1	1	0	0	1	0	0	0	1	1	1	7
SSH2	85464	XM_005258059	1	1	1	0	0	1	0	0	0	1	1	1	7
EPT1	85465	NM_033505	1	1	0	0	0	1	0	0	1	1	1	1	7
ANKRD13A	88455	NM_033121	1	1	0	0	0	1	0	0	1	1	1	1	7
ANKRD44	91526	XM_005246945	1	1	1	0	0	1	0	0	0	1	1	1	7
PLXNA4	91584	NM_020911	0	1	1	0	0	1	0	0	1	1	1	1	7
TTC30A	92104	NM_152275	1	1	1	0	0	0	0	0	1	1	1	1	7
DSEL	92126	NM_032160	1	1	0	0	0	1	0	0	1	1	1	1	7
UBTD2	92181	NM_152277	1	1	0	0	0	1	0	0	1	1	1	1	7
SFXN5	94097	XM_005264646	1	1	1	0	0	1	0	0	0	1	1	1	7
FOXQ1	94234	NM_033260	1	1	1	0	0	1	0	0	1	0	1	1	7
ERI2	112479	XM_005255055	1	1	1	0	0	1	0	0	0	1	1	1	7
KRT71	112802	NM_033448	0	1	1	0	0	1	0	0	1	1	1	1	7
CASC4	113201	NM_138423	0	1	1	0	1	1	0	1	0	0	1	1	7
SLC46A1	113235	NM_080669	1	1	0	0	0	1	0	0	1	1	1	1	7
BTBD9	114781	XM_005248841	1	1	1	0	0	1	0	0	0	1	1	1	7
OSBPL7	114881	NM_145798	1	1	0	0	0	1	1	0	1	0	1	1	7
OSBPL11	114885	NM_022776	1	1	0	0	0	1	0	1	1	0	1	1	7
SLC26A7	115111	NM_052832	1	1	0	0	0	1	1	0	1	0	1	1	7
KCTD12	115207	NM_138444	1	1	0	0	0	1	0	0	1	1	1	1	7
CTHRC1	115908	NM_138455	1	1	0	0	0	1	0	1	1	0	1	1	7
NUS1	116150	NM_138459	1	1	0	0	0	1	0	1	1	0	1	1	7
CYYR1	116159	NM_052954	1	1	0	0	0	1	0	0	1	1	1	1	7
PAQR4	124222	NM_152341	0	1	1	0	0	1	0	0	1	1	1	1	7
HSF5	124535	NM_001080439	1	1	0	0	0	1	0	0	1	1	1	1	7
CYB5D1	124637	NM_144607	1	1	0	0	0	1	0	0	1	1	1	1	7
TBC1D16	125058	NM_019020	1	1	1	0	0	1	1	0	0	0	1	1	7
GABPB2	126626	XM_005244881	1	1	1	0	0	1	1	0	0	0	1	1	7
C1orf216	127703	NM_152374	0	1	1	0	0	1	0	0	1	1	1	1	7
TYW5	129450	NM_001039693	1	1	0	0	0	1	0	0	1	1	1	1	7
PPARGC1B	133522	NM_133263	1	1	1	0	0	1	0	0	0	1	1	1	7
MPP7	143098	NM_173496	1	1	0	0	0	1	0	0	1	1	1	1	7
SYT9	143425	NM_175733	1	1	0	0	0	1	0	0	1	1	1	1	7
TMEM120B	144404	NM_001080825	0	1	1	1	0	1	0	0	0	1	1	1	7
E2F7	144455	NM_203394	1	1	0	0	0	1	0	0	1	1	1	1	7
RDH12	145226	NM_152443	0	1	1	0	0	1	0	0	1	1	1	1	7
C2CD4A	145741	NM_207322	1	1	0	0	0	1	0	0	1	1	1	1	7
SIX5	147912	NM_175875	1	1	0	0	0	1	0	1	1	0	1	1	7
DPY19L3	147991	NM_207325	1	1	0	0	0	1	0	0	1	1	1	1	7
ZNF362	149076	XM_005270508	1	1	1	0	0	1	0	0	0	1	1	1	7
HORMAD2	150280	XM_005261364	1	1	1	0	0	1	0	0	0	1	1	1	7
RNF145	153830	NM_001199383	1	1	0	0	0	1	1	0	0	1	1	1	7
FAM84B	157638	NM_174911	1	1	0	0	0	1	0	0	1	1	1	1	7
C8orf37	157657	NM_177965	1	1	0	0	0	1	0	0	1	1	1	1	7
KIAA1958	158405	XM_005251739	1	1	1	0	0	1	0	0	0	1	1	1	7
MOSPD2	158747	NM_152581	0	1	1	0	1	1	0	0	1	0	1	1	7
DENND5B	160518	NM_144973	1	1	0	0	0	1	0	0	1	1	1	1	7
MDGA2	161357	NM_001113498	1	1	0	1	0	1	0	0	0	1	1	1	7
TTC24	164118	NM_001105669	0	1	1	0	0	1	0	0	1	1	1	1	7
WBP2NL	164684	NM_152613	1	1	0	0	0	1	0	0	1	1	1	1	7
PWWP2B	170394	NM_138499	1	1	0	0	0	1	0	1	0	1	1	1	7
C4orf46	201725	NM_001008393	0	1	1	0	0	1	0	0	1	1	1	1	7
TAPT1	202018	NM_153365	1	1	0	0	0	1	0	0	1	1	1	1	7
AQPEP	206338	NM_173800	0	1	1	0	1	1	0	0	1	0	1	1	7
LRRC55	219527	NM_001005210	1	1	0	0	0	1	0	0	1	1	1	1	7
DOK6	220164	NM_152721	1	1	0	0	0	1	1	0	1	1	1	0	7
MARCH8	220972	XM_005271806	1	1	1	0	0	1	0	0	0	1	1	1	7
SKA3	221150	NM_145061	1	1	1	0	0	1	0	0	1	0	1	1	7
C7orf41	222166	NM_152793	1	1	0	0	0	1	0	0	1	1	1	1	7
RFX6	222546	NM_173560	1	1	0	0	0	1	0	0	1	1	1	1	7
KCTD20	222658	XM_005248940	1	1	1	0	0	1	0	0	0	1	1	1	7
CNOT6L	246175	NM_144571	1	1	0	0	0	1	0	0	1	1	1	1	7
ZBTB38	253461	NM_001080412	1	1	0	1	0	0	0	1	1	0	1	1	7
MMS22L	253714	XM_005266893	1	1	1	0	0	1	0	0	0	1	1	1	7
NAP1L5	266812	NM_153757	1	1	0	0	0	1	0	0	1	1	1	1	7
P4HA3	283208	NM_182904	0	1	1	0	0	1	1	0	1	0	1	1	7
PGM2L1	283209	NM_173582	1	1	0	0	0	1	0	0	1	1	1	1	7
ZNF740	283337	NM_001004304	0	1	1	0	0	1	0	1	1	0	1	1	7
PROX2	283571	NM_001243007	1	1	1	0	0	1	0	0	0	1	1	1	7
SLC25A42	284439	NM_178526	1	1	0	0	0	1	0	0	1	1	1	1	7
GPRIN3	285513	XM_005262936	1	1	1	1	0	0	0	0	0	1	1	1	7
C2orf53	339779	NM_178553	0	1	1	1	0	1	0	0	1	0	1	1	7
FREM2	341640	NM_207361	0	1	1	0	0	1	0	0	1	1	1	1	7
NME9	347736	NM_178130	1	1	0	1	0	1	0	0	1	0	1	1	7
ZNF710	374655	XM_005254908	1	1	1	0	0	1	0	0	0	1	1	1	7
FAM73A	374986	NM_001270384	1	1	0	0	0	1	0	1	0	1	1	1	7
C1orf95	375057	NM_001003665	0	1	1	0	0	1	0	0	1	1	1	1	7
SIMC1	375484	XM_005265909	1	1	1	0	0	1	0	0	0	1	1	1	7
SERP2	387923	NM_001010897	1	1	0	0	0	1	0	1	1	0	1	1	7
TMEM220	388335	NM_001004313	1	1	1	0	0	1	0	0	1	0	1	1	7
SLC25A53	401612	NM_001012755	1	1	0	0	0	1	0	1	1	0	1	1	7
PPAPDC2	403313	NM_203453	1	1	0	0	0	1	0	1	1	0	1	1	7
FAM19A1	407738	NM_213609	1	1	0	0	0	1	0	0	1	1	1	1	7
RBMXL1	494115	NM_001162536	1	1	1	0	0	1	0	0	0	1	1	1	7
RNF165	494470	XM_005258281	1	1	1	0	0	1	0	0	0	1	1	1	7
SPRN	503542	XM_005252684	1	1	1	0	0	1	0	0	0	1	1	1	7
ZNF704	619279	XM_005251279	1	1	1	0	0	1	0	0	0	1	1	1	7
FAM196A	642938	NM_001039762	1	1	0	0	0	1	0	0	1	1	1	1	7
PIRT	644139	NM_001101387	1	1	1	0	0	1	0	0	1	0	1	1	7
ACAT2	39	NM_005891	1	0	1	0	1	1	0	0	1	0	1	1	7
ADRA1A	148	XM_005273414	1	0	1	0	0	1	1	0	0	1	1	1	7
ADRA1A	148	NM_000680	1	0	1	0	0	1	1	0	1	0	1	1	7
ADRA2B	151	NM_000682	1	0	1	0	0	1	0	0	1	1	1	1	7
ARHGDIA	396	NM_004309	0	0	1	0	1	1	0	1	1	0	1	1	7
BCL2L1	598	NM_001191	1	0	1	0	0	1	1	1	0	0	1	1	7
CAPN5	726	NM_004055	1	0	1	0	0	1	0	1	1	0	1	1	7
MYRF	745	NM_001127392	1	0	1	0	1	1	0	1	0	0	1	1	7
CALM1	801	NM_006888	1	0	1	0	0	1	0	1	1	0	1	1	7
CAV1	857	NM_001753	1	0	1	0	0	1	1	0	1	0	1	1	7
RUNX1T1	862	NM_175635	1	0	1	0	1	1	0	1	0	0	1	1	7
RUNX1T1	862	NM_001198628	1	0	1	0	1	1	0	1	0	0	1	1	7
RUNX1T1	862	NM_001198634	1	0	1	0	1	1	0	1	0	0	1	1	7
RUNX1T1	862	NM_175636	1	0	1	0	1	1	0	1	0	0	1	1	7
RUNX1T1	862	NM_001198633	1	0	1	0	1	1	0	1	0	0	1	1	7
RUNX1T1	862	NM_001198632	1	0	1	0	1	1	0	1	0	0	1	1	7
RUNX1T1	862	NM_001198629	1	0	1	0	1	1	0	1	0	0	1	1	7
RUNX1T1	862	NM_004349	1	0	1	0	1	1	0	1	0	0	1	1	7
RUNX1T1	862	NM_001198679	1	0	1	0	1	1	0	1	0	0	1	1	7
RUNX1T1	862	NM_001198630	1	0	1	0	1	1	0	1	0	0	1	1	7
RUNX1T1	862	NM_001198631	1	0	1	0	1	1	0	1	0	0	1	1	7
RUNX1T1	862	NM_175634	1	0	1	0	1	1	0	1	0	0	1	1	7
RUNX1T1	862	NM_001198626	1	0	1	0	1	1	0	1	0	0	1	1	7
RUNX1T1	862	NM_001198627	1	0	1	0	1	1	0	1	0	0	1	1	7
CCNC	892	NM_001013399	1	0	1	0	1	1	0	1	0	0	1	1	7
CETN3	1070	NM_004365	1	0	1	0	1	1	0	0	1	0	1	1	7
CLCN6	1185	NM_001286	1	0	1	0	0	1	0	0	1	1	1	1	7
CLTA	1211	NM_007096	1	0	1	0	1	1	0	1	0	0	1	1	7
CLTA	1211	NM_001184762	1	0	1	0	1	1	0	1	0	0	1	1	7
CLTA	1211	NM_001184761	1	0	1	0	1	1	0	1	0	0	1	1	7
CLTA	1211	NM_001833	1	0	1	0	1	1	0	1	0	0	1	1	7
CLTA	1211	NM_001184760	1	0	1	0	1	1	0	1	0	0	1	1	7
CLTA	1211	NM_001076677	1	0	1	0	1	1	0	1	0	0	1	1	7
CPD	1362	NM_001199775	1	0	1	0	1	1	1	0	0	0	1	1	7
CRK	1398	NM_005206	1	0	1	0	0	1	0	1	1	0	1	1	7
CSNK1G3	1456	NM_001270574	1	0	1	0	0	1	1	1	0	0	1	1	7
CSNK1G3	1456	NM_001270572	1	0	1	0	0	1	1	1	0	0	1	1	7
CSNK1G3	1456	NM_001270573	1	0	1	0	0	1	1	1	0	0	1	1	7
CSNK1G3	1456	NM_004384	1	0	1	0	0	1	1	1	0	0	1	1	7
CSNK1G3	1456	NM_001044723	1	0	1	0	0	1	1	1	0	0	1	1	7
CSNK1G3	1456	NM_001031812	1	0	1	0	0	1	1	1	0	0	1	1	7
NCAN	1463	NM_004386	1	0	1	0	0	1	0	0	1	1	1	1	7
CTBP2	1488	NM_001329	0	0	1	0	1	1	1	1	0	0	1	1	7
CTBP2	1488	NM_001083914	0	0	1	0	1	1	1	1	0	0	1	1	7
DLST	1743	NM_001933	1	0	1	0	0	1	0	0	1	1	1	1	7
EIF4A1	1973	NM_001204510	1	0	1	0	0	1	1	1	0	0	1	1	7
EIF4B	1975	NM_001417	1	0	1	0	0	1	0	1	1	0	1	1	7
FLI1	2313	NM_001167681	1	0	1	0	1	1	0	1	0	0	1	1	7
FPR3	2359	NM_002030	0	0	1	1	0	1	0	0	1	1	1	1	7
FUCA1	2517	NM_000147	1	0	1	0	1	1	0	0	1	0	1	1	7
GCH1	2643	NM_001024071	1	0	1	0	1	1	0	1	0	0	1	1	7
GCH1	2643	NM_001024070	1	0	1	0	1	1	0	1	0	0	1	1	7
GCH1	2643	NM_001024024	1	0	1	0	1	1	0	1	0	0	1	1	7
GLRA2	2742	NM_001118885	1	0	1	0	1	1	0	1	0	0	1	1	7
GLRA2	2742	NM_001171942	1	0	1	0	1	1	0	1	0	0	1	1	7
GPM6A	2823	NM_001261447	1	0	1	0	0	1	1	1	0	0	1	1	7
GPM6A	2823	NM_001261448	1	0	1	0	0	1	1	1	0	0	1	1	7
GRM5	2915	NM_001143831	1	0	1	0	1	1	0	1	0	0	1	1	7
GZMM	3004	NM_005317	1	0	1	0	0	1	0	0	1	1	1	1	7
HLA-DOA	3111	NM_002119	1	0	1	0	0	1	0	0	1	1	1	1	7
HPGD	3248	NM_000860	1	0	1	0	0	1	0	0	1	1	1	1	7
ITPKB	3707	NM_002221	1	0	1	0	0	1	0	0	1	1	1	1	7
KCNA6	3742	NM_002235	1	0	1	0	1	1	0	0	1	0	1	1	7
KCNMA1	3778	NM_002247	1	0	1	0	0	1	0	1	1	0	1	1	7
MEIS1	4211	NM_002398	1	0	1	0	0	1	0	1	1	0	1	1	7
MEIS2	4212	NM_172315	1	0	1	0	1	1	0	1	0	0	1	1	7
MEIS2	4212	NM_002399	1	0	1	0	1	1	0	1	0	0	1	1	7
MEIS2	4212	NM_001220482	1	0	1	0	1	1	0	1	0	0	1	1	7
MEIS2	4212	NM_172316	1	0	1	0	1	1	0	1	0	0	1	1	7
MEIS2	4212	NM_170676	1	0	1	0	1	1	0	1	0	0	1	1	7
MEIS2	4212	NM_170675	1	0	1	0	1	1	0	1	0	0	1	1	7
MEIS2	4212	NM_170674	1	0	1	0	1	1	0	1	0	0	1	1	7
MKI67	4288	NM_002417	1	0	1	0	0	1	0	0	1	1	1	1	7
MMP9	4318	NM_004994	1	0	1	0	0	1	0	0	1	1	1	1	7
MSN	4478	NM_002444	1	0	1	0	0	1	0	1	1	0	1	1	7
MYCL	4610	NM_005376	1	0	1	0	1	1	0	0	1	0	1	1	7
NUBP1	4682	NM_002484	1	0	1	0	0	1	0	0	1	1	1	1	7
PCDHGC3	5098	NM_032403	1	0	1	0	1	1	0	1	0	0	1	1	7
PFKFB3	5209	NM_004566	1	0	1	0	0	1	0	1	1	0	1	1	7
PKHD1	5314	NM_138694	1	0	1	0	0	1	0	0	1	1	1	1	7
PKHD1	5314	NM_170724	1	0	1	0	1	1	0	0	1	0	1	1	7
POU2F2	5452	NM_002698	1	0	1	0	0	1	0	1	1	0	1	1	7
PTPRK	5796	NM_001135648	1	0	1	0	1	1	0	1	0	0	1	1	7
PTPRO	5800	NM_030668	1	0	1	0	1	1	0	1	0	0	1	1	7
PTPRO	5800	NM_030669	1	0	1	0	1	1	0	1	0	0	1	1	7
PTPRO	5800	NM_002848	1	0	1	0	1	1	0	1	0	0	1	1	7
PTPRZ1	5803	NM_001206839	1	0	1	0	1	1	0	1	0	0	1	1	7
PTPRZ1	5803	NM_001206838	1	0	1	0	1	1	0	1	0	0	1	1	7
PVR	5817	NM_006505	1	0	1	0	0	1	0	0	1	1	1	1	7
RPL10	6134	NM_006013	1	0	1	0	0	1	0	0	1	1	1	1	7
CXCL12	6387	NM_000609	1	0	1	0	0	1	0	0	1	1	1	1	7
SGCD	6444	NM_001128209	1	0	1	0	1	1	0	1	0	0	1	1	7
SH3BP2	6452	NM_001145855	1	0	1	1	0	1	0	0	0	1	1	1	7
SMARCD1	6602	NM_139071	1	0	1	0	1	1	0	1	0	0	1	1	7
SMARCD1	6602	NM_003076	1	0	1	0	1	1	0	1	0	0	1	1	7
SOX9	6662	NM_000346	1	0	1	0	0	1	0	0	1	1	1	1	7
SP3	6670	NM_001017371	1	0	1	0	1	1	0	1	0	0	1	1	7
SP3	6670	NM_001172712	1	0	1	0	1	1	0	1	0	0	1	1	7
SUV39H1	6839	NM_003173	1	0	1	0	0	1	0	0	1	1	1	1	7
VAMP2	6844	NM_014232	1	0	1	0	0	1	0	1	1	0	1	1	7
SYT1	6857	NM_005639	1	0	1	0	0	1	0	1	1	0	1	1	7
CNTN2	6900	NM_005076	1	0	1	0	0	1	0	0	1	1	1	1	7
TPM4	7171	NM_001145160	1	0	1	0	1	1	0	1	0	0	1	1	7
SLC35A2	7355	NM_005660	1	0	1	0	0	1	1	0	1	0	1	1	7
PCGF2	7703	NM_007144	1	0	1	0	0	1	0	1	1	0	1	1	7
CNTNAP1	8506	NM_003632	1	0	1	0	0	1	0	1	1	0	1	1	7
ENC1	8507	NM_003633	1	0	1	0	1	1	0	0	1	0	1	1	7
COPS3	8533	NM_003653	0	0	1	0	0	1	1	0	1	1	1	1	7
UNC5C	8633	NM_003728	1	0	1	0	0	1	0	1	1	0	1	1	7
PCDHGB4	8641	NM_003736	1	0	1	0	0	1	0	1	0	1	1	1	7
TNFRSF10B	8795	NM_003842	1	0	1	0	0	1	0	1	0	1	1	1	7
NFS1	9054	NM_021100	1	0	1	0	0	1	0	0	1	1	1	1	7
MTMR4	9110	NM_004687	1	0	1	0	0	1	0	1	1	0	1	1	7
FADS2	9415	NM_004265	1	0	1	0	0	1	0	0	1	1	1	1	7
QKI	9444	NM_206853	1	0	1	0	1	1	0	1	0	0	1	1	7
QKI	9444	NM_206854	1	0	1	0	1	1	0	1	0	0	1	1	7
SLC4A8	9498	NM_001039960	1	0	1	1	0	1	0	0	1	0	1	1	7
PCDHGA8	9708	NM_032088	1	0	1	0	1	1	0	1	0	0	1	1	7
RB1CC1	9821	NM_001083617	1	0	1	0	1	1	0	1	0	0	1	1	7
RB1CC1	9821	NM_014781	1	0	1	0	1	1	0	1	0	0	1	1	7
LPGAT1	9926	NM_014873	1	0	1	0	0	1	0	1	1	0	1	1	7
XYLB	9942	NM_005108	1	0	1	0	0	1	0	0	1	1	1	1	7
PTBP3	9991	NM_001244896	1	0	1	0	0	1	1	1	0	0	1	1	7
PTBP3	9991	NM_001163788	1	0	1	0	0	1	1	1	0	0	1	1	7
PTBP3	9991	NM_001163790	1	0	1	0	0	1	1	1	0	0	1	1	7
AKAP9	10142	NM_147185	0	0	1	0	1	1	1	1	0	0	1	1	7
AKAP9	10142	NM_005751	0	0	1	0	1	1	1	1	0	0	1	1	7
ATP6AP2	10159	NM_005765	0	0	1	0	0	1	1	1	1	0	1	1	7
TENM1	10178	NM_001163279	1	0	1	0	1	1	0	1	0	0	1	1	7
MAEA	10296	NM_005882	1	0	1	0	0	1	1	1	0	0	1	1	7
MAEA	10296	NM_001017405	1	0	1	0	0	1	1	1	0	0	1	1	7
LAMC3	10319	NM_006059	1	0	1	0	0	1	0	0	1	1	1	1	7
NDRG1	10397	NM_006096	1	0	1	0	0	1	0	1	1	0	1	1	7
CAP2	10486	NM_006366	1	0	1	0	1	1	0	0	1	0	1	1	7
CAP1	10487	NM_001105530	1	0	1	0	0	1	1	1	0	0	1	1	7
CAP1	10487	NM_006367	1	0	1	0	0	1	1	1	0	0	1	1	7
OLFM4	10562	NM_006418	1	0	1	0	0	1	0	0	1	1	1	1	7
ARFGEF1	10565	NM_006421	1	0	1	0	1	1	0	0	1	0	1	1	7
TDRKH	11022	NM_001083965	1	0	1	0	1	1	0	0	0	1	1	1	7
PRAF2	11230	NM_007213	1	0	1	0	1	1	0	0	1	0	1	1	7
BTBD3	22903	NM_181443	1	0	1	0	1	1	0	1	0	0	1	1	7
RIMS1	22999	NM_001168411	1	0	1	0	1	1	0	1	0	0	1	1	7
RIMS1	22999	NM_001168408	1	0	1	0	1	1	0	1	0	0	1	1	7
RIMS1	22999	NM_001168410	1	0	1	0	1	1	0	1	0	0	1	1	7
RIMS1	22999	NM_001168407	1	0	1	0	1	1	0	1	0	0	1	1	7
CNOT1	23019	NM_016284	1	0	1	0	0	1	1	0	1	0	1	1	7
ENDOD1	23052	NM_015036	1	0	1	0	0	1	0	0	1	1	1	1	7
HIC2	23119	NM_015094	1	0	1	0	0	1	0	1	1	0	1	1	7
ATP10B	23120	NM_025153	1	0	1	0	0	1	0	0	1	1	1	1	7
ANKRD28	23243	NM_001195099	1	0	1	0	1	1	0	1	0	0	1	1	7
DOCK9	23348	NM_015296	1	0	1	0	0	1	1	0	1	0	1	1	7
HAUS5	23354	NM_015302	1	0	1	0	0	1	0	0	1	1	1	1	7
NPTXR	23467	NM_014293	1	0	1	0	0	1	0	0	1	1	1	1	7
BRD4	23476	NM_014299	1	0	1	0	0	1	1	0	1	0	1	1	7
SMUG1	23583	NM_014311	1	0	1	0	0	1	0	0	1	1	1	1	7
ARFIP2	23647	NM_012402	1	0	1	0	0	1	0	1	1	0	1	1	7
ARMC8	25852	NM_015396	1	0	1	0	0	1	0	0	1	1	1	1	7
WIPI2	26100	NM_001033520	1	0	1	0	1	1	0	1	0	0	1	1	7
WIPI2	26100	NM_001033519	1	0	1	0	1	1	0	1	0	0	1	1	7
WIPI2	26100	NM_016003	1	0	1	0	1	1	0	1	0	0	1	1	7
WIPI2	26100	NM_001033518	1	0	1	0	1	1	0	1	0	0	1	1	7
WIPI2	26100	NM_015610	1	0	1	0	1	1	0	1	0	0	1	1	7
LDLRAP1	26119	NM_015627	1	0	1	0	0	1	0	1	1	0	1	1	7
AGO1	26523	NM_012199	1	0	1	0	1	0	0	1	1	0	1	1	7
GLS2	27165	NM_013267	1	0	1	0	0	1	1	0	1	0	1	1	7
MAT2B	27430	NM_013283	1	0	1	0	1	1	1	0	0	0	1	1	7
CERS2	29956	NM_022075	1	0	1	0	0	1	1	1	0	0	1	1	7
SLC45A1	50651	XM_005263467	1	0	1	0	0	1	1	0	0	1	1	1	7
SLC45A1	50651	NM_001080397	1	0	1	0	0	1	1	0	1	0	1	1	7
GLOD4	51031	NM_016080	1	0	1	0	1	1	0	0	1	0	1	1	7
YBX2	51087	NM_015982	1	0	1	0	0	1	1	0	1	0	1	1	7
SHISA5	51246	NM_016479	1	0	1	0	0	1	0	1	1	0	1	1	7
VPS54	51542	NM_001005739	1	0	1	0	1	1	0	1	0	0	1	1	7
VPS54	51542	NM_016516	1	0	1	0	1	1	0	1	0	0	1	1	7
ASB1	51665	NM_001040445	1	0	1	0	0	1	0	0	1	1	1	1	7
CMPK1	51727	NM_001136140	1	0	1	0	1	1	0	1	0	0	1	1	7
HMGCLL1	54511	NM_001042406	1	0	1	0	1	1	0	1	0	0	1	1	7
SLC6A20	54716	NM_020208	1	0	1	0	1	1	0	0	0	1	1	1	7
AFTPH	54812	NM_001002243	1	0	1	0	1	1	0	1	0	0	1	1	7
AFTPH	54812	NM_017657	1	0	1	0	1	1	0	1	0	0	1	1	7
QPCTL	54814	NM_017659	1	0	1	0	0	1	0	0	1	1	1	1	7
PGPEP1	54858	NM_017712	1	0	1	0	0	1	0	0	1	1	1	1	7
SNRK	54861	NM_001100594	1	0	1	0	1	1	0	1	0	0	1	1	7
SNRK	54861	NM_017719	1	0	1	0	1	1	0	1	0	0	1	1	7
CHTF8	54921	NM_001039690	1	0	1	0	0	1	0	1	0	1	1	1	7
APPL2	55198	NM_018171	0	0	1	0	0	1	1	1	1	0	1	1	7
EXD2	55218	NM_018199	1	0	1	0	0	1	0	1	1	0	1	1	7
LARP6	55323	NM_018357	1	0	1	0	0	1	1	0	1	0	1	1	7
SLC50A1	55974	NM_001122839	1	0	1	0	1	1	0	1	0	0	1	1	7
SLC50A1	55974	NM_001122837	1	0	1	0	1	1	0	1	0	0	1	1	7
PCDHGC5	56097	NM_018929	1	0	1	0	0	1	0	1	0	1	1	1	7
PCDHGC4	56098	NM_018928	1	0	1	0	0	1	0	1	0	1	1	1	7
PCDHGB6	56100	NM_018926	1	0	1	0	0	1	0	1	0	1	1	1	7
PCDHGB2	56103	NM_018923	1	0	1	0	0	1	0	1	0	1	1	1	7
PCDHGB1	56104	NM_018922	1	0	1	0	0	1	0	1	0	1	1	1	7
PCDHGA11	56105	NM_032092	1	0	1	0	1	1	0	1	0	0	1	1	7
PCDHGA9	56107	NM_018921	1	0	1	0	1	1	0	1	0	0	1	1	7
C12orf4	57102	NM_020374	0	0	1	0	1	1	0	0	1	1	1	1	7
TMEM63C	57156	NM_020431	0	0	1	1	0	1	0	0	1	1	1	1	7
RAP2C	57826	NM_001271187	1	0	1	0	0	1	1	1	0	0	1	1	7
FN3K	64122	NM_022158	1	0	1	0	0	1	0	0	1	1	1	1	7
CHST8	64377	NM_022467	1	0	1	0	0	1	0	0	1	1	1	1	7
DDX31	64794	NM_022779	1	0	1	0	1	1	0	0	1	0	1	1	7
VKORC1	79001	XM_005255568	1	0	1	1	0	1	0	0	0	1	1	1	7
TTPAL	79183	NM_001039199	1	0	1	0	1	1	0	1	0	0	1	1	7
TTPAL	79183	NM_024331	1	0	1	0	1	1	0	1	0	0	1	1	7
RSG1	79363	NM_030907	1	0	1	0	0	1	0	0	1	1	1	1	7
PEAK1	79834	NM_024776	1	0	1	0	0	1	0	1	1	0	1	1	7
ZC3H14	79882	NM_207662	1	0	1	0	0	1	1	1	0	0	1	1	7
ZC3H14	79882	NM_207661	1	0	1	0	0	1	1	1	0	0	1	1	7
ZC3H14	79882	NM_207660	1	0	1	0	0	1	1	1	0	0	1	1	7
ZC3H14	79882	NM_001160104	1	0	1	0	0	1	1	1	0	0	1	1	7
ZC3H14	79882	NM_001160103	1	0	1	0	0	1	1	1	0	0	1	1	7
THNSL1	79896	NM_024838	1	0	1	0	1	1	0	0	1	0	1	1	7
GRHL2	79977	NM_024915	1	0	1	0	0	1	0	0	1	1	1	1	7
OPA3	80207	NM_025136	1	0	1	0	0	1	0	0	1	1	1	1	7
DNAJC5	80331	NM_025219	1	0	1	0	0	1	0	0	1	1	1	1	7
LDOC1L	84247	NM_032287	1	0	1	0	0	1	0	0	1	1	1	1	7
FLYWCH1	84256	NM_032296	0	0	1	1	0	1	0	0	1	1	1	1	7
USP32	84669	NM_032582	1	0	1	0	1	0	0	1	1	0	1	1	7
TSPAN18	90139	NM_130783	1	0	1	0	1	1	0	0	1	0	1	1	7
ANKRD44	91526	NM_001195144	1	0	1	0	1	1	0	1	0	0	1	1	7
FOXP2	93986	NM_148898	1	0	1	0	1	1	0	1	0	0	1	1	7
FOXP2	93986	NM_001172766	1	0	1	0	1	1	0	1	0	0	1	1	7
FOXP2	93986	NM_014491	1	0	1	0	1	1	0	1	0	0	1	1	7
FOXP2	93986	NM_148900	1	0	1	0	1	1	0	1	0	0	1	1	7
WDR81	124997	NM_152348	0	0	1	0	1	1	1	0	1	0	1	1	7
RAVER1	125950	NM_133452	1	0	1	0	0	1	0	1	1	0	1	1	7
SYT2	127833	NM_177402	1	0	1	0	1	1	0	0	1	0	1	1	7
SOGA1	140710	NM_199181	1	0	1	0	0	1	0	1	1	0	1	1	7
RIMS4	140730	NM_182970	1	0	1	0	0	1	0	1	1	0	1	1	7
ZNF362	149076	NM_152493	1	0	1	0	0	1	0	1	1	0	1	1	7
HORMAD2	150280	NM_152510	1	0	1	0	1	1	0	0	1	0	1	1	7
ZFP1	162239	NM_153688	1	0	1	0	1	1	0	0	1	0	1	1	7
ZNF320	162967	NM_207333	1	0	1	0	0	1	0	0	1	1	1	1	7
ZNF497	162968	XM_005258578	1	0	1	1	0	1	0	0	0	1	1	1	7
TOR1AIP2	163590	NM_145034	1	0	1	0	1	1	0	0	1	0	1	1	7
SGMS2	166929	NM_001136257	1	0	1	0	1	1	0	1	0	0	1	1	7
SGMS2	166929	NM_001136258	1	0	1	0	1	1	0	1	0	0	1	1	7
KCTD20	222658	NM_173562	1	0	1	0	0	1	0	1	1	0	1	1	7
C8orf46	254778	NM_152765	0	0	1	1	0	1	0	0	1	1	1	1	7
PAN3	255967	NM_175854	0	0	1	0	1	1	0	1	1	0	1	1	7
KSR2	283455	NM_173598	1	0	1	0	0	1	0	0	1	1	1	1	7
HEPHL1	341208	NM_001098672	1	0	1	0	0	1	0	0	1	1	1	1	7
ZNF710	374655	NM_198526	1	0	1	0	0	1	0	1	1	0	1	1	7
SIMC1	375484	NM_198567	1	0	1	0	0	1	0	1	1	0	1	1	7
SOGA3	387104	NM_001012279	1	0	1	0	0	1	0	0	1	1	1	1	7
CEP85L	387119	NM_001178035	1	0	1	0	1	1	0	1	0	0	1	1	7
C1orf229	388759	NM_207401	1	0	1	0	0	1	0	0	1	1	1	1	7
TMEM200B	399474	NM_001171868	1	0	1	0	1	1	0	0	0	1	1	1	7
TMEM200B	399474	NM_001003682	1	0	1	0	1	1	0	0	1	0	1	1	7
C9orf139	401563	NM_207511	1	0	1	0	0	1	0	0	1	1	1	1	7
RGS21	431704	NM_001039152	1	0	1	0	1	1	0	0	1	0	1	1	7
C15orf56	644809	NM_001039905	1	0	1	0	0	1	0	0	1	1	1	1	7
RAB5C	5878	NM_001252039	1	0	0	1	0	1	1	1	0	0	1	1	7
SLC6A12	6539	NM_003044	1	0	0	1	0	1	0	0	1	1	1	1	7
ZNF263	10127	NM_005741	1	0	0	1	0	1	0	1	1	0	1	1	7
MSL2	55167	NM_018133	1	0	0	1	0	1	0	0	1	1	1	1	7
DMXL1	1657	NM_005509	1	0	0	0	0	1	1	1	1	0	1	1	7
DUSP5	1847	NM_004419	1	0	0	0	0	1	0	1	1	1	1	1	7
MYH1	4619	NM_005963	0	0	0	0	0	1	1	1	1	1	1	1	7
PEPD	5184	NM_000285	1	0	0	0	0	1	1	0	1	1	1	1	7
SCN1A	6323	NM_006920	1	0	0	0	0	1	1	1	1	0	1	1	7
SLC30A3	7781	NM_003459	1	0	0	0	0	1	1	1	1	0	1	1	7
DDX3Y	8653	NM_004660	1	0	0	0	0	1	1	1	1	0	1	1	7
ATP9A	10079	NM_006045	1	0	0	0	0	1	1	0	1	1	1	1	7
FARP1	10160	NM_001001715	1	0	0	0	0	1	1	1	1	0	1	1	7
WDTC1	23038	NM_015023	1	0	0	0	0	1	1	1	1	0	1	1	7
ESYT1	23344	NM_015292	1	0	0	0	0	1	1	1	1	0	1	1	7
SLITRK5	26050	NM_015567	1	0	0	0	0	1	1	1	1	0	1	1	7
BCL11A	53335	NM_022893	1	0	0	0	0	1	1	1	1	0	1	1	7
CSNK1G1	53944	NM_022048	1	0	0	0	0	1	0	1	1	1	1	1	7
SUMF1	285362	NM_182760	1	0	0	0	0	1	0	1	1	1	1	1	7
ABL2	27	NM_007314	0	1	1	0	0	1	0	0	0	1	1	1	6
ACAT2	39	XM_005266980	1	1	1	0	0	1	0	0	0	0	1	1	6
ADAR	103	NM_001193495	1	1	0	0	0	1	0	0	0	1	1	1	6
ADCY1	107	NM_021116	1	1	0	0	0	1	0	0	1	1	1	0	6
ADCY7	113	XM_005255783	1	1	0	0	0	1	0	0	0	1	1	1	6
ADORA1	134	XM_005244901	0	1	1	0	0	1	0	0	0	1	1	1	6
AK4	205	NM_001005353	1	1	0	0	0	1	0	0	0	1	1	1	6
AMD1	262	NM_001634	0	1	1	0	0	1	0	0	0	1	1	1	6
ANK2	287	XM_005262941	1	1	0	0	0	1	0	0	0	1	1	1	6
ARF3	377	XM_005268856	0	1	1	0	0	1	0	0	0	1	1	1	6
ARL3	403	NM_004311	1	1	0	0	0	1	0	0	1	0	1	1	6
ARRB1	408	NM_004041	1	1	1	0	0	0	0	1	0	0	1	1	6
ASCL2	430	NM_005170	1	1	0	0	0	1	0	0	1	1	1	0	6
ATP2B2	491	XM_005265179	0	1	1	0	0	1	0	0	0	1	1	1	6
ATP2B3	492	XM_005274692	1	1	1	0	0	1	0	0	0	0	1	1	6
ATP2B3	492	XM_005277859	1	1	1	0	0	1	0	0	0	0	1	1	6
ATP7A	538	XM_005262147	1	1	0	0	0	1	0	0	0	1	1	1	6
ATP7A	538	XM_005277809	1	1	0	0	0	1	0	0	0	1	1	1	6
PRDM1	639	XM_005267094	1	1	0	0	0	1	1	0	0	0	1	1	6
BMP1	649	NM_006129	0	1	0	0	0	1	1	0	1	1	1	0	6
BNIP3L	665	XM_005273616	1	1	1	0	0	1	0	0	0	0	1	1	6
CACNA1B	774	NM_000718	1	1	0	0	0	1	0	0	0	1	1	1	6
CACNB3	784	NM_000725	1	1	0	0	0	0	1	0	1	1	1	0	6
CAMK2G	818	XM_005270195	1	1	0	0	0	1	1	0	0	1	1	0	6
CCNT1	904	NM_001240	1	1	0	0	0	1	0	1	0	0	1	1	6
CD28	940	NM_006139	1	1	0	0	0	1	0	0	1	0	1	1	6
CD86	942	XM_005247905	0	1	1	0	0	1	0	0	0	1	1	1	6
CD44	960	NM_000610	1	1	0	0	0	1	0	0	0	1	1	1	6
CHD2	1106	XM_005254836	1	1	0	0	0	1	0	0	0	1	1	1	6
CHEK1	1111	NM_001114122	1	1	0	0	0	1	0	0	0	1	1	1	6
FOXN3	1112	XM_005267289	1	1	0	0	0	1	0	0	0	1	1	1	6
CLCN5	1184	NM_001127899	0	1	1	0	0	1	0	0	0	1	1	1	6
CNN2	1265	NM_004368	1	1	1	0	0	1	0	0	0	0	1	1	6
COL5A2	1290	NM_000393	0	1	0	0	0	1	1	0	1	1	1	0	6
COL6A3	1293	NM_004369	0	1	1	0	0	1	0	0	0	1	1	1	6
COL8A1	1295	XM_005247098	1	1	1	0	0	1	0	0	0	0	1	1	6
CPB2	1361	XM_005266257	1	1	0	0	0	1	0	0	0	1	1	1	6
CLDN3	1365	NM_001306	0	1	1	0	0	1	0	0	1	0	1	1	6
MAPK14	1432	NM_001315	0	1	1	0	0	1	0	0	0	1	1	1	6
MAPK14	1432	NM_139012	0	1	1	0	0	1	0	0	0	1	1	1	6
CSNK2A2	1459	NM_001896	0	1	0	0	0	1	1	0	1	1	1	0	6
CTNNA1	1495	NM_001903	1	1	0	0	0	1	0	0	1	0	1	1	6
CYB5A	1528	NM_001914	0	1	1	0	0	0	0	1	1	0	1	1	6
CYBB	1536	NM_000397	1	1	0	0	0	1	0	0	1	0	1	1	6
CYLD	1540	XM_005255811	0	1	1	1	0	1	0	0	0	0	1	1	6
DGKG	1608	NM_001346	0	1	1	0	0	1	0	0	0	1	1	1	6
DDX3X	1654	XM_005272592	1	1	0	0	0	1	0	0	0	1	1	1	6
DMXL1	1657	XM_005271910	1	1	0	0	0	1	1	0	0	0	1	1	6
DDX10	1662	NM_004398	0	1	0	0	0	1	1	0	1	1	1	0	6
COCH	1690	NM_001135058	1	1	0	0	0	1	1	0	0	0	1	1	6
DIO2	1734	NM_000793	0	1	1	0	0	1	0	0	0	1	1	1	6
TRDMT1	1787	NM_004412	1	1	1	0	1	0	0	0	0	0	1	1	6
DRD5	1816	NM_000798	0	1	1	0	0	1	0	0	1	0	1	1	6
S1PR3	1903	NM_005226	1	1	0	0	0	1	0	0	1	0	1	1	6
EDN3	1908	NM_207032	1	1	0	0	0	1	0	0	0	1	1	1	6
EEF1A1	1915	NM_001402	1	1	0	0	0	0	0	1	1	0	1	1	6
EGFR	1956	XM_005271746	0	1	1	0	0	1	0	0	0	1	1	1	6
ENPEP	2028	NM_001977	1	1	1	0	0	0	0	0	1	0	1	1	6
EPB41	2035	XM_005245753	1	1	0	0	0	1	0	0	0	1	1	1	6
EPHA4	2043	XM_005246374	1	1	0	0	0	1	0	0	0	1	1	1	6
EFEMP1	2202	NM_001039348	0	1	1	0	1	1	0	0	0	0	1	1	6
FGF7	2252	NM_002009	1	1	1	0	0	0	0	0	1	0	1	1	6
NR5A2	2494	XM_005245061	1	1	0	0	0	1	0	0	0	1	1	1	6
FTL	2512	XM_005258711	1	1	1	0	0	1	0	0	0	0	1	1	6
GABBR1	2550	NM_001470	1	1	0	0	0	1	0	0	0	1	1	1	6
GABRA2	2555	XM_005248078	1	1	0	0	0	1	1	0	0	0	1	1	6
GDI1	2664	NM_001493	1	1	0	0	0	1	0	0	1	0	1	1	6
GEM	2669	NM_005261	0	1	1	0	0	1	0	0	0	1	1	1	6
GFRA1	2674	NM_005264	1	1	0	0	0	1	0	0	0	1	1	1	6
GCLC	2729	NM_001498	1	1	0	0	0	1	0	0	1	0	1	1	6
GLI3	2737	XM_005249704	0	1	1	0	0	1	0	0	0	1	1	1	6
GNAI1	2770	NM_002069	1	1	0	0	0	1	0	0	1	0	1	1	6
GPD2	2820	NM_001083112	1	1	0	0	0	1	0	0	0	1	1	1	6
GRM7	2917	NM_181874	1	1	0	0	0	1	0	1	0	0	1	1	6
GSK3B	2932	NM_002093	1	1	0	0	0	1	0	0	0	1	1	1	6
GSTP1	2950	NM_000852	0	1	1	0	0	1	0	0	1	0	1	1	6
UBE2K	3093	NM_005339	0	1	1	0	0	1	0	0	1	0	1	1	6
HIVEP2	3097	XM_005266957	1	1	0	0	0	1	0	0	0	1	1	1	6
HOXD1	3231	NM_024501	1	1	0	0	0	1	0	0	1	0	1	1	6
IGF2	3481	NM_000612	1	1	0	0	0	1	0	0	0	1	1	1	6
RBPJ	3516	NM_203284	0	1	1	0	0	1	0	1	0	0	1	1	6
INSR	3643	NM_000208	1	1	0	0	0	1	0	0	0	1	1	1	6
ITGB3	3690	NM_000212	1	1	0	0	0	1	0	0	1	0	1	1	6
JAK1	3716	NM_002227	1	1	0	0	0	1	0	0	1	0	1	1	6
JUP	3728	XM_005257315	1	1	0	0	0	1	0	0	0	1	1	1	6
JUP	3728	XM_005277016	1	1	0	0	0	1	0	0	0	1	1	1	6
KCNJ14	3770	NM_013348	1	1	0	0	0	1	0	0	0	1	1	1	6
KCNN4	3783	XM_005258883	1	1	1	0	0	1	0	0	0	0	1	1	6
TNPO1	3842	NM_002270	1	1	0	0	0	1	0	0	0	1	1	1	6
LRP4	4038	NM_002334	1	1	0	0	0	1	0	0	1	0	1	1	6
LTBP1	4052	NM_206943	1	1	0	0	0	1	0	1	0	0	1	1	6
MARCKS	4082	NM_002356	1	1	0	0	0	1	0	0	1	0	1	1	6
MAFG	4097	NM_032711	1	1	0	0	0	1	0	0	0	1	1	1	6
MAP6	4135	NM_207577	0	1	1	0	0	1	0	0	1	0	1	1	6
MC2R	4158	NM_000529	1	1	0	0	0	1	0	0	1	0	1	1	6
MCL1	4170	NM_021960	0	1	1	0	0	1	0	1	0	0	1	1	6
ME1	4199	NM_002395	1	1	0	0	0	1	0	0	1	0	1	1	6
MECP2	4204	XM_005274683	1	1	0	0	0	1	0	0	0	1	1	1	6
MECP2	4204	XM_005277853	1	1	0	0	0	1	0	0	0	1	1	1	6
MAP3K3	4215	XM_005257376	1	1	1	0	0	1	0	0	0	0	1	1	6
MGAT5	4249	XM_005263666	1	1	0	0	0	1	0	0	0	1	1	1	6
NR3C2	4306	NM_000901	1	1	0	0	0	1	0	0	1	1	1	0	6
MNT	4335	NM_020310	1	1	0	0	0	1	0	0	1	1	1	0	6
MSN	4478	XM_005262269	1	1	1	0	0	1	0	0	0	0	1	1	6
MYH4	4622	NM_017533	1	1	0	0	0	1	0	0	1	0	1	1	6
MYO5A	4644	NM_000259	0	1	0	0	0	1	1	0	1	1	1	0	6
MYOG	4656	NM_002479	1	1	0	0	0	1	0	0	1	1	1	0	6
NELL2	4753	NM_001145108	1	1	0	0	0	1	0	1	0	0	1	1	6
NFIB	4781	XM_005251467	1	1	0	0	0	1	0	0	0	1	1	1	6
NFIC	4782	NM_205843	1	1	0	0	0	1	0	0	0	1	1	1	6
NME4	4833	XM_005255335	1	1	1	0	0	1	0	0	0	0	1	1	6
NMT1	4836	XM_005257422	1	1	0	0	0	1	0	0	0	1	1	1	6
NOS1	4842	NM_001204218	1	1	0	0	0	1	0	0	0	1	1	1	6
NOTCH2	4853	NM_024408	1	1	0	0	0	1	0	0	1	0	1	1	6
NPTX1	4884	NM_002522	1	1	0	0	0	1	0	0	1	1	1	0	6
NTRK2	4915	XM_005252001	1	1	0	0	0	1	0	0	0	1	1	1	6
OXTR	5021	NM_000916	1	1	0	0	0	1	0	0	1	1	1	0	6
PDE4C	5143	NM_000923	1	1	0	0	0	1	0	0	0	1	1	1	6
PDE7A	5150	NM_001242318	1	1	0	1	0	0	0	1	0	0	1	1	6
PDE1B	5153	NM_000924	0	1	0	0	0	1	1	0	1	1	1	0	6
PDK3	5165	NM_001142386	1	1	0	0	0	1	0	0	0	1	1	1	6
PFKFB2	5208	NM_006212	1	1	0	0	0	1	0	0	1	1	1	0	6
PKNOX1	5316	NM_004571	1	1	0	0	0	1	0	0	1	0	1	1	6
PRRX1	5396	NM_006902	1	1	0	0	0	1	0	1	0	0	1	1	6
PODXL	5420	NM_001018111	1	1	1	0	0	1	0	0	0	0	1	1	6
PPP2R1B	5519	NM_002716	1	1	0	0	0	1	0	0	1	1	1	0	6
PPP2R4	5524	NM_178001	1	1	0	0	0	1	0	0	0	1	1	1	6
PROX1	5629	NM_001270616	1	1	0	0	0	1	0	0	0	1	1	1	6
PRRG1	5638	NM_001173489	1	1	0	0	0	1	0	0	0	1	1	1	6
PSKH1	5681	NM_006742	1	1	0	0	0	1	0	0	1	1	1	0	6
PSMD5	5711	NM_005047	1	1	0	0	0	1	0	0	1	0	1	1	6
PTAFR	5724	NM_001164723	1	1	0	0	0	1	0	0	0	1	1	1	6
PTMA	5757	NM_001099285	1	1	0	0	0	1	0	1	0	0	1	1	6
PTPN4	5775	NM_002830	1	1	0	0	0	1	0	0	0	1	1	1	6
PTPN9	5780	NM_002833	0	1	0	0	0	1	1	0	1	1	1	0	6
PTPRB	5787	NM_001109754	1	1	0	0	0	1	0	0	0	1	1	1	6
PTPRD	5789	XM_005251529	1	1	1	0	0	1	0	0	0	0	1	1	6
PTPRK	5796	XM_005267081	1	1	1	0	0	1	0	0	0	0	1	1	6
RAB27B	5874	NM_004163	1	1	0	0	0	1	0	0	0	1	1	1	6
RANBP2	5903	XM_005264002	1	1	0	0	0	1	1	0	0	0	1	1	6
RAP1GAP	5909	XM_005245955	1	1	0	0	0	1	1	0	0	1	1	0	6
RAP1GDS1	5910	NM_001100426	1	1	0	0	0	1	0	0	0	1	1	1	6
RASA2	5922	XM_005247687	1	1	1	0	0	1	0	0	0	0	1	1	6
RBMS1	5937	XM_005246738	1	1	0	0	0	1	0	0	0	1	1	1	6
RET	5979	NM_020975	1	1	0	0	0	1	0	0	1	1	1	0	6
RFC1	5981	NM_001204747	1	1	1	0	0	1	0	0	0	0	1	1	6
RIT1	6016	NM_006912	1	1	0	0	0	1	0	0	1	1	1	0	6
RPS6KB1	6198	NM_001272044	1	1	0	0	0	1	0	0	0	1	1	1	6
ATXN1	6310	NM_000332	1	1	0	0	0	0	1	0	1	1	1	0	6
SELP	6403	XM_005245435	1	1	1	0	0	1	0	0	0	0	1	1	6
MAP2K4	6416	NM_001281435	1	1	0	0	0	1	0	0	0	1	1	1	6
SGSH	6448	NM_000199	1	1	0	0	0	1	0	0	1	1	1	0	6
ST3GAL2	6483	NM_006927	1	1	0	0	0	1	0	0	1	1	1	0	6
SIM1	6492	XM_005267100	1	1	0	0	0	1	0	0	0	1	1	1	6
SLC5A3	6526	NM_006933	1	1	0	0	0	1	0	0	1	1	1	0	6
SLC6A2	6530	NM_001172501	1	1	1	0	0	1	0	0	0	0	1	1	6
SLC6A7	6534	NM_014228	1	1	0	0	0	1	0	0	1	1	1	0	6
SLC9A2	6549	NM_003048	1	1	0	0	0	1	0	0	1	0	1	1	6
SLC14A1	6563	NM_001146037	1	1	0	0	0	1	0	0	0	1	1	1	6
CAPN15	6650	XM_005255516	1	1	1	0	0	1	0	0	0	0	1	1	6
MED22	6837	NM_181491	1	1	0	0	0	1	0	0	1	1	1	0	6
VAMP2	6844	XM_005256775	1	1	1	0	0	1	0	0	0	0	1	1	6
TAF5	6877	NM_006951	1	1	0	0	0	1	1	0	1	0	1	0	6
TFRC	7037	NM_003234	1	1	0	0	0	1	0	0	1	1	1	0	6
TIMP3	7078	NM_000362	1	1	0	0	0	1	0	0	1	1	1	0	6
NKX2-1	7080	XM_005268030	1	1	0	0	0	1	0	0	0	1	1	1	6
TRAF3	7187	NM_145725	1	1	0	0	0	1	0	1	0	0	1	1	6
U2AF1	7307	NM_001025204	1	1	0	0	0	1	0	0	0	1	1	1	6
ZBTB14	7541	XM_005258141	1	1	0	0	0	1	0	0	0	1	1	1	6
ZNF131	7690	XM_005248361	1	1	1	0	0	1	0	0	0	0	1	1	6
ZNF146	7705	NM_007145	1	1	0	0	0	1	0	0	0	1	1	1	6
SLC30A3	7781	XM_005264551	1	1	0	0	0	1	1	0	0	0	1	1	6
SLBP	7884	XM_005248008	1	1	1	0	0	1	0	0	0	0	1	1	6
FZD4	8322	NM_012193	1	1	0	0	0	1	0	0	1	1	1	0	6
TAGLN2	8407	NM_001277224	1	1	1	0	0	1	0	0	0	0	1	1	6
EEA1	8411	NM_003566	0	1	0	0	0	1	0	0	1	1	1	1	6
CUL4A	8451	NM_001278513	1	1	0	0	0	1	0	0	0	1	1	1	6
PPFIA2	8499	NM_001220473	0	1	1	0	1	1	0	0	0	0	1	1	6
PIK3R3	8503	NM_003629	1	1	0	0	0	1	0	0	1	1	1	0	6
CNTNAP1	8506	XM_005257748	1	1	1	0	0	1	0	0	0	0	1	1	6
CGGBP1	8545	NM_001008390	1	1	0	0	0	1	0	0	0	1	1	1	6
TNKS	8658	XM_005272399	1	1	0	0	0	1	0	0	0	1	1	1	6
B4GALT2	8704	NM_003780	1	1	0	0	0	0	1	1	0	1	1	0	6
SERPINB7	8710	NM_003784	1	1	1	0	0	1	0	0	0	0	1	1	6
MBTPS1	8720	NM_003791	0	1	0	0	0	1	1	0	1	1	1	0	6
RNMT	8731	NM_003799	1	1	0	0	0	0	1	0	1	1	1	0	6
TNFSF10	8743	NM_003810	1	1	0	0	0	1	0	0	1	0	1	1	6
NAPG	8774	NM_003826	1	1	0	0	0	1	0	0	0	1	1	1	6
CD84	8832	NM_001184879	1	1	0	0	0	1	0	0	0	1	1	1	6
HCAR3	8843	NM_006018	0	1	1	0	0	1	0	0	1	0	1	1	6
SYNJ1	8867	NM_203446	1	1	0	0	0	1	0	0	0	1	1	1	6
CLDN1	9076	NM_021101	1	1	0	0	0	1	0	0	1	0	1	1	6
LDB2	9079	NM_001130834	0	1	0	0	0	1	1	1	0	0	1	1	6
UNC119	9094	NM_054035	0	1	1	0	0	1	0	0	0	1	1	1	6
LATS1	9113	NM_004690	1	1	0	0	0	1	0	0	0	1	1	1	6
SEC22C	9117	XM_005265532	1	1	1	0	0	1	0	0	0	0	1	1	6
RQCD1	9125	NM_001271634	0	1	1	0	0	1	1	0	0	0	1	1	6
REPS2	9185	NM_004726	1	1	0	0	0	1	0	0	0	1	1	1	6
XPR1	9213	NM_004736	1	1	0	0	0	1	0	0	1	0	1	1	6
DLGAP1	9229	XM_005258171	1	1	1	0	0	1	0	0	0	0	1	1	6
CYTH2	9266	NM_017457	1	1	0	0	0	1	0	0	0	1	1	1	6
2015-09-01	9403	NM_004261	1	1	0	0	0	1	0	1	0	0	1	1	6
BAG4	9530	NM_004874	1	1	0	0	0	1	0	0	1	0	1	1	6
SOX13	9580	NM_005686	0	1	1	0	0	1	0	0	1	0	1	1	6
NCOR2	9612	XM_005253638	0	1	1	0	0	1	0	0	0	1	1	1	6
SECISBP2L	9728	NM_001193489	1	1	0	0	0	1	1	0	0	0	1	1	6
KIAA0232	9778	NM_014743	0	1	0	0	0	1	0	1	0	1	1	1	6
MRPL19	9801	NM_014763	0	1	1	1	0	0	0	0	1	0	1	1	6
CTIF	9811	NM_001142397	0	1	1	0	0	1	0	0	0	1	1	1	6
RB1CC1	9821	XM_005251330	1	1	1	0	0	1	0	0	0	0	1	1	6
DNAJC6	9829	NM_001256864	0	1	1	0	0	1	0	0	0	1	1	1	6
CEP350	9857	XM_005245635	0	1	1	0	0	1	0	0	0	1	1	1	6
SV2B	9899	NM_014848	1	1	0	0	0	1	0	0	0	1	1	1	6
RABGAP1L	9910	XM_005245680	1	1	0	0	0	1	0	0	0	1	1	1	6
MAFB	9935	NM_005461	1	1	0	0	0	1	0	0	1	1	1	0	6
SLC23A2	9962	NM_203327	1	1	0	0	0	1	0	0	0	1	1	1	6
UBA2	10054	XM_005258405	1	1	1	0	0	1	0	0	0	0	1	1	6
ABCF2	10061	NM_007189	0	1	0	0	0	1	1	0	1	1	1	0	6
ARL4C	10123	NM_005737	1	1	0	0	0	1	0	0	1	1	1	0	6
RASGRP1	10125	NM_005739	1	1	0	0	0	1	0	0	1	0	1	1	6
RCL1	10171	NM_005772	0	1	1	0	0	1	0	0	1	0	1	1	6
TNK2	10188	NM_005781	1	1	0	0	0	1	1	0	0	1	1	0	6
TRIM13	10206	NM_213590	1	1	0	0	0	1	0	0	0	1	1	1	6
TFG	10342	NM_006070	1	1	0	0	0	1	0	1	0	0	1	1	6
BTN2A2	10385	NM_001197237	0	1	1	0	0	1	0	0	0	1	1	1	6
CAP2	10486	XM_005248801	1	1	1	0	0	1	0	0	0	0	1	1	6
ATG7	10533	NM_006395	1	1	0	0	0	1	0	0	0	1	1	1	6
ARPC1A	10552	NM_001190996	1	1	0	0	0	1	0	1	0	0	1	1	6
SMC2	10592	NM_001042550	0	1	1	0	0	1	0	0	0	1	1	1	6
TGOLN2	10618	NM_001206840	1	1	0	0	0	1	0	1	0	0	1	1	6
CAMKK2	10645	NM_006549	0	1	1	0	0	1	0	0	0	1	1	1	6
CELF2	10659	NM_001025077	1	1	0	0	0	1	0	0	0	1	1	1	6
B3GNT2	10678	NM_006577	1	1	0	0	0	1	0	0	1	0	1	1	6
NFAT5	10725	XM_005255777	0	1	1	0	0	1	1	0	0	0	1	1	6
TOB2	10766	XM_005261315	1	1	0	0	0	1	0	0	0	1	1	1	6
SEC24A	10802	NM_021982	1	1	0	0	0	1	0	0	1	1	1	0	6
CPLX2	10814	XM_005265800	1	1	0	0	0	1	0	0	0	1	1	1	6
MAN1A2	10905	NM_006699	1	1	0	0	0	0	0	1	1	0	1	1	6
EDAR	10913	NM_022336	1	1	0	0	0	1	0	0	1	0	1	1	6
KDELR3	11015	NM_006855	1	1	0	0	0	1	0	0	1	0	1	1	6
ESM1	11082	NM_007036	1	1	0	0	0	1	0	0	1	0	1	1	6
PTPRT	11122	NM_133170	1	1	0	0	0	1	0	0	0	1	1	1	6
ZHX1	11244	NM_001017926	1	1	0	0	0	1	0	1	0	0	1	1	6
KLHL2	11275	NM_007246	1	1	0	0	0	1	0	0	1	0	1	1	6
KLF12	11278	XM_005266251	1	1	0	0	0	1	0	0	0	1	1	1	6
FOXJ3	22887	NM_001198851	1	1	0	0	0	1	0	0	0	1	1	1	6
ARHGAP26	23092	XM_005268398	0	1	1	0	0	1	0	0	0	1	1	1	6
SIPA1L3	23094	XM_005258672	0	1	1	0	0	1	0	0	0	1	1	1	6
LRCH1	23143	NM_001164211	1	1	0	0	0	1	1	0	0	0	1	1	6
FBXL7	23194	NM_012304	1	1	0	0	0	1	0	0	1	0	1	1	6
PLCL2	23228	NM_001144382	0	1	1	0	0	1	0	0	0	1	1	1	6
FBXW11	23291	NM_012300	0	1	1	0	0	1	0	1	0	0	1	1	6
TTC28	23331	NM_001145418	1	1	0	0	0	1	0	0	0	1	1	1	6
PSD3	23362	NM_015310	0	1	0	0	0	1	0	1	0	1	1	1	6
AHCYL2	23382	NM_001130723	1	1	0	0	0	1	0	0	0	1	1	1	6
CBX6	23466	XM_005261412	1	1	0	0	0	1	0	0	0	1	1	1	6
CAPN7	23473	XM_005265007	0	1	1	0	0	1	0	0	0	1	1	1	6
TGDS	23483	NM_014305	1	1	0	0	0	1	0	0	1	0	1	1	6
CCNDBP1	23582	NM_012142	1	1	1	0	1	0	0	0	0	0	1	1	6
CORO1C	23603	NM_001276471	0	1	1	0	0	1	0	0	0	1	1	1	6
CD2AP	23607	NM_012120	1	1	0	0	0	1	0	0	1	0	1	1	6
RABGAP1	23637	NM_012197	0	1	0	0	0	1	1	0	1	1	1	0	6
LDOC1	23641	NM_012317	0	1	1	0	0	1	0	0	1	0	1	1	6
ZKSCAN5	23660	XM_005250243	0	1	1	0	0	1	0	0	0	1	1	1	6
RAB38	23682	XM_005273860	1	1	0	0	0	1	0	0	0	1	1	1	6
PITPNB	23760	NM_012399	0	1	1	0	0	1	0	0	1	0	1	1	6
FAM19A5	25817	NM_015381	1	1	0	0	0	1	0	1	0	0	1	1	6
BACE2	25825	NM_012105	1	1	1	0	0	0	0	0	0	1	1	1	6
FBXL2	25827	XM_005265015	1	1	1	0	0	1	0	0	0	0	1	1	6
LETMD1	25875	NM_001243689	1	1	0	0	0	1	0	1	0	0	1	1	6
POLR1A	25885	NM_015425	1	1	0	0	0	1	0	0	1	1	1	0	6
METTL21B	25895	NM_206914	1	1	1	0	0	1	0	0	0	0	1	1	6
TMEM158	25907	NM_015444	1	1	0	0	0	1	0	0	1	0	1	1	6
THUMPD3	25917	XM_005265022	0	1	1	0	0	1	0	0	0	1	1	1	6
C20orf194	25943	XM_005260685	0	1	1	0	0	1	0	0	0	1	1	1	6
C2CD2	25966	NM_015500	1	1	0	0	0	1	0	0	0	1	1	1	6
TENM4	26011	XM_005273900	0	1	1	0	0	1	0	0	0	1	1	1	6
PPP1R16B	26051	NM_015568	1	1	0	0	0	1	0	0	1	1	1	0	6
RAI14	26064	NM_001145525	0	1	1	0	0	1	1	0	0	0	1	1	6
CNNM4	26504	NM_020184	0	1	1	0	0	1	0	0	1	0	1	1	6
CNNM1	26507	NM_020348	0	1	1	0	0	1	0	0	1	0	1	1	6
SEC22A	26984	NM_012430	1	1	0	1	0	0	0	0	1	0	1	1	6
CYFIP2	26999	NM_001037332	1	1	0	0	0	1	0	0	0	1	1	1	6
PCDH17	27253	XM_005266358	1	1	0	0	0	1	0	0	0	1	1	1	6
RBMS3	27303	XM_005265060	1	1	1	0	0	1	0	0	0	0	1	1	6
ZC3H7A	29066	XM_005255271	0	1	1	0	0	1	0	0	0	1	1	1	6
NDUFAF4	29078	NM_014165	0	1	1	0	0	1	0	0	0	1	1	1	6
SNX15	29907	NM_013306	0	1	1	0	0	1	0	0	0	1	1	1	6
SEC61A1	29927	XM_005247404	0	1	1	0	0	1	0	0	0	1	1	1	6
CDIP1	29965	NM_001199054	0	1	1	0	0	1	0	0	0	1	1	1	6
MDFIC	29969	NM_199072	1	1	0	0	0	1	0	0	1	0	1	1	6
ZNF580	51157	XM_005258968	1	1	0	0	0	1	0	0	0	1	1	1	6
PCDH12	51294	NM_016580	1	1	0	0	0	1	0	0	1	0	1	1	6
FAM53C	51307	NM_001135647	1	1	0	0	0	1	0	0	0	1	1	1	6
FAM198B	51313	NM_016613	1	1	1	0	0	1	0	0	0	0	1	1	6
MRPL35	51318	NM_016622	0	1	1	0	0	1	0	0	1	0	1	1	6
VPS54	51542	XM_005264363	1	1	1	0	0	1	0	0	0	0	1	1	6
FKBP7	51661	NM_181342	1	1	0	0	0	1	0	0	0	1	1	1	6
RAPGEF6	51735	NM_001164386	1	1	0	0	0	1	0	0	0	1	1	1	6
ERAP1	51752	NM_016442	1	1	0	0	0	1	0	0	1	0	1	1	6
CLDN22	53842	NM_001111319	1	1	0	1	0	1	0	0	0	0	1	1	6
GPR85	54329	NM_001146265	1	1	0	0	0	1	0	0	0	1	1	1	6
MIEF1	54471	XM_005261651	1	1	0	0	0	1	0	0	0	1	1	1	6
NLE1	54475	NM_001014445	1	1	0	0	0	1	0	0	0	1	1	1	6
SDK2	54549	NM_001144952	0	1	1	0	0	1	0	0	0	1	1	1	6
IL17RD	54756	XM_005265238	0	1	1	0	0	1	0	0	0	1	1	1	6
TRIM44	54765	NM_017583	0	1	1	0	1	0	0	0	1	0	1	1	6
TET2	54790	NM_001127208	1	1	0	0	0	1	0	0	0	1	1	1	6
BNC2	54796	XM_005251489	1	1	1	0	0	1	0	0	0	0	1	1	6
TMEM104	54868	NM_017728	1	1	0	1	0	0	0	0	1	1	1	0	6
GID8	54994	NM_017896	1	1	1	0	0	0	0	0	1	0	1	1	6
LAMTOR1	55004	NM_017907	1	1	0	0	0	0	1	0	1	1	1	0	6
UACA	55075	NM_001008224	1	1	0	0	0	1	0	0	0	1	1	1	6
C10orf118	55088	XM_005269937	1	1	0	1	0	1	0	0	0	0	1	1	6
BSDC1	55108	XM_005270985	1	1	0	0	0	1	0	0	0	1	1	1	6
UBR7	55148	NM_175748	0	1	1	0	0	1	0	0	0	1	1	1	6
RIC8B	55188	XM_005268998	0	1	1	0	0	1	0	0	0	1	1	1	6
FAM86C1	55199	NM_018172	1	1	0	0	0	1	0	0	0	1	1	1	6
PNMAL1	55228	NM_018215	1	1	0	0	0	1	0	0	0	1	1	1	6
ZNF654	55279	XM_005264762	0	1	1	0	0	1	0	0	0	1	1	1	6
MCOLN3	55283	XM_005271003	1	1	0	0	0	1	0	0	0	1	1	1	6
PPP6R3	55291	NM_001164160	1	1	0	0	0	1	0	1	0	0	1	1	6
GIMAP4	55303	NM_018326	1	1	0	0	0	1	0	0	1	0	1	1	6
C5orf22	55322	NM_018356	1	1	0	0	0	1	0	0	1	0	1	1	6
STYK1	55359	NM_018423	0	1	1	0	0	1	0	0	1	0	1	1	6
SMPD4	55627	XM_005263698	1	1	0	0	0	1	0	0	0	1	1	1	6
ENAH	55740	NM_001008493	1	1	1	0	1	0	0	0	0	0	1	1	6
PARVA	55742	NM_018222	1	1	1	0	0	0	0	0	1	0	1	1	6
AGK	55750	NM_018238	1	1	1	0	0	0	0	0	1	0	1	1	6
DHX32	55760	NM_018180	1	1	0	0	0	1	0	0	1	0	1	1	6
TRERF1	55809	NM_033502	1	1	0	0	0	1	0	0	0	1	1	1	6
ZNF395	55893	XM_005273572	1	1	0	0	0	1	0	0	0	1	1	1	6
FMN2	56776	NM_020066	1	1	0	0	0	1	0	0	1	0	1	1	6
PNPLA2	57104	NM_020376	0	1	1	0	0	1	0	0	0	1	1	1	6
SMURF1	57154	NM_020429	1	1	0	0	0	1	0	0	0	1	1	1	6
PHTF2	57157	NM_001127358	1	1	0	0	0	1	0	1	0	0	1	1	6
ASPHD2	57168	NM_020437	1	1	0	0	0	1	0	0	0	1	1	1	6
ZNF286A	57335	XM_005256740	0	1	1	0	0	1	0	0	0	1	1	1	6
TENM2	57451	XM_005265950	0	1	1	0	0	1	0	0	0	1	1	1	6
GALNT16	57452	NM_001168368	1	1	1	0	0	1	0	0	0	0	1	1	6
PPM1H	57460	NM_020700	1	1	0	0	0	0	0	0	1	1	1	1	6
KIAA1239	57495	NM_001144990	1	1	0	0	0	1	0	1	0	0	1	1	6
XPO5	57510	NM_020750	0	1	0	0	0	1	1	0	1	1	1	0	6
LRRC7	57554	XM_005271060	0	1	1	0	0	1	0	0	0	1	1	1	6
DIP2B	57609	NM_173602	0	1	0	0	0	1	1	0	1	1	1	0	6
RANBP10	57610	XM_005256071	0	1	1	0	0	1	0	0	0	1	1	1	6
KIAA1549	57670	NM_001164665	1	1	0	0	0	1	0	0	0	1	1	1	6
GPR107	57720	NM_001136557	1	1	0	0	0	1	0	0	0	1	1	1	6
ENPP5	59084	XM_005249259	1	1	1	0	0	1	0	0	0	0	1	1	6
GNB4	59345	NM_021629	1	1	1	0	0	0	0	0	1	0	1	1	6
PAPPA2	60676	XM_005245422	1	1	0	0	0	1	0	0	0	1	1	1	6
CELF5	60680	NM_001172673	1	1	1	0	0	1	0	0	0	0	1	1	6
BCORL1	63035	XM_005262452	1	1	1	0	0	1	0	0	0	0	1	1	6
ELTD1	64123	NM_022159	0	1	0	0	0	1	1	0	1	1	1	0	6
ABCG4	64137	NM_022169	1	1	0	0	0	1	0	0	1	0	1	1	6
LHX5	64211	NM_022363	1	1	1	0	0	0	0	0	1	0	1	1	6
UNKL	64718	XM_005255505	1	1	0	0	0	1	0	0	0	1	1	1	6
C6orf106	64771	NM_024294	1	1	0	0	0	1	0	0	0	1	1	1	6
CRTC3	64784	NM_022769	1	1	0	0	0	1	0	0	0	1	1	1	6
GNPNAT1	64841	NM_198066	1	1	0	0	0	1	0	0	1	0	1	1	6
SLC30A5	64924	NM_022902	1	1	0	0	0	1	0	0	1	0	1	1	6
PLEKHA3	65977	NM_019091	1	1	1	0	0	0	0	0	1	0	1	1	6
RIC3	79608	NM_001206671	1	1	0	0	0	1	0	0	0	1	1	1	6
MANEA	79694	NM_024641	1	1	0	0	0	1	0	0	1	0	1	1	6
NAA40	79829	XM_005274296	1	1	1	0	0	1	0	0	0	0	1	1	6
THNSL1	79896	XM_005252597	1	1	1	0	0	1	0	0	0	0	1	1	6
DHDDS	79947	NM_024887	0	1	1	0	0	1	0	0	0	1	1	1	6
BICC1	80114	XM_005270166	1	1	1	0	0	1	0	0	0	0	1	1	6
ORAI2	80228	NM_001271818	1	1	0	0	0	1	0	0	0	1	1	1	6
C17orf70	80233	NM_025161	1	1	0	0	0	1	0	0	0	1	1	1	6
ZSCAN16	80345	XM_005249425	1	1	1	0	0	1	0	0	0	0	1	1	6
SPRY4	81848	XM_005268517	1	1	0	0	0	1	0	0	0	1	1	1	6
KRTAP1-1	81851	NM_030967	1	1	0	0	0	1	0	0	0	1	1	1	6
AIF1L	83543	NM_001185095	1	1	0	0	0	1	0	0	0	1	1	1	6
AMMECR1L	83607	XM_005263808	1	1	0	0	0	1	0	0	0	1	1	1	6
RASSF4	83937	XM_005271834	1	1	0	0	0	1	0	0	0	1	1	1	6
FCAMR	83953	NM_001170631	0	1	1	0	0	1	0	1	0	0	1	1	6
NCALD	83988	XM_005251079	1	1	0	0	0	1	0	0	0	1	1	1	6
ZNRF3	84133	NM_001206998	1	1	0	0	0	1	0	1	0	0	1	1	6
LRRC8C	84230	NM_032270	1	1	0	0	0	1	0	0	0	1	1	1	6
YIPF4	84272	NM_032312	1	1	0	0	0	0	0	1	1	0	1	1	6
DOT1L	84444	XM_005259659	1	1	1	0	0	1	0	0	0	0	1	1	6
LZTS2	84445	XM_005270222	1	1	0	0	0	1	0	0	0	1	1	1	6
SRRM4	84530	NM_194286	1	1	0	0	0	1	0	0	1	1	1	0	6
PARD6G	84552	NM_032510	1	1	0	0	0	1	0	0	1	0	1	1	6
ST6GAL2	84620	NM_032528	0	1	1	1	0	1	0	0	0	0	1	1	6
AFAP1L2	84632	NM_001001936	0	1	1	0	0	1	0	0	0	1	1	1	6
FAM86B1	85002	NM_001083537	1	1	0	0	0	1	0	0	1	0	1	1	6
RERG	85004	NM_032918	0	1	1	0	0	1	0	0	1	0	1	1	6
NKD1	85407	NM_033119	1	1	1	0	0	0	0	0	1	0	1	1	6
ITPRIP	85450	NM_033397	0	1	1	0	0	0	0	0	1	1	1	1	6
GTPBP10	85865	NM_033107	1	1	0	0	0	1	0	0	0	1	1	1	6
TSPAN18	90139	XM_005253217	1	1	1	0	0	1	0	0	0	0	1	1	6
STARD13	90627	NM_001243476	0	1	0	1	0	1	0	0	0	1	1	1	6
ACPL2	92370	XM_005247902	1	1	1	0	0	1	0	0	0	0	1	1	6
HNRNPLL	92906	XM_005264641	1	1	1	0	0	1	0	0	0	0	1	1	6
PRDM6	93166	XM_005272128	1	1	1	0	0	0	0	0	0	1	1	1	6
ACTR8	93973	NM_022899	1	1	0	0	0	1	0	0	1	0	1	1	6
TTYH2	94015	NM_032646	1	1	0	0	0	1	0	0	0	1	1	1	6
SYAP1	94056	NM_032796	1	1	0	0	0	0	0	1	1	0	1	1	6
C1QTNF7	114905	NM_001135170	0	1	1	0	0	1	0	0	0	1	1	1	6
ZNF618	114991	NM_133374	1	1	0	0	0	1	0	0	1	0	1	1	6
ARL11	115761	NM_138450	0	1	1	0	0	1	0	0	1	0	1	1	6
RAB3C	115827	XM_005248418	1	1	1	0	0	1	0	0	0	0	1	1	6
AGAP1	116987	NM_001037131	0	1	1	0	0	1	0	0	0	1	1	1	6
FAT3	120114	XM_005273759	0	1	1	0	0	1	0	0	0	1	1	1	6
ZC3H18	124245	XM_005256282	1	1	0	0	0	1	1	0	0	0	1	1	6
TMEM170A	124491	XM_005255795	0	1	1	0	0	1	0	0	0	1	1	1	6
SGSM1	129049	NM_001039948	1	1	0	0	0	1	0	1	0	0	1	1	6
ACVR1C	130399	NM_145259	1	1	0	0	0	1	0	0	1	0	1	1	6
C4orf36	132989	XM_005262754	1	1	1	0	0	1	0	0	0	0	1	1	6
FAM173B	134145	NM_199133	1	1	1	0	0	0	0	0	1	0	1	1	6
NCOA7	135112	NM_001199620	0	1	1	0	0	1	0	0	0	1	1	1	6
FAM92A1	137392	XM_005250786	1	1	0	0	0	1	0	0	0	1	1	1	6
NACC2	138151	XM_005263395	0	1	1	0	0	1	0	0	0	1	1	1	6
SOGA1	140710	NM_080627	1	1	0	0	0	1	0	0	0	1	1	1	6
SAMD8	142891	NM_144660	1	1	0	0	0	1	0	0	0	1	1	1	6
LACC1	144811	NM_001128303	1	1	0	0	0	1	0	1	0	0	1	1	6
ZFP90	146198	XM_005255804	1	1	0	0	0	1	0	0	0	1	1	1	6
CD300LF	146722	XM_005257073	0	1	1	0	0	1	0	0	0	1	1	1	6
WIPF2	147179	XM_005257083	1	1	1	0	0	1	0	0	0	0	1	1	6
CBLN2	147381	NM_182511	1	1	0	0	0	1	0	0	1	0	1	1	6
CCDC117	150275	NM_173510	0	1	1	0	0	1	0	0	1	0	1	1	6
RNF38	152006	NM_194328	1	1	0	0	0	1	0	0	0	1	1	1	6
GLIPR2	152007	XM_005251370	0	1	1	0	0	1	0	0	0	1	1	1	6
CCDC50	152137	NM_178335	1	1	0	0	0	1	0	0	0	1	1	1	6
PLEKHG4B	153478	NM_052909	1	1	0	1	0	0	0	0	1	0	1	1	6
CCDC167	154467	NM_138493	0	1	1	0	0	1	0	0	1	0	1	1	6
ZFP1	162239	XM_005255815	1	1	1	0	0	1	0	0	0	0	1	1	6
C18orf54	162681	XM_005258201	1	1	1	0	0	1	0	0	0	0	1	1	6
FAM43B	163933	NM_207334	0	1	1	0	0	1	0	0	1	0	1	1	6
XIRP1	165904	NM_194293	0	1	1	0	0	1	0	0	1	0	1	1	6
SDR16C5	195814	NM_138969	1	1	0	0	0	1	0	0	1	0	1	1	6
ZNF48	197407	NM_001214909	1	1	0	0	0	1	0	0	0	1	1	1	6
SLC5A9	200010	XM_005270588	0	1	1	0	0	1	0	0	0	1	1	1	6
TMEM17	200728	NM_198276	1	1	0	0	0	1	0	0	0	1	1	1	6
C2orf69	205327	NM_153689	1	1	0	0	0	1	0	0	1	0	1	1	6
ZCCHC24	219654	NM_153367	1	1	0	0	0	1	0	0	1	1	1	0	6
ARL5B	221079	XM_005252400	1	1	1	0	0	1	0	0	0	0	1	1	6
TDRD6	221400	NM_001010870	1	1	0	0	0	1	0	0	1	0	1	1	6
TWISTNB	221830	NM_001002926	1	1	0	0	0	1	0	0	1	0	1	1	6
BEND7	222389	NM_152751	1	1	0	0	0	1	0	0	1	0	1	1	6
NKAPL	222698	NM_001007531	1	1	0	0	0	1	0	0	1	0	1	1	6
STXBP4	252983	XM_005257185	0	1	1	0	0	1	0	0	0	1	1	1	6
ZDHHC23	254887	XM_005247266	1	1	0	0	0	1	0	0	0	1	1	1	6
GPX6	257202	NM_182701	1	1	0	0	0	1	0	0	1	0	1	1	6
SPRYD4	283377	NM_207344	1	1	0	0	0	1	0	0	0	1	1	1	6
CEP170B	283638	NM_001112726	1	1	0	0	0	1	0	0	0	1	1	1	6
CDRT4	284040	NM_001204477	1	1	1	0	0	1	0	0	0	0	1	1	6
UNC80	285175	XM_005246476	1	1	0	0	0	1	0	0	0	1	1	1	6
TRIQK	286144	XM_005250893	1	1	1	0	0	1	0	0	0	0	1	1	6
HCAR2	338442	XM_005253569	0	1	1	0	0	1	0	0	0	1	1	1	6
SPOPL	339745	NM_001001664	1	1	0	0	0	1	0	0	1	0	1	1	6
KIAA2022	340533	NM_001008537	0	1	1	0	0	1	0	0	1	0	1	1	6
MACC1	346389	NM_182762	1	1	0	0	0	1	0	0	0	1	1	1	6
LANCL3	347404	NM_198511	1	1	0	0	0	1	0	0	1	0	1	1	6
SHISA6	388336	NM_207386	1	1	1	0	0	1	0	0	0	0	1	1	6
CTXN2	399697	NM_001145668	1	1	1	0	0	1	0	0	0	0	1	1	6
C17orf102	400591	NM_207454	1	1	0	0	0	1	0	0	1	0	1	1	6
SAMD12	401474	NM_001101676	0	1	1	0	0	1	0	0	1	0	1	1	6
HAPLN4	404037	NM_023002	1	1	0	0	0	1	0	0	1	0	1	1	6
ZYG11A	440590	NM_001004339	1	1	0	0	0	1	0	0	0	1	1	1	6
TMEM150C	441027	XM_005263015	1	1	0	0	0	1	0	0	0	1	1	1	6
GIMAP6	474344	NM_001244072	1	1	0	0	0	1	0	0	0	1	1	1	6
GPX8	493869	NM_001008397	1	1	1	0	0	0	0	0	1	0	1	1	6
FAM156B	727866	XM_005262024	1	1	1	0	0	1	0	0	0	0	1	1	6
FAM156B	727866	XM_005277988	1	1	1	0	0	1	0	0	0	0	1	1	6
CCDC30	728621	NM_001080850	1	1	0	0	0	1	0	0	0	1	1	1	6
C16orf52	730094	NM_001164579	1	1	0	0	0	1	0	1	0	0	1	1	6
C17orf96	100170841	NM_001130677	1	1	0	0	0	1	0	0	0	1	1	1	6
ABCA2	20	NM_212533	0	0	1	0	0	1	1	1	0	0	1	1	6
ADCYAP1	116	NM_001099733	0	0	1	0	1	1	0	1	0	0	1	1	6
ADCYAP1	116	NM_001117	0	0	1	0	1	1	0	1	0	0	1	1	6
AP1B1	162	NM_001166019	1	0	1	0	0	1	1	0	0	0	1	1	6
AP1B1	162	NM_145730	1	0	1	0	0	1	1	0	0	0	1	1	6
AP1B1	162	NM_001127	1	0	1	0	0	1	1	0	0	0	1	1	6
AP1B1	162	XM_005261381	1	0	1	0	0	1	1	0	0	0	1	1	6
AP1B1	162	XM_005261380	1	0	1	0	0	1	1	0	0	0	1	1	6
ANGPT2	285	NM_001118888	1	0	1	0	0	1	1	0	0	0	1	1	6
ANGPT2	285	NM_001118887	1	0	1	0	0	1	1	0	0	0	1	1	6
AOX1	316	XM_005246506	1	0	1	0	0	1	1	0	0	0	1	1	6
ARHGDIA	396	NM_001185078	0	0	1	0	1	1	0	1	0	0	1	1	6
ALDH7A1	501	NM_001182	1	0	1	0	0	1	0	0	0	1	1	1	6
ALDH7A1	501	NM_001201377	1	0	1	0	0	1	0	0	0	1	1	1	6
KIF1A	547	NM_001244008	1	0	1	0	0	1	0	0	0	1	1	1	6
KIF1A	547	NM_004321	1	0	1	0	0	1	0	0	1	0	1	1	6
BCL2L1	598	XM_005260487	1	0	1	0	0	1	1	0	0	0	1	1	6
BCL2L1	598	XM_005260486	1	0	1	0	0	1	1	0	0	0	1	1	6
BCL2L2	599	NM_001199839	1	0	1	0	0	1	0	1	0	0	1	1	6
CAV1	857	NM_001172897	1	0	1	0	0	1	1	0	0	0	1	1	6
CAV1	857	NM_001172896	1	0	1	0	0	1	1	0	0	0	1	1	6
CD33	945	NM_001772	1	0	1	0	0	1	0	0	0	1	1	1	6
CD47	961	NM_198793	1	0	1	0	0	1	0	1	0	0	1	1	6
CHD3	1107	XM_005256430	1	0	1	0	0	1	1	0	0	0	1	1	6
CHD3	1107	NM_005852	1	0	1	0	0	1	1	0	0	0	1	1	6
CHD3	1107	XM_005256428	1	0	1	0	0	1	1	0	0	0	1	1	6
CHD3	1107	NM_001005273	1	0	1	0	0	1	1	0	0	0	1	1	6
CHD3	1107	NM_001005271	1	0	1	0	0	1	1	0	0	0	1	1	6
CHD3	1107	XM_005256429	1	0	1	0	0	1	1	0	0	0	1	1	6
CHRNA4	1137	NM_000744	1	0	1	0	0	0	0	0	1	1	1	1	6
CCR3	1232	NM_001837	0	0	1	1	0	1	0	0	0	1	1	1	6
CNGA2	1260	NM_005140	0	0	1	1	0	1	0	0	1	0	1	1	6
CRP	1401	NM_000567	0	0	1	0	0	1	0	0	1	1	1	1	6
CSNK1G3	1456	XM_005271896	1	0	1	0	0	1	1	0	0	0	1	1	6
CSNK1G3	1456	XM_005271893	1	0	1	0	0	1	1	0	0	0	1	1	6
CSNK1G3	1456	XM_005271891	1	0	1	0	0	1	1	0	0	0	1	1	6
CSNK1G3	1456	XM_005271895	1	0	1	0	0	1	1	0	0	0	1	1	6
CSNK1G3	1456	XM_005271894	1	0	1	0	0	1	1	0	0	0	1	1	6
DGKQ	1609	XM_005272264	1	0	1	0	0	1	0	0	0	1	1	1	6
DGKQ	1609	NM_001347	1	0	1	0	0	1	0	0	1	0	1	1	6
DLG2	1740	NM_001364	0	0	1	0	0	1	0	1	1	0	1	1	6
DOCK3	1795	NM_004947	1	0	1	0	0	1	0	0	1	0	1	1	6
EFNA3	1944	XM_005244941	1	0	1	0	0	1	1	0	0	0	1	1	6
ELF2	1998	NM_006874	0	0	1	0	0	1	1	1	0	0	1	1	6
ELF2	1998	NM_201999	0	0	1	0	0	1	1	1	0	0	1	1	6
ELF3	1999	NM_001114309	1	0	1	0	0	1	0	0	0	1	1	1	6
ELF3	1999	NM_004433	1	0	1	0	0	1	0	0	1	0	1	1	6
ELF4	2000	NM_001421	0	0	1	0	0	1	0	0	1	1	1	1	6
EPS15	2060	NM_001981	0	0	1	0	1	1	0	0	1	0	1	1	6
ERBB4	2066	XM_005246375	1	0	1	0	0	1	0	0	0	1	1	1	6
ETF1	2107	NM_004730	1	0	1	0	0	1	0	0	1	0	1	1	6
MECOM	2122	NM_001163999	0	0	1	0	0	1	1	1	0	0	1	1	6
MECOM	2122	NM_005241	0	0	1	0	0	1	1	1	0	0	1	1	6
MECOM	2122	NM_001105078	0	0	1	0	0	1	1	1	0	0	1	1	6
MECOM	2122	NM_001105077	0	0	1	0	0	1	1	1	0	0	1	1	6
MECOM	2122	NM_001205194	0	0	1	0	0	1	1	1	0	0	1	1	6
MECOM	2122	NM_004991	0	0	1	0	0	1	1	1	0	0	1	1	6
FANCC	2176	NM_000136	0	0	1	0	0	1	0	0	1	1	1	1	6
FGFR1	2260	NM_001174066	1	0	1	0	0	1	0	1	0	0	1	1	6
FGFR1	2260	NM_001174065	1	0	1	0	0	1	0	1	0	0	1	1	6
FGFR1	2260	NM_001174067	1	0	1	0	0	1	0	1	0	0	1	1	6
FGFR1	2260	NM_023106	1	0	1	0	0	1	0	1	0	0	1	1	6
FGFR1	2260	NM_023105	1	0	1	0	0	1	0	1	0	0	1	1	6
FGFR1	2260	NM_001174063	1	0	1	0	0	1	0	1	0	0	1	1	6
FGFR1	2260	NM_015850	1	0	1	0	0	1	0	1	0	0	1	1	6
FGFR1	2260	NM_023110	1	0	1	0	0	1	0	1	0	0	1	1	6
FOXJ1	2302	NM_001454	1	0	1	0	0	1	0	0	1	0	1	1	6
FLI1	2313	NM_001271012	1	0	1	0	0	1	0	1	0	0	1	1	6
FMR1	2332	XM_005262331	1	0	1	0	0	1	1	0	0	0	1	1	6
FMR1	2332	XM_005278174	1	0	1	0	0	1	1	0	0	0	1	1	6
GALK2	2585	NM_001001556	1	0	1	0	1	1	0	0	0	0	1	1	6
GALK2	2585	NM_002044	1	0	1	0	1	1	0	0	0	0	1	1	6
GATA2	2624	NM_032638	1	0	1	0	0	1	0	0	1	0	1	1	6
GGT5	2687	XM_005261557	1	0	1	0	0	1	0	0	0	1	1	1	6
BRF1	2972	XM_005267563	0	0	1	1	0	1	0	0	0	1	1	1	6
HDAC2	3066	NM_001527	0	0	1	0	0	1	0	0	1	1	1	1	6
HIP1	3092	NM_005338	1	0	1	0	0	1	0	0	1	0	1	1	6
HOXD3	3232	NM_006898	0	0	1	0	0	1	1	0	1	0	1	1	6
HRH1	3269	NM_001098213	1	0	1	0	0	1	0	0	0	1	1	1	6
KCNMA1	3778	NM_001271519	1	0	1	0	0	1	0	1	0	0	1	1	6
KCNMA1	3778	NM_001161353	1	0	1	0	0	1	0	1	0	0	1	1	6
KCNMA1	3778	NM_001161352	1	0	1	0	0	1	0	1	0	0	1	1	6
KCNN4	3783	NM_002250	1	0	1	0	0	1	0	0	1	0	1	1	6
VWA5A	4013	NM_198315	1	0	1	0	0	1	0	0	1	0	1	1	6
LPL	4023	NM_000237	0	0	1	0	0	1	1	0	1	0	1	1	6
MAP3K3	4215	NM_002401	1	0	1	0	0	1	0	1	0	0	1	1	6
MAP3K3	4215	NM_203351	1	0	1	0	0	1	0	1	0	0	1	1	6
MET	4233	NM_000245	1	0	1	0	0	1	0	0	1	0	1	1	6
MLLT3	4300	NM_004529	1	0	1	0	0	0	0	1	1	0	1	1	6
TRPM1	4308	NM_001252030	1	0	1	0	0	1	1	0	0	0	1	1	6
CD200	4345	NM_005944	1	0	1	0	1	1	0	0	0	0	1	1	6
NFATC2	4773	NM_001258295	1	0	1	0	0	1	0	1	0	0	1	1	6
NFATC2	4773	NM_001258297	1	0	1	0	0	1	0	1	0	0	1	1	6
NFATC2	4773	NM_001258294	1	0	1	0	0	1	0	1	0	0	1	1	6
NFATC2	4773	NM_001258296	1	0	1	0	0	1	0	1	0	0	1	1	6
NFATC2	4773	NM_001258292	1	0	1	0	0	1	0	1	0	0	1	1	6
NFATC2	4773	NM_173091	1	0	1	0	0	1	0	1	0	0	1	1	6
NFATC2	4773	NM_001136021	1	0	1	0	0	1	0	1	0	0	1	1	6
NME4	4833	NM_005009	1	0	1	0	0	1	0	0	1	0	1	1	6
FURIN	5045	NM_002569	1	0	1	0	0	1	0	0	1	0	1	1	6
PDE1C	5137	NM_001191058	1	0	1	0	1	1	0	0	0	0	1	1	6
PDE1C	5137	NM_001191059	1	0	1	0	1	1	0	0	0	0	1	1	6
PDE1C	5137	NM_001191057	1	0	1	0	1	1	0	0	0	0	1	1	6
PFAS	5198	XM_005256693	1	0	1	0	0	1	1	0	0	0	1	1	6
PFAS	5198	XM_005256691	1	0	1	0	0	1	1	0	0	0	1	1	6
PFKFB3	5209	NM_001145443	1	0	1	0	0	1	0	1	0	0	1	1	6
PIK3C2A	5286	NM_002645	1	0	1	0	0	1	0	0	1	0	1	1	6
PKP1	5317	NM_000299	1	0	1	0	0	1	0	0	0	1	1	1	6
POLR2J	5439	NM_006234	1	0	1	0	0	1	0	0	1	0	1	1	6
POU2F2	5452	NM_001247994	1	0	1	0	0	1	0	1	0	0	1	1	6
POU2F2	5452	NM_001207025	1	0	1	0	0	1	0	1	0	0	1	1	6
PRPS2	5634	NM_002765	1	0	1	0	1	1	0	0	0	0	1	1	6
PRRG1	5638	NM_001173486	1	0	1	0	1	1	0	0	0	0	1	1	6
PTBP1	5725	XM_005259598	1	0	1	0	0	1	1	0	0	0	1	1	6
PTH1R	5745	XM_005265343	1	0	1	0	0	1	1	0	0	0	1	1	6
PTH1R	5745	XM_005265344	1	0	1	0	0	1	1	0	0	0	1	1	6
PTH1R	5745	XM_005265342	1	0	1	0	0	1	1	0	0	0	1	1	6
PTPRD	5789	NM_130393	1	0	1	0	0	1	0	1	0	0	1	1	6
PTPRD	5789	NM_001040712	1	0	1	0	0	1	0	1	0	0	1	1	6
PTPRD	5789	NM_001171025	1	0	1	0	0	1	0	1	0	0	1	1	6
PTPRD	5789	NM_130391	1	0	1	0	0	1	0	1	0	0	1	1	6
PTPRD	5789	NM_130392	1	0	1	0	0	1	0	1	0	0	1	1	6
PTPRD	5789	NM_002839	1	0	1	0	0	1	0	1	0	0	1	1	6
PTPRO	5800	NM_030670	1	0	1	0	0	1	0	1	0	0	1	1	6
PTPRO	5800	NM_030671	1	0	1	0	0	1	0	1	0	0	1	1	6
RAB6A	5870	NM_002869	1	0	1	0	0	1	0	0	0	1	1	1	6
RAB6A	5870	NM_198896	1	0	1	0	0	1	0	0	0	1	1	1	6
RARB	5915	XM_005265362	1	0	1	0	0	1	1	0	0	0	1	1	6
RARB	5915	XM_005265361	1	0	1	0	0	1	1	0	0	0	1	1	6
RFC1	5981	NM_002913	1	0	1	0	0	1	0	0	1	0	1	1	6
RFC3	5983	NM_002915	1	0	1	0	0	1	0	0	1	0	1	1	6
RGS3	5998	NM_001276262	1	0	1	0	0	1	1	0	0	0	1	1	6
RGS3	5998	NM_134427	1	0	1	0	0	1	1	0	0	0	1	1	6
RGS3	5998	NM_144489	1	0	1	0	0	1	1	0	0	0	1	1	6
RGS3	5998	NM_001276261	1	0	1	0	0	1	1	0	0	0	1	1	6
RGS3	5998	NM_001276260	1	0	1	0	0	1	1	0	0	0	1	1	6
RGS3	5998	NM_130795	1	0	1	0	0	1	1	0	0	0	1	1	6
RORC	6097	XM_005245423	1	0	1	0	0	1	0	0	0	1	1	1	6
RPL28	6158	NM_001136134	1	0	1	0	0	1	0	0	0	1	1	1	6
RPL28	6158	NM_000991	1	0	1	0	0	1	0	0	1	0	1	1	6
SDC1	6382	NM_001006946	1	0	1	0	0	1	0	0	0	1	1	1	6
SELP	6403	NM_003005	1	0	1	0	0	1	0	0	1	0	1	1	6
SELPLG	6404	NM_001206609	1	0	1	0	0	1	0	0	0	1	1	1	6
SELPLG	6404	NM_003006	1	0	1	0	0	1	0	0	1	0	1	1	6
SEMG2	6407	NM_003008	1	0	1	0	0	1	0	0	1	0	1	1	6
SGCB	6443	NM_000232	1	0	1	0	0	1	0	0	1	0	1	1	6
SGK1	6446	XM_005267096	1	0	1	0	0	1	1	0	0	0	1	1	6
SH3BP2	6452	NM_003023	1	0	1	0	0	1	0	0	1	0	1	1	6
SH3GL2	6456	XM_005251549	1	0	1	0	0	1	1	0	0	0	1	1	6
SH3GL2	6456	XM_005251550	1	0	1	0	0	1	1	0	0	0	1	1	6
ST3GAL3	6487	NM_174963	1	0	1	0	0	1	0	0	0	1	1	1	6
SIM2	6493	NM_009586	1	0	1	0	0	1	0	0	1	0	1	1	6
SLC6A2	6530	NM_001043	1	0	1	0	0	1	0	0	1	0	1	1	6
SLC6A6	6533	NM_001134367	1	0	1	0	0	1	0	1	0	0	1	1	6
SIGLEC1	6614	NM_023068	1	0	1	0	0	1	0	0	1	0	1	1	6
SNX1	6642	NM_148955	1	0	1	0	0	1	0	1	0	0	1	1	6
SPRR2A	6700	NM_005988	1	0	1	0	0	1	0	0	1	0	1	1	6
SREBF2	6721	NM_004599	1	0	1	0	0	1	0	0	0	1	1	1	6
STK4	6789	NM_006282	1	0	1	0	0	1	0	0	1	0	1	1	6
STX5	6811	XM_005274203	1	0	1	0	0	1	1	0	0	0	1	1	6
STXBP1	6812	NM_003165	1	0	1	0	0	1	0	0	0	1	1	1	6
SURF4	6836	NM_001280790	1	0	1	0	0	1	0	0	0	1	1	1	6
SURF4	6836	NM_033161	1	0	1	0	0	1	0	0	1	0	1	1	6
VAMP1	6843	NM_199245	1	0	1	0	0	1	0	0	0	1	1	1	6
SYT1	6857	NM_001135806	1	0	1	0	0	1	0	1	0	0	1	1	6
TBL1X	6907	NM_001139467	1	0	1	0	0	1	0	1	0	0	1	1	6
TBL1X	6907	NM_001139468	1	0	1	0	0	1	0	1	0	0	1	1	6
TBL1X	6907	NM_001139466	1	0	1	0	0	1	0	1	0	0	1	1	6
TCF7	6932	NM_201632	1	0	1	0	0	1	0	1	0	0	1	1	6
TCF7	6932	NM_201634	1	0	1	0	0	1	0	1	0	0	1	1	6
TCF7	6932	NM_213648	1	0	1	0	0	1	0	1	0	0	1	1	6
TCF7	6932	NM_003202	1	0	1	0	0	1	0	1	0	0	1	1	6
TGFBR1	7046	NM_001130916	1	0	1	0	0	1	0	1	0	0	1	1	6
TK2	7084	NM_004614	1	0	1	0	0	1	0	0	1	0	1	1	6
TLL2	7093	NM_012465	1	0	1	0	0	1	0	0	1	0	1	1	6
TPMT	7172	NM_000367	1	0	1	0	0	1	0	0	1	0	1	1	6
TPSAB1	7177	XM_005255524	1	0	1	0	0	1	0	0	0	1	1	1	6
TPSAB1	7177	NM_003294	1	0	1	0	0	1	0	0	1	0	1	1	6
SUMO1	7341	NM_001005781	1	0	1	0	0	1	0	1	0	0	1	1	6
SUMO1	7341	NM_001005782	1	0	1	0	0	1	0	1	0	0	1	1	6
CLIP2	7461	NM_003388	1	0	1	0	0	1	0	0	0	1	1	1	6
LAT2	7462	XM_005250562	1	0	1	0	0	1	0	0	0	1	1	1	6
LAT2	7462	XM_005277611	1	0	1	0	0	1	0	0	0	1	1	1	6
WHSC1	7468	NM_133334	1	0	1	0	0	1	0	0	1	0	1	1	6
YES1	7525	XM_005258139	1	0	1	0	0	1	1	0	0	0	1	1	6
ZNF24	7572	NM_006965	1	0	1	0	0	1	0	0	0	1	1	1	6
ZNF33A	7581	NM_001278171	1	0	1	0	0	1	0	0	0	1	1	1	6
ZNF33B	7582	XM_005271825	1	0	1	0	0	1	0	0	0	1	1	1	6
ZNF33B	7582	NM_006955	1	0	1	0	0	1	0	0	1	0	1	1	6
PCGF2	7703	XM_005257640	1	0	1	0	0	1	0	0	0	1	1	1	6
ZNF236	7776	XM_005266762	1	0	1	0	0	1	1	0	0	0	1	1	6
MAP3K12	7786	XM_005269139	1	0	1	0	0	1	0	0	0	1	1	1	6
LUZP1	7798	NM_033631	1	0	1	0	0	1	0	0	1	0	1	1	6
SCG2	7857	XM_005246840	1	0	1	0	0	1	1	0	0	0	1	1	6
SLBP	7884	NM_006527	1	0	1	0	0	1	0	0	1	0	1	1	6
ALDH5A1	7915	NM_001080	1	0	1	0	0	1	0	1	0	0	1	1	6
GPANK1	7918	NM_001199237	1	0	1	0	0	1	0	0	0	1	1	1	6
NUP214	8021	XM_005272219	1	0	1	0	0	1	1	0	0	0	1	1	6
NUP214	8021	XM_005272218	1	0	1	0	0	1	1	0	0	0	1	1	6
NUP214	8021	XM_005272217	1	0	1	0	0	1	1	0	0	0	1	1	6
NUP214	8021	XM_005272216	1	0	1	0	0	1	1	0	0	0	1	1	6
AP3B2	8120	NM_004644	0	0	1	0	0	1	1	0	1	0	1	1	6
DGCR14	8220	NM_022719	0	0	1	0	0	1	0	0	1	1	1	1	6
CDC7	8317	XM_005271242	0	0	1	1	0	1	0	0	0	1	1	1	6
CUL4B	8450	NM_001079872	1	0	1	0	0	1	0	1	0	0	1	1	6
RDH16	8608	NM_003708	1	0	1	0	1	0	0	0	1	0	1	1	6
CDK13	8621	NM_031267	0	0	1	0	1	1	0	1	0	0	1	1	6
PDE8B	8622	NM_001029851	1	0	1	0	1	1	0	0	0	0	1	1	6
PDE8B	8622	NM_001029852	1	0	1	0	1	1	0	0	0	0	1	1	6
PDE8B	8622	NM_001029854	1	0	1	0	1	1	0	0	0	0	1	1	6
PDE8B	8622	NM_001029853	1	0	1	0	1	1	0	0	0	0	1	1	6
PDE8B	8622	NM_003719	1	0	1	0	1	1	0	0	0	0	1	1	6
B3GALNT1	8706	NM_033168	1	0	1	0	1	1	0	0	0	0	1	1	6
B3GALNT1	8706	NM_033169	1	0	1	0	1	1	0	0	0	0	1	1	6
B3GALNT1	8706	NM_003781	1	0	1	0	1	1	0	0	0	0	1	1	6
B3GALNT1	8706	NM_033167	1	0	1	0	1	1	0	0	0	0	1	1	6
TNK1	8711	NM_001251902	1	0	1	0	0	1	0	0	0	1	1	1	6
TNK1	8711	NM_003985	1	0	1	0	0	1	0	0	1	0	1	1	6
TNFRSF10B	8795	NM_147187	1	0	1	0	0	1	0	1	0	0	1	1	6
NR1I2	8856	NM_003889	0	0	1	1	0	1	0	0	0	1	1	1	6
BCL10	8915	NM_003921	0	0	1	0	0	1	0	0	1	1	1	1	6
RAB7L1	8934	NM_001135663	1	0	1	0	0	1	0	0	0	1	1	1	6
RAB7L1	8934	NM_003929	1	0	1	0	0	1	0	0	1	0	1	1	6
SEC22C	9117	NM_032970	1	0	1	0	0	1	0	0	1	0	1	1	6
KCNAB3	9196	XM_005256849	0	0	1	0	0	1	1	0	0	1	1	1	6
VAPB	9217	NM_001195677	1	0	1	0	0	1	0	1	0	0	1	1	6
STK17B	9262	NM_004226	1	0	1	0	0	1	0	0	0	1	1	1	6
GTF3C3	9330	NM_001206774	0	0	1	0	1	1	1	0	0	0	1	1	6
TBPL1	9519	NM_004865	0	0	1	0	1	0	0	1	1	0	1	1	6
H6PD	9563	XM_005263539	1	0	1	0	0	1	0	0	0	1	1	1	6
H6PD	9563	NM_004285	1	0	1	0	0	1	0	0	1	0	1	1	6
GOSR2	9570	NM_001012511	1	0	1	0	0	1	0	0	1	0	1	1	6
CREB5	9586	NM_001011666	1	0	1	0	0	1	0	1	0	0	1	1	6
CREB5	9586	NM_182899	1	0	1	0	0	1	0	1	0	0	1	1	6
CREB5	9586	NM_004904	1	0	1	0	0	1	0	1	0	0	1	1	6
KIAA0430	9665	NM_001184999	1	0	1	0	0	1	0	1	0	0	1	1	6
FARP2	9855	NM_014808	1	0	1	0	0	1	0	0	1	0	1	1	6
SV2A	9900	NM_001278719	1	0	1	0	0	1	1	0	0	0	1	1	6
THRAP3	9967	NM_005119	0	0	1	0	0	1	1	1	0	0	1	1	6
RCE1	9986	NM_001032279	0	0	1	0	0	1	1	1	0	0	1	1	6
PTBP3	9991	XM_005252324	1	0	1	0	0	1	1	0	0	0	1	1	6
WASF2	10163	NM_001201404	1	0	1	0	0	1	0	1	0	0	1	1	6
COQ7	10229	NM_016138	0	0	1	0	1	1	0	0	1	0	1	1	6
SF3B4	10262	NM_005850	0	0	1	0	0	1	0	1	1	0	1	1	6
MAEA	10296	XM_005272246	1	0	1	0	0	1	1	0	0	0	1	1	6
MAEA	10296	XM_005272245	1	0	1	0	0	1	1	0	0	0	1	1	6
MAEA	10296	XM_005272244	1	0	1	0	0	1	1	0	0	0	1	1	6
NDRG1	10397	NM_001258432	1	0	1	0	0	1	0	1	0	0	1	1	6
NDRG1	10397	NM_001258433	1	0	1	0	0	1	0	1	0	0	1	1	6
TRIM38	10475	NM_006355	1	0	1	0	0	1	0	0	1	0	1	1	6
CAP1	10487	XM_005270372	1	0	1	0	0	1	1	0	0	0	1	1	6
CAP1	10487	XM_005270367	1	0	1	0	0	1	1	0	0	0	1	1	6
CAP1	10487	XM_005270374	1	0	1	0	0	1	1	0	0	0	1	1	6
CAP1	10487	XM_005270368	1	0	1	0	0	1	1	0	0	0	1	1	6
CAP1	10487	XM_005270375	1	0	1	0	0	1	1	0	0	0	1	1	6
CAP1	10487	XM_005270371	1	0	1	0	0	1	1	0	0	0	1	1	6
CAP1	10487	XM_005270373	1	0	1	0	0	1	1	0	0	0	1	1	6
CAP1	10487	XM_005270370	1	0	1	0	0	1	1	0	0	0	1	1	6
SPTLC1	10558	NM_006415	0	0	1	0	0	1	0	0	1	1	1	1	6
MXD4	10608	NM_006454	0	0	1	0	0	1	0	0	1	1	1	1	6
CELF1	10658	NM_001172640	1	0	1	0	0	1	0	1	0	0	1	1	6
NFAT5	10725	NM_006599	0	0	1	0	0	1	1	1	0	0	1	1	6
NFAT5	10725	NM_001113178	0	0	1	0	0	1	1	1	0	0	1	1	6
NFAT5	10725	NM_138713	0	0	1	0	0	1	1	1	0	0	1	1	6
NFAT5	10725	NM_173214	0	0	1	0	0	1	1	1	0	0	1	1	6
NFAT5	10725	NM_138714	0	0	1	0	0	1	1	1	0	0	1	1	6
ARPP21	10777	NM_001025068	1	0	1	0	1	1	0	0	0	0	1	1	6
ARPP21	10777	NM_198399	1	0	1	0	1	1	0	0	0	0	1	1	6
ARPP21	10777	NM_001025069	1	0	1	0	1	1	0	0	0	0	1	1	6
FAXDC2	10826	NM_032385	1	0	1	0	0	1	0	0	1	0	1	1	6
GPR83	10888	NM_016540	0	0	1	0	1	1	0	0	1	0	1	1	6
TDRKH	11022	NM_001083964	1	0	1	0	1	1	0	0	0	0	1	1	6
TDRKH	11022	NM_001083963	1	0	1	0	1	1	0	0	0	0	1	1	6
BTN2A1	11120	NM_078476	1	0	1	0	0	1	0	0	0	1	1	1	6
LZTS1	11178	XM_005273394	1	0	1	0	0	1	0	0	0	1	1	1	6
LZTS1	11178	NM_021020	1	0	1	0	0	1	0	0	1	0	1	1	6
SYNRG	11276	NM_001163547	1	0	1	0	0	1	1	0	0	0	1	1	6
SYNRG	11276	NM_001163546	1	0	1	0	0	1	1	0	0	0	1	1	6
SYNRG	11276	NM_080550	1	0	1	0	0	1	1	0	0	0	1	1	6
SYNRG	11276	NM_001163545	1	0	1	0	0	1	1	0	0	0	1	1	6
SYNRG	11276	NM_001163544	1	0	1	0	0	1	1	0	0	0	1	1	6
SYNRG	11276	NM_198882	1	0	1	0	0	1	1	0	0	0	1	1	6
SYNRG	11276	NM_007247	1	0	1	0	0	1	1	0	0	0	1	1	6
SYNRG	11276	XM_005256988	1	0	1	0	0	1	1	0	0	0	1	1	6
SYNRG	11276	XM_005256987	1	0	1	0	0	1	1	0	0	0	1	1	6
SYNRG	11276	XM_005256986	1	0	1	0	0	1	1	0	0	0	1	1	6
SYNRG	11276	XM_005256985	1	0	1	0	0	1	1	0	0	0	1	1	6
SYNRG	11276	XM_005256981	1	0	1	0	0	1	1	0	0	0	1	1	6
SYNRG	11276	XM_005256983	1	0	1	0	0	1	1	0	0	0	1	1	6
SYNRG	11276	XM_005256982	1	0	1	0	0	1	1	0	0	0	1	1	6
SYNRG	11276	XM_005256984	1	0	1	0	0	1	1	0	0	0	1	1	6
NID2	22795	XM_005267405	0	0	1	0	0	1	1	0	0	1	1	1	6
NID2	22795	NM_007361	0	0	1	0	0	1	1	0	1	0	1	1	6
RNF44	22838	NM_014901	1	0	1	0	0	1	0	0	1	0	1	1	6
RUFY3	22902	NM_001037442	1	0	1	0	0	1	0	0	1	0	1	1	6
CD93	22918	NM_012072	0	0	1	0	0	1	0	0	1	1	1	1	6
RIMS1	22999	NM_001168409	0	0	1	0	1	1	0	1	0	0	1	1	6
CNOT1	23019	NM_001265612	1	0	1	0	0	1	1	0	0	0	1	1	6
ZHX3	23051	NM_015035	1	0	1	0	0	1	0	0	1	0	1	1	6
2008-09-01	23176	NM_001098811	1	0	1	0	0	1	0	0	1	0	1	1	6
LARP4B	23185	NM_015155	1	0	1	0	0	0	0	0	1	1	1	1	6
ANKRD12	23253	NM_001083625	1	0	1	0	0	1	0	1	0	0	1	1	6
ANKRD12	23253	NM_015208	1	0	1	0	0	1	0	1	0	0	1	1	6
IQCE	23288	NM_152558	1	0	1	0	0	1	0	0	0	1	1	1	6
BICD2	23299	NM_015250	0	0	1	0	1	1	0	1	0	0	1	1	6
DOCK9	23348	XM_005254035	1	0	1	0	0	1	1	0	0	0	1	1	6
DOCK9	23348	XM_005254036	1	0	1	0	0	1	1	0	0	0	1	1	6
DOCK9	23348	XM_005254034	1	0	1	0	0	1	1	0	0	0	1	1	6
SLC7A8	23428	NM_001267037	1	0	1	0	0	1	0	1	0	0	1	1	6
SLC7A8	23428	NM_182728	1	0	1	0	0	1	0	1	0	0	1	1	6
SLC7A8	23428	NM_001267036	1	0	1	0	0	1	0	1	0	0	1	1	6
AP4E1	23431	NM_007347	1	0	1	0	0	1	0	0	1	0	1	1	6
CES3	23491	NM_024922	0	0	1	0	0	1	0	0	1	1	1	1	6
ARFIP2	23647	NM_001242856	1	0	1	0	0	1	0	1	0	0	1	1	6
ARFIP2	23647	NM_001242855	1	0	1	0	0	1	0	1	0	0	1	1	6
PPIL2	23759	NM_014337	1	0	1	0	0	1	0	0	1	0	1	1	6
MAFF	23764	NM_001161572	1	0	1	0	0	1	0	0	0	1	1	1	6
TBC1D22A	25771	XM_005261495	1	0	1	0	0	1	1	0	0	0	1	1	6
FBXL2	25827	NM_012157	1	0	1	0	0	1	0	0	1	0	1	1	6
C20orf194	25943	NM_001009984	0	0	1	0	0	1	0	1	1	0	1	1	6
ZNF385A	25946	NM_001130968	0	0	1	0	0	1	1	1	0	0	1	1	6
ZNF385A	25946	NM_001130967	0	0	1	0	0	1	1	1	0	0	1	1	6
SNED1	25992	NM_001080437	0	0	1	0	0	1	0	0	1	1	1	1	6
RAI14	26064	NM_015577	0	0	1	0	0	1	1	0	1	0	1	1	6
SERBP1	26135	NM_015640	1	0	1	0	1	1	0	0	0	0	1	1	6
SERBP1	26135	NM_001018069	1	0	1	0	1	1	0	0	0	0	1	1	6
SERBP1	26135	NM_001018068	1	0	1	0	1	1	0	0	0	0	1	1	6
BLOC1S6	26258	NM_012388	0	0	1	0	0	1	0	0	1	1	1	1	6
GLS2	27165	XM_005268797	1	0	1	0	0	1	1	0	0	0	1	1	6
GLS2	27165	NM_001280798	1	0	1	0	0	1	1	0	0	0	1	1	6
GLS2	27165	XM_005268798	1	0	1	0	0	1	1	0	0	0	1	1	6
GLS2	27165	NM_001280797	1	0	1	0	0	1	1	0	0	0	1	1	6
GLS2	27165	XM_005268796	1	0	1	0	0	1	1	0	0	0	1	1	6
SESN1	27244	NM_001199933	0	0	1	0	1	1	0	1	0	0	1	1	6
SESN1	27244	NM_001199934	0	0	1	0	1	1	0	1	0	0	1	1	6
FAM156A	29057	NM_001242496	1	0	1	0	0	1	0	1	0	0	1	1	6
FAM156A	29057	NM_001242495	1	0	1	0	0	1	0	1	0	0	1	1	6
FAM156A	29057	NM_001242497	1	0	1	0	0	1	0	1	0	0	1	1	6
FAM156A	29057	NM_001242494	1	0	1	0	0	1	0	1	0	0	1	1	6
FAM156A	29057	NM_001242493	1	0	1	0	0	1	0	1	0	0	1	1	6
FAM156A	29057	NM_001242492	1	0	1	0	0	1	0	1	0	0	1	1	6
FAM156A	29057	NM_001242491	1	0	1	0	0	1	0	1	0	0	1	1	6
FAM156A	29057	NM_001242490	1	0	1	0	0	1	0	1	0	0	1	1	6
FAM156A	29057	NM_001242489	1	0	1	0	0	1	0	1	0	0	1	1	6
FAM156A	29057	NM_014138	1	0	1	0	0	1	0	1	0	0	1	1	6
CERS2	29956	XM_005245107	1	0	1	0	0	1	1	0	0	0	1	1	6
PODXL2	50512	NM_015720	0	0	1	0	0	1	0	0	1	1	1	1	6
RDH8	50700	NM_015725	0	0	1	0	0	1	0	0	1	1	1	1	6
MRPS2	51116	NM_016034	0	0	1	0	0	1	0	0	1	1	1	1	6
C1RL	51279	NM_016546	0	0	1	0	0	1	0	0	1	1	1	1	6
REEP2	51308	NM_016606	1	0	1	0	0	1	0	0	1	0	1	1	6
MS4A4A	51338	NM_024021	1	0	1	0	0	1	0	0	0	1	1	1	6
CRLF3	51379	NM_015986	0	0	1	0	0	1	0	0	1	1	1	1	6
HEMK1	51409	NM_016173	0	0	1	0	0	1	0	0	1	1	1	1	6
PEX5L	51555	NM_001256755	1	0	1	0	0	1	0	1	0	0	1	1	6
PEX5L	51555	NM_001256756	1	0	1	0	0	1	0	1	0	0	1	1	6
PEX5L	51555	NM_001256754	1	0	1	0	0	1	0	1	0	0	1	1	6
PEX5L	51555	NM_001256753	1	0	1	0	0	1	0	1	0	0	1	1	6
PEX5L	51555	NM_001256752	1	0	1	0	0	1	0	1	0	0	1	1	6
PEX5L	51555	NM_001256751	1	0	1	0	0	1	0	1	0	0	1	1	6
PEX5L	51555	NM_001256750	1	0	1	0	0	1	0	1	0	0	1	1	6
IL17D	53342	XM_005266421	1	0	1	0	0	1	0	0	0	1	1	1	6
IL17D	53342	NM_138284	1	0	1	0	0	1	0	0	1	0	1	1	6
GPR84	53831	NM_020370	1	0	1	0	0	1	0	0	1	0	1	1	6
SEMA5B	54437	NM_001031702	0	0	1	0	0	1	1	0	1	0	1	1	6
DDIT4	54541	NM_019058	0	0	1	0	0	1	0	0	1	1	1	1	6
LZTFL1	54585	NM_020347	1	0	1	0	0	1	0	0	1	0	1	1	6
SLC6A20	54716	NM_022405	1	0	1	0	1	1	0	0	0	0	1	1	6
BNC2	54796	NM_017637	1	0	1	0	0	1	0	0	1	0	1	1	6
ZNF562	54811	NM_001130031	1	0	1	0	0	1	0	0	0	1	1	1	6
ZNF562	54811	NM_017656	1	0	1	0	0	1	0	0	1	0	1	1	6
LRRC49	54839	NM_017691	1	0	1	0	0	1	0	0	1	0	1	1	6
FAM46C	54855	NM_017709	1	0	1	0	0	1	0	0	1	0	1	1	6
[truncated: 6,668 more rows]
