# Supplementary material for: Experimental capture of miRNA targetomes: disease-specific 3′UTR library-based miRNA targetomics for Parkinson’s disease
Source: Exp Mol Med. 2024 Apr 1;56(4):935–45. doi: 10.1038/s12276-024-01202-5 (PMC11059366; doi:10.1038/s12276-024-01202-5)
Supplement: Supplementary file 6 — Supplementary Table 5 [file 12276_2024_1202_MOESM6_ESM.xlsx]

## Sheet: hsa-miR-873-5p
Supplementary Table 5: In silico target Prediction for miR-873-5p
Gene	EntrezID	RefseqID	miRWalk	Microt4	miRanda	mirbridge	miRDB	miRMap	miRNAMap	Pictar2	PITA	RNA22	RNAhybrid	Targetscan	SUM
GLCCI1	113263	NM_138426	1	1	1	1	1	1	0	1	1	1	1	1	11
CEBPG	1054	NM_001806	1	1	1	0	1	1	0	1	1	1	1	1	10
FOXK2	3607	NM_004514	1	1	1	0	1	1	0	1	1	1	1	1	10
NEUROD1	4760	NM_002500	1	1	1	0	1	1	0	1	1	1	1	1	10
PAFAH1B2	5049	NM_002572	1	1	1	0	1	1	0	1	1	1	1	1	10
PRKCB	5579	NM_002738	1	1	1	0	1	1	0	1	1	1	1	1	10
DPF2	5977	NM_006268	1	1	1	0	1	1	0	1	1	1	1	1	10
SET	6418	NM_003011	1	1	1	1	1	1	0	0	1	1	1	1	10
SLC6A6	6533	NM_003043	1	1	1	0	1	1	0	1	1	1	1	1	10
TEAD1	7003	NM_021961	1	1	1	1	0	1	0	1	1	1	1	1	10
RCOR1	23186	NM_015156	1	1	1	0	1	1	0	1	1	1	1	1	10
SRRM2	23524	NM_016333	1	1	1	0	1	1	0	1	1	1	1	1	10
ATRNL1	26033	NM_207303	1	1	1	1	1	1	0	0	1	1	1	1	10
ITPRIPL2	162073	NM_001034841	1	1	1	1	1	1	0	0	1	1	1	1	10
ADCY1	107	NM_021116	1	1	1	0	1	1	0	0	1	1	1	1	9
BMP7	655	NM_001719	1	1	1	0	1	1	0	0	1	1	1	1	9
CDR2	1039	NM_001802	0	1	1	1	1	1	0	0	1	1	1	1	9
CTSC	1075	NM_148170	1	1	1	0	1	1	0	0	1	1	1	1	9
CHM	1121	NM_000390	1	1	1	0	1	1	0	0	1	1	1	1	9
CRY2	1408	NM_021117	1	1	1	0	1	1	0	0	1	1	1	1	9
ELK1	2002	NM_001114123	1	1	1	1	1	1	0	1	0	0	1	1	9
FOXO1	2308	NM_002015	1	1	1	0	1	1	0	0	1	1	1	1	9
GRIK2	2898	NM_001166247	1	1	1	1	1	1	0	0	0	1	1	1	9
HNRNPK	3190	NM_002140	1	1	1	0	1	1	0	1	0	1	1	1	9
KPNA3	3839	NM_002267	1	1	1	0	0	1	0	1	1	1	1	1	9
LAMC1	3915	NM_002293	1	1	1	0	0	1	0	1	1	1	1	1	9
NR3C2	4306	NM_000901	1	1	1	0	1	1	0	0	1	1	1	1	9
MN1	4330	NM_002430	1	1	1	1	0	1	0	0	1	1	1	1	9
NHLH1	4807	NM_005598	1	1	1	1	0	1	0	0	1	1	1	1	9
PAFAH1B1	5048	NM_000430	1	1	1	0	0	1	0	1	1	1	1	1	9
POU3F2	5454	NM_005604	1	1	1	1	0	1	0	1	1	0	1	1	9
MAPK1	5594	NM_002745	1	1	1	0	0	1	0	1	1	1	1	1	9
ROBO2	6092	NM_002942	1	1	1	0	1	1	0	0	1	1	1	1	9
RPS29	6235	NM_001030001	1	1	1	0	1	1	0	1	1	0	1	1	9
SCN2B	6327	NM_004588	1	1	1	0	1	1	0	0	1	1	1	1	9
SNTB2	6645	NM_006750	1	1	1	0	1	1	0	0	1	1	1	1	9
SOX4	6659	NM_003107	1	1	0	1	0	1	0	1	1	1	1	1	9
SPOCK1	6695	NM_004598	1	1	1	0	1	1	0	0	1	1	1	1	9
SRPK1	6732	NM_003137	1	1	1	0	0	1	0	1	1	1	1	1	9
SSR1	6745	NM_003144	1	1	1	0	0	1	0	1	1	1	1	1	9
TRPS1	7227	NM_014112	1	1	1	1	0	1	0	0	1	1	1	1	9
YWHAE	7531	NM_006761	1	1	1	0	0	1	0	1	1	1	1	1	9
MALL	7851	NM_005434	1	1	1	1	1	1	0	0	1	0	1	1	9
ASAP2	8853	NM_003887	1	1	1	0	1	1	0	0	1	1	1	1	9
SGPL1	8879	NM_003901	1	1	1	1	0	1	0	0	1	1	1	1	9
SETD1A	9739	NM_014712	1	1	1	0	0	1	0	1	1	1	1	1	9
MATR3	9782	NM_199189	1	1	1	0	1	1	0	1	0	1	1	1	9
TSHZ1	10194	NM_005786	1	1	1	0	1	1	0	1	1	0	1	1	9
SYNCRIP	10492	NM_001159677	1	1	1	0	1	1	0	1	0	1	1	1	9
APPBP2	10513	NM_006380	1	1	1	0	0	1	0	1	1	1	1	1	9
IGF2BP1	10642	NM_006546	1	1	1	0	1	1	0	0	1	1	1	1	9
CELF2	10659	NM_001025077	1	1	1	0	1	1	0	1	0	1	1	1	9
PADI2	11240	NM_007365	1	1	1	0	0	1	0	1	1	1	1	1	9
ATG14	22863	NM_014924	1	1	1	0	1	1	0	0	1	1	1	1	9
ZNF609	23060	NM_015042	1	1	1	0	0	1	0	1	1	1	1	1	9
FSTL4	23105	NM_015082	1	1	1	1	0	1	0	0	1	1	1	1	9
SMUG1	23583	NM_014311	1	1	1	0	1	1	0	0	1	1	1	1	9
BACE1	23621	NM_012104	1	1	1	0	1	1	0	1	0	1	1	1	9
RABGAP1	23637	NM_012197	0	1	1	1	1	1	0	0	1	1	1	1	9
CNTNAP2	26047	NM_014141	1	1	1	1	0	1	0	0	1	1	1	1	9
FBXO22	26263	NM_147188	1	1	1	0	1	1	0	0	1	1	1	1	9
RGS17	26575	NM_012419	0	1	1	0	1	1	0	1	1	1	1	1	9
DNAJC27	51277	NM_016544	1	1	1	0	1	1	0	0	1	1	1	1	9
SUFU	51684	NM_016169	1	1	1	0	0	1	0	1	1	1	1	1	9
DIRAS2	54769	NM_017594	1	1	1	0	1	1	0	0	1	1	1	1	9
FNBP1L	54874	NM_001024948	1	1	1	0	0	1	0	1	1	1	1	1	9
C7orf43	55262	NM_018275	0	1	1	0	1	1	0	1	1	1	1	1	9
MED29	55588	NM_017592	1	1	1	0	1	1	0	0	1	1	1	1	9
THUMPD1	55623	NM_017736	1	1	1	0	1	1	0	0	1	1	1	1	9
HR	55806	NM_005144	1	1	1	0	1	1	0	1	0	1	1	1	9
NUFIP2	57532	NM_020772	1	1	1	0	0	1	0	1	1	1	1	1	9
ZSWIM5	57643	NM_020883	1	1	1	0	1	1	0	0	1	1	1	1	9
MARK4	57787	NM_031417	1	1	1	0	0	1	0	1	1	1	1	1	9
XPO4	64328	NM_022459	1	1	1	0	1	1	0	0	1	1	1	1	9
C22orf29	79680	NM_024627	1	1	1	0	1	1	0	0	1	1	1	1	9
SEH1L	81929	NM_031216	0	1	1	0	1	1	0	1	1	1	1	1	9
PHF6	84295	NM_032458	0	1	1	0	1	1	0	1	1	1	1	1	9
UNC119B	84747	NM_001080533	1	1	1	0	1	1	0	0	1	1	1	1	9
ERI1	90459	NM_153332	1	1	1	0	1	1	0	0	1	1	1	1	9
LYRM7	90624	NM_181705	1	1	1	0	1	1	0	0	1	1	1	1	9
ZNF502	91392	NM_033210	1	1	1	0	0	1	0	1	1	1	1	1	9
PIGM	93183	NM_145167	1	1	1	0	1	1	0	0	1	1	1	1	9
VPS26B	112936	NM_052875	1	1	1	0	0	1	0	1	1	1	1	1	9
SLC46A1	113235	NM_080669	1	1	1	0	1	1	0	0	1	1	1	1	9
ELFN2	114794	NM_052906	1	1	1	1	0	1	0	0	1	1	1	1	9
LOH12CR1	118426	NM_058169	1	1	1	0	1	1	0	0	1	1	1	1	9
LSM12	124801	NM_152344	1	1	1	0	1	1	0	0	1	1	1	1	9
KBTBD3	143879	NM_198439	1	1	1	1	1	1	0	0	0	1	1	1	9
CCDC117	150275	NM_173510	1	1	1	0	0	1	0	1	1	1	1	1	9
DENND5B	160518	NM_144973	1	1	1	0	1	1	0	0	1	1	1	1	9
PGM2L1	283209	NM_173582	1	1	1	0	1	1	0	0	1	1	1	1	9
SCARA5	286133	NM_173833	1	1	1	1	0	1	0	0	1	1	1	1	9
CLEC17A	388512	NM_001204118	1	1	1	0	1	1	0	1	0	1	1	1	9
SHC4	399694	NM_203349	1	1	1	0	1	1	0	0	1	1	1	1	9
C17orf102	400591	NM_207454	1	1	1	0	0	1	0	1	1	1	1	1	9
WNT10B	7480	NM_003394	1	0	1	0	1	1	0	1	1	1	1	1	9
PCYT1B	9468	NM_004845	1	0	1	1	1	1	0	0	1	1	1	1	9
GID4	79018	NM_024052	1	0	1	0	1	1	0	1	1	1	1	1	9
ABAT	18	NM_000663	1	1	1	0	1	1	0	0	0	1	1	1	8
ABCA1	19	NM_005502	0	1	1	0	1	1	0	0	1	1	1	1	8
APLNR	187	NM_005161	1	1	1	1	0	1	0	0	1	0	1	1	8
XIAP	331	NM_001167	1	1	1	0	0	1	0	0	1	1	1	1	8
AQP8	343	NM_001169	1	1	1	0	0	1	0	0	1	1	1	1	8
AR	367	NM_000044	1	1	1	0	1	1	0	0	0	1	1	1	8
ATP6V1B2	526	NM_001693	1	1	0	1	0	1	0	0	1	1	1	1	8
BMPR2	659	NM_001204	1	1	1	0	0	1	0	0	1	1	1	1	8
CHD4	1108	NM_001273	1	1	1	0	0	1	0	0	1	1	1	1	8
CLCN5	1184	NM_001127899	1	1	1	0	1	1	0	0	0	1	1	1	8
COL5A1	1289	NM_000093	1	1	1	0	0	1	0	0	1	1	1	1	8
COL9A2	1298	NM_001852	0	1	1	1	0	1	0	0	1	1	1	1	8
CYP8B1	1582	NM_004391	1	1	1	0	0	1	0	0	1	1	1	1	8
DHCR24	1718	NM_014762	1	1	1	0	0	1	0	0	1	1	1	1	8
DYRK1A	1859	NM_130436	1	1	0	1	0	1	0	1	0	1	1	1	8
EFNA5	1946	NM_001962	1	1	1	0	0	1	0	0	1	1	1	1	8
ACSL4	2182	NM_022977	1	1	1	0	1	1	0	0	0	1	1	1	8
FLOT2	2319	NM_004475	1	1	1	0	0	1	0	0	1	1	1	1	8
AFF2	2334	NM_002025	1	1	0	0	0	1	0	1	1	1	1	1	8
GABRA1	2554	NM_001127644	1	1	1	0	0	1	0	1	0	1	1	1	8
GDNF	2668	NM_001190468	1	1	1	0	1	1	0	0	0	1	1	1	8
GRM8	2918	NM_001127323	0	1	1	1	0	1	0	1	0	1	1	1	8
HTT	3064	NM_002111	1	1	1	0	0	1	0	0	1	1	1	1	8
HDGF	3068	NM_004494	1	1	1	0	0	1	0	1	1	0	1	1	8
HLA-A	3105	NM_002116	1	1	1	0	0	1	0	0	1	1	1	1	8
HLF	3131	NM_002126	1	1	1	0	0	1	0	0	1	1	1	1	8
HMGCS2	3158	NM_005518	1	1	1	0	0	1	0	0	1	1	1	1	8
HMOX1	3162	NM_002133	1	1	1	0	1	1	0	0	1	0	1	1	8
HOXB5	3215	NM_002147	1	1	1	0	0	1	0	0	1	1	1	1	8
HOXC5	3222	NM_018953	0	1	1	0	0	1	0	1	1	1	1	1	8
AGFG2	3268	NM_006076	1	1	1	0	0	1	0	0	1	1	1	1	8
CXCR1	3577	NM_000634	1	1	1	0	0	1	0	0	1	1	1	1	8
INSR	3643	NM_000208	1	1	1	1	0	1	0	0	0	1	1	1	8
ITPR2	3709	NM_002223	1	1	1	0	0	1	0	0	1	1	1	1	8
KAL1	3730	NM_000216	1	1	0	0	0	1	0	1	1	1	1	1	8
KCNA1	3736	NM_000217	1	1	1	0	0	1	0	0	1	1	1	1	8
KCND2	3751	NM_012281	0	1	1	1	0	1	0	0	1	1	1	1	8
LPL	4023	NM_000237	0	1	1	0	1	1	0	0	1	1	1	1	8
MAP1B	4131	NM_005909	1	1	1	0	0	1	0	0	1	1	1	1	8
MATN3	4148	NM_002381	1	1	1	0	1	1	0	0	1	0	1	1	8
MAX	4149	NM_145113	1	1	1	0	0	1	0	1	0	1	1	1	8
MDM4	4194	NM_002393	1	1	1	0	0	1	0	0	1	1	1	1	8
MKLN1	4289	NM_001145354	1	1	1	0	0	1	0	1	0	1	1	1	8
MST1R	4486	NM_002447	1	1	1	0	0	1	0	0	1	1	1	1	8
NAP1L1	4673	NM_004537	1	1	1	0	1	1	0	0	0	1	1	1	8
NMB	4828	NM_021077	1	1	1	0	1	1	0	0	0	1	1	1	8
NRAS	4893	NM_002524	1	1	1	0	0	1	0	0	1	1	1	1	8
NUP98	4928	XM_005252950	1	1	1	1	0	1	0	0	0	1	1	1	8
CHMP1A	5119	NM_002768	1	1	1	0	0	1	0	0	1	1	1	1	8
ENPP1	5167	NM_006208	1	1	1	0	0	1	0	0	1	1	1	1	8
SLC25A3	5250	NM_213611	1	1	1	0	1	1	0	0	0	1	1	1	8
PIGA	5277	NM_002641	1	1	1	0	0	1	0	1	0	1	1	1	8
PLXNA2	5362	NM_025179	1	1	1	0	0	1	0	0	1	1	1	1	8
POLR2A	5430	NM_000937	1	1	1	0	0	1	0	1	1	0	1	1	8
PPP1R10	5514	NM_002714	1	1	1	0	1	1	0	0	0	1	1	1	8
MAPK11	5600	NM_002751	1	1	1	0	0	1	0	0	1	1	1	1	8
MASP1	5648	NM_001879	1	1	1	0	0	1	0	0	1	1	1	1	8
PSMD10	5716	NM_002814	1	1	1	0	1	1	0	0	0	1	1	1	8
PTPN9	5780	NM_002833	1	1	1	0	0	1	0	0	1	1	1	1	8
PTPRR	5801	NM_002849	1	1	1	1	0	1	0	0	0	1	1	1	8
PEX2	5828	NM_000318	1	1	1	0	1	1	0	0	0	1	1	1	8
RBL2	5934	NM_005611	1	1	1	0	0	1	0	0	1	1	1	1	8
SCN4B	6330	NM_174934	1	1	1	0	0	1	0	0	1	1	1	1	8
SRL	6345	NM_001098814	1	1	1	0	0	1	0	0	1	1	1	1	8
SHC1	6464	NM_001130040	1	1	1	1	0	1	0	0	0	1	1	1	8
SLC1A2	6506	NM_004171	1	1	1	0	0	1	0	0	1	1	1	1	8
SLC5A1	6523	NM_000343	1	1	1	0	0	1	0	0	1	1	1	1	8
SLC5A3	6526	NM_006933	1	1	1	0	0	1	0	0	1	1	1	1	8
SLC6A8	6535	NM_005629	1	1	1	0	0	1	0	0	1	1	1	1	8
SLC8A3	6547	NM_183002	1	1	1	0	1	1	0	0	0	1	1	1	8
SLC15A2	6565	NM_021082	1	1	1	0	0	1	0	0	1	1	1	1	8
SOX11	6664	NM_003108	1	1	0	0	0	1	0	1	1	1	1	1	8
SRF	6722	NM_003131	1	1	1	0	0	1	0	0	1	1	1	1	8
ST13	6767	NM_003932	1	1	1	0	0	1	0	0	1	1	1	1	8
STAT5B	6777	NM_012448	1	1	1	0	0	1	0	0	1	1	1	1	8
STK10	6793	NM_005990	1	1	1	0	0	1	0	0	1	1	1	1	8
SYN1	6853	NM_006950	1	1	1	0	1	1	0	0	0	1	1	1	8
CNTN2	6900	NM_005076	1	1	1	0	0	1	0	0	1	1	1	1	8
TEC	7006	NM_003215	1	1	1	0	0	1	0	0	1	1	1	1	8
TGFBR3	7049	NM_003243	1	1	0	0	0	1	0	1	1	1	1	1	8
TRAPPC10	7109	NM_003274	1	1	1	0	0	1	0	0	1	1	1	1	8
TULP3	7289	NM_003324	1	1	1	0	0	1	0	0	1	1	1	1	8
XK	7504	NM_021083	1	1	1	0	0	1	0	0	1	1	1	1	8
ZFX	7543	NM_001178085	1	1	1	0	1	1	0	0	0	1	1	1	8
ZIC2	7546	NM_007129	1	1	1	0	0	1	0	0	1	1	1	1	8
EPM2A	7957	NM_005670	1	1	1	0	0	1	0	0	1	1	1	1	8
TUSC3	7991	NM_006765	0	1	1	1	1	1	0	1	0	0	1	1	8
MLLT10	8028	NM_004641	1	1	1	0	1	1	0	0	0	1	1	1	8
CCDC6	8030	NM_005436	1	1	1	0	0	1	0	0	1	1	1	1	8
ST8SIA2	8128	NM_006011	1	1	1	0	0	1	0	0	1	1	1	1	8
PIP4K2B	8396	NM_003559	1	1	1	0	0	1	0	0	1	1	1	1	8
MAP4K3	8491	NM_003618	0	1	1	0	1	1	0	1	1	0	1	1	8
AOC3	8639	NM_003734	1	1	1	0	0	1	0	0	1	1	1	1	8
CPNE3	8895	NM_003909	0	1	1	0	1	1	0	0	1	1	1	1	8
CLDN6	9074	NM_021195	1	1	1	0	0	1	0	0	1	1	1	1	8
NTN1	9423	NM_004822	1	1	1	0	0	1	0	0	1	1	1	1	8
ABCG2	9429	NM_004827	1	1	1	0	0	1	0	0	1	1	1	1	8
NPEPPS	9520	NM_006310	1	1	1	0	0	1	0	0	1	1	1	1	8
MPDU1	9526	NM_004870	1	1	1	0	0	1	0	0	1	1	1	1	8
SOX13	9580	NM_005686	1	1	1	0	0	1	0	0	1	1	1	1	8
ZNF592	9640	NM_014630	1	1	0	1	0	1	0	0	1	1	1	1	8
LPIN2	9663	NM_014646	1	1	1	0	0	1	0	0	1	1	1	1	8
RNF144A	9781	NM_014746	1	1	1	0	0	1	0	0	1	1	1	1	8
DHX38	9785	NM_014003	1	1	1	1	0	1	0	0	1	0	1	1	8
SV2B	9899	NM_014848	1	1	0	1	0	1	0	0	1	1	1	1	8
KBTBD11	9920	NM_014867	1	1	1	0	0	1	0	0	1	1	1	1	8
USP15	9958	NM_001252078	1	1	1	0	0	1	0	1	0	1	1	1	8
SAE1	10055	NM_005500	1	1	1	0	0	1	0	0	1	1	1	1	8
WASF2	10163	NM_006990	0	1	1	1	0	1	0	0	1	1	1	1	8
TRIM13	10206	NM_213590	1	1	1	1	0	1	0	0	0	1	1	1	8
CTDSPL	10217	NM_001008392	1	1	1	0	1	1	0	0	0	1	1	1	8
GPA33	10223	NM_005814	1	1	1	0	0	1	0	0	1	1	1	1	8
DCAF7	10238	NM_005828	0	1	1	0	1	1	0	0	1	1	1	1	8
SPRY3	10251	NM_005840	1	1	1	0	1	1	0	0	0	1	1	1	8
NXF1	10482	NM_001081491	1	1	1	0	0	1	0	1	1	0	1	1	8
TMED10	10972	NM_006827	1	1	1	0	0	1	0	0	1	1	1	1	8
BAZ2A	11176	NM_013449	0	1	1	0	1	1	0	0	1	1	1	1	8
AKAP11	11215	NM_016248	1	1	1	0	0	1	0	0	1	1	1	1	8
STK38	11329	NM_007271	1	1	1	0	0	1	0	0	1	1	1	1	8
MTF2	22823	NM_007358	1	1	1	0	0	1	0	1	0	1	1	1	8
NLGN4Y	22829	NM_014893	0	1	1	0	1	1	0	0	1	1	1	1	8
SHANK2	22941	NM_012309	0	1	1	0	1	1	0	0	1	1	1	1	8
GGA2	23062	NM_015044	1	1	1	0	0	1	0	0	1	1	1	1	8
TNRC6B	23112	XM_005261393	1	1	1	1	0	1	0	0	0	1	1	1	8
EFR3A	23167	NM_015137	1	1	1	0	0	1	0	0	1	1	1	1	8
DIP2A	23181	NM_015151	0	1	1	0	1	1	0	0	1	1	1	1	8
ATMIN	23300	NM_015251	1	1	1	0	0	1	0	0	1	1	1	1	8
PSD3	23362	NM_015310	1	1	1	0	1	1	0	0	0	1	1	1	8
AHCYL2	23382	NM_015328	1	1	1	0	0	1	0	0	1	1	1	1	8
FRAT2	23401	NM_012083	0	1	1	0	0	1	0	1	1	1	1	1	8
NCS1	23413	NM_014286	1	1	1	0	0	1	0	0	1	1	1	1	8
CBX5	23468	NM_001127322	1	1	1	0	0	1	0	1	0	1	1	1	8
TTC9	23508	NM_015351	1	1	1	0	0	1	0	0	1	1	1	1	8
KPNA6	23633	NM_012316	1	1	1	0	0	1	0	0	1	1	1	1	8
ARIH1	25820	NM_005744	1	1	1	0	0	1	0	1	0	1	1	1	8
DNAJB5	25822	NM_001135005	1	1	1	1	0	1	0	0	0	1	1	1	8
METTL21B	25895	NM_206914	1	1	1	0	1	1	0	0	0	1	1	1	8
POT1	25913	NM_015450	0	1	1	1	1	1	0	0	0	1	1	1	8
CHD5	26038	NM_015557	1	1	1	0	0	1	0	0	1	1	1	1	8
PPP1R16B	26051	NM_015568	1	1	1	0	0	1	0	0	1	1	1	1	8
DNM3	26052	NM_015569	0	1	1	0	0	1	0	1	1	1	1	1	8
FAM127B	26071	NM_001078172	1	1	1	0	0	1	0	0	1	1	1	1	8
KLHL3	26249	NM_001257194	1	1	1	1	0	1	0	0	0	1	1	1	8
PLEK2	26499	NM_016445	0	1	1	0	1	1	0	0	1	1	1	1	8
CNNM4	26504	NM_020184	0	1	1	0	0	1	0	1	1	1	1	1	8
TIMM10B	26515	NM_012192	1	1	1	0	0	1	0	0	1	1	1	1	8
TAF5L	27097	NM_001025247	1	1	1	0	0	1	0	0	1	1	1	1	8
SAP30BP	29115	NM_013260	1	1	1	0	0	1	0	0	1	1	1	1	8
CD274	29126	NM_014143	1	1	1	0	0	1	0	0	1	1	1	1	8
POMT2	29954	NM_013382	1	1	1	0	0	1	0	0	1	1	1	1	8
RAPGEFL1	51195	NM_016339	1	1	1	0	0	1	0	0	1	1	1	1	8
CRIM1	51232	NM_016441	0	1	1	0	0	1	0	1	1	1	1	1	8
AMOTL2	51421	NM_016201	1	1	1	0	0	1	0	0	1	1	1	1	8
HPCAL4	51440	NM_016257	1	1	0	0	0	1	0	1	1	1	1	1	8
PTPLAD1	51495	NM_016395	1	1	0	0	0	1	0	1	1	1	1	1	8
FBXO40	51725	NM_016298	0	1	1	0	1	1	0	0	1	1	1	1	8
ERRFI1	54206	NM_018948	1	1	1	0	0	1	0	0	1	1	1	1	8
KRT20	54474	NM_019010	0	1	1	0	1	1	0	0	1	1	1	1	8
TBC1D13	54662	NM_018201	1	1	1	0	0	1	0	0	1	1	1	1	8
ZSCAN32	54925	XM_005255402	1	1	1	1	0	1	0	0	0	1	1	1	8
APPL2	55198	NM_001251905	1	1	1	0	0	1	0	1	0	1	1	1	8
C11orf57	55216	NM_018195	1	1	1	0	1	1	0	0	0	1	1	1	8
QRSL1	55278	NM_018292	0	1	1	0	1	1	0	0	1	1	1	1	8
STRBP	55342	NM_018387	0	1	1	0	0	1	0	1	1	1	1	1	8
CAMK2N1	55450	NM_018584	0	1	1	0	1	1	0	0	1	1	1	1	8
ELMOD1	55531	NM_018712	1	1	1	0	0	1	0	0	1	1	1	1	8
DOK4	55715	NM_018110	1	1	1	0	0	1	0	0	1	1	1	1	8
H2AFJ	55766	NM_177925	1	1	1	0	0	1	0	0	1	1	1	1	8
UBFD1	56061	NM_019116	0	1	1	0	0	1	0	1	1	1	1	1	8
RAD18	56852	NM_020165	1	1	1	0	0	1	0	0	1	1	1	1	8
CDC42SE1	56882	NM_001038707	1	1	1	0	1	1	0	0	0	1	1	1	8
CA10	56934	NM_001082533	1	1	1	0	0	1	0	1	0	1	1	1	8
JPH2	57158	NM_020433	1	1	1	0	0	1	0	0	1	1	1	1	8
ADAMTSL3	57188	NM_207517	0	1	1	1	0	1	0	0	1	1	1	1	8
ALPK3	57538	NM_020778	1	1	1	0	0	1	0	0	1	1	1	1	8
ZNF250	58500	NM_021061	1	1	1	1	0	1	0	0	0	1	1	1	8
HIVEP3	59269	NM_024503	1	1	1	0	1	1	0	0	0	1	1	1	8
AVPI1	60370	NM_021732	1	1	1	0	0	1	0	0	1	1	1	1	8
SAV1	60485	NM_021818	0	1	1	0	0	1	0	1	1	1	1	1	8
NYX	60506	NM_022567	0	1	1	1	0	1	0	0	1	1	1	1	8
TNS3	64759	NM_022748	1	1	1	0	0	1	0	0	1	1	1	1	8
CERK	64781	NM_022766	1	1	1	0	1	1	0	0	1	0	1	1	8
MRPL11	65003	NM_170739	1	1	1	0	0	1	0	0	1	1	1	1	8
DBNDD1	79007	NM_001042610	1	1	1	1	0	1	0	0	0	1	1	1	8
DDA1	79016	NM_024050	1	1	1	0	0	1	0	0	1	1	1	1	8
C1orf116	79098	NM_023938	1	1	1	1	0	1	0	0	0	1	1	1	8
MOB3B	79817	NM_024761	1	1	1	0	0	1	0	0	1	1	1	1	8
CPSF7	79869	NM_024811	1	1	1	0	0	1	0	0	1	1	1	1	8
THSD4	79875	NM_024817	1	1	1	0	0	1	0	0	1	1	1	1	8
SVEP1	79987	NM_153366	0	1	1	0	1	1	0	0	1	1	1	1	8
WDR26	80232	NM_025160	1	1	1	0	0	1	0	0	1	1	1	1	8
PIGZ	80235	NM_025163	1	1	1	0	0	1	0	0	1	1	1	1	8
C16orf70	80262	NM_025187	0	1	1	0	0	1	0	1	1	1	1	1	8
WDR82	80335	NM_025222	1	1	1	0	0	1	0	0	1	1	1	1	8
SLC2A10	81031	NM_030777	1	1	1	0	0	1	0	0	1	1	1	1	8
LBH	81606	NM_030915	1	1	1	0	0	1	0	0	1	1	1	1	8
VANGL1	81839	NM_138959	1	1	1	0	0	1	0	0	1	1	1	1	8
INHBE	83729	NM_031479	1	1	0	1	0	1	0	0	1	1	1	1	8
UTP15	84135	NM_032175	0	1	1	0	1	1	0	0	1	1	1	1	8
NICN1	84276	NM_032316	1	1	1	0	0	1	0	0	1	1	1	1	8
LCOR	84458	NM_032440	1	1	1	0	0	1	0	1	0	1	1	1	8
FAM126A	84668	NM_032581	1	1	1	0	0	1	0	0	1	1	1	1	8
SPRYD3	84926	NM_032840	1	1	1	0	0	1	0	0	1	1	1	1	8
TANC1	85461	NM_033394	1	1	1	0	0	1	0	0	1	1	1	1	8
BMF	90427	XM_005254758	1	1	1	1	0	1	0	0	0	1	1	1	8
MYADM	91663	NM_001020818	1	1	1	0	1	1	0	0	0	1	1	1	8
DSEL	92126	NM_032160	1	1	0	0	0	1	0	1	1	1	1	1	8
ADAMTSL1	92949	NM_001040272	1	1	1	0	0	1	0	0	1	1	1	1	8
KRT71	112802	NM_033448	1	1	1	0	0	1	0	0	1	1	1	1	8
PALM2	114299	NM_053016	1	1	1	0	1	1	0	0	0	1	1	1	8
RAB39B	116442	NM_171998	0	1	1	1	0	1	0	0	1	1	1	1	8
ZFYVE27	118813	NM_144588	1	1	1	0	0	1	0	1	0	1	1	1	8
MAB21L3	126868	NM_152367	0	1	1	1	0	1	0	0	1	1	1	1	8
IQGAP3	128239	NM_178229	1	1	1	0	0	1	0	0	1	1	1	1	8
TBC1D20	128637	NM_144628	1	1	1	0	0	1	0	0	1	1	1	1	8
JMY	133746	NM_152405	0	1	1	1	0	1	0	0	1	1	1	1	8
SPIN4	139886	NM_001012968	0	1	1	0	1	1	0	0	1	1	1	1	8
SOGA1	140710	NM_080627	1	1	1	0	1	1	0	0	0	1	1	1	8
ZNF280B	140883	NM_080764	0	1	1	0	0	1	0	1	1	1	1	1	8
CACUL1	143384	NM_153810	1	1	1	0	0	1	0	0	1	1	1	1	8
UBQLNL	143630	NM_145053	1	1	1	0	0	1	0	0	1	1	1	1	8
SPTY2D1	144108	NM_194285	1	1	0	0	0	1	0	1	1	1	1	1	8
E2F7	144455	NM_203394	0	1	1	0	1	1	0	0	1	1	1	1	8
SLC30A7	148867	NM_133496	0	1	1	0	1	1	0	0	1	1	1	1	8
CCDC50	152137	NM_178335	1	1	1	1	0	1	0	0	0	1	1	1	8
HDGFL1	154150	NM_138574	1	1	1	0	0	1	0	0	1	1	1	1	8
ZDHHC15	158866	NM_144969	1	1	1	0	0	1	0	0	1	1	1	1	8
PRICKLE2	166336	NM_198859	1	1	1	0	0	1	0	0	1	1	1	1	8
PIANP	196500	NM_001244014	1	1	1	0	0	1	0	1	0	1	1	1	8
CADM4	199731	NM_145296	0	1	1	0	0	1	0	1	1	1	1	1	8
USP12	219333	NM_182488	0	1	1	0	0	1	0	1	1	1	1	1	8
PATL1	219988	NM_152716	1	1	0	0	0	1	0	1	1	1	1	1	8
RNF169	254225	NM_001098638	1	1	1	0	0	1	0	0	1	1	1	1	8
MDGA1	266727	NM_153487	0	1	1	1	0	1	0	0	1	1	1	1	8
ANKRD52	283373	NM_173595	1	1	1	0	0	1	0	0	1	1	1	1	8
CYB561D1	284613	NM_001134404	1	1	1	0	1	1	0	0	0	1	1	1	8
ANKRD34A	284615	NM_001039888	1	1	1	0	0	1	0	0	1	1	1	1	8
C3orf70	285382	NM_001025266	1	1	1	0	0	1	0	0	1	1	1	1	8
JMJD8	339123	NM_001005920	1	1	1	0	0	1	0	0	1	1	1	1	8
CCDC137	339230	NM_199287	1	1	1	0	0	1	0	0	1	1	1	1	8
RSPO2	340419	NM_178565	1	1	1	0	0	1	0	0	1	1	1	1	8
ZNF445	353274	NM_181489	1	1	1	0	0	1	0	0	1	1	1	1	8
MAST4	375449	NM_001164664	1	1	1	0	0	1	0	1	0	1	1	1	8
KCTD4	386618	NM_198404	0	1	1	0	1	1	0	0	1	1	1	1	8
YPEL2	388403	NM_001005404	0	1	1	1	0	1	0	0	1	1	1	1	8
ARHGEF37	389337	NM_001001669	1	1	1	0	0	1	0	0	1	1	1	1	8
IER5L	389792	NM_203434	1	1	1	0	1	1	0	0	1	0	1	1	8
C1orf226	400793	NM_001085375	1	1	1	0	0	1	0	0	1	1	1	1	8
CPLX3	594855	NM_001030005	1	1	1	0	0	1	0	0	1	1	1	1	8
CBLN3	643866	NM_001039771	1	1	1	0	0	1	0	0	1	1	1	1	8
ADCY2	108	NM_020546	1	0	1	0	1	1	0	0	1	1	1	1	8
ATP6V0C	527	NM_001694	1	0	1	0	0	1	0	1	1	1	1	1	8
CEACAM8	1088	NM_001816	1	0	1	0	1	1	0	0	1	1	1	1	8
CRKL	1399	NM_005207	1	0	1	0	1	1	0	0	1	1	1	1	8
ELK1	2002	NM_005229	1	0	1	0	1	1	0	1	1	0	1	1	8
EVC	2121	NM_153717	1	0	1	1	0	1	0	0	1	1	1	1	8
FOXD2	2306	NM_004474	1	0	1	1	0	1	0	0	1	1	1	1	8
HCLS1	3059	NM_005335	1	0	1	0	1	1	0	0	1	1	1	1	8
IDS	3423	NM_000202	1	0	1	0	1	1	0	0	1	1	1	1	8
ITPKB	3707	NM_002221	1	0	1	0	1	1	0	0	1	1	1	1	8
MTR	4548	NM_000254	1	0	1	1	0	1	0	0	1	1	1	1	8
TBC1D25	4943	NM_002536	1	0	1	0	1	1	0	0	1	1	1	1	8
PRKCA	5578	NM_002737	1	0	1	0	1	1	0	0	1	1	1	1	8
PSG5	5673	NM_002781	1	0	1	0	1	1	0	0	1	1	1	1	8
PTPN12	5782	NM_002835	1	0	1	0	1	1	0	0	1	1	1	1	8
ST3GAL2	6483	NM_006927	1	0	1	1	0	1	0	0	1	1	1	1	8
SOD2	6648	NM_000636	1	0	1	0	1	1	0	0	1	1	1	1	8
SPTBN1	6711	NM_003128	1	0	1	0	1	1	0	0	1	1	1	1	8
ZEB1	6935	NM_030751	1	0	1	0	1	1	0	1	1	0	1	1	8
TNP2	7142	NM_005425	1	0	1	0	0	1	0	1	1	1	1	1	8
TRPM2	7226	NM_003307	1	0	1	0	1	1	0	0	1	1	1	1	8
PSCA	8000	NM_005672	1	0	1	0	1	1	0	0	1	1	1	1	8
MRC2	9902	NM_006039	1	0	1	0	1	1	0	0	1	1	1	1	8
NR1D2	9975	NM_005126	1	0	1	0	0	1	0	1	1	1	1	1	8
PRDM4	11108	NM_012406	1	0	1	0	1	1	0	0	1	1	1	1	8
HRH3	11255	NM_007232	1	0	1	0	1	1	0	0	1	1	1	1	8
CD93	22918	NM_012072	1	0	1	0	1	1	0	0	1	1	1	1	8
PCNX	22990	NM_014982	1	0	1	1	0	1	0	0	1	1	1	1	8
TMEM2	23670	NM_013390	0	0	1	0	1	1	0	1	1	1	1	1	8
MIEF1	54471	NM_019008	1	0	1	0	1	1	0	1	1	0	1	1	8
RNMTL1	55178	NM_018146	1	0	1	0	1	1	0	0	1	1	1	1	8
PLXDC1	57125	NM_020405	1	0	1	0	1	1	0	0	1	1	1	1	8
GJC2	57165	NM_020435	1	0	1	1	0	1	0	0	1	1	1	1	8
KIAA1462	57608	NM_020848	1	0	1	0	1	1	0	0	1	1	1	1	8
SHROOM3	57619	NM_020859	1	0	1	0	1	1	0	0	1	1	1	1	8
TRIB3	57761	NM_021158	1	0	1	1	0	1	0	0	1	1	1	1	8
SLC35E1	79939	NM_024881	1	0	1	0	1	1	0	0	1	1	1	1	8
NUDT12	83594	NM_031438	1	0	1	0	1	1	0	0	1	1	1	1	8
EGLN3	112399	NM_022073	1	0	1	0	1	1	0	0	1	1	1	1	8
EFHC1	114327	NM_018100	1	0	1	0	1	1	0	0	1	1	1	1	8
GALNT13	114805	NM_052917	1	0	1	0	1	1	0	0	1	1	1	1	8
OSBPL11	114885	NM_022776	0	0	1	1	1	1	0	0	1	1	1	1	8
IQCK	124152	NM_153208	1	0	1	1	0	1	0	0	1	1	1	1	8
CD300LB	124599	NM_174892	1	0	1	0	1	1	0	0	1	1	1	1	8
CCSAP	126731	NM_145257	1	0	1	0	1	1	0	0	1	1	1	1	8
CMTM4	146223	NM_181521	1	0	1	0	1	1	0	0	1	1	1	1	8
CCDC60	160777	NM_178499	1	0	1	0	1	1	0	0	1	1	1	1	8
ANKRD23	200539	NM_144994	1	0	1	0	1	1	0	0	1	1	1	1	8
ZSCAN22	342945	NM_181846	1	0	1	0	1	1	0	0	1	1	1	1	8
RD3	343035	NM_183059	1	0	1	0	1	1	0	0	1	1	1	1	8
ERCC6L2	375748	NM_001010895	1	0	1	1	0	1	0	0	1	1	1	1	8
CLEC17A	388512	NM_207390	1	0	1	0	1	1	0	1	1	0	1	1	8
2009-09-01	10801	NM_006640	1	0	0	1	0	1	0	1	1	1	1	1	8
ABL1	25	XM_005272177	1	1	1	0	0	1	0	0	0	1	1	1	7
ADCY6	112	NM_015270	1	1	1	0	0	1	0	0	0	1	1	1	7
ADD2	119	XM_005264128	1	1	1	0	0	1	0	0	0	1	1	1	7
ADD2	119	XM_005278321	1	1	1	0	0	1	0	0	0	1	1	1	7
AP1B1	162	XM_005261378	1	1	1	0	0	1	0	0	0	1	1	1	7
ACAN	176	NM_013227	1	1	1	0	0	1	0	1	0	0	1	1	7
ALAD	210	XM_005251799	1	1	1	0	0	1	0	0	0	1	1	1	7
ANPEP	290	NM_001150	0	1	1	0	0	1	0	0	1	1	1	1	7
APBB2	323	NM_004307	1	1	1	0	0	1	0	0	0	1	1	1	7
AQP9	366	NM_020980	1	1	0	1	0	1	0	0	1	1	1	0	7
ARSB	411	NM_000046	1	1	0	1	0	1	0	0	1	1	1	0	7
ATOX1	475	NM_004045	1	1	1	0	0	1	0	0	1	0	1	1	7
ATP1B2	482	NM_001678	1	1	0	0	0	1	0	0	1	1	1	1	7
ATP2B1	490	XM_005268919	1	1	1	0	0	1	0	0	0	1	1	1	7
BCL7A	605	NM_020993	1	1	1	0	1	0	0	1	0	0	1	1	7
BDKRB2	624	XM_005267980	1	1	1	0	0	1	0	0	0	1	1	1	7
BFSP1	631	NM_001195	1	1	1	0	0	1	0	0	1	0	1	1	7
BRAF	673	XM_005250045	1	1	1	0	0	1	0	0	0	1	1	1	7
C1QC	714	XM_005245983	1	1	1	0	0	1	0	0	0	1	1	1	7
MYRF	745	XM_005274222	1	1	1	0	0	1	0	0	0	1	1	1	7
CACNA2D1	781	XM_005250569	1	1	1	0	0	1	0	0	0	1	1	1	7
CACNB2	783	NM_000724	0	1	1	0	1	1	0	0	0	1	1	1	7
CALM1	801	XM_005268091	1	1	1	0	0	1	0	0	0	1	1	1	7
CALM3	808	NM_005184	0	1	1	0	0	1	0	0	1	1	1	1	7
CAMK2B	816	NM_001220	1	1	1	0	0	1	0	0	0	1	1	1	7
CAPN1	823	NM_001198868	1	1	1	0	0	1	0	0	0	1	1	1	7
CASP2	835	NM_032982	1	1	1	0	0	1	0	0	0	1	1	1	7
CASP10	843	NM_032977	1	1	1	1	0	1	0	0	0	0	1	1	7
RUNX2	860	NM_001024630	1	1	1	0	0	1	0	0	0	1	1	1	7
CDH5	1003	NM_001795	0	1	1	0	0	1	0	0	1	1	1	1	7
CDH6	1004	NM_004932	1	1	0	0	0	1	0	0	1	1	1	1	7
CHD3	1107	XM_005256427	0	1	1	1	0	1	0	0	0	1	1	1	7
FOXN3	1112	XM_005267289	1	1	1	0	0	1	0	0	0	1	1	1	7
COL5A1	1289	NM_001278074	1	1	1	0	0	1	0	0	0	1	1	1	7
COL8A2	1296	XM_005270477	1	1	1	0	0	1	0	0	0	1	1	1	7
CSNK1E	1454	XM_005261344	1	1	1	0	0	1	0	0	0	1	1	1	7
CX3CR1	1524	NM_001171171	0	1	1	0	1	1	0	0	0	1	1	1	7
CYLD	1540	XM_005255811	1	1	1	0	0	1	0	0	0	1	1	1	7
CYP4A11	1579	NM_000778	1	1	0	0	0	1	0	0	1	1	1	1	7
CYP11B2	1585	NM_000498	1	1	0	0	0	1	0	0	1	1	1	1	7
DDX10	1662	NM_004398	1	1	0	0	0	1	0	0	1	1	1	1	7
DLST	1743	NM_001933	1	1	1	0	0	1	0	0	1	0	1	1	7
DMD	1756	NM_004010	1	1	1	0	0	1	0	0	0	1	1	1	7
DSC3	1825	NM_024423	1	1	1	0	0	1	0	0	0	1	1	1	7
DSG2	1829	NM_001943	0	1	1	0	1	1	0	0	0	1	1	1	7
DTNA	1837	NM_032975	1	1	1	0	0	1	0	0	0	1	1	1	7
MEGF9	1955	NM_001080497	1	1	0	0	0	1	0	0	1	1	1	1	7
ETV4	2118	NM_001079675	1	1	1	0	0	1	0	0	0	1	1	1	7
ETV6	2120	NM_001987	1	1	1	0	0	1	0	0	1	0	1	1	7
EYA3	2140	NM_001990	1	1	1	0	0	1	0	0	0	1	1	1	7
FCGR1A	2209	NM_000566	1	1	0	0	0	1	0	0	1	1	1	1	7
FGF1	2246	NM_000800	1	1	1	0	0	1	0	0	0	1	1	1	7
FGF11	2256	NM_004112	0	1	1	0	0	1	0	0	1	1	1	1	7
FGFR1	2260	NM_001174064	1	1	0	1	0	1	0	0	0	1	1	1	7
FHL1	2273	NM_001159704	1	1	1	0	0	1	0	0	0	1	1	1	7
GCH1	2643	NM_000161	0	1	1	0	1	1	0	0	1	0	1	1	7
GNG10	2790	NM_001017998	0	1	1	0	1	1	0	0	0	1	1	1	7
GPR3	2827	NM_005281	0	1	1	0	0	1	0	0	1	1	1	1	7
GPX1	2876	NM_201397	1	1	1	0	0	1	0	0	1	0	1	1	7
GRM1	2911	XM_005266950	0	1	1	1	0	1	0	0	0	1	1	1	7
GRSF1	2926	NM_002092	1	1	1	0	0	1	0	0	0	1	1	1	7
GTF2E2	2961	NM_002095	0	1	1	0	1	1	0	0	1	0	1	1	7
HFE	3077	XM_005249040	1	1	1	0	0	1	0	0	0	1	1	1	7
HLA-C	3107	NM_002117	0	1	1	0	0	1	0	0	1	1	1	1	7
HNMT	3176	NM_006895	1	1	0	0	0	1	0	0	1	1	1	1	7
HOXA9	3205	NM_152739	0	1	1	0	1	1	0	0	1	0	1	1	7
HTR7	3363	NM_019859	1	1	0	0	0	1	0	1	0	1	1	1	7
IGF2R	3482	NM_000876	1	1	0	0	0	1	0	0	1	1	1	1	7
IL2RG	3561	NM_000206	0	1	1	0	0	1	0	0	1	1	1	1	7
IL6ST	3572	NM_002184	1	1	1	0	0	1	0	0	0	1	1	1	7
IL13RA1	3597	NM_001560	1	1	0	0	0	1	0	0	1	1	1	1	7
KCNA6	3742	XM_005253686	1	1	1	0	0	1	0	0	0	1	1	1	7
KCNC4	3749	NM_004978	0	1	1	0	0	1	0	0	1	1	1	1	7
KCNJ3	3760	NM_002239	0	1	1	0	0	1	0	0	1	1	1	1	7
KCNJ10	3766	NM_002241	1	1	0	0	0	1	0	0	1	1	1	1	7
KCNS2	3788	NM_020697	1	1	1	1	0	0	0	0	1	0	1	1	7
LIFR	3977	NM_001127671	1	1	1	0	0	1	0	0	0	1	1	1	7
ABLIM1	3983	XM_005269818	1	1	1	0	0	1	0	0	0	1	1	1	7
SMAD9	4093	NM_001127217	1	1	1	0	0	1	0	0	0	1	1	1	7
MAFG	4097	NM_032711	1	1	1	0	0	1	0	0	0	1	1	1	7
MAGEB4	4115	NM_002367	0	1	1	0	0	1	0	0	1	1	1	1	7
MAT1A	4143	XM_005269842	1	1	1	0	0	1	0	0	0	1	1	1	7
MATN1	4146	NM_002379	1	1	1	0	0	1	0	0	0	1	1	1	7
MGAT5	4249	XM_005263666	1	1	1	0	0	1	0	0	0	1	1	1	7
MAP3K11	4296	NM_002419	1	1	0	1	0	1	0	0	1	1	1	0	7
MTAP	4507	NM_002451	1	1	0	0	0	1	0	0	1	1	1	1	7
MYLK	4638	NM_053025	1	1	1	0	0	1	0	0	0	1	1	1	7
MYO9A	4649	XM_005254404	1	1	1	0	0	1	0	0	0	1	1	1	7
PPP1R12B	4660	XM_005245201	1	1	1	0	0	1	0	0	0	1	1	1	7
NEO1	4756	XM_005254408	1	1	1	0	0	1	0	0	0	1	1	1	7
NFIB	4781	XM_005251467	1	1	1	0	0	1	0	0	0	1	1	1	7
NFYB	4801	NM_006166	0	1	0	0	0	1	0	1	1	1	1	1	7
NIT1	4817	NM_001185092	1	1	1	0	0	1	0	0	0	1	1	1	7
NMT1	4836	XM_005257422	1	1	1	0	0	1	0	0	0	1	1	1	7
NOS1	4842	NM_001204218	1	1	1	0	0	1	0	0	0	1	1	1	7
NOTCH2	4853	NM_024408	1	1	0	0	0	1	0	0	1	1	1	1	7
OPHN1	4983	NM_002547	1	1	0	0	0	1	0	0	1	1	1	1	7
CNTN3	5067	XM_005264757	1	1	1	0	0	1	0	0	0	1	1	1	7
PAX5	5079	NM_016734	1	1	1	0	0	1	0	0	1	0	1	1	7
PCSK5	5125	NM_001190482	1	1	1	0	0	1	0	0	0	1	1	1	7
PDE6D	5147	NM_002601	1	1	1	0	0	1	0	0	1	0	1	1	7
PDK3	5165	NM_001142386	1	1	1	0	0	1	0	0	0	1	1	1	7
PDK4	5166	NM_002612	1	1	0	0	0	1	0	0	1	1	1	1	7
PGK1	5230	NM_000291	1	1	1	0	0	0	0	1	1	0	1	1	7
SERPINB9	5272	NM_004155	1	1	0	0	0	1	0	0	1	1	1	1	7
PIK3R1	5295	NM_181523	1	1	1	0	0	1	0	0	0	1	1	1	7
PLAGL2	5326	XM_005260436	1	1	1	0	0	1	0	0	0	1	1	1	7
PLN	5350	NM_002667	1	1	0	0	0	1	0	0	1	1	1	1	7
PLP1	5354	NM_001128834	1	1	1	0	0	1	0	0	0	1	1	1	7
PLXNA1	5361	NM_032242	0	1	1	0	0	1	0	0	1	1	1	1	7
POU2F1	5451	NM_001198783	1	1	1	0	0	1	0	0	0	1	1	1	7
MED1	5469	NM_004774	1	1	1	0	0	0	0	1	1	0	1	1	7
PPM1A	5494	XM_005267777	1	1	1	0	0	1	0	0	0	1	1	1	7
PPM1B	5495	NM_177968	0	1	0	0	0	1	0	1	1	1	1	1	7
PPP2R1B	5519	NM_002716	1	1	0	0	0	1	0	0	1	1	1	1	7
PRKAA2	5563	NM_006252	1	1	0	0	0	1	0	0	1	1	1	1	7
PRKAG1	5571	XM_005269019	1	1	1	0	0	1	0	0	0	1	1	1	7
PRKCG	5582	NM_002739	1	1	1	0	0	1	0	0	1	0	1	1	7
PTGER3	5733	NM_198715	1	1	0	0	0	1	0	0	1	1	1	1	7
PTGS1	5742	XM_005252104	1	1	1	0	0	1	0	0	0	1	1	1	7
PTPN11	5781	NM_002834	1	1	0	0	0	1	0	0	1	1	1	1	7
PURB	5814	NM_033224	1	1	0	0	0	1	0	0	1	1	1	1	7
RAB1A	5861	NM_004161	1	1	0	0	0	1	0	1	1	0	1	1	7
RAB3B	5865	NM_002867	1	1	1	0	0	1	0	0	0	1	1	1	7
RAB5B	5869	NM_002868	1	1	1	0	0	1	0	0	1	0	1	1	7
RAB27B	5874	NM_004163	1	1	1	0	0	1	0	0	0	1	1	1	7
RET	5979	NM_020975	0	1	0	0	0	1	0	1	1	1	1	1	7
RORA	6095	NM_134260	1	1	0	0	0	1	0	1	0	1	1	1	7
RPS6KA3	6197	XM_005274574	1	1	1	0	0	1	0	0	0	1	1	1	7
SARS	6301	NM_006513	1	1	1	0	0	1	0	0	1	0	1	1	7
SEL1L	6400	NM_005065	1	1	0	0	0	1	0	0	1	1	1	1	7
ST8SIA1	6489	NM_003034	1	1	1	0	0	1	0	0	1	0	1	1	7
SLC14A1	6563	NM_001146037	1	1	1	0	0	1	0	0	0	1	1	1	7
SLC16A2	6567	NM_006517	1	1	1	0	0	1	0	0	1	0	1	1	7
SMS	6611	NM_004595	0	1	0	0	0	1	0	1	1	1	1	1	7
SORL1	6653	NM_003105	1	1	1	0	0	1	0	0	0	1	1	1	7
SSTR1	6751	NM_001049	1	1	0	0	0	1	0	0	1	1	1	1	7
STK4	6789	XM_005260533	1	1	1	0	0	1	0	0	0	1	1	1	7
STX3	6809	NM_004177	1	1	0	0	0	1	0	0	1	1	1	1	7
STXBP1	6812	NM_003165	1	1	1	1	0	1	0	0	0	0	1	1	7
TACC1	6867	XM_005273622	1	1	1	0	0	1	0	0	0	1	1	1	7
TACC1	6867	XM_005273623	1	1	1	0	0	1	0	0	0	1	1	1	7
TBCD	6904	XM_005256395	1	1	1	0	0	1	0	0	0	1	1	1	7
ZEB1	6935	XM_005252577	1	1	1	0	0	1	0	0	0	1	1	1	7
TFAP2C	7022	NM_003222	1	1	1	0	0	1	0	0	1	0	1	1	7
TGFBR2	7048	NM_001024847	1	1	1	0	0	1	0	0	0	1	1	1	7
TNFAIP3	7128	NM_001270508	1	1	1	0	0	1	0	0	0	1	1	1	7
TPD52	7163	NM_001025252	1	1	1	0	0	1	0	0	0	1	1	1	7
TPM4	7171	NM_003290	1	1	1	0	0	1	0	0	1	0	1	1	7
TPT1	7178	XM_005266511	1	1	1	0	0	1	0	0	0	1	1	1	7
NR2C1	7181	NM_003297	1	1	0	0	0	1	0	0	1	1	1	1	7
TRIM25	7706	NM_005082	1	1	0	0	0	1	0	0	1	1	1	1	7
LUZP1	7798	XM_005245991	1	1	1	0	0	1	0	0	0	1	1	1	7
EVI5	7813	NM_005665	1	1	0	0	0	1	0	0	1	1	1	1	7
PAX8	7849	XM_005263758	1	1	1	0	0	1	0	0	0	1	1	1	7
FZD5	7855	NM_003468	1	1	1	0	0	1	0	0	1	0	1	1	7
FGF23	8074	NM_020638	0	1	1	0	0	1	0	0	1	1	1	1	7
HMGA2	8091	NM_003483	1	1	0	1	0	1	0	0	1	1	1	0	7
NRIP1	8204	XM_005261066	1	1	1	0	0	1	0	0	0	1	1	1	7
DGCR14	8220	NM_022719	1	1	0	0	0	1	0	0	1	1	1	1	7
SYN3	8224	NM_001135774	1	1	1	0	0	1	0	0	0	1	1	1	7
KLF11	8462	NM_001177718	1	1	1	0	0	1	0	0	0	1	1	1	7
ITGA10	8515	XM_005277436	1	1	1	0	0	1	0	0	0	1	1	1	7
AGPS	8540	NM_003659	1	1	0	0	0	1	0	0	1	1	1	1	7
BHLHE40	8553	NM_003670	0	1	0	0	0	1	0	1	1	1	1	1	7
KMO	8564	NM_003679	1	1	0	0	0	1	0	0	1	1	1	1	7
MKNK1	8569	NM_003684	0	1	1	0	0	1	0	0	1	1	1	1	7
STK16	8576	NM_001008910	1	1	1	0	0	1	0	0	0	1	1	1	7
DCAF5	8816	NM_003861	1	1	0	0	0	1	0	0	1	1	1	1	7
SYNJ2	8871	NM_003898	0	1	1	0	0	1	0	0	1	1	1	1	7
BCL10	8915	NM_003921	0	1	1	0	0	1	0	0	1	1	1	1	7
LRAT	9227	NM_004744	1	1	0	0	0	1	0	0	1	1	1	1	7
VAMP3	9341	NM_004781	1	1	0	0	0	1	0	0	1	1	1	1	7
NRXN3	9369	XM_005268218	1	1	1	1	0	0	0	0	0	1	1	1	7
SLC4A8	9498	NM_001039960	1	1	1	0	0	1	0	0	0	1	1	1	7
RPH3AL	9501	NM_006987	1	1	1	0	0	1	0	0	1	0	1	1	7
NR1D1	9572	NM_021724	0	1	1	0	0	1	0	0	1	1	1	1	7
CLOCK	9575	NM_001267843	1	1	1	0	0	1	0	0	0	1	1	1	7
CELSR1	9620	NM_014246	0	1	1	0	0	1	0	0	1	1	1	1	7
AATK	9625	XM_005257849	1	1	1	0	0	1	0	0	0	1	1	1	7
SH3PXD2A	9644	XM_005270294	1	1	1	0	0	1	0	0	0	1	1	1	7
HS2ST1	9653	NM_012262	1	1	0	0	0	1	0	0	1	1	1	1	7
KIAA0430	9665	NM_014647	0	1	1	0	0	1	0	1	1	0	1	1	7
LRRC14	9684	NM_001272036	1	1	1	0	0	1	0	0	0	1	1	1	7
SEC14L5	9717	NM_014692	1	1	0	0	0	1	0	0	1	1	1	1	7
GPRASP1	9737	NM_001184727	0	1	1	1	1	1	0	0	0	0	1	1	7
ARHGAP32	9743	NM_001142685	1	1	1	0	0	1	0	0	0	1	1	1	7
ZNF536	9745	NM_014717	0	1	1	0	0	1	0	1	1	0	1	1	7
PHACTR2	9749	NM_001100164	1	1	0	0	0	1	0	1	0	1	1	1	7
TM9SF4	9777	XM_005260622	1	1	1	0	0	1	0	0	0	1	1	1	7
SERTAD2	9792	XM_005264669	1	1	1	0	0	1	0	0	0	1	1	1	7
GIT2	9815	NM_057169	1	1	1	0	0	1	0	0	0	1	1	1	7
ARHGEF11	9826	XM_005245629	0	1	1	1	0	1	0	0	0	1	1	1	7
ARHGEF17	9828	NM_014786	1	1	0	0	0	1	0	0	1	1	1	1	7
ZNF623	9831	NM_001082480	1	1	1	0	0	1	0	0	0	1	1	1	7
TRIM66	9866	XM_005253270	1	1	1	0	0	1	0	0	0	1	1	1	7
SETDB1	9869	XM_005245641	1	1	1	0	0	1	0	0	0	1	1	1	7
AREL1	9870	XM_005268243	1	1	1	0	0	1	0	0	0	1	1	1	7
URB1	9875	NM_014825	1	1	1	0	0	1	0	0	0	1	1	1	7
NUAK1	9891	NM_014840	1	1	0	0	0	1	0	0	1	1	1	1	7
ZBTB40	9923	NM_001083621	1	1	1	0	0	1	0	0	0	1	1	1	7
JOSD1	9929	XM_005261879	1	1	1	0	0	1	0	0	0	1	1	1	7
TNFSF15	9966	NM_005118	1	1	0	1	0	1	0	0	1	0	1	1	7
PPP4R1	9989	NM_001042388	1	1	0	0	0	1	0	1	0	1	1	1	7
MAMLD1	10046	XM_005274635	1	1	1	0	0	1	0	0	0	1	1	1	7
ATP9A	10079	NM_006045	1	1	0	0	0	1	0	0	1	1	1	1	7
CTDSP2	10106	NM_005730	0	1	1	0	0	1	0	0	1	1	1	1	7
RASGRP1	10125	NM_005739	1	1	0	0	0	1	0	0	1	1	1	1	7
YAF2	10138	NM_001190980	0	1	1	0	1	1	0	0	0	1	1	1	7
TENM1	10178	NM_001163278	1	1	0	0	0	1	0	1	0	1	1	1	7
LHFPL2	10184	NM_005779	0	1	1	0	0	1	0	0	1	1	1	1	7
TRIB1	10221	NM_025195	1	1	0	1	0	1	0	0	1	1	1	0	7
SIGMAR1	10280	NM_005866	1	1	1	0	0	1	0	0	0	1	1	1	7
RTN3	10313	NM_001265589	1	1	1	0	0	1	0	0	0	1	1	1	7
ATP8A1	10396	NM_006095	1	1	1	0	0	1	0	0	0	1	1	1	7
ATP8A1	10396	XM_005248043	1	1	1	0	0	1	0	0	0	1	1	1	7
VAT1	10493	NM_006373	1	1	0	0	0	1	0	0	1	1	1	1	7
SEMA4F	10505	NM_004263	1	1	0	0	0	0	0	1	1	1	1	1	7
FBLN5	10516	NM_006329	1	1	0	0	0	1	0	0	1	1	1	1	7
ATG7	10533	NM_006395	1	1	1	0	0	1	0	0	0	1	1	1	7
ANP32B	10541	NM_006401	0	1	1	0	0	1	0	0	1	1	1	1	7
CELF1	10658	XM_005252758	1	1	1	0	0	1	0	0	0	1	1	1	7
HSPH1	10808	XM_005266235	1	1	1	0	0	1	0	0	0	1	1	1	7
BLCAP	10904	NM_001167820	1	1	1	0	0	1	0	0	0	1	1	1	7
DBF4	10926	NM_006716	1	1	0	0	0	1	0	0	1	1	1	1	7
EHD1	10938	NM_006795	0	1	1	0	0	1	0	0	1	1	1	1	7
PTPN21	11099	XM_005267287	0	1	1	1	0	1	0	0	0	1	1	1	7
ATE1	11101	XM_005269456	1	1	1	0	0	1	0	0	0	1	1	1	7
CIT	11113	NM_001206999	1	1	1	0	0	1	0	0	0	1	1	1	7
BTN2A1	11120	NM_078476	0	1	1	0	0	1	0	0	1	1	1	1	7
PACSIN2	11252	NM_001184970	1	1	1	0	0	1	0	0	0	1	1	1	7
KLF8	11279	NM_007250	1	1	1	0	0	1	0	0	1	0	1	1	7
MGAT4A	11320	NM_012214	0	1	1	0	0	1	0	0	1	1	1	1	7
RRAS2	22800	NM_012250	0	1	1	0	1	1	0	0	0	1	1	1	7
COBLL1	22837	NM_001278458	1	1	1	0	0	1	0	0	0	1	1	1	7
RNF44	22838	XM_005265842	1	1	1	0	0	1	0	0	0	1	1	1	7
VASH1	22846	NM_014909	1	1	0	0	0	1	0	0	1	1	1	1	7
ZBTB1	22890	NM_014950	1	1	0	0	0	1	0	0	1	1	1	1	7
MON2	23041	NM_001278472	1	1	1	0	0	1	0	0	0	1	1	1	7
SWAP70	23075	NM_015055	1	1	0	0	0	1	0	0	1	1	1	1	7
TRIM35	23087	NM_171982	1	1	0	0	0	1	0	0	1	1	1	1	7
RAP1GAP2	23108	XM_005256544	1	1	1	0	0	1	0	0	0	1	1	1	7
GPD1L	23171	NM_015141	1	1	0	0	0	1	0	1	1	0	1	1	7
LARP4B	23185	NM_015155	1	1	1	0	0	0	0	0	1	1	1	1	7
UBXN4	23190	NM_014607	1	1	0	1	0	1	0	0	1	1	1	0	7
FAF2	23197	NM_014613	1	1	0	0	0	1	0	0	1	1	1	1	7
FBXO28	23219	NM_015176	1	1	0	0	0	1	0	0	1	1	1	1	7
PDS5A	23244	NM_001100399	1	1	1	0	0	1	0	0	0	1	1	1	7
SMG6	23293	XM_005256569	1	1	1	0	0	1	0	0	0	1	1	1	7
SIN3B	23309	NM_015260	0	1	1	0	0	1	0	0	1	1	1	1	7
NEDD4L	23327	XM_005266657	1	1	1	0	0	1	0	0	0	1	1	1	7
WDR7	23335	NM_015285	0	1	1	0	1	1	0	0	0	1	1	1	7
KHNYN	23351	NM_015299	1	1	0	0	0	1	0	0	1	1	1	1	7
ARHGEF12	23365	NM_015313	1	1	0	0	0	1	0	0	1	1	1	1	7
KIAA0947	23379	NM_015325	1	1	1	0	0	1	0	0	1	0	1	1	7
AHCYL2	23382	NM_001130723	1	1	1	0	0	1	0	0	0	1	1	1	7
DICER1	23405	NM_177438	1	1	1	0	0	1	0	0	0	1	1	1	7
NPTXR	23467	NM_014293	0	1	1	0	0	1	0	0	1	1	1	1	7
GLTSCR1L	23506	NM_015349	0	1	1	0	0	1	0	0	1	1	1	1	7
TNPO3	23534	NM_012470	0	1	1	0	0	1	0	0	1	1	1	1	7
DDAH1	23576	NM_001134445	1	1	1	0	0	1	0	0	0	1	1	1	7
PLA2G15	23659	NM_012320	0	1	1	0	0	1	0	0	1	1	1	1	7
FLRT2	23768	XM_005267490	1	1	1	0	0	1	0	0	0	1	1	1	7
SUN2	25777	NM_001199579	1	1	1	0	0	1	0	0	0	1	1	1	7
METTL7A	25840	NM_014033	1	1	0	0	0	1	0	0	1	1	1	1	7
ARMC8	25852	NM_015396	1	1	0	0	0	1	0	0	1	1	1	1	7
C3orf17	25871	NM_015412	1	1	1	0	0	1	0	0	0	1	1	1	7
ULK3	25989	NM_001099436	1	1	1	0	0	1	0	0	1	0	1	1	7
TENM4	26011	XM_005273900	1	1	1	0	0	1	0	0	0	1	1	1	7
GIGYF2	26058	NM_015575	1	1	0	1	0	1	0	0	0	1	1	1	7
TANC2	26115	XM_005257201	1	1	1	0	0	1	0	0	0	1	1	1	7
CABYR	26256	NM_012189	1	1	1	0	0	0	0	1	0	1	1	1	7
EIF2AK1	27102	NM_014413	1	1	0	0	0	1	0	0	1	1	1	1	7
DISC1	27185	NM_001164537	1	1	1	0	0	1	0	0	0	1	1	1	7
PRPF19	27339	NM_014502	0	1	1	0	0	1	0	0	1	1	1	1	7
KCNMB4	27345	NM_014505	1	1	0	0	0	1	0	0	1	1	1	1	7
CDH19	28513	NM_021153	1	1	1	0	0	1	0	0	0	1	1	1	7
TMOD2	29767	NM_014548	0	1	1	0	0	1	0	0	1	1	1	1	7
STRN4	29888	NM_001039877	0	1	1	0	0	1	0	1	0	1	1	1	7
TRHDE	29953	NM_013381	1	1	0	0	0	1	0	0	1	1	1	1	7
FTSJ2	29960	XM_005249728	1	1	1	0	0	1	0	0	0	1	1	1	7
RAX	30062	NM_013435	0	1	1	0	0	1	0	0	1	1	1	1	7
KCNIP2	30819	NM_014591	1	1	0	1	0	1	0	0	0	1	1	1	7
MYEF2	50804	XM_005254422	1	1	1	0	0	1	0	0	0	1	1	1	7
MLXIPL	51085	XM_005250399	1	1	1	0	0	1	0	0	0	1	1	1	7
MLXIPL	51085	XM_005277586	1	1	1	0	0	1	0	0	0	1	1	1	7
SBDS	51119	NM_016038	0	1	1	0	1	1	0	0	1	0	1	1	7
TRAPPC4	51399	NM_016146	1	1	1	0	1	0	0	0	1	0	1	1	7
HEMK1	51409	NM_016173	0	1	1	0	0	1	0	0	1	1	1	1	7
CTDSPL2	51496	NM_016396	1	1	0	0	0	1	0	0	1	1	1	1	7
NT5DC3	51559	NM_001031701	1	1	1	0	0	1	0	0	0	1	1	1	7
KLF13	51621	NM_015995	1	1	0	0	0	1	0	0	1	1	1	1	7
NUB1	51667	NM_001243351	1	1	1	0	0	1	0	0	0	1	1	1	7
RAB8B	51762	NM_016530	1	1	0	0	0	1	0	0	1	1	1	1	7
ADAM22	53616	XM_005250444	1	1	1	0	0	1	0	0	0	1	1	1	7
SLC38A2	54407	NM_018976	0	1	1	0	0	1	0	0	1	1	1	1	7
SSH1	54434	XM_005268984	1	1	1	0	0	1	0	0	0	1	1	1	7
MIEF1	54471	XM_005261651	1	1	1	0	0	1	0	0	0	1	1	1	7
SDK2	54549	NM_001144952	1	1	1	0	0	1	0	0	0	1	1	1	7
ZNHIT6	54680	NM_017953	0	1	1	0	0	1	0	0	1	1	1	1	7
SIDT1	54847	NM_017699	1	1	0	0	0	1	0	0	1	1	1	1	7
INO80D	54891	XM_005246658	1	1	1	0	0	1	0	0	0	1	1	1	7
MTMR10	54893	NM_017762	0	1	1	0	0	1	0	0	1	1	1	1	7
PDPR	55066	XM_005256016	1	1	1	0	0	1	0	0	0	1	1	1	7
ARGLU1	55082	NM_018011	0	1	1	0	1	0	0	1	1	0	1	1	7
SOBP	55084	NM_018013	1	1	0	1	0	1	0	0	1	0	1	1	7
ATG2B	55102	NM_018036	1	1	0	0	0	1	0	0	1	1	1	1	7
BSDC1	55108	XM_005270985	1	1	1	0	0	1	0	0	0	1	1	1	7
MRPS10	55173	NM_018141	1	1	0	0	0	1	0	0	1	1	1	1	7
SBNO1	55206	XM_005253573	1	1	1	0	0	1	0	0	0	1	1	1	7
LRRC1	55227	XM_005249207	1	1	1	0	0	1	0	0	0	1	1	1	7
VPS53	55275	NM_001128159	1	1	1	0	0	1	0	0	0	1	1	1	7
UBE2W	55284	NM_001001481	1	1	1	0	0	1	0	0	0	1	1	1	7
ASIC4	55515	NM_182847	1	1	1	0	0	1	0	0	0	1	1	1	7
CHRNA9	55584	NM_017581	1	1	1	0	0	1	0	0	0	1	1	1	7
KANSL3	55683	XM_005263984	1	1	1	0	0	1	0	0	0	1	1	1	7
FAM178A	55719	NM_018121	1	1	0	0	0	1	0	0	1	1	1	1	7
BTBD7	55727	NM_001002860	0	1	1	0	0	1	0	0	1	1	1	1	7
ENAH	55740	NM_001008493	1	1	1	0	1	1	0	0	0	0	1	1	7
ZNF395	55893	XM_005273572	1	1	1	0	0	1	0	0	0	1	1	1	7
SULF2	55959	NM_001161841	0	1	1	1	0	1	0	0	0	1	1	1	7
BCAP29	55973	NM_018844	1	1	1	0	0	1	0	0	0	1	1	1	7
TM9SF3	56889	NM_020123	0	1	0	0	0	1	0	1	1	1	1	1	7
LHX9	56956	XM_005245350	1	1	1	0	0	1	0	0	0	1	1	1	7
PRDM11	56981	NM_001256695	1	1	1	0	0	1	0	0	0	1	1	1	7
DTWD1	56986	XM_005254562	1	1	1	0	0	1	0	0	0	1	1	1	7
TULP4	56995	XM_005267057	1	1	1	0	0	1	0	0	0	1	1	1	7
PCNP	57092	NM_020357	0	1	1	0	0	1	0	0	1	1	1	1	7
RALGAPB	57148	NM_020336	0	1	0	0	0	1	0	1	1	1	1	1	7
NIPAL3	57185	XM_005245946	1	1	1	1	0	1	0	0	0	0	1	1	7
KIAA1147	57189	NM_001080392	1	1	1	0	0	1	0	0	1	0	1	1	7
VANGL2	57216	NM_020335	1	1	0	1	0	1	0	0	1	1	1	0	7
RAB22A	57403	NM_020673	0	1	1	0	0	1	0	0	1	1	1	1	7
SLC24A3	57419	NM_020689	1	1	0	1	0	1	0	0	1	1	1	0	7
TMCC3	57458	XM_005269040	1	1	1	0	0	1	0	0	0	1	1	1	7
PPM1H	57460	NM_020700	1	1	0	0	0	1	0	0	1	1	1	1	7
PLEKHH1	57475	XM_005267912	1	1	1	0	0	1	0	0	0	1	1	1	7
RNF150	57484	XM_005263150	1	1	1	0	0	1	0	0	0	1	1	1	7
PCDH19	57526	NM_001184880	1	1	0	0	0	1	0	1	0	1	1	1	7
KLHL42	57542	NM_020782	1	1	0	0	0	1	0	0	1	1	1	1	7
PDP2	57546	NM_020786	1	1	1	0	0	1	0	0	1	0	1	1	7
TAOK1	57551	NM_020791	1	1	0	0	0	1	0	0	1	1	1	1	7
SH3RF1	57630	NM_020870	0	1	1	0	0	1	0	0	1	1	1	1	7
ARHGAP23	57636	NM_001199417	1	1	1	0	0	1	0	0	0	1	1	1	7
ALS2	57679	NM_020919	1	1	0	0	0	1	0	0	1	1	1	1	7
CADM3	57863	NM_021189	1	1	1	0	0	1	0	0	1	0	1	1	7
RHOU	58480	NM_021205	0	1	1	0	0	1	0	0	1	1	1	1	7
AFAP1	60312	NM_001134647	1	1	1	0	0	1	0	0	0	1	1	1	7
EXOC4	60412	NM_021807	0	1	1	0	0	1	0	0	1	1	1	1	7
PAPPA2	60676	XM_005245422	1	1	1	0	0	1	0	0	0	1	1	1	7
NEUROG2	63973	NM_024019	0	1	1	0	0	1	0	0	1	1	1	1	7
LRRC4	64101	NM_022143	1	1	1	0	0	1	0	0	1	0	1	1	7
ABCG4	64137	NM_022169	1	1	1	0	0	1	0	0	1	0	1	1	7
PDLIM2	64236	NM_176871	1	1	1	0	0	1	0	0	1	0	1	1	7
LMBR1	64327	XM_005249554	1	1	1	0	0	1	0	0	0	1	1	1	7
GREM2	64388	NM_022469	0	1	1	0	0	1	0	0	1	1	1	1	7
ACBD3	64746	NM_022735	0	1	1	0	0	1	0	0	1	1	1	1	7
MEAF6	64769	NM_022756	1	1	1	0	1	0	0	0	1	0	1	1	7
TBC1D15	64786	NM_001146214	1	1	1	0	0	1	0	0	0	1	1	1	7
CDCP1	64866	NM_022842	1	1	1	0	0	1	0	0	1	0	1	1	7
FUNDC2	65991	NM_023934	1	1	1	1	0	0	0	0	1	0	1	1	7
MTMR9	66036	NM_015458	1	1	0	0	0	1	0	0	1	1	1	1	7
AHNAK	79026	NM_001620	0	1	1	0	1	1	0	0	1	0	1	1	7
SMIM7	79086	NM_024104	0	1	1	0	1	1	0	0	1	0	1	1	7
BHLHE41	79365	NM_030762	0	1	1	0	0	1	0	1	1	0	1	1	7
TMEM231	79583	NM_001077416	0	1	1	0	1	1	0	0	0	1	1	1	7
PARP8	79668	NM_001178055	1	1	1	0	0	1	0	0	0	1	1	1	7
C3orf52	79669	NM_024616	0	1	1	0	0	1	0	0	1	1	1	1	7
COLGALT1	79709	NM_024656	1	1	1	0	0	1	0	0	1	0	1	1	7
LIN28A	79727	NM_024674	1	1	0	0	0	1	0	0	1	1	1	1	7
C1orf115	79762	NM_024709	1	1	0	0	0	1	0	0	1	1	1	1	7
ZBTB3	79842	NM_024784	1	1	0	0	0	1	0	0	1	1	1	1	7
FAM124B	79843	NM_024785	1	1	0	0	0	1	0	0	1	1	1	1	7
ZNF672	79894	NM_024836	1	1	0	0	0	1	0	0	1	1	1	1	7
CYBRD1	79901	NM_024843	0	1	0	0	0	1	0	1	1	1	1	1	7
FAM192A	80011	XM_005256156	1	1	1	0	0	1	0	0	0	1	1	1	7
FRAS1	80144	NM_025074	0	1	1	0	0	1	0	0	1	1	1	1	7
NAA50	80218	NM_025146	1	1	0	1	0	1	0	0	1	0	1	1	7
PLEKHO2	80301	NM_025201	0	1	0	0	0	1	0	1	1	1	1	1	7
EPC1	80314	NM_025209	0	1	1	0	0	1	0	0	1	1	1	1	7
AKNA	80709	NM_030767	1	1	0	0	0	1	0	0	1	1	1	1	7
ITIH5	80760	NM_030569	1	1	1	0	0	1	0	0	0	1	1	1	7
LIMD2	80774	NM_030576	1	1	0	0	0	1	0	0	1	1	1	1	7
PRRT1	80863	NM_030651	1	1	1	0	0	1	0	0	0	1	1	1	7
YIPF5	81555	NM_001024947	1	1	1	0	0	1	0	1	0	0	1	1	7
SNX27	81609	XM_005245511	1	1	1	0	0	1	0	0	0	1	1	1	7
VMP1	81671	XM_005257710	1	1	1	0	0	1	0	0	0	1	1	1	7
SLC25A28	81894	XM_005270209	1	1	1	0	0	1	0	0	0	1	1	1	7
TMEM47	83604	NM_031442	1	1	0	0	0	1	0	0	1	1	1	1	7
AMMECR1L	83607	XM_005263808	1	1	1	0	0	1	0	0	0	1	1	1	7
TLN2	83660	XM_005254709	1	1	1	0	0	1	0	0	0	1	1	1	7
PARP9	83666	NM_001146106	1	1	1	0	0	1	0	0	0	1	1	1	7
CALN1	83698	NM_001017440	1	1	1	0	0	1	0	0	0	1	1	1	7
KCTD10	83892	XM_005253945	0	1	1	1	0	1	0	0	0	1	1	1	7
STK40	83931	NM_032017	1	1	0	0	0	1	0	0	1	1	1	1	7
ZIC4	84107	NM_032153	1	1	0	0	0	1	0	0	1	1	1	1	7
MEX3B	84206	NM_032246	0	1	1	0	0	1	0	0	1	1	1	1	7
PSD2	84249	NM_032289	1	1	0	0	0	1	0	0	1	1	1	1	7
POLDIP3	84271	NM_001278657	1	1	1	0	0	1	0	0	0	1	1	1	7
DNAJC30	84277	NM_032317	1	1	1	0	0	1	0	0	1	0	1	1	7
ABLIM2	84448	XM_005248015	1	1	1	0	0	1	0	0	0	1	1	1	7
C15orf41	84529	NM_032499	1	1	0	0	0	1	0	0	1	1	1	1	7
FAXC	84553	NM_032511	0	1	1	0	1	1	0	0	1	0	1	1	7
SLC12A8	84561	NM_024628	0	1	1	0	0	1	0	0	1	1	1	1	7
AFAP1L2	84632	NM_001001936	0	1	1	0	1	1	0	0	0	1	1	1	7
ZNF496	84838	XM_005273328	1	1	1	0	0	1	0	0	0	1	1	1	7
FAM136A	84908	XM_005264619	1	1	1	0	0	1	0	0	0	1	1	1	7
FAM222A	84915	NM_032829	1	1	0	1	0	1	0	0	1	1	1	0	7
MUM1	84939	NM_032853	0	1	1	0	0	1	0	0	1	1	1	1	7
UBASH3B	84959	NM_032873	1	1	0	1	0	1	0	0	1	1	1	0	7
ATCAY	85300	NM_033064	0	1	1	0	0	1	0	0	1	1	1	1	7
PAQR8	85315	NM_133367	1	1	0	0	0	1	0	0	1	1	1	1	7
KIAA1644	85352	XM_005261790	1	1	1	0	0	1	0	0	0	1	1	1	7
EAF1	85403	NM_033083	1	1	0	0	0	1	0	0	1	1	1	1	7
UNK	85451	NM_001080419	0	1	1	0	0	1	0	0	1	1	1	1	7
FHDC1	85462	XM_005263319	1	1	1	0	0	1	0	0	0	1	1	1	7
EPT1	85465	NM_033505	0	1	1	0	0	1	0	0	1	1	1	1	7
NAV1	89796	XM_005245572	1	1	1	0	0	1	0	0	0	1	1	1	7
RHOT2	89941	NM_138769	0	1	1	0	0	1	0	0	1	1	1	1	7
C5orf30	90355	NM_033211	0	1	1	0	1	1	0	0	1	0	1	1	7
NEK9	91754	NM_033116	0	1	1	0	0	1	0	0	1	1	1	1	7
WDR20	91833	NM_001242415	1	1	1	0	0	1	0	0	0	1	1	1	7
MTDH	92140	NM_178812	1	1	0	0	0	1	0	0	1	1	1	1	7
C17orf72	92340	NM_001164257	1	1	1	0	0	1	0	0	0	1	1	1	7
UBE2Q2	92912	NM_173469	1	1	0	0	0	1	0	0	1	1	1	1	7
TTYH2	94015	NM_032646	1	1	1	0	0	1	0	0	0	1	1	1	7
CMTM7	112616	NM_138410	1	1	1	0	0	1	0	0	0	1	1	1	7
TEX261	113419	NM_144582	1	1	0	0	0	1	0	0	1	1	1	1	7
ERMAP	114625	NM_001017922	0	1	1	0	1	1	0	0	0	1	1	1	7
NT5C3B	115024	NM_052935	0	1	1	0	0	1	0	0	1	1	1	1	7
DDIT4L	115265	XM_005262721	1	1	1	0	0	1	0	0	0	1	1	1	7
UHRF2	115426	NM_152896	0	1	1	0	1	1	0	0	1	0	1	1	7
RFFL	117584	NM_001017368	1	1	1	0	0	1	0	0	0	1	1	1	7
FAT3	120114	XM_005273759	1	1	1	0	0	1	0	0	0	1	1	1	7
TPH2	121278	NM_173353	1	1	0	0	0	1	0	0	1	1	1	1	7
FSD2	123722	NM_001007122	1	1	0	0	0	1	0	0	1	1	1	1	7
PAQR4	124222	NM_152341	0	1	0	0	0	1	0	1	1	1	1	1	7
HSF5	124535	NM_001080439	0	1	1	0	0	1	0	0	1	1	1	1	7
TTC39C	125488	NM_001135993	1	1	1	0	0	1	0	0	0	1	1	1	7
ZNF491	126069	XM_005259730	1	1	1	0	0	1	0	0	0	1	1	1	7
B3GALT6	126792	NM_080605	0	1	1	0	0	1	0	0	1	1	1	1	7
FAM213B	127281	NM_001195736	1	1	1	0	0	1	0	0	0	1	1	1	7
UHMK1	127933	NM_175866	1	1	0	0	0	1	0	0	1	1	1	1	7
TSHZ2	128553	NM_173485	1	1	1	0	0	1	0	1	0	0	1	1	7
PLEKHH2	130271	NM_172069	1	1	0	0	0	1	0	0	1	1	1	1	7
KCTD18	130535	NM_152387	0	1	1	0	0	1	0	0	1	1	1	1	7
LRRC15	131578	NM_001135057	1	1	1	0	0	1	0	0	0	1	1	1	7
ZNF572	137209	NM_152412	1	1	0	0	0	1	0	0	1	1	1	1	7
FAM199X	139231	NM_207318	0	1	1	0	0	1	0	0	1	1	1	1	7
RIMS4	140730	NM_001205317	1	1	1	0	0	1	0	0	0	1	1	1	7
SAMD8	142891	NM_144660	1	1	1	0	0	1	0	0	0	1	1	1	7
EIF5AL1	143244	NM_001099692	1	1	0	0	0	1	0	0	1	1	1	1	7
C11orf84	144097	NM_138471	0	1	1	0	0	1	0	0	1	1	1	1	7
TMEM120B	144404	NM_001080825	0	1	1	0	0	1	0	1	0	1	1	1	7
CBLN2	147381	NM_182511	0	1	1	0	0	1	0	0	1	1	1	1	7
DPY19L3	147991	NM_207325	1	1	0	0	0	1	0	0	1	1	1	1	7
CNIH3	149111	NM_152495	0	1	1	0	0	1	0	0	1	1	1	1	7
FAM109B	150368	NM_001002034	1	1	0	0	0	1	0	0	1	1	1	1	7
MB21D2	151963	NM_178496	0	1	1	0	0	1	0	0	1	1	1	1	7
RNF38	152006	NM_194328	1	1	1	0	0	1	0	0	0	1	1	1	7
NKAIN2	154215	NM_001040214	1	1	0	0	0	1	0	0	1	1	1	1	7
ERICH1	157697	NM_207332	0	1	1	0	0	1	0	0	1	1	1	1	7
GPR180	160897	NM_180989	1	1	1	0	0	1	0	0	1	0	1	1	7
APCDD1L	164284	XM_005260306	1	1	1	0	0	1	0	0	0	1	1	1	7
SGMS2	166929	XM_005262793	1	1	1	0	0	1	0	0	0	1	1	1	7
ARID2	196528	NM_152641	1	1	0	0	0	1	0	0	1	1	1	1	7
UBR1	197131	NM_174916	0	1	1	0	0	1	0	0	1	1	1	1	7
ENKUR	219670	NM_145010	0	1	1	0	0	1	0	0	1	1	1	1	7
RTKN2	219790	NM_145307	1	1	0	0	0	1	0	0	1	1	1	1	7
SKA1	220134	NM_001039535	0	1	1	1	0	1	0	0	0	1	1	1	7
C6orf223	221416	NM_001171992	1	1	1	0	0	1	0	0	0	1	1	1	7
CDHR3	222256	NM_152750	1	1	0	0	0	1	0	0	1	1	1	1	7
RNF144B	255488	XM_005248985	0	1	1	1	0	1	0	0	0	1	1	1	7
HSPA12A	259217	XM_005269672	1	1	1	0	0	1	0	0	0	1	1	1	7
STEAP2	261729	NM_001244944	1	1	0	1	0	1	0	0	0	1	1	1	7
C17orf58	284018	NM_181656	0	1	1	0	1	1	0	1	0	0	1	1	7
HTR3E	285242	NM_001256613	1	1	1	0	0	1	0	0	0	1	1	1	7
SH3PXD2B	285590	NM_001017995	1	1	0	0	0	1	0	0	1	1	1	1	7
FAM19A2	338811	NM_178539	0	1	1	0	0	1	0	0	1	1	1	1	7
VSIG1	340547	NM_001170553	0	1	1	1	0	1	0	0	0	1	1	1	7
CD300E	342510	NM_181449	1	1	1	0	0	1	0	0	0	1	1	1	7
ZNF81	347344	NM_007137	1	1	0	0	0	1	0	0	1	1	1	1	7
KRT77	374454	XM_005268853	1	1	1	0	0	1	0	0	0	1	1	1	7
PEAR1	375033	NM_001080471	0	1	1	0	0	1	0	0	1	1	1	1	7
SH2D4B	387694	NM_207372	0	1	1	0	0	1	0	1	1	0	1	1	7
BEND4	389206	NM_207406	0	1	1	0	0	1	0	0	1	1	1	1	7
XKR9	389668	NM_001011720	0	1	1	0	1	1	0	0	1	0	1	1	7
SOHLH1	402381	NM_001012415	0	1	1	0	0	1	0	0	1	1	1	1	7
IFITM10	402778	NM_001170820	1	1	1	0	0	1	0	0	0	1	1	1	7
MZT1	440145	NM_001071775	0	1	1	0	0	1	0	0	1	1	1	1	7
RNASE13	440163	NM_001012264	1	1	1	0	0	1	0	0	1	0	1	1	7
CCDC88C	440193	NM_001080414	0	1	0	0	0	1	0	1	1	1	1	1	7
FAM160A1	729830	XM_005263199	1	1	1	0	0	1	0	0	0	1	1	1	7
OCLN	100506658	NM_002538	1	1	1	0	0	1	0	0	0	1	1	1	7
ABCA4	24	NM_000350	1	0	1	0	0	1	0	0	1	1	1	1	7
ADCY3	109	NM_004036	0	0	1	0	1	1	0	1	1	0	1	1	7
ATP7B	540	NM_000053	1	0	1	0	1	1	0	0	0	1	1	1	7
BBS2	583	NM_031885	1	0	1	0	0	1	0	0	1	1	1	1	7
BCL2	596	NM_000633	1	0	1	0	0	1	0	0	1	1	1	1	7
POLR3D	661	NM_001722	1	0	1	0	0	1	0	0	1	1	1	1	7
BPGM	669	NM_199186	1	0	1	0	1	1	0	0	0	1	1	1	7
BPI	671	NM_001725	1	0	1	0	0	1	0	0	1	1	1	1	7
MRPL49	740	NM_004927	1	0	1	0	0	1	0	0	1	1	1	1	7
MYRF	745	NM_013279	1	0	1	0	1	1	0	0	1	0	1	1	7
CASP2	835	NM_032983	1	0	1	0	0	1	0	1	1	0	1	1	7
CASP2	835	NM_001224	1	0	1	0	1	1	0	1	0	0	1	1	7
CBL	867	NM_005188	1	0	1	0	0	1	0	0	1	1	1	1	7
CCNG2	901	NM_004354	1	0	1	0	0	1	0	0	1	1	1	1	7
RCC1	1104	NM_001048199	1	0	1	1	0	1	0	0	0	1	1	1	7
CLCN5	1184	NM_000084	1	0	1	0	1	1	0	0	1	0	1	1	7
CLCN6	1185	NM_001286	1	0	1	0	0	1	0	0	1	1	1	1	7
SLC31A1	1317	NM_001859	1	0	1	0	0	1	0	0	1	1	1	1	7
DYRK1A	1859	NM_101395	1	0	1	0	0	1	0	1	1	0	1	1	7
E2F4	1874	NM_001950	1	0	1	0	0	1	0	0	1	1	1	1	7
ELAVL1	1994	NM_001419	1	0	1	0	0	1	0	0	1	1	1	1	7
ESR1	2099	NM_001122742	1	0	1	0	1	1	0	0	0	1	1	1	7
ESR1	2099	NM_000125	1	0	1	0	1	1	0	0	1	0	1	1	7
FUT1	2523	NM_000148	0	0	1	1	0	1	0	0	1	1	1	1	7
GPX5	2880	NM_003996	1	0	1	0	1	1	0	0	1	0	1	1	7
GUCA1A	2978	NM_000409	0	0	1	1	0	1	0	0	1	1	1	1	7
GYPE	2996	NM_198682	1	0	1	0	0	1	0	0	1	1	1	1	7
GYS1	2997	NM_002103	1	0	1	0	0	1	0	0	1	1	1	1	7
H3F3A	3020	NM_002107	0	0	1	0	0	1	0	1	1	1	1	1	7
HNRNPK	3190	NM_031262	1	0	1	0	1	1	0	1	0	0	1	1	7
HNRNPK	3190	NM_031263	1	0	1	0	1	1	0	1	0	0	1	1	7
HPS1	3257	NM_000195	1	0	1	0	0	1	0	0	1	1	1	1	7
HSPA5	3309	NM_005347	0	0	1	0	1	1	0	0	1	1	1	1	7
IDE	3416	NM_004969	1	0	1	0	0	1	0	0	1	1	1	1	7
INPP5B	3633	NM_005540	1	0	1	0	0	1	0	0	1	1	1	1	7
INSIG1	3638	NM_198337	1	0	1	0	1	1	0	0	1	0	1	1	7
IRF4	3662	NM_002460	1	0	1	0	0	1	0	0	1	1	1	1	7
LASP1	3927	NM_006148	1	0	1	0	0	1	0	0	1	1	1	1	7
LETM1	3954	NM_012318	1	0	1	0	0	1	0	0	1	1	1	1	7
LIF	3976	NM_002309	1	0	1	0	0	1	0	0	1	1	1	1	7
MC1R	4157	NM_002386	1	0	1	1	0	1	0	0	1	0	1	1	7
MCM6	4175	NM_005915	0	0	1	0	1	1	0	0	1	1	1	1	7
DNAJB9	4189	NM_012328	1	0	1	0	0	1	0	0	1	1	1	1	7
MEF2D	4209	NM_005920	1	0	1	0	0	1	0	0	1	1	1	1	7
MFNG	4242	NM_002405	1	0	1	0	0	1	0	0	1	1	1	1	7
MKLN1	4289	NM_013255	1	0	1	0	0	1	0	1	1	0	1	1	7
MLLT4	4301	NM_001040000	1	0	1	0	1	1	0	0	1	0	1	1	7
NASP	4678	NM_002482	1	0	1	0	1	1	0	0	0	1	1	1	7
NDUFA5	4698	NM_005000	1	0	1	0	1	1	0	0	1	0	1	1	7
NDUFC2	4718	NM_004549	1	0	1	0	0	1	0	0	1	1	1	1	7
NFIB	4781	NM_005596	1	0	1	0	0	1	0	1	1	0	1	1	7
ROR2	4920	NM_004560	1	0	1	0	1	1	0	0	1	0	1	1	7
FURIN	5045	XM_005254932	1	0	1	1	0	1	0	0	0	1	1	1	7
PCSK5	5125	NM_006200	1	0	1	0	0	1	0	1	1	0	1	1	7
PLXNB1	5364	NM_002673	1	0	1	0	0	1	0	1	1	0	1	1	7
POU4F1	5457	NM_006237	1	0	1	0	0	1	0	0	1	1	1	1	7
PRKCB	5579	NM_212535	1	0	1	0	1	1	0	1	0	0	1	1	7
PRODH	5625	NM_016335	1	0	1	0	0	1	0	0	1	1	1	1	7
PSG3	5671	NM_021016	1	0	1	0	1	1	0	0	1	0	1	1	7
PSMA2	5683	NM_002787	1	0	1	0	0	1	0	0	1	1	1	1	7
ABCE1	6059	NM_002940	1	0	1	0	1	1	0	0	0	1	1	1	7
RPA1	6117	NM_002945	1	0	1	0	0	1	0	0	1	1	1	1	7
RPS23	6228	NM_001025	1	0	1	0	0	1	0	0	1	1	1	1	7
RS1	6247	NM_000330	1	0	1	0	0	1	0	0	1	1	1	1	7
CCL22	6367	NM_002990	1	0	1	0	0	1	0	0	1	1	1	1	7
SDC4	6385	NM_002999	1	0	1	0	0	1	0	0	1	1	1	1	7
SFRP1	6422	NM_003012	1	0	1	0	0	1	0	0	1	1	1	1	7
SFTPB	6439	NM_000542	1	0	1	0	0	1	0	0	1	1	1	1	7
SGSH	6448	NM_000199	1	0	1	0	0	1	0	0	1	1	1	1	7
ST3GAL1	6482	XM_005251023	1	0	1	1	0	1	0	0	0	1	1	1	7
SLC6A1	6529	NM_003042	1	0	1	0	1	1	0	0	1	0	1	1	7
SLC6A6	6533	NM_001134367	1	0	1	0	1	1	0	1	0	0	1	1	7
SLC11A1	6556	NM_000578	1	0	1	0	0	1	0	0	1	1	1	1	7
SPARC	6678	NM_003118	1	0	1	0	0	1	0	0	1	1	1	1	7
SPG7	6687	NM_003119	1	0	1	0	0	1	0	0	1	1	1	1	7
AKR1D1	6718	NM_005989	1	0	1	0	0	1	0	0	1	1	1	1	7
ELOVL4	6785	NM_022726	1	0	1	0	0	1	0	0	1	1	1	1	7
STK3	6788	NM_006281	1	0	1	0	1	1	0	0	1	0	1	1	7
STK4	6789	NM_006282	1	0	1	0	1	1	0	0	1	0	1	1	7
ZEB1	6935	NM_001174095	1	0	1	0	1	1	0	1	0	0	1	1	7
ZEB1	6935	NM_001174093	1	0	1	0	1	1	0	1	0	0	1	1	7
ZEB1	6935	NM_001174096	1	0	1	0	1	1	0	1	0	0	1	1	7
ZEB1	6935	NM_001174094	1	0	1	0	1	1	0	1	0	0	1	1	7
ZEB1	6935	NM_001128128	1	0	1	0	1	1	0	1	0	0	1	1	7
TMBIM6	7009	NM_001098576	1	0	1	1	0	1	0	0	0	1	1	1	7
TIMP3	7078	NM_000362	1	0	1	0	0	1	0	0	1	1	1	1	7
TNNI1	7135	NM_003281	1	0	1	0	0	1	0	0	1	1	1	1	7
TRIO	7204	NM_007118	1	0	1	0	0	1	0	0	1	1	1	1	7
TSC1	7248	XM_005272211	1	0	1	1	0	1	0	0	0	1	1	1	7
USP1	7398	NM_003368	1	0	1	1	0	1	0	0	0	1	1	1	7
VIPR2	7434	NM_003382	1	0	1	0	0	1	0	0	1	1	1	1	7
ZFX	7543	NM_003410	1	0	1	0	1	1	0	0	1	0	1	1	7
ZNF41	7592	XM_005272664	1	0	1	1	0	1	0	0	0	1	1	1	7
ZKSCAN8	7745	NM_006298	1	0	1	0	1	1	0	0	1	0	1	1	7
SDPR	8436	NM_004657	0	0	1	1	0	1	0	0	1	1	1	1	7
PDXK	8566	NM_003681	1	0	1	0	0	1	0	0	1	1	1	1	7
STC2	8614	NM_003714	1	0	1	0	0	1	0	0	1	1	1	1	7
SLC5A6	8884	NM_021095	0	0	1	0	1	1	0	0	1	1	1	1	7
TRPA1	8989	NM_007332	1	0	1	0	0	1	0	0	1	1	1	1	7
MTMR6	9107	NM_004685	0	0	1	1	0	1	0	0	1	1	1	1	7
B4GALT5	9334	NM_004776	1	0	1	0	0	1	0	0	1	1	1	1	7
ONECUT2	9480	NM_004852	1	0	1	0	0	1	0	0	1	1	1	1	7
GDF15	9518	NM_004864	1	0	1	0	0	1	0	0	1	1	1	1	7
IGDCC3	9543	NM_004884	1	0	1	0	0	1	0	0	1	1	1	1	7
CYTIP	9595	NM_004288	1	0	1	0	0	1	0	0	1	1	1	1	7
PPM1F	9647	NM_014634	0	0	1	1	0	1	0	0	1	1	1	1	7
N4BP1	9683	NM_153029	1	0	1	0	0	1	0	0	1	1	1	1	7
MATR3	9782	NM_001194956	1	0	1	0	1	1	0	1	0	0	1	1	7
MATR3	9782	NM_018834	1	0	1	0	1	1	0	1	0	0	1	1	7
MATR3	9782	NM_001194955	1	0	1	0	1	1	0	1	0	0	1	1	7
MATR3	9782	NM_001194954	1	0	1	0	1	1	0	1	0	0	1	1	7
RIMS3	9783	NM_014747	1	0	1	0	0	1	0	0	1	1	1	1	7
SERTAD2	9792	NM_014755	1	0	1	0	0	1	0	1	1	0	1	1	7
TATDN2	9797	NM_014760	1	0	1	0	0	1	0	0	1	1	1	1	7
KLHL21	9903	NM_014851	1	0	1	0	0	1	0	0	1	1	1	1	7
USP15	9958	NM_006313	1	0	1	0	0	1	0	1	1	0	1	1	7
YAF2	10138	NM_005748	1	0	1	0	1	1	0	0	1	0	1	1	7
ABI2	10152	NM_005759	1	0	1	0	1	1	0	0	1	0	1	1	7
GLYAT	10249	NM_201648	1	0	1	1	0	1	0	0	1	0	1	1	7
TUBGCP3	10426	NM_006322	1	0	1	0	1	1	0	0	1	0	1	1	7
SYNCRIP	10492	NM_001159673	1	0	1	0	1	1	0	1	0	0	1	1	7
SYNCRIP	10492	NM_001159674	1	0	1	0	1	1	0	1	0	0	1	1	7
SYNCRIP	10492	NM_001159676	1	0	1	0	1	1	0	1	0	0	1	1	7
HYOU1	10525	NM_006389	1	0	1	0	0	1	0	0	1	1	1	1	7
RPP30	10556	NM_001104546	1	0	1	0	0	1	0	0	1	1	1	1	7
TACC2	10579	NM_206860	1	0	1	0	1	1	0	1	0	0	1	1	7
TACC2	10579	NM_006997	1	0	1	0	1	1	0	1	0	0	1	1	7
TACC2	10579	NM_206861	1	0	1	0	1	1	0	1	0	0	1	1	7
TACC2	10579	NM_206862	1	0	1	0	1	1	0	1	0	0	1	1	7
YKT6	10652	NM_006555	1	0	1	0	0	1	0	0	1	1	1	1	7
CELF2	10659	NM_006561	1	0	1	0	1	1	0	1	0	0	1	1	7
CELF2	10659	NM_001083591	1	0	1	0	1	1	0	1	0	0	1	1	7
CELF2	10659	NM_001025076	1	0	1	0	1	1	0	1	0	0	1	1	7
FAXDC2	10826	NM_032385	1	0	1	0	1	1	0	0	1	0	1	1	7
RALBP1	10928	NM_006788	1	0	1	0	0	1	0	0	1	1	1	1	7
RAB32	10981	NM_006834	1	0	1	0	0	1	0	0	1	1	1	1	7
RAB35	11021	NM_006861	1	0	1	0	0	1	0	0	1	1	1	1	7
HHLA2	11148	NM_007072	1	0	1	0	0	1	0	0	1	1	1	1	7
ABCB8	11194	NM_007188	1	0	1	0	0	1	0	0	1	1	1	1	7
RNF24	11237	NM_007219	1	0	1	1	0	1	0	0	0	1	1	1	7
RNF44	22838	NM_014901	1	0	1	0	0	1	0	1	1	0	1	1	7
MON2	23041	NM_015026	1	0	1	0	1	1	0	0	1	0	1	1	7
ZHX3	23051	XM_005260343	1	0	1	1	0	1	0	0	0	1	1	1	7
MRPS27	23107	NM_015084	1	0	1	0	0	1	0	0	1	1	1	1	7
TNRC6B	23112	NM_001024843	1	0	1	0	1	1	0	1	0	0	1	1	7
TNRC6B	23112	NM_015088	1	0	1	0	1	1	0	1	0	0	1	1	7
TNRC6B	23112	NM_001162501	1	0	1	0	1	1	0	1	0	0	1	1	7
PLXND1	23129	NM_015103	1	0	1	0	0	1	0	0	1	1	1	1	7
TTLL12	23170	NM_015140	0	0	1	0	1	1	0	0	1	1	1	1	7
SMG6	23293	NM_017575	1	0	1	0	1	1	0	0	1	0	1	1	7
POFUT1	23509	NM_015352	0	0	1	0	1	1	0	0	1	1	1	1	7
BACE1	23621	NM_001207049	1	0	1	0	1	1	0	1	0	0	1	1	7
BACE1	23621	NM_001207048	1	0	1	0	1	1	0	1	0	0	1	1	7
BACE1	23621	NM_138973	1	0	1	0	1	1	0	1	0	0	1	1	7
BACE1	23621	NM_138971	1	0	1	0	1	1	0	1	0	0	1	1	7
BACE1	23621	NM_138972	1	0	1	0	1	1	0	1	0	0	1	1	7
BCL2L13	23786	NM_015367	1	0	1	0	0	1	0	0	1	1	1	1	7
MYRIP	25924	NM_015460	1	0	1	0	0	1	0	0	1	1	1	1	7
CNRIP1	25927	NM_015463	1	0	1	0	0	1	0	0	1	1	1	1	7
CHMP2B	25978	NM_014043	1	0	1	0	0	1	0	0	1	1	1	1	7
SNED1	25992	NM_001080437	1	0	1	0	0	1	0	0	1	1	1	1	7
TENM4	26011	NM_001098816	1	0	1	0	0	1	0	1	1	0	1	1	7
TANC2	26115	NM_025185	1	0	1	0	0	1	0	1	1	0	1	1	7
BLOC1S6	26258	NM_012388	1	0	1	0	0	1	0	0	1	1	1	1	7
PTPN18	26469	NM_014369	1	0	1	0	0	1	0	0	1	1	1	1	7
TSPAN16	26526	NM_012466	1	0	1	0	0	1	0	0	1	1	1	1	7
DIEXF	27042	NM_014388	1	0	1	0	1	1	0	0	1	0	1	1	7
CACNG4	27092	NM_014405	1	0	1	0	0	1	0	0	1	1	1	1	7
NAAA	27163	NM_001042402	1	0	1	0	1	1	0	0	1	0	1	1	7
AHDC1	27245	NM_001029882	0	0	1	0	1	1	0	1	1	0	1	1	7
POLM	27434	NM_013284	1	0	1	0	0	1	0	0	1	1	1	1	7
TFCP2L1	29842	NM_014553	1	0	1	0	0	1	0	0	1	1	1	1	7
HUNK	30811	NM_014586	1	0	1	0	0	1	0	0	1	1	1	1	7
CD209	30835	NM_021155	1	0	1	0	0	1	0	0	1	1	1	1	7
MED31	51003	NM_016060	0	0	1	0	1	1	0	0	1	1	1	1	7
NAGPA	51172	NM_016256	1	0	1	0	0	1	0	0	1	1	1	1	7
ARL17A	51326	NM_001113738	1	0	1	0	1	1	0	0	0	1	1	1	7
SELT	51714	NM_016275	1	0	1	0	0	1	0	0	1	1	1	1	7
TM6SF2	53345	NM_001001524	1	0	1	0	0	1	0	0	1	1	1	1	7
CSNK1G1	53944	NM_022048	0	0	1	1	0	1	0	0	1	1	1	1	7
DGCR8	54487	NM_022720	1	0	1	0	0	1	0	0	1	1	1	1	7
UHRF1BP1	54887	NM_017754	0	0	1	0	1	1	0	0	1	1	1	1	7
INO80D	54891	NM_017759	1	0	1	0	1	1	0	0	1	0	1	1	7
ZSCAN32	54925	NM_017810	0	0	1	0	1	1	0	1	1	0	1	1	7
IMPAD1	54928	NM_017813	1	0	1	0	0	1	0	0	1	1	1	1	7
FAM206A	54942	NM_017832	1	0	1	0	0	1	0	0	1	1	1	1	7
APPL2	55198	NM_018171	1	0	1	0	0	1	0	1	1	0	1	1	7
NIPSNAP3B	55335	NM_018376	0	0	1	0	1	1	0	0	1	1	1	1	7
WDR33	55339	NM_018383	1	0	1	0	0	1	0	0	1	1	1	1	7
CSGALNACT2	55454	NM_018590	0	0	1	0	1	1	0	0	1	1	1	1	7
HR	55806	NM_018411	1	0	1	0	1	1	0	1	0	0	1	1	7
JPH1	56704	NM_020647	1	0	1	0	0	1	0	0	1	1	1	1	7
SLAMF8	56833	NM_020125	1	0	1	0	0	1	0	0	1	1	1	1	7
PITHD1	57095	NM_020362	1	0	1	0	0	1	0	0	1	1	1	1	7
EPPIN	57119	NM_020398	1	0	1	0	1	1	0	0	0	1	1	1	7
ATP8B2	57198	NM_020452	0	0	1	0	1	1	0	1	1	0	1	1	7
PLEKHH1	57475	NM_020715	1	0	1	0	1	1	0	0	1	0	1	1	7
PREX1	57580	NM_020820	1	0	1	0	0	1	0	0	1	1	1	1	7
ZFAT	57623	NM_020863	1	0	1	0	1	1	0	0	1	0	1	1	7
HCN3	57657	NM_020897	1	0	1	0	0	1	0	0	1	1	1	1	7
SFMBT2	57713	NM_001029880	1	0	1	0	0	1	0	0	1	1	1	1	7
EPG5	57724	NM_020964	1	0	1	0	0	1	0	0	1	1	1	1	7
RBAK	57786	NM_021163	1	0	1	0	0	1	0	0	1	1	1	1	7
BCORL1	63035	NM_021946	1	0	1	0	1	1	0	0	1	0	1	1	7
BCAN	63827	NM_021948	0	0	1	1	0	1	0	0	1	1	1	1	7
FAM217B	63939	XM_005260509	1	0	1	1	0	1	0	0	0	1	1	1	7
C10orf54	64115	NM_022153	1	0	1	0	0	1	0	0	1	1	1	1	7
FA2H	79152	NM_024306	1	0	1	0	0	1	0	0	1	1	1	1	7
ZXDC	79364	NM_001040653	1	0	1	0	1	1	0	0	1	0	1	1	7
CEP97	79598	NM_024548	1	0	1	0	1	1	0	0	1	0	1	1	7
ZYG11B	79699	NM_024646	1	0	1	0	0	1	0	0	1	1	1	1	7
ZNF614	80110	NM_025040	0	0	1	0	1	1	0	0	1	1	1	1	7
OPA3	80207	NM_025136	1	0	1	0	0	1	0	0	1	1	1	1	7
RAB11FIP1	80223	NM_001002814	1	0	1	0	0	1	0	0	1	1	1	1	7
CCDC68	80323	NM_025214	1	0	1	0	0	1	0	0	1	1	1	1	7
DNAJC5	80331	NM_025219	1	0	1	0	0	1	0	0	1	1	1	1	7
SRCIN1	80725	NM_025248	1	0	1	0	0	1	0	0	1	1	1	1	7
EEPD1	80820	NM_030636	1	0	1	0	0	1	0	0	1	1	1	1	7
SNX27	81609	NM_030918	1	0	1	0	0	1	0	1	1	0	1	1	7
FCRL5	83416	NM_031281	1	0	1	0	0	1	0	0	1	1	1	1	7
GUCD1	83606	NM_031444	1	0	1	0	0	1	0	0	1	1	1	1	7
YPEL3	83719	NM_031477	1	0	1	0	0	1	0	0	1	1	1	1	7
TMPRSS13	84000	NM_001077263	1	0	1	0	0	1	0	0	1	1	1	1	7
ANKRD27	84079	NM_032139	1	0	1	0	1	1	0	0	1	0	1	1	7
ANTXR1	84168	NM_032208	1	0	1	0	0	1	0	0	1	1	1	1	7
IQCG	84223	NM_032263	1	0	1	0	0	1	0	0	1	1	1	1	7
FLYWCH1	84256	NM_032296	1	0	1	0	0	1	0	0	1	1	1	1	7
HSDL2	84263	NM_032303	1	0	1	0	0	1	0	0	1	1	1	1	7
ING5	84289	NM_032329	1	0	1	0	0	1	0	0	1	1	1	1	7
PHF6	84295	NM_001015877	0	0	1	0	1	1	0	1	1	0	1	1	7
WIBG	84305	NM_032345	0	0	1	0	0	1	0	1	1	1	1	1	7
RAB11FIP4	84440	NM_032932	1	0	1	0	0	1	0	0	1	1	1	1	7
ZNF333	84449	NM_032433	1	0	1	0	0	1	0	1	1	0	1	1	7
FAM220A	84792	NM_001037163	1	0	1	0	0	1	0	1	1	0	1	1	7
HSH2D	84941	NM_032855	1	0	1	0	0	1	0	0	1	1	1	1	7
TIGD5	84948	NM_032862	1	0	1	0	0	1	0	0	1	1	1	1	7
AJUBA	84962	NM_032876	1	0	1	1	0	1	0	0	0	1	1	1	7
KIAA1737	85457	NM_033426	1	0	1	0	0	1	0	0	1	1	1	1	7
FHDC1	85462	NM_033393	1	0	1	0	1	1	0	0	1	0	1	1	7
EMILIN3	90187	NM_052846	1	0	1	0	0	1	0	0	1	1	1	1	7
PYGO2	90780	NM_138300	0	0	1	0	1	1	0	0	1	1	1	1	7
HN1L	90861	NM_144570	1	0	1	0	0	1	0	0	1	1	1	1	7
ISX	91464	NM_001008494	0	0	1	1	0	1	0	0	1	1	1	1	7
RASL10B	91608	NM_033315	1	0	1	0	0	1	0	0	1	1	1	1	7
PGAP3	93210	NM_033419	1	0	1	0	0	1	0	0	1	1	1	1	7
CAMK2N2	94032	NM_033259	1	0	1	0	0	1	0	0	1	1	1	1	7
SYTL4	94121	NM_080737	1	0	1	0	1	1	0	0	1	0	1	1	7
H2AFV	94239	NM_138635	1	0	1	0	0	1	0	0	1	1	1	1	7
SLC25A25	114789	NM_001265614	1	0	1	1	0	1	0	0	0	1	1	1	7
SLAMF6	114836	NM_001184714	1	0	1	0	1	1	0	0	0	1	1	1	7
SLAMF6	114836	NM_052931	1	0	1	0	1	1	0	0	1	0	1	1	7
DDIT4L	115265	NM_145244	1	0	1	0	1	1	0	0	1	0	1	1	7
GBP4	115361	NM_052941	1	0	1	0	0	1	0	0	1	1	1	1	7
AMICA1	120425	NM_153206	1	0	1	0	1	1	0	0	0	1	1	1	7
ZNF491	126069	NM_152356	1	0	1	0	0	1	0	1	1	0	1	1	7
KLHDC7A	127707	NM_152375	0	0	1	0	1	1	0	0	1	1	1	1	7
CMPK2	129607	NM_207315	1	0	1	0	0	1	0	0	1	1	1	1	7
TMEM155	132332	NM_152399	0	0	1	0	1	1	0	0	1	1	1	1	7
ASB8	140461	NM_024095	0	0	1	0	1	1	0	1	1	0	1	1	7
FBXL14	144699	NM_152441	1	0	1	0	0	1	0	0	1	1	1	1	7
PRIMA1	145270	NM_178013	1	0	1	0	0	1	0	0	1	1	1	1	7
FAM84A	151354	NM_145175	1	0	1	0	1	1	0	0	0	1	1	1	7
SHISA3	152573	NM_001080505	1	0	1	0	0	1	0	0	1	1	1	1	7
AMZ1	155185	NM_133463	1	0	1	0	0	1	0	0	1	1	1	1	7
SBSPON	157869	NM_153225	1	0	1	0	0	1	0	0	1	1	1	1	7
C9orf163	158055	NM_152571	1	0	1	0	0	1	0	0	1	1	1	1	7
MAGEB6	158809	NM_173523	0	0	1	0	1	1	0	0	1	1	1	1	7
LIX1	167410	NM_153234	1	0	1	0	0	1	0	0	1	1	1	1	7
ZNF431	170959	NM_133473	1	0	1	0	1	1	0	0	1	0	1	1	7
IBA57	200205	NM_001010867	1	0	1	0	0	1	0	0	1	1	1	1	7
DNAJC18	202052	NM_152686	1	0	1	0	1	1	0	0	1	0	1	1	7
KIAA2018	205717	NM_001009899	1	0	1	0	0	1	0	0	1	1	1	1	7
LRRC55	219527	NM_001005210	1	0	1	0	0	1	0	0	1	1	1	1	7
MARCH8	220972	XM_005271806	1	0	1	1	0	1	0	0	0	1	1	1	7
TWISTNB	221830	NM_001002926	1	0	1	0	0	1	0	0	1	1	1	1	7
FOXK1	221937	NM_001037165	1	0	1	0	0	1	0	0	1	1	1	1	7
MAPK15	225689	NM_139021	1	0	1	0	0	1	0	0	1	1	1	1	7
ZDHHC23	254887	XM_005247266	1	0	1	1	0	1	0	0	0	1	1	1	7
SIAH3	283514	NM_198849	1	0	1	0	0	1	0	0	1	1	1	1	7
CYB561D1	284613	NM_182580	1	0	1	0	1	1	0	0	1	0	1	1	7
CCDC141	285025	NM_173648	1	0	1	0	1	1	0	0	0	1	1	1	7
C5orf51	285636	NM_175921	1	0	1	0	0	1	0	0	1	1	1	1	7
ZFP41	286128	NM_173832	1	0	1	0	0	1	0	0	1	1	1	1	7
NAT8L	339983	NM_178557	1	0	1	0	0	1	0	0	1	1	1	1	7
MYLK4	340156	NM_001012418	0	0	1	0	1	1	0	0	1	1	1	1	7
GLDN	342035	NM_181789	1	0	1	0	0	1	0	0	1	1	1	1	7
AMIGO3	386724	NM_198722	1	0	1	0	0	1	0	0	1	1	1	1	7
C17orf82	388407	NM_203425	1	0	1	0	0	1	0	0	1	1	1	1	7
ZNF662	389114	NM_207404	1	0	1	0	0	1	0	0	1	1	1	1	7
SLC25A53	401612	NM_001012755	1	0	1	0	0	1	0	0	1	1	1	1	7
LDLRAD2	401944	NM_001013693	1	0	1	0	0	1	0	0	1	1	1	1	7
SPDYE3	441272	NM_001004351	1	0	1	0	0	1	0	0	1	1	1	1	7
RELL1	768211	NM_001085400	1	0	1	0	0	1	0	0	1	1	1	1	7
BCAT1	586	NM_005504	1	0	0	1	0	1	0	0	1	1	1	1	7
F2R	2149	NM_001992	1	0	0	1	0	1	0	0	1	1	1	1	7
GSPT1	2935	NM_001130007	1	0	0	1	0	1	0	1	0	1	1	1	7
PDSS2	57107	NM_020381	1	0	0	1	0	1	0	0	1	1	1	1	7
SNX20	124460	NM_153337	1	0	0	1	0	1	0	1	0	1	1	1	7
KCNH8	131096	NM_144633	0	0	0	1	0	1	0	1	1	1	1	1	7
SOX1	6656	NM_005986	1	0	0	0	0	1	0	1	1	1	1	1	7
VAMP1	6843	NM_199245	1	0	0	0	0	1	0	1	1	1	1	1	7
SERP1	27230	NM_014445	1	0	0	0	0	1	0	1	1	1	1	1	7
ADCY3	109	XM_005264102	0	1	1	0	0	1	0	0	0	1	1	1	6
ADH6	130	XM_005262731	0	1	1	0	0	1	0	0	0	1	1	1	6
AK2	204	XM_005270603	1	1	1	0	0	1	0	0	0	0	1	1	6
AK4	205	NM_001005353	1	1	0	0	0	1	0	0	0	1	1	1	6
SHROOM2	357	NM_001649	0	1	0	0	0	1	0	0	1	1	1	1	6
ARHGAP1	392	NM_004308	1	1	0	0	0	1	0	0	1	1	1	0	6
ASTN1	460	NM_004319	1	1	0	0	0	1	0	0	1	1	1	0	6
ZFHX3	463	NM_006885	1	1	0	0	0	1	0	0	1	1	1	0	6
RERE	473	NM_012102	1	1	0	0	0	1	0	0	0	1	1	1	6
ATP1A2	477	NM_000702	1	1	0	0	0	1	0	0	1	1	1	0	6
ATP2B4	493	NM_001001396	0	1	0	1	0	1	0	0	0	1	1	1	6
ATP6V1A	523	XM_005247528	1	1	0	0	0	1	0	0	0	1	1	1	6
BMPR1B	658	NM_001203	1	1	0	0	0	1	0	0	0	1	1	1	6
CAPN5	726	XM_005274206	0	1	1	0	0	1	0	0	0	1	1	1	6
CAPN5	726	XM_005277729	0	1	1	0	0	1	0	0	0	1	1	1	6
OSGIN2	734	NM_001126111	1	1	0	0	0	1	0	0	0	1	1	1	6
LDLRAD4	753	NM_001003674	1	1	0	0	0	1	0	0	0	1	1	1	6
TMEM50B	757	NM_006134	0	1	0	0	0	1	0	0	1	1	1	1	6
MPPED1	758	XM_005261732	1	1	1	0	0	0	0	0	0	1	1	1	6
CACNA1D	776	XM_005265448	0	1	1	0	0	1	0	0	0	1	1	1	6
CAST	831	NM_001042440	0	1	1	0	0	1	0	0	0	1	1	1	6
CASP9	842	NM_001229	1	1	0	0	0	1	0	0	0	1	1	1	6
CAV1	857	NM_001172895	1	1	0	0	0	1	0	0	0	1	1	1	6
CDC27	996	NM_001114091	0	1	1	0	0	1	0	0	0	1	1	1	6
CDH10	1008	NM_006727	1	1	0	0	0	1	0	0	1	1	1	0	6
CDK6	1021	NM_001145306	0	1	1	0	0	1	0	0	0	1	1	1	6
CDKN1C	1028	NM_000076	0	1	1	0	0	1	0	1	0	0	1	1	6
CHEK1	1111	NM_001114122	0	1	1	0	0	1	0	0	0	1	1	1	6
CIRBP	1153	NM_001280	1	1	0	0	0	1	0	0	1	1	1	0	6
TPP1	1200	NM_000391	1	1	0	0	0	1	0	0	1	1	1	0	6
CNP	1267	NM_033133	0	1	1	0	0	1	0	0	1	0	1	1	6
COL4A4	1286	NM_000092	1	1	0	0	0	1	0	0	1	1	1	0	6
CPM	1368	NM_001874	1	1	0	0	0	1	0	0	0	1	1	1	6
CRYGD	1421	NM_006891	0	1	1	0	0	1	0	0	1	0	1	1	6
CTNNA2	1496	NM_004389	0	1	0	0	0	1	0	0	1	1	1	1	6
CYP2B6	1555	NM_000767	1	1	0	0	0	1	0	0	1	1	1	0	6
DGKG	1608	NM_001346	1	1	0	0	0	1	0	0	0	1	1	1	6
DDX11	1663	XM_005253331	0	1	1	0	0	1	0	0	0	1	1	1	6
DKC1	1736	NM_001363	0	1	1	0	0	1	0	0	1	0	1	1	6
DLG1	1739	XM_005269289	0	1	1	0	0	1	0	0	0	1	1	1	6
DUSP3	1845	XM_005257117	0	1	1	0	0	1	0	0	0	1	1	1	6
DUSP4	1846	NM_057158	0	1	1	0	0	1	0	0	0	1	1	1	6
S1PR1	1901	NM_001400	0	1	1	0	0	1	0	0	1	0	1	1	6
LPAR1	1902	XM_005251781	1	1	1	0	0	1	0	0	0	0	1	1	6
EDN3	1908	NM_207032	0	1	1	0	0	1	0	0	0	1	1	1	6
EFNB3	1949	NM_001406	1	1	0	0	0	1	0	0	1	0	1	1	6
CELSR3	1951	NM_001407	1	1	0	0	0	1	0	0	1	1	1	0	6
EIF4E	1977	NM_001130679	0	1	1	1	0	0	0	1	0	0	1	1	6
ELK4	2005	NM_001973	0	1	1	0	0	1	0	0	0	1	1	1	6
DMTN	2039	NM_001978	1	1	0	0	0	1	0	0	1	1	1	0	6
ERCC4	2072	NM_005236	1	1	0	0	0	1	0	0	0	1	1	1	6
ETV1	2115	NM_004956	1	1	0	0	0	1	0	0	1	1	1	0	6
EYA1	2138	NM_000503	1	1	0	0	0	1	0	0	0	1	1	1	6
F2RL2	2151	NM_004101	0	1	0	0	0	1	0	0	1	1	1	1	6
F13A1	2162	NM_000129	0	1	1	0	0	1	0	0	1	0	1	1	6
FANCE	2178	XM_005248885	1	1	0	0	0	1	0	0	0	1	1	1	6
FLI1	2313	NM_001271010	1	1	0	0	0	1	0	0	0	1	1	1	6
FOLR1	2348	NM_016724	1	1	1	0	0	1	0	0	0	0	1	1	6
FOS	2353	NM_005252	0	1	1	0	0	1	0	0	1	0	1	1	6
FUT4	2526	NM_002033	0	1	0	0	0	1	0	0	1	1	1	1	6
GABPA	2551	NM_002040	1	1	0	0	0	1	0	0	1	1	1	0	6
GABRA4	2557	NM_000809	0	1	0	0	0	1	0	0	1	1	1	1	6
GABRB1	2560	XM_005248081	1	1	1	0	0	1	0	0	0	0	1	1	6
GALNT1	2589	NM_020474	0	1	0	0	0	1	0	0	1	1	1	1	6
GFRA1	2674	NM_005264	1	1	0	0	0	1	0	0	0	1	1	1	6
GJA1	2697	NM_000165	1	1	0	0	0	1	0	0	1	0	1	1	6
GJB2	2706	NM_004004	1	1	0	0	0	1	0	0	1	1	1	0	6
GLI3	2737	XM_005249704	0	1	1	0	0	1	0	0	0	1	1	1	6
GLS	2744	NM_014905	1	1	0	0	0	1	0	0	1	1	1	0	6
GNAI3	2773	NM_006496	1	1	1	0	0	0	0	0	1	0	1	1	6
GPI	2821	NM_001184722	0	1	1	0	0	1	0	0	0	1	1	1	6
PRLHR	2834	NM_004248	0	1	0	0	0	1	0	0	1	1	1	1	6
ARHGAP35	2909	NM_004491	1	1	0	0	0	1	0	0	1	1	1	0	6
GRM5	2915	XM_005273956	0	1	1	0	0	1	0	0	0	1	1	1	6
CXCL2	2920	NM_002089	0	1	1	0	0	1	0	0	1	0	1	1	6
GSTM3	2947	NM_000849	1	1	0	0	0	1	0	0	1	1	1	0	6
GUCY2C	2984	NM_004963	0	1	0	0	0	1	0	0	1	1	1	1	6
HAL	3034	NM_002108	0	1	1	0	0	1	0	0	1	0	1	1	6
HK2	3099	NM_000189	1	1	0	0	0	1	0	0	1	1	1	0	6
HLA-C	3107	NM_001243042	0	1	1	0	0	1	0	0	0	1	1	1	6
FOXA1	3169	NM_004496	1	1	0	0	0	1	0	0	1	1	1	0	6
HNRNPC	3183	NM_031314	0	1	1	1	0	1	0	0	0	0	1	1	6
HOXA2	3199	NM_006735	0	1	0	0	0	1	0	1	1	0	1	1	6
HOXA5	3202	NM_019102	0	1	1	0	0	1	0	0	1	0	1	1	6
HOXC8	3224	NM_022658	0	1	1	0	0	0	0	1	1	0	1	1	6
HOXD9	3235	NM_014213	1	1	1	0	0	0	0	0	1	0	1	1	6
HSPA9	3313	NM_004134	0	1	0	0	0	1	0	0	1	1	1	1	6
NDST1	3340	XM_005268435	0	1	1	0	0	1	0	0	0	1	1	1	6
HTR2A	3356	NM_000621	1	1	0	0	0	1	0	0	1	0	1	1	6
INHBC	3626	NM_005538	1	1	0	0	0	1	0	0	1	0	1	1	6
IRS1	3667	NM_005544	1	1	0	0	0	1	0	0	1	0	1	1	6
ITGAL	3683	NM_002209	1	1	0	0	0	1	0	0	1	1	1	0	6
ITGB3	3690	NM_000212	1	1	0	0	0	1	0	0	1	0	1	1	6
ITGB6	3694	XM_005246537	0	1	1	0	0	1	0	0	0	1	1	1	6
ITK	3702	NM_005546	1	1	0	0	0	1	0	0	1	1	1	0	6
KCNC1	3746	NM_004976	1	1	0	0	0	1	0	0	0	1	1	1	6
KCNE1	3753	NM_000219	0	1	0	0	0	1	0	0	1	1	1	1	6
KCNMA1	3778	XM_005269773	1	1	0	0	0	1	0	0	0	1	1	1	6
IPO5	3843	XM_005254051	0	1	1	0	0	1	0	0	0	1	1	1	6
KRT34	3885	NM_021013	0	1	0	0	0	1	0	0	1	1	1	1	6
KRT85	3891	NM_002283	1	1	0	0	0	1	0	0	1	1	1	0	6
LAD1	3898	NM_005558	1	1	0	0	0	1	0	0	1	1	1	0	6
AFF3	3899	XM_005263941	0	1	1	0	0	1	0	0	0	1	1	1	6
LCK	3932	XM_005270862	1	1	0	0	0	1	0	0	0	1	1	1	6
LHCGR	3973	NM_000233	1	1	0	0	0	1	0	0	1	1	1	0	6
LRP6	4040	NM_002336	1	1	0	0	0	1	0	0	1	1	1	0	6
LTBP2	4053	NM_000428	1	1	0	1	0	1	0	0	1	0	1	0	6
MXD1	4084	NM_002357	1	1	0	0	0	1	0	0	1	1	1	0	6
MAGEB1	4112	NM_002363	0	1	1	0	1	1	0	0	0	0	1	1	6
MAP6	4135	NM_207577	1	1	0	0	0	1	0	0	1	0	1	1	6
MAZ	4150	NM_001042539	0	1	1	0	0	1	0	1	0	0	1	1	6
MGAT2	4247	NM_002408	1	1	0	0	0	1	0	0	1	1	1	0	6
KITLG	4254	NM_000899	1	1	1	0	0	0	0	0	0	1	1	1	6
ATXN3	4287	NM_004993	1	1	0	0	0	1	0	0	0	1	1	1	6
MAP3K9	4293	NM_033141	1	1	1	0	0	0	0	0	1	0	1	1	6
KMT2A	4297	NM_001197104	1	1	0	0	0	1	0	0	0	1	1	1	6
AFF1	4299	XM_005263009	1	1	0	0	0	1	0	0	0	1	1	1	6
AFF1	4299	XM_005263010	1	1	0	0	0	1	0	0	0	1	1	1	6
MYCN	4613	NM_005378	1	1	0	0	0	1	0	0	1	1	1	0	6
NFIC	4782	NM_205843	1	1	0	0	0	1	0	0	0	1	1	1	6
NFIX	4784	NM_001271043	1	1	1	0	0	1	0	0	0	0	1	1	6
NOVA1	4857	XM_005267707	1	1	0	0	0	1	0	0	0	1	1	1	6
NPTX2	4885	NM_002523	1	1	0	1	0	1	0	0	1	0	1	0	6
NTRK1	4914	XM_005245219	1	1	1	0	0	1	0	0	0	0	1	1	6
NTRK3	4916	NM_001007156	1	1	0	0	0	1	0	0	1	1	1	0	6
OCRL	4952	NM_000276	1	1	0	0	0	1	0	0	0	1	1	1	6
OSBP	5007	NM_002556	1	1	0	0	0	1	0	0	1	1	1	0	6
PAPPA	5069	NM_002581	1	1	0	0	0	1	0	0	1	1	1	0	6
PDCL	5082	NM_005388	1	1	0	0	0	1	0	0	1	1	1	0	6
PCSK1	5122	NM_000439	0	1	0	0	0	1	0	0	1	1	1	1	6
CDK16	5127	XM_005272615	1	1	1	0	0	1	0	0	0	0	1	1	6
PDE3A	5139	XM_005253389	1	1	0	0	0	1	0	0	0	1	1	1	6
PDE8A	5151	NM_002605	1	1	0	0	0	1	0	0	0	1	1	1	6
PDGFA	5154	NM_002607	0	1	0	0	0	1	0	1	0	1	1	1	6
PEG3	5178	NM_006210	1	1	0	0	0	1	0	0	1	1	1	0	6
PFKFB2	5208	NM_006212	1	1	0	0	0	1	0	0	1	1	1	0	6
PGR	5241	NM_000926	1	1	0	1	0	1	0	0	0	1	1	0	6
PHB	5245	NM_001281715	1	1	1	0	0	1	0	0	0	0	1	1	6
SERPINE2	5270	NM_006216	1	1	0	0	0	1	0	0	1	1	1	0	6
PKHD1	5314	NM_138694	0	1	0	0	0	1	0	0	1	1	1	1	6
PLCB3	5331	NM_000932	1	1	1	0	0	1	0	0	0	0	1	1	6
PLD2	5338	NM_002663	1	1	0	0	0	1	0	0	1	0	1	1	6
PRRX1	5396	NM_006902	1	1	0	0	0	1	0	0	0	1	1	1	6
PNN	5411	NM_002687	0	1	0	0	0	1	0	0	1	1	1	1	6
UBL3	5412	NM_007106	1	1	0	0	0	1	0	0	1	1	1	0	6
POLE	5426	NM_006231	1	1	0	0	0	1	0	0	1	1	1	0	6
PPP1R3D	5509	NM_006242	1	1	0	0	0	1	0	0	1	1	1	0	6
PPP2R2A	5520	NM_002717	1	1	0	0	0	1	0	0	1	1	1	0	6
PPP2R5C	5527	XM_005267825	1	1	0	0	0	1	0	0	0	1	1	1	6
PPT1	5538	NM_000310	1	1	0	0	0	1	0	0	1	1	1	0	6
NPY4R	5540	NM_005972	0	1	1	0	0	1	0	0	1	0	1	1	6
PRKAA1	5562	NM_206907	1	1	1	0	0	1	0	0	0	0	1	1	6
PRKAB2	5565	NM_005399	1	1	0	0	0	1	0	0	1	1	1	0	6
PRKAR2A	5576	XM_005265314	1	1	1	0	0	1	0	0	0	0	1	1	6
MAPK8	5599	XM_005269974	1	1	1	0	0	1	0	0	0	0	1	1	6
PRLR	5618	NM_000949	1	1	0	0	0	1	0	0	0	1	1	1	6
PROS1	5627	NM_000313	0	1	0	0	0	1	0	0	1	1	1	1	6
PRPS1	5631	NM_002764	1	1	0	0	0	1	0	0	1	1	1	0	6
PSPH	5723	XM_005271774	1	1	0	0	0	1	0	0	0	1	1	1	6
PTPN1	5770	NM_002827	1	1	0	0	0	1	0	0	1	1	1	0	6
PTPRB	5787	NM_001109754	1	1	0	0	0	1	0	0	0	1	1	1	6
RAD23B	5887	NM_002874	0	1	0	0	0	1	0	0	1	1	1	1	6
RAG1	5896	NM_000448	1	1	0	0	0	1	0	0	1	1	1	0	6
RASA2	5922	XM_005247687	1	1	0	0	0	1	0	0	0	1	1	1	6
PRPH2	5961	NM_000322	0	1	0	0	0	1	0	0	1	1	1	1	6
RP2	6102	NM_006915	0	1	0	0	0	1	0	0	1	1	1	1	6
RPE	6120	XM_005246744	1	1	1	0	0	0	0	0	0	1	1	1	6
RREB1	6239	XM_005249274	1	1	0	1	0	1	0	0	0	1	1	0	6
RSU1	6251	NM_012425	1	1	0	0	0	1	0	0	0	1	1	1	6
TSPAN31	6302	NM_005981	1	1	0	0	0	1	0	0	1	1	1	0	6
ATXN1	6310	NM_000332	1	1	0	0	0	1	0	0	1	1	1	0	6
ATXN7	6314	NM_000333	1	1	0	0	0	1	0	0	0	1	1	1	6
SDC2	6383	NM_002998	1	1	0	0	0	1	0	0	1	0	1	1	6
SELL	6402	NM_000655	1	1	0	0	0	1	0	0	1	1	1	0	6
SELP	6403	XM_005245435	1	1	0	0	0	1	0	0	0	1	1	1	6
SFRP2	6423	NM_003013	0	1	0	0	0	1	0	0	1	1	1	1	6
SRSF4	6429	NM_005626	1	1	0	0	0	1	0	0	1	1	1	0	6
SKI	6497	NM_003036	1	1	0	0	0	1	0	0	1	1	1	0	6
SLC7A1	6541	NM_003045	1	1	0	0	0	1	0	0	1	1	1	0	6
SLC13A1	6561	NM_022444	1	1	0	0	0	1	0	0	1	1	1	0	6
SLIT3	6586	NM_001271946	1	1	0	0	0	1	0	0	0	1	1	1	6
SP1	6667	NM_138473	1	1	0	0	0	1	0	0	1	1	1	0	6
SPAST	6683	XM_005264516	1	1	0	0	0	1	0	0	0	1	1	1	6
SRD5A1	6715	NM_001047	1	1	0	0	0	1	0	0	1	1	1	0	6
SREBF2	6721	NM_004599	0	1	0	0	0	1	0	0	1	1	1	1	6
STYX	6815	NM_145251	1	1	0	1	0	1	0	0	0	1	1	0	6
VAMP2	6844	XM_005256775	1	1	0	0	0	1	0	0	0	1	1	1	6
SYK	6850	NM_003177	0	1	0	0	0	1	0	0	1	1	1	1	6
TAF4	6874	NM_003185	1	1	0	0	0	1	0	0	1	1	1	0	6
TAT	6898	NM_000353	1	1	1	0	0	0	0	0	1	0	1	1	6
TEP1	7011	NM_007110	1	1	0	0	0	1	0	0	1	1	1	0	6
TERF1	7013	XM_005251291	1	1	1	0	0	1	0	0	0	0	1	1	6
TFAP2A	7020	NM_001032280	1	1	0	1	0	1	0	0	0	1	1	0	6
THRB	7068	NM_001252634	1	1	0	0	0	1	0	0	0	1	1	1	6
TIMP2	7077	NM_003255	0	1	0	0	0	1	0	0	1	1	1	1	6
TMPO	7112	NM_001032283	1	1	0	0	0	1	0	0	0	1	1	1	6
TNFRSF1B	7133	NM_001066	1	1	0	0	0	1	0	0	1	1	1	0	6
TP73	7161	NM_005427	1	1	0	0	0	1	0	0	1	1	1	0	6
TPM3	7170	NM_152263	1	1	0	0	0	1	0	0	1	1	1	0	6
TRO	7216	NM_001039705	1	1	1	0	0	1	0	0	0	0	1	1	6
TYRO3	7301	NM_006293	1	1	0	0	0	1	0	0	1	1	1	0	6
UBE2G1	7326	NM_003342	1	1	0	0	0	1	0	0	1	1	1	0	6
UGT2B7	7364	NM_001074	0	1	0	0	0	1	0	0	1	1	1	1	6
UQCRB	7381	NM_001254752	1	1	0	0	0	1	0	0	0	1	1	1	6
UTRN	7402	XM_005267129	1	1	0	0	0	1	0	0	0	1	1	1	6
VEGFC	7424	NM_005429	0	1	0	0	0	1	0	0	1	1	1	1	6
WNT5A	7474	NM_003392	1	1	0	0	0	1	0	0	1	1	1	0	6
WNT7B	7477	NM_058238	1	1	0	0	0	1	0	0	1	1	1	0	6
XBP1	7494	NM_005080	1	1	0	0	0	1	0	0	1	1	1	0	6
ZNF148	7707	NM_021964	1	1	0	0	0	1	0	0	1	1	1	0	6
ZMYM2	7750	NM_003453	1	1	0	0	0	1	0	0	0	1	1	1	6
ZNF207	7756	XM_005258028	1	1	0	0	0	1	0	0	0	1	1	1	6
BTG2	7832	NM_006763	1	1	0	0	0	1	0	0	1	1	1	0	6
TFPI2	7980	NM_006528	0	1	0	0	0	1	0	0	1	1	1	1	6
ZNF212	7988	NM_012256	0	1	0	0	0	1	0	0	1	1	1	1	6
SHOC2	8036	NM_007373	0	1	0	0	0	1	0	0	1	1	1	1	6
AKAP1	8165	NM_001242903	1	1	0	0	0	1	0	0	0	1	1	1	6
COLQ	8292	NM_080538	1	1	1	0	0	1	0	0	0	0	1	1	6
FZD1	8321	NM_003505	0	1	0	0	0	1	0	0	1	1	1	1	6
ZNF282	8427	NM_003575	0	1	1	0	0	1	0	0	1	0	1	1	6
SUPT3H	8464	NM_181356	1	1	1	0	0	0	0	0	1	0	1	1	6
SORBS2	8470	XM_005263296	1	1	0	1	0	1	0	0	0	1	1	0	6
NIPSNAP1	8508	NM_003634	1	1	0	0	0	1	0	0	1	1	1	0	6
CDC14B	8555	NM_033331	1	1	0	0	0	1	0	0	0	1	1	1	6
CDC14A	8556	NM_003672	1	1	0	0	0	1	0	0	1	1	1	0	6
THOC5	8563	NM_001002878	0	1	1	0	0	1	0	0	0	1	1	1	6
KHSRP	8570	XM_005259668	1	1	1	0	0	1	0	0	0	0	1	1	6
CDK13	8621	NM_003718	1	1	1	0	0	1	0	0	0	0	1	1	6
UNC5C	8633	XM_005263321	1	1	0	0	0	1	0	0	0	1	1	1	6
NCOA1	8648	XM_005264625	1	1	0	0	0	1	0	0	0	1	1	1	6
IRS2	8660	NM_003749	1	1	0	0	0	1	0	0	1	1	1	0	6
VAMP4	8674	NM_003762	1	1	0	0	0	1	0	0	1	1	1	0	6
KRT38	8687	NM_006771	1	1	0	0	0	1	0	0	1	1	1	0	6
B3GALT1	8708	NM_020981	1	1	0	0	0	1	0	0	1	1	1	0	6
ABCC3	8714	NM_003786	0	1	0	0	0	1	0	0	1	1	1	1	6
NAPG	8774	NM_003826	1	1	0	0	0	1	0	0	0	1	1	1	6
HCAR3	8843	NM_006018	0	1	1	0	0	1	0	0	1	0	1	1	6
ALDH1A2	8854	NM_001206897	1	1	0	0	0	1	0	0	0	1	1	1	6
NR1I2	8856	NM_003889	1	1	1	0	0	1	0	0	0	0	1	1	6
PER3	8863	XM_005263525	0	1	1	0	0	1	0	0	0	1	1	1	6
PRPF4B	8899	NM_003913	1	1	0	0	0	0	0	0	1	1	1	1	6
CACNA1I	8911	NM_021096	0	1	1	0	0	1	0	0	0	1	1	1	6
TIMELESS	8914	NM_003920	1	1	0	0	0	1	0	0	1	1	1	0	6
RPS6KA4	8986	NM_003942	0	1	1	0	0	1	0	0	0	1	1	1	6
CDKL2	8999	NM_003948	1	1	1	0	0	0	0	0	1	0	1	1	6
BAZ1B	9031	NM_032408	0	1	0	0	0	1	0	0	1	1	1	1	6
TBX19	9095	NM_005149	1	1	0	0	0	1	0	0	1	1	1	0	6
USP2	9099	XM_005271721	1	1	0	0	0	1	0	0	0	1	1	1	6
INA	9118	NM_032727	0	1	0	0	0	1	0	0	1	1	1	1	6
RABEP1	9135	NM_004703	0	1	1	0	0	1	0	0	0	1	1	1	6
ATG12	9140	NM_004707	1	1	0	0	0	1	0	0	1	1	1	0	6
BUB3	9184	NM_004725	0	1	0	0	0	1	0	0	1	1	1	1	6
REPS2	9185	NM_004726	0	1	1	0	0	1	0	0	0	1	1	1	6
CYTH3	9265	NM_004227	1	1	0	0	0	1	0	0	1	1	1	0	6
GPR55	9290	NM_005683	1	1	0	0	0	1	0	0	1	1	1	0	6
CD83	9308	NM_004233	1	1	0	0	0	1	0	0	0	1	1	1	6
EFTUD2	9343	NM_001258353	1	1	1	0	0	1	0	0	0	0	1	1	6
UBE4A	9354	NM_004788	0	1	0	0	0	1	0	0	1	1	1	1	6
RASAL2	9462	NM_170692	0	1	1	0	0	1	0	0	0	1	1	1	6
PSMF1	9491	NM_006814	1	1	0	0	0	1	0	0	0	1	1	1	6
ADAMTS4	9507	NM_005099	1	1	0	0	0	0	0	0	1	1	1	1	6
LITAF	9516	NM_004862	1	1	0	0	0	1	0	0	1	1	1	0	6
BAG5	9529	NM_001015049	0	1	1	0	0	1	0	0	0	1	1	1	6
RAB3D	9545	NM_004283	1	1	0	0	0	1	0	0	1	1	1	0	6
ENTPD4	9583	NM_004901	0	1	0	0	0	1	0	0	1	1	1	1	6
GDA	9615	NM_001242506	0	1	1	0	0	1	0	0	0	1	1	1	6
KIAA0430	9665	NM_001184998	0	1	1	0	0	1	0	1	0	0	1	1	6
DZIP3	9666	NM_014648	0	1	0	0	0	1	0	0	1	1	1	1	6
SLC25A44	9673	NM_014655	1	1	0	0	0	1	0	0	1	1	1	0	6
KDM4A	9682	XM_005271356	0	1	1	0	0	1	0	0	0	1	1	1	6
TRAM2	9697	NM_012288	1	1	0	0	0	1	0	0	1	1	1	0	6
KIAA0226	9711	NM_001145642	0	1	1	0	0	1	0	0	0	1	1	1	6
ECE2	9718	NM_014693	0	1	1	0	0	1	0	0	0	1	1	1	6
KIAA0247	9766	NM_014734	1	1	0	0	0	1	0	0	1	1	1	0	6
ATG13	9776	NM_001205119	1	1	1	0	0	1	0	0	0	0	1	1	6
TBC1D5	9779	NM_014744	1	1	0	0	0	1	0	0	1	1	1	0	6
MRPL19	9801	NM_014763	1	1	1	0	0	0	0	0	1	0	1	1	6
SCRN1	9805	NM_001145513	1	1	0	0	0	1	0	0	0	1	1	1	6
ZEB2	9839	NM_014795	0	1	0	0	0	1	0	1	1	0	1	1	6
PLEKHM1	9842	NM_014798	1	1	0	0	0	1	0	0	1	0	1	1	6
ELMO1	9844	NM_001206482	1	1	0	0	0	1	0	1	0	0	1	1	6
TOMM70A	9868	NM_014820	0	1	0	0	0	1	0	0	1	1	1	1	6
LPPR4	9890	NM_014839	0	1	0	0	0	1	0	0	1	1	1	1	6
FAM20B	9917	NM_014864	1	1	0	0	0	1	0	0	1	1	1	0	6
LPGAT1	9926	XM_005273364	1	1	0	0	0	1	0	0	0	1	1	1	6
XYLB	9942	NM_005108	1	1	0	0	0	1	0	0	1	1	1	0	6
OXSR1	9943	XM_005265638	1	1	0	1	0	1	0	0	0	1	1	0	6
NAALADL1	10004	NM_005468	0	1	0	0	0	1	0	0	1	1	1	1	6
TSPAN2	10100	NM_005725	0	1	0	0	0	1	0	0	1	1	1	1	6
ENAM	10117	NM_031889	1	1	0	0	0	1	0	0	1	0	1	1	6
ARL4C	10123	NM_005737	1	1	0	0	0	1	0	0	1	1	1	0	6
ARL4A	10124	NM_005738	1	1	0	0	0	1	0	1	0	0	1	1	6
HRSP12	10247	NM_005836	0	1	0	0	0	1	0	0	1	1	1	1	6
STAM2	10254	NM_005843	1	1	0	0	0	1	0	0	1	0	1	1	6
ABCC4	10257	NM_005845	0	1	0	0	0	1	0	0	1	1	1	1	6
SIRPB1	10326	NM_006065	1	1	0	0	0	1	0	0	0	1	1	1	6
RBM14	10432	NM_006328	1	1	1	0	0	0	0	0	1	0	1	1	6
ZBTB18	10472	NM_006352	0	1	0	0	0	1	0	1	0	1	1	1	6
HMGN4	10473	NM_006353	1	1	0	1	0	0	0	0	1	1	1	0	6
SLC19A2	10560	NM_006996	1	1	0	0	0	1	0	0	1	1	1	0	6
PDLIM5	10611	XM_005262693	1	1	0	0	0	1	0	0	0	1	1	1	6
TGOLN2	10618	NM_001206840	1	1	0	1	0	1	0	0	0	0	1	1	6
ARID3B	10620	XM_005254129	0	1	1	0	0	1	0	0	0	1	1	1	6
MGEA5	10724	XM_005269453	0	1	1	0	0	1	0	0	0	1	1	1	6
NFAT5	10725	XM_005255777	1	1	0	0	0	1	0	0	0	1	1	1	6
SEC24A	10802	NM_021982	0	1	0	0	0	1	0	0	1	1	1	1	6
WASF3	10810	NM_006646	0	1	0	0	0	1	0	0	1	1	1	1	6
PDE10A	10846	NM_001130690	1	1	0	0	0	1	0	0	0	1	1	1	6
TSPAN9	10867	NM_006675	1	1	0	0	0	1	0	0	1	1	1	0	6
TRAFD1	10906	NM_001143906	0	1	1	0	0	1	0	0	0	1	1	1	6
SPIN1	10927	XM_005251669	1	1	1	0	0	1	0	0	0	0	1	1	6
POP1	10940	NM_001145860	1	1	0	0	0	1	0	0	0	1	1	1	6
MAPRE2	10982	NM_001143827	1	1	0	0	0	1	0	0	0	1	1	1	6
KLK11	11012	NM_144947	0	1	1	0	0	1	0	0	0	1	1	1	6
KDELR2	11014	NM_006854	0	1	0	0	0	1	0	0	1	1	1	1	6
ABHD2	11057	NM_007011	1	1	0	0	0	1	0	0	0	1	1	1	6
NUDT3	11165	NM_006703	0	1	1	0	1	0	0	0	1	0	1	1	6
SUPT16H	11198	NM_007192	1	1	0	0	0	1	0	0	1	1	1	0	6
ATXN2L	11273	XM_005255069	1	1	1	0	0	1	0	0	0	0	1	1	6
KLF12	11278	XM_005266251	1	1	0	0	0	1	0	0	0	1	1	1	6
SCN11A	11280	NM_014139	0	1	0	0	0	1	0	0	1	1	1	1	6
CASC3	22794	NM_007359	1	1	0	0	0	1	0	0	1	1	1	0	6
COPZ1	22818	NM_001271736	0	1	1	0	0	1	0	0	0	1	1	1	6
CHSY1	22856	NM_014918	1	1	0	0	0	1	0	0	1	1	1	0	6
NLGN1	22871	XM_005247231	1	1	0	0	0	1	0	0	0	1	1	1	6
DZIP1	22873	NM_198968	1	1	0	0	0	1	0	0	0	1	1	1	6
ENPP4	22875	NM_014936	0	1	0	0	0	1	0	0	1	1	1	1	6
ZNF365	22891	NM_014951	1	1	0	0	0	1	0	0	1	1	1	0	6
BAHD1	22893	XM_005254229	0	1	1	0	0	1	0	0	0	1	1	1	6
FAN1	22909	NM_014967	1	1	0	0	0	1	0	0	1	1	1	0	6
SEPHS2	22928	NM_012248	1	1	0	0	0	1	0	0	1	1	1	0	6
SEPHS1	22929	NM_012247	0	1	0	0	0	1	0	0	1	1	1	1	6
KDM2A	22992	NM_012308	1	1	0	0	0	1	0	0	1	0	1	1	6
LIMCH1	22998	XM_005248065	0	1	1	0	0	1	0	0	0	1	1	1	6
RIMS1	22999	NM_014989	0	1	0	0	0	1	0	0	1	1	1	1	6
STK38L	23012	NM_015000	0	1	0	0	0	1	0	0	1	1	1	1	6
CNOT1	23019	NM_016284	0	1	0	0	0	1	0	0	1	1	1	1	6
PDZRN3	23024	NM_015009	1	1	0	0	0	1	0	0	1	1	1	0	6
XPO7	23039	NM_015024	0	1	1	0	0	1	0	1	0	0	1	1	6
SMG1	23049	XM_005255183	1	1	0	0	0	1	0	0	0	1	1	1	6
AVL9	23080	XM_005249668	1	1	1	0	0	1	0	0	0	0	1	1	6
EXPH5	23086	NM_015065	0	1	0	0	0	1	0	0	1	1	1	1	6
CDK19	23097	NM_015076	1	1	0	0	0	1	0	0	1	1	1	0	6
TBC1D2B	23102	NM_144572	0	1	1	0	0	1	0	0	0	1	1	1	6
2006-09-01	23157	NM_145799	1	1	0	0	0	1	0	0	1	1	1	0	6
TBC1D9	23158	NM_015130	0	1	0	0	0	1	0	0	1	1	1	1	6
DTX4	23220	NM_015177	1	1	0	0	0	1	0	0	1	1	1	0	6
CAMSAP2	23271	XM_005245040	1	1	0	0	0	1	0	0	0	1	1	1	6
TMEM194A	23306	NM_001130963	1	1	0	0	0	1	0	0	0	1	1	1	6
KIAA0930	23313	NM_015264	1	1	1	0	0	0	0	0	0	1	1	1	6
SATB2	23314	NM_001172509	0	1	0	0	0	1	0	1	0	1	1	1	6
SLC9A8	23315	NM_001260491	1	1	0	0	0	1	0	0	0	1	1	1	6
RPGRIP1L	23322	NM_015272	1	1	0	0	0	1	0	0	1	1	1	0	6
SASH1	23328	XM_005266876	0	1	1	0	0	1	0	0	0	1	1	1	6
TBC1D30	23329	NM_015279	0	1	1	0	0	1	0	0	0	1	1	1	6
DPY19L1	23333	NM_015283	1	1	0	0	0	1	0	0	1	1	1	0	6
PHF15	23338	XM_005271948	0	1	1	0	0	1	0	0	0	1	1	1	6
SMCHD1	23347	NM_015295	1	1	0	0	0	1	0	0	1	1	1	0	6
NCSTN	23385	XM_005245051	1	1	0	0	0	1	0	0	0	1	1	1	6
SLC44A1	23446	XM_005251857	1	1	1	0	0	1	0	0	0	0	1	1	6
CBX6	23466	XM_005261412	1	1	0	0	0	1	0	0	0	1	1	1	6
CBX7	23492	NM_175709	1	1	0	0	0	1	0	0	1	1	1	0	6
WBP2	23558	XM_005257180	0	1	1	0	0	1	0	0	0	1	1	1	6
ZNF346	23567	NM_012279	0	1	1	0	0	1	0	0	1	0	1	1	6
SH3BP1	23616	NM_018957	0	1	0	0	0	1	0	0	1	1	1	1	6
SLC7A11	23657	NM_014331	0	1	0	0	0	1	0	0	1	1	1	1	6
IL17RA	23765	NM_014339	0	1	1	0	0	1	0	0	0	1	1	1	6
MTCH1	23787	XM_005248978	0	1	1	0	0	1	0	0	0	1	1	1	6
DSTYK	25778	NM_015375	1	1	1	0	0	1	0	0	0	0	1	1	6
MOB4	25843	NM_199482	0	1	1	0	0	1	0	0	0	1	1	1	6
DCAF12	25853	NM_015397	1	1	0	0	0	1	0	0	1	1	1	0	6
PRKD2	25865	NM_016457	1	1	0	1	0	1	0	0	0	1	1	0	6
RCHY1	25898	NM_001278539	0	1	1	0	0	1	0	0	0	1	1	1	6
CCDC28A	25901	NM_015439	0	1	0	0	0	1	0	0	1	1	1	1	6
C1orf43	25912	NM_001098616	1	1	0	0	0	1	0	0	0	1	1	1	6
FAM98A	25940	NM_015475	1	1	0	0	0	1	0	0	1	1	1	0	6
TMEM87A	25963	NM_015497	0	1	1	0	0	1	0	0	1	0	1	1	6
SH2B1	25970	NM_015503	0	1	0	0	0	1	0	1	1	0	1	1	6
NECAP1	25977	NM_015509	0	1	0	0	0	1	0	0	1	1	1	1	6
ZNF451	26036	NM_001257273	1	1	0	0	0	1	0	0	0	1	1	1	6
AUTS2	26053	NM_015570	0	1	0	0	0	1	0	0	1	1	1	1	6
WIPI2	26100	NM_001278299	0	1	1	0	0	1	0	0	0	1	1	1	6
PHF19	26147	NM_015651	1	1	0	0	0	1	0	0	1	1	1	0	6
CLEC4E	26253	NM_014358	1	1	0	0	0	1	0	0	1	1	1	0	6
FBXO3	26273	NM_012175	0	1	0	0	0	1	0	0	1	1	1	1	6
VPS33B	26276	NM_018668	1	1	0	0	0	1	0	0	1	1	1	0	6
VPS41	27072	NM_014396	0	1	1	0	0	1	0	0	0	1	1	1	6
ARFIP1	27236	NM_001025595	1	1	1	0	0	1	0	0	0	0	1	1	6
SESN1	27244	NM_014454	1	1	0	0	0	1	0	0	1	1	1	0	6
AHDC1	27245	XM_005245850	0	1	1	0	0	1	0	0	0	1	1	1	6
RBMX	27316	NM_002139	1	1	0	0	0	1	0	0	1	1	1	0	6
SLCO4A1	28231	NM_016354	0	1	0	0	0	1	0	0	1	1	1	1	6
NKIRAS2	28511	XM_005257251	1	1	0	1	0	1	0	0	0	1	1	0	6
NKIRAS2	28511	XM_005277010	1	1	0	1	0	1	0	0	0	1	1	0	6
FLVCR1	28982	NM_014053	0	1	1	0	0	1	0	0	0	1	1	1	6
MRPL22	29093	NM_014180	1	1	0	0	0	1	0	0	0	1	1	1	6
NXT1	29107	NM_013248	0	1	0	0	0	1	0	0	1	1	1	1	6
PACSIN3	29763	NM_001184975	0	1	1	0	1	1	0	0	0	0	1	1	6
TMOD3	29766	NM_014547	1	1	0	0	0	1	0	0	1	1	1	0	6
ABT1	29777	NM_013375	1	1	0	0	0	1	0	0	1	1	1	0	6
ST8SIA5	29906	XM_005258250	0	1	1	0	0	1	0	0	0	1	1	1	6
SERTAD3	29946	XM_005258832	1	1	0	0	0	1	0	0	0	1	1	1	6
SLC25A24	29957	NM_013386	0	1	1	0	0	1	0	0	0	1	1	1	6
GLTSCR1	29998	XM_005258833	0	1	1	0	0	1	0	0	0	1	1	1	6
KCNIP3	30818	NM_013434	0	1	1	0	0	1	0	1	0	0	1	1	6
CHST11	50515	NM_018413	1	1	0	0	0	1	0	0	0	1	1	1	6
ARHGEF3	50650	NM_001128616	1	1	0	1	0	1	0	0	0	1	1	0	6
HDGFRP3	50810	NM_016073	1	1	0	0	0	1	0	0	1	1	1	0	6
F11R	50848	NM_016946	0	1	1	0	0	1	0	0	0	1	1	1	6
FAM135B	51059	NM_015912	0	1	0	0	0	1	0	0	1	1	1	1	6
SCCPDH	51097	NM_016002	0	1	1	0	0	1	0	0	1	0	1	1	6
COMMD2	51122	NM_016094	1	1	0	0	0	1	0	0	1	1	1	0	6
RNFT1	51136	NM_016125	0	1	0	0	0	1	0	1	1	0	1	1	6
C1RL	51279	NM_016546	1	1	0	0	0	1	0	0	1	1	1	0	6
MBTPS2	51360	NM_015884	0	1	1	0	0	1	0	0	0	1	1	1	6
WNT16	51384	NM_057168	0	1	1	0	1	1	0	0	0	0	1	1	6
DCDC2	51473	NM_016356	0	1	0	0	0	1	0	0	1	1	1	1	6
TMEM138	51524	NM_016464	0	1	0	0	0	1	0	0	1	1	1	1	6
OSER1	51526	NM_016470	0	1	1	0	0	1	0	0	1	0	1	1	6
TRIM33	51592	NM_015906	0	1	1	0	0	1	0	0	0	1	1	1	6
ASB1	51665	NM_001040445	1	1	0	0	0	1	0	0	1	1	1	0	6
TRAPPC2L	51693	XM_005256313	1	1	1	0	0	1	0	0	0	0	1	1	6
RAPGEF6	51735	NM_001164386	1	1	0	0	0	1	0	0	0	1	1	1	6
CDK12	51755	NM_016507	0	1	1	0	1	1	0	0	0	0	1	1	6
RSF1	51773	XM_005274051	1	1	0	0	0	1	0	0	0	1	1	1	6
KDM3B	51780	NM_016604	1	1	0	0	0	1	0	0	1	1	1	0	6
CECR1	51816	XM_005261246	0	1	1	0	0	1	0	0	0	1	1	1	6
ZFYVE1	53349	NM_021260	1	1	0	1	0	1	0	0	0	1	1	0	6
RIPPLY3	53820	NM_018962	0	1	0	0	0	1	0	0	1	1	1	1	6
TAF7L	54457	NM_024885	1	1	0	0	0	1	0	0	1	1	1	0	6
TRMT13	54482	NM_019083	0	1	0	0	0	1	0	0	1	1	1	1	6
RBM47	54502	NM_001098634	0	1	1	1	0	1	0	0	0	0	1	1	6
NDFIP2	54602	NM_019080	1	1	0	0	0	1	0	0	1	1	1	0	6
FAM63B	54629	NM_001040450	1	1	0	0	0	1	0	0	0	1	1	1	6
RSBN1	54665	NM_018364	0	1	0	0	0	1	0	1	1	1	1	0	6
GTPBP2	54676	NM_019096	1	1	0	0	0	1	0	0	1	1	1	0	6
PDP1	54704	XM_005250988	0	1	1	0	0	1	0	0	0	1	1	1	6
CNGB3	54714	NM_019098	0	1	0	0	0	1	0	0	1	1	1	1	6
SLC6A20	54716	NM_020208	1	1	0	0	0	1	0	0	0	1	1	1	6
TRIM44	54765	NM_017583	1	1	1	0	0	0	0	0	1	0	1	1	6
HAUS6	54801	NM_017645	1	1	0	0	0	1	0	0	1	0	1	1	6
CNTLN	54875	XM_005251493	1	1	1	0	0	1	0	0	0	0	1	1	6
DCAF16	54876	NM_017741	0	1	0	0	0	1	0	0	1	1	1	1	6
RNF43	54894	NM_017763	1	1	0	0	0	1	0	0	1	1	1	0	6
CDKAL1	54901	XM_005249201	0	1	1	0	0	1	0	0	0	1	1	1	6
CYP2W1	54905	NM_017781	1	1	0	0	0	1	0	0	1	1	1	0	6
UBE2R2	54926	NM_017811	1	1	0	0	0	1	0	0	1	1	1	0	6
ADPRHL2	54936	NM_017825	1	1	0	0	0	1	0	0	1	1	1	0	6
SLC35F6	54978	XM_005264386	1	1	0	1	0	1	0	0	0	1	1	0	6
ATG16L1	55054	NM_030803	0	1	1	0	0	1	0	0	0	1	1	1	6
PBRM1	55193	XM_005265276	1	1	1	0	0	0	0	0	0	1	1	1	6
ZNF532	55205	XM_005266719	0	1	1	0	0	1	0	0	0	1	1	1	6
TRIM62	55223	NM_018207	1	1	0	0	0	1	0	0	1	1	1	0	6
RAVER2	55225	NM_018211	0	1	0	0	0	1	0	0	1	1	1	1	6
STEAP3	55240	NM_182915	1	1	0	1	0	1	0	0	0	1	1	0	6
CCDC25	55246	NM_018246	1	1	0	0	0	1	0	0	1	1	1	0	6
TYW1	55253	NM_018264	0	1	0	0	0	1	0	0	1	1	1	1	6
TMEM140	55281	NM_018295	1	1	0	0	0	1	0	0	1	1	1	0	6
LIN7C	55327	NM_018362	0	1	0	0	0	1	0	0	1	1	1	1	6
C19orf66	55337	NM_018381	0	1	0	0	0	1	0	0	1	1	1	1	6
PI4K2A	55361	NM_018425	0	1	0	0	0	1	0	0	1	1	1	1	6
SOX6	55553	NM_017508	1	1	0	0	0	1	0	0	0	1	1	1	6
ZDHHC7	55625	NM_001145548	0	1	1	0	0	1	0	0	0	1	1	1	6
SMPD4	55627	XM_005263698	1	1	1	0	0	1	0	0	0	0	1	1	6
POLR3E	55718	NM_018119	0	1	0	0	0	1	0	1	1	0	1	1	6
PARVA	55742	NM_018222	1	1	1	0	0	0	0	0	1	0	1	1	6
SCN3B	55800	NM_018400	0	1	1	0	0	1	0	0	0	1	1	1	6
FOXJ2	55810	NM_018416	1	1	0	1	0	1	0	0	1	0	1	0	6
RNF114	55905	NM_018683	0	1	0	0	0	1	0	0	1	1	1	1	6
NKRF	55922	NM_001173488	0	1	0	0	0	1	0	1	0	1	1	1	6
GPCPD1	56261	XM_005260759	1	1	0	0	0	1	0	0	0	1	1	1	6
PARD3	56288	NM_019619	0	1	1	0	0	1	0	0	0	1	1	1	6
CYP26B1	56603	NM_019885	1	1	0	0	0	1	0	0	1	1	1	0	6
KCNK13	56659	NM_022054	0	1	0	0	0	1	0	0	1	1	1	1	6
ENY2	56943	NM_020189	1	1	0	0	0	1	0	0	0	1	1	1	6
BBX	56987	NM_001142568	1	1	0	0	0	1	0	0	0	1	1	1	6
SLC17A6	57084	NM_020346	1	1	0	0	0	1	0	0	1	1	1	0	6
CAMK1D	57118	NM_153498	1	1	0	0	0	1	0	0	1	1	1	0	6
CD248	57124	NM_020404	1	1	0	0	0	1	0	0	1	1	1	0	6
CORO1B	57175	XM_005274117	0	1	1	0	0	1	0	0	0	1	1	1	6
ANKRD50	57182	NM_020337	0	1	0	0	0	1	0	0	1	1	1	1	6
RALGAPA2	57186	XM_005260768	1	1	1	0	0	0	0	0	0	1	1	1	6
ATP8B2	57198	XM_005245355	0	1	1	0	0	1	0	0	0	1	1	1	6
ATP10D	57205	NM_020453	0	1	0	0	0	1	0	0	1	1	1	1	6
ZNF248	57209	NM_021045	1	1	0	0	0	1	0	0	1	0	1	1	6
TTC7A	57217	NM_020458	0	1	0	0	0	1	0	0	1	1	1	1	6
ZNF304	57343	NM_020657	0	1	0	0	0	1	0	0	1	1	1	1	6
MRS2	57380	NM_020662	0	1	0	0	0	1	0	0	1	1	1	1	6
C3orf14	57415	XM_005265339	1	1	0	0	0	1	0	0	0	1	1	1	6
GATAD2B	57459	NM_020699	1	1	0	0	0	1	0	0	1	1	1	0	6
USP31	57478	NM_020718	1	1	0	0	0	1	0	0	1	1	1	0	6
KIAA1210	57481	NM_020721	0	1	0	0	0	1	0	0	1	1	1	1	6
HEG1	57493	XM_005247666	1	1	0	0	0	1	0	0	0	1	1	1	6
RIMKLB	57494	XM_005253436	1	1	0	0	0	1	0	0	0	1	1	1	6
KIAA1239	57495	NM_001144990	1	1	0	0	0	1	0	0	0	1	1	1	6
NLGN4X	57502	XM_005274567	0	1	1	0	0	1	0	0	0	1	1	1	6
ZNF608	57507	XM_005272039	0	1	1	0	0	1	0	0	0	1	1	1	6
ARHGAP31	57514	NM_020754	1	1	0	0	0	1	0	0	1	1	1	0	6
SRGAP1	57522	XM_005269042	1	1	0	0	0	1	0	0	0	1	1	1	6
NYNRIN	57523	NM_025081	0	1	0	0	0	1	0	0	1	1	1	1	6
RGAG1	57529	XM_005262173	0	1	1	0	0	1	0	0	0	1	1	1	6
TBC1D14	57533	XM_005247985	0	1	1	0	0	1	0	0	0	1	1	1	6
NLGN2	57555	NM_020795	1	1	0	0	0	1	0	0	1	1	1	0	6
CARNS1	57571	XM_005274125	1	1	0	1	0	1	0	0	0	1	1	0	6
TMEM181	57583	NM_020823	0	1	0	0	0	1	0	0	1	1	1	1	6
SLAIN2	57606	XM_005248121	0	1	1	0	0	1	0	0	0	1	1	1	6
DIP2B	57609	NM_173602	1	1	0	0	0	1	0	0	1	1	1	0	6
KIAA1549	57670	NM_001164665	1	1	0	0	0	1	0	0	0	1	1	1	6
CACHD1	57685	NM_020925	1	1	0	0	0	1	0	0	1	1	1	0	6
NCKAP5L	57701	NM_001037806	1	1	0	0	0	1	0	0	1	1	1	0	6
CYP4F11	57834	NM_021187	0	1	0	0	0	1	0	0	1	1	1	1	6
RPRD1B	58490	NM_021215	1	1	0	0	0	1	0	0	1	1	1	0	6
OSTC	58505	NM_001267818	1	1	0	0	0	1	0	0	0	1	1	1	6
KMT2C	58508	XM_005250026	0	1	1	0	0	1	0	0	0	1	1	1	6
WIZ	58525	XM_005260004	1	1	1	0	0	1	0	0	0	0	1	1	6
RRAGD	58528	NM_021244	1	1	0	0	0	1	0	0	1	1	1	0	6
PLEKHA2	59339	NM_021623	1	1	0	0	0	1	0	0	1	1	1	0	6
TGIF2	60436	NM_001199514	0	1	1	0	0	1	0	0	0	1	1	1	6
PPCDC	60490	NM_021823	1	1	0	0	0	1	0	0	1	0	1	1	6
CELF6	60677	NM_052840	1	1	0	0	0	1	0	0	1	1	1	0	6
MANBAL	63905	NM_022077	0	1	1	0	0	1	0	0	0	1	1	1	6
NAPB	63908	NM_022080	1	1	0	0	0	1	0	0	1	1	1	0	6
CHP2	63928	NM_022097	1	1	0	0	0	1	0	0	1	1	1	0	6
MRPS14	63931	NM_022100	0	1	1	0	0	1	0	0	0	1	1	1	6
XYLT1	64131	NM_022166	1	1	0	0	0	1	0	0	1	0	1	1	6
DPEP2	64174	XM_005256090	1	1	1	0	0	1	0	0	0	0	1	1	6
PJA1	64219	NM_145119	0	1	1	0	0	1	0	0	0	1	1	1	6
ABCG5	64240	NM_022436	0	1	1	0	0	1	0	0	1	0	1	1	6
SOX17	64321	NM_022454	0	1	0	0	0	1	0	0	1	1	1	1	6
NSD1	64324	NM_022455	0	1	1	0	0	1	0	0	0	1	1	1	6
C5orf28	64417	NM_022483	0	1	0	0	0	1	0	0	1	1	1	1	6
SUDS3	64426	NM_022491	1	1	0	0	0	1	0	0	1	1	1	0	6
TMPRSS3	64699	NM_024022	0	1	1	0	0	1	0	0	0	1	1	1	6
CREB3L2	64764	NM_194071	1	1	0	0	0	1	0	0	1	1	1	0	6
CEP85	64793	NM_022778	1	1	0	0	0	1	0	0	1	1	1	0	6
RMND5A	64795	NM_022780	1	1	0	0	0	1	0	0	1	1	1	0	6
YTHDC2	64848	NM_022828	1	1	0	0	0	1	0	0	1	0	1	1	6
FAM129B	64855	NM_022833	0	1	1	0	0	1	0	0	0	1	1	1	6
NDRG4	65009	NM_001130487	0	1	1	0	0	1	0	0	0	1	1	1	6
RAPH1	65059	NM_213589	1	1	0	0	0	1	0	0	1	1	1	0	6
SOWAHC	65124	NM_023016	0	1	0	0	0	1	0	0	1	1	1	1	6
WNK3	65267	NM_020922	0	1	0	0	0	1	0	1	0	1	1	1	6
ZSCAN18	65982	NM_023926	1	1	0	0	0	1	0	0	1	1	1	0	6
CAMKV	79012	XM_005265479	1	1	0	0	0	1	0	0	0	1	1	1	6
ZNF655	79027	XM_005250577	0	1	1	0	0	1	0	0	0	1	1	1	6
ATG9A	79065	XM_005246845	0	1	1	0	0	1	0	0	0	1	1	1	6
MUL1	79594	XM_005246001	0	1	1	0	0	1	0	0	0	1	1	1	6
CEP97	79598	XM_005247758	1	1	1	0	0	1	0	0	0	0	1	1	6
RIC3	79608	NM_001206671	0	1	1	0	0	1	0	0	0	1	1	1	6
MAP7D3	79649	NM_001173517	0	1	1	0	0	1	0	0	0	1	1	1	6
ZMAT4	79698	NM_024645	0	1	0	0	0	1	0	0	1	1	1	1	6
LRRK1	79705	NM_024652	1	1	0	0	0	1	0	0	1	1	1	0	6
NSUN7	79730	NM_024677	1	1	0	0	0	1	0	0	1	1	1	0	6
CXorf36	79742	NM_176819	1	1	0	0	0	1	0	0	0	1	1	1	6
SNIP1	79753	NM_024700	0	1	1	0	0	1	0	0	1	0	1	1	6
CCDC82	79780	XM_005274294	0	1	1	0	0	1	0	0	0	1	1	1	6
MAP9	79884	XM_005263223	1	1	0	0	0	1	0	0	0	1	1	1	6
DHDDS	79947	NM_024887	0	1	1	0	0	1	0	0	0	1	1	1	6
ERMP1	79956	NM_024896	0	1	0	0	0	1	0	0	1	1	1	1	6
PHF17	79960	XM_005263230	1	1	0	0	0	1	0	0	0	1	1	1	6
WLS	79971	NM_024911	1	1	0	0	0	1	0	0	1	1	1	0	6
CPED1	79974	NM_024913	0	1	0	0	0	1	0	0	1	1	1	1	6
DNAJB14	79982	NM_001031723	1	1	1	0	0	1	0	0	0	0	1	1	6
PHC3	80012	XM_005247789	1	1	1	0	0	1	0	0	0	0	1	1	6
ATF7IP2	80063	NM_024997	0	1	0	0	0	1	0	0	1	1	1	1	6
MROH9	80133	NM_001163629	0	1	1	0	0	1	0	0	0	1	1	1	6
PQLC1	80148	NM_025078	0	1	0	0	0	1	0	0	1	1	1	1	6
CPEB4	80315	NM_030627	1	1	0	0	0	1	0	0	1	1	1	0	6
RNF39	80352	NM_025236	1	1	0	0	0	1	0	0	0	1	1	1	6
ZFP91	80829	NM_053023	1	1	0	0	0	1	0	0	1	1	1	0	6
FAM83D	81610	NM_030919	1	1	0	0	0	1	0	0	1	1	1	0	6
MAP1LC3B	81631	XM_005256184	0	1	1	0	0	1	0	0	0	1	1	1	6
ISCA1	81689	NM_030940	0	1	0	0	0	1	0	0	1	1	1	1	6
AMN	81693	NM_030943	1	1	0	0	0	1	0	0	1	1	1	0	6
PITPNM3	83394	NM_031220	0	1	1	0	0	1	0	0	0	1	1	1	6
DNAL1	83544	NM_001201366	1	1	1	0	0	1	0	0	0	0	1	1	6
UCK1	83549	NM_001261451	0	1	1	0	0	1	0	0	0	1	1	1	6
ESPN	83715	NM_031475	1	1	0	0	0	1	0	0	1	1	1	0	6
CRISPLD2	83716	XM_005256190	0	1	1	0	0	1	0	0	0	1	1	1	6
SYT15	83849	XM_005270323	0	1	1	0	0	1	0	0	0	1	1	1	6
SYT15	83849	XM_005277660	0	1	1	0	0	1	0	0	0	1	1	1	6
TMTC1	83857	XM_005253498	0	1	1	0	0	1	0	0	0	1	1	1	6
KRTAP3-2	83897	NM_031959	0	1	1	0	0	1	0	0	0	1	1	1	6
FAM172A	83989	NM_032042	1	1	0	0	0	1	0	0	1	1	1	0	6
C2orf16	84226	NM_032266	1	1	0	0	0	1	0	0	1	1	1	0	6
RHBDD1	84236	NM_001167608	0	1	1	0	0	1	0	0	0	1	1	1	6
ZDHHC18	84243	XM_005246016	1	1	1	0	0	0	0	0	0	1	1	1	6
LDOC1L	84247	NM_032287	1	1	0	0	0	1	0	0	1	1	1	0	6
TMEM79	84283	NM_032323	0	1	0	0	0	1	0	0	1	1	1	1	6
UTP23	84294	NM_032334	0	1	1	0	0	1	0	0	0	1	1	1	6
MIEN1	84299	XM_005257736	1	1	1	0	0	1	0	0	0	0	1	1	6
NUDT16L1	84309	NM_001193452	1	1	0	0	0	1	0	0	0	1	1	1	6
PCGF5	84333	NM_032373	1	1	0	0	0	1	0	0	1	1	1	0	6
PHYHIPL	84457	NM_032439	0	1	0	0	0	1	0	0	1	1	1	1	6
SRRM4	84530	NM_194286	1	1	0	0	0	1	0	0	1	1	1	0	6
HIATL1	84641	NM_032558	1	1	0	0	0	1	0	0	1	1	1	0	6
CBX2	84733	NM_005189	1	1	0	0	0	1	0	0	1	1	1	0	6
TBRG1	84897	NM_032811	1	1	1	0	0	0	0	0	1	0	1	1	6
FAM83A	84985	XM_005251087	0	1	1	0	0	1	0	0	0	1	1	1	6
RERG	85004	NM_032918	1	1	0	0	0	1	0	0	1	1	1	0	6
USP45	85015	NM_001080481	1	1	0	0	0	1	0	0	1	0	1	1	6
TMEM241	85019	NM_032933	1	1	0	0	0	1	0	0	1	1	1	0	6
MICALL1	85377	NM_033386	1	1	0	0	0	1	0	0	1	1	1	0	6
ZNF518B	85460	NM_053042	0	1	0	0	0	1	0	0	1	1	1	1	6
SSH2	85464	XM_005258058	0	1	1	0	0	1	0	0	0	1	1	1	6
SSH2	85464	XM_005258059	0	1	1	0	0	1	0	0	0	1	1	1	6
KCNK17	89822	NM_001135111	1	1	1	0	0	1	0	0	0	0	1	1	6
SEC11C	90701	XM_005266781	0	1	1	0	0	1	0	0	0	1	1	1	6
R3HDM4	91300	NM_138774	0	1	1	0	0	1	0	0	1	0	1	1	6
BTF3L4	91408	NM_152265	0	1	0	0	0	1	0	0	1	1	1	1	6
ACBD5	91452	NM_001271512	1	1	1	0	0	1	0	0	0	0	1	1	6
NXPE3	91775	NM_001134456	1	1	0	1	0	1	0	0	0	0	1	1	6
UBTD2	92181	NM_152277	0	1	1	0	0	1	0	0	1	0	1	1	6
ZBTB47	92999	NM_145166	1	1	1	0	0	0	0	0	1	0	1	1	6
ORAI3	93129	NM_152288	1	1	0	0	0	1	0	0	1	1	1	0	6
ACTR8	93973	NM_022899	1	1	0	0	0	1	0	0	1	1	1	0	6
TMEM203	94107	NM_053045	0	1	0	0	0	1	0	0	1	1	1	1	6
TP53INP1	94241	NM_001135733	0	1	1	0	0	1	0	0	0	1	1	1	6
CEP41	95681	NM_018718	1	1	0	0	0	1	0	0	1	0	1	1	6
FNIP1	96459	NM_133372	0	1	0	0	0	1	0	1	0	1	1	1	6
TP53RK	112858	NM_033550	1	1	0	0	0	1	0	0	1	1	1	0	6
LARP4	113251	XM_005268613	0	1	1	0	0	1	0	0	0	1	1	1	6
SLC2A13	114134	XM_005268615	1	1	0	0	0	1	0	0	0	1	1	1	6
FCRL1	115350	NM_052938	1	1	0	0	0	1	0	0	1	1	1	0	6
NUS1	116150	NM_138459	1	1	0	0	0	1	0	0	1	1	1	0	6
ABHD15	116236	NM_198147	1	1	0	0	0	1	0	0	0	1	1	1	6
GRIN3A	116443	NM_133445	0	1	1	0	0	1	0	0	1	0	1	1	6
FAM129A	116496	NM_052966	1	1	0	0	0	1	0	0	1	1	1	0	6
MSS51	118490	NM_001024593	0	1	0	0	0	1	0	0	1	1	1	1	6
PNLIPRP3	119548	NM_001011709	0	1	0	0	0	1	0	0	1	1	1	1	6
BTBD11	121551	NM_001018072	0	1	1	0	0	1	0	0	0	1	1	1	6
SPPL3	121665	NM_139015	1	1	0	0	0	1	0	0	1	1	1	0	6
LRRC28	123355	XM_005254859	1	1	0	0	0	1	0	0	0	1	1	1	6
C15orf27	123591	NM_152335	0	1	1	0	0	1	0	0	1	0	1	1	6
NIPA1	123606	NM_144599	1	1	0	0	0	1	0	0	1	1	1	0	6
DCUN1D3	123879	XM_005255098	1	1	1	0	0	0	0	0	0	1	1	1	6
TMEM170A	124491	XM_005255795	1	1	0	0	0	1	0	0	0	1	1	1	6
SPACA3	124912	NM_173847	0	1	1	0	0	1	0	0	1	0	1	1	6
TBC1D16	125058	NM_019020	1	1	1	0	0	1	0	0	0	0	1	1	6
WTIP	126374	NM_001080436	1	1	1	0	0	0	0	0	1	0	1	1	6
SHE	126669	NM_001010846	1	1	0	0	0	1	0	0	1	1	1	0	6
C1orf172	126695	XM_005245735	1	1	1	0	0	1	0	0	0	0	1	1	6
DMBX1	127343	NM_147192	1	1	1	0	0	1	0	0	0	0	1	1	6
LIX1L	128077	NM_153713	1	1	1	0	0	1	0	0	0	0	1	1	6
CNTNAP5	129684	NM_130773	0	1	0	0	0	1	0	0	1	1	1	1	6
ICA1L	130026	NM_138468	1	1	1	0	0	0	0	0	1	0	1	1	6
CPNE4	131034	XM_005247106	1	1	0	0	0	1	0	0	0	1	1	1	6
GLYCTK	132158	NM_145262	1	1	1	0	0	1	0	0	0	0	1	1	6
EGFLAM	133584	NM_001205301	1	1	0	0	0	1	0	0	0	1	1	1	6
PRRC1	133619	NM_130809	1	1	0	0	0	1	0	0	1	1	1	0	6
SRSF12	135295	NM_080743	0	1	0	0	0	1	0	0	1	1	1	1	6
CLDN23	137075	NM_194284	1	1	0	1	0	1	0	0	1	0	1	0	6
VPS37A	137492	XM_005273400	1	1	0	0	0	1	0	0	0	1	1	1	6
SGCZ	137868	NM_139167	0	1	1	0	0	1	0	0	1	0	1	1	6
ADHFE1	137872	XM_005251157	0	1	1	0	0	1	0	0	0	1	1	1	6
ASB8	140461	XM_005268658	0	1	1	0	0	1	0	0	0	1	1	1	6
PABPC5	140886	NM_080832	0	1	0	0	0	1	0	0	1	1	1	1	6
TRUB1	142940	NM_139169	1	1	0	0	0	1	0	0	1	1	1	0	6
HECTD2	143279	NM_182765	1	1	0	0	0	1	0	0	1	1	1	0	6
AMDHD1	144193	NM_152435	0	1	0	0	0	1	0	0	1	1	1	1	6
B3GALTL	145173	NM_194318	0	1	0	0	0	1	0	0	1	1	1	1	6
C15orf32	145858	NM_153040	0	1	0	0	0	1	0	0	1	1	1	1	6
ZSCAN29	146050	XM_005254169	1	1	0	0	0	1	0	0	0	1	1	1	6
CDAN1	146059	NM_138477	1	1	0	0	0	1	0	0	1	1	1	0	6
IL34	146433	NM_152456	1	1	0	0	0	1	0	0	1	1	1	0	6
CCBE1	147372	XM_005266648	1	1	1	0	0	1	0	0	0	0	1	1	6
C19orf55	148137	NM_001039887	0	1	0	0	0	1	0	0	1	1	1	1	6
DIRAS1	148252	NM_145173	1	1	0	0	0	1	0	0	1	1	1	0	6
RC3H1	149041	NM_172071	1	1	0	0	0	1	0	0	1	1	1	0	6
MANEAL	149175	NM_001113482	0	1	1	0	0	1	0	0	0	1	1	1	6
PDIK1L	149420	XM_005245743	0	1	1	0	0	1	0	0	0	1	1	1	6
FAM109B	150368	XM_005261373	1	1	0	0	0	1	0	0	0	1	1	1	6
ZNF385B	151126	NM_152520	0	1	0	0	0	1	0	1	1	0	1	1	6
GLIPR2	152007	XM_005251370	0	1	1	0	0	1	0	0	0	1	1	1	6
CREBRF	153222	NM_153607	1	1	0	0	0	1	0	0	1	1	1	0	6
RNF217	154214	XM_005266832	1	1	0	0	0	1	0	0	0	1	1	1	6
AMOTL1	154810	XM_005273798	1	1	0	0	0	1	0	0	0	1	1	1	6
ESCO2	157570	NM_001017420	0	1	0	0	0	1	0	0	1	1	1	1	6
C8orf37	157657	NM_177965	0	1	0	0	0	1	0	0	1	1	1	1	6
ZNF645	158506	NM_152577	0	1	0	0	0	1	0	0	1	1	1	1	6
CNST	163882	NM_152609	0	1	0	0	0	1	0	0	1	1	1	1	6
LONRF2	164832	NM_198461	0	1	0	0	0	1	0	0	1	1	1	1	6
C1QL2	165257	NM_182528	0	1	0	0	0	1	0	1	1	0	1	1	6
DCLK2	166614	NM_001040261	0	1	1	0	0	1	0	0	0	1	1	1	6
FAM151B	167555	NM_205548	0	1	0	0	0	1	0	0	1	1	1	1	6
GLIS3	169792	NM_001042413	1	1	0	0	0	1	0	0	0	1	1	1	6
RILPL2	196383	NM_145058	1	1	0	1	0	1	0	0	1	0	1	0	6
CC2D1B	200014	NM_032449	1	1	0	0	0	1	0	0	1	1	1	0	6
TXLNA	200081	NM_175852	1	1	0	0	0	1	0	0	1	1	1	0	6
FOXD4L1	200350	NM_012184	0	1	0	0	0	1	0	0	1	1	1	1	6
PIKFYVE	200576	NM_015040	1	1	0	0	0	1	0	0	1	1	1	0	6
SAMD14	201191	XM_005257131	0	1	1	0	0	1	0	0	0	1	1	1	6
ZNF449	203523	NM_152695	1	1	0	0	0	1	0	0	1	1	1	0	6
C3orf58	205428	NM_173552	0	1	0	0	0	1	0	0	1	1	1	1	6
AMER2	219287	XM_005266279	1	1	0	0	0	1	0	0	0	1	1	1	6
MED19	219541	NM_153450	1	1	0	0	0	1	0	0	1	1	1	0	6
C11orf45	219833	NM_001256088	0	1	1	0	0	1	0	0	0	1	1	1	6
REEP3	221035	NM_001001330	0	1	0	0	0	1	0	0	1	1	1	1	6
NAPEPLD	222236	XM_005250214	0	1	1	0	0	1	0	0	0	1	1	1	6
SEMA3D	223117	XM_005250229	1	1	1	0	0	1	0	0	0	0	1	1	6
EIF4E1B	253314	NM_001099408	0	1	1	0	0	1	0	0	1	0	1	1	6
CERS6	253782	NM_001256126	0	1	1	0	0	1	0	0	0	1	1	1	6
GK5	256356	NM_001039547	1	1	1	0	0	0	0	0	1	0	1	1	6
ST6GALNAC3	256435	NM_152996	1	1	1	0	0	0	0	0	1	0	1	1	6
TIPRL	261726	NM_152902	0	1	0	0	0	1	0	0	1	1	1	1	6
NPHP4	261734	XM_005263443	1	1	0	1	0	1	0	0	0	1	1	0	6
C10orf126	283080	NM_001278522	1	1	1	0	0	1	0	0	0	0	1	1	6
RCOR2	283248	NM_173587	0	1	1	0	0	1	0	0	1	0	1	1	6
HECTD4	283450	XM_005253871	1	1	0	0	0	1	0	0	0	1	1	1	6
GATC	283459	NM_176818	1	1	1	0	1	0	0	0	0	0	1	1	6
GXYLT1	283464	NM_173601	0	1	1	0	0	1	0	0	0	1	1	1	6
PRTG	283659	NM_173814	1	1	0	0	0	1	0	0	0	1	1	1	6
NWD1	284434	NM_001007525	0	1	0	0	0	1	0	0	1	1	1	1	6
ODF3L2	284451	NM_182577	0	1	0	0	0	1	0	0	1	1	1	1	6
SYPL2	284612	NM_001040709	0	1	0	0	0	1	0	0	1	1	1	1	6
DNAJC5G	285126	NM_173650	0	1	0	0	0	1	0	0	1	1	1	1	6
DPY19L4	286148	NM_181787	0	1	0	0	0	1	0	0	1	1	1	1	6
TUSC5	286753	NM_172367	1	1	0	0	0	1	0	0	1	1	1	0	6
MMAB	326625	NM_052845	0	1	1	0	0	1	0	0	1	0	1	1	6
ANKRD42	338699	XM_005273972	1	1	1	0	0	1	0	0	0	0	1	1	6
KIAA2022	340533	NM_001008537	0	1	0	0	0	1	0	0	1	1	1	1	6
ZC3H12B	340554	XM_005262260	1	1	0	0	0	1	0	0	0	1	1	1	6
FREM2	341640	NM_207361	1	1	0	0	0	1	0	0	1	1	1	0	6
KIF24	347240	NM_194313	1	1	0	0	0	1	0	0	1	1	1	0	6
FAM101B	359845	NM_182705	0	1	0	0	0	1	0	0	1	1	1	1	6
TMEM179B	374395	XM_005273982	1	1	0	0	0	1	0	0	0	1	1	1	6
ZNF710	374655	XM_005254908	0	1	1	0	0	1	0	0	0	1	1	1	6
SWI5	375757	NM_001040011	0	1	1	0	0	1	0	0	1	0	1	1	6
SHISA6	388336	NM_207386	1	1	1	0	0	1	0	0	0	0	1	1	6
TMEM81	388730	NM_203376	0	1	1	0	0	1	0	0	1	0	1	1	6
TSPYL6	388951	NM_001003937	0	1	0	0	0	1	0	0	1	1	1	1	6
PRR23B	389151	NM_001013650	1	1	0	0	0	1	0	0	1	1	1	0	6
SAMD5	389432	NM_001030060	1	1	0	0	0	1	0	0	1	1	1	0	6
SNX19	399979	NM_014758	0	1	0	0	0	1	0	0	1	1	1	1	6
NCMAP	400746	NM_001010980	1	1	0	0	0	1	0	0	1	1	1	0	6
EML6	400954	NM_001039753	0	1	1	0	1	1	0	0	0	0	1	1	6
PAIP2B	400961	NM_020459	1	1	0	0	0	1	0	0	1	1	1	0	6
RGS7BP	401190	XM_005248503	1	1	0	0	0	1	0	0	0	1	1	1	6
TMEM215	401498	NM_212558	0	1	1	1	0	0	0	0	1	0	1	1	6
CENPP	401541	NM_001012267	1	1	1	0	0	0	0	0	1	0	1	1	6
APOBEC4	403314	NM_203454	1	1	0	0	0	1	0	0	1	1	1	0	6
ZBTB34	403341	XM_005251989	1	1	0	0	0	1	0	0	0	1	1	1	6
GPR179	440435	NM_001004334	1	1	0	0	0	1	0	0	1	1	1	0	6
TRIM67	440730	NM_001004342	1	1	0	0	0	1	0	0	1	1	1	0	6
TSPAN11	441631	XM_005253378	1	1	0	0	0	1	0	0	0	1	1	1	6
PALM2-AKAP2	445815	NM_007203	1	1	0	0	0	1	0	1	0	0	1	1	6
RNF165	494470	XM_005258281	0	1	1	0	0	1	0	0	0	1	1	1	6
LURAP1	541468	NM_001013615	1	1	0	0	0	1	0	0	1	1	1	0	6
KRTAP24-1	643803	NM_001085455	0	1	0	0	0	1	0	0	1	1	1	1	6
C18orf63	644041	NM_001174123	1	1	1	0	0	1	0	0	0	0	1	1	6
PABPC1L2B	645974	NM_001042506	0	1	0	0	0	1	0	0	1	1	1	1	6
FOXD4L6	653404	NM_001085476	0	1	0	0	0	1	0	0	1	1	1	1	6
C16orf52	730094	NM_001164579	0	1	1	0	0	1	0	1	0	0	1	1	6
TMEM170B	100113407	NM_001100829	0	1	0	0	0	1	0	0	1	1	1	1	6
TMEM178B	100507421	NM_001195278	0	1	1	0	1	1	0	0	0	0	1	1	6
ABAT	18	NM_020686	1	0	1	0	1	1	0	0	0	0	1	1	6
ABAT	18	NM_001127448	1	0	1	0	1	1	0	0	0	0	1	1	6
ADCYAP1R1	117	NM_001199635	1	0	1	0	0	1	0	0	0	1	1	1	6
ADRA2B	151	NM_000682	0	0	1	0	0	1	0	0	1	1	1	1	6
AP2B1	163	XM_005257940	1	0	1	0	0	1	0	0	0	1	1	1	6
ACAN	176	NM_001135	1	0	1	0	0	1	0	1	0	0	1	1	6
BIN1	274	NM_139343	0	0	1	0	1	1	0	0	0	1	1	1	6
APBB2	323	NM_173075	1	0	1	0	0	1	0	0	1	0	1	1	6
AQP2	359	NM_000486	0	0	1	0	0	1	0	0	1	1	1	1	6
AR	367	NM_001011645	1	0	1	0	1	1	0	0	0	0	1	1	6
ARF3	377	XM_005268856	1	0	1	0	0	1	0	0	0	1	1	1	6
ARF3	377	NM_001659	1	0	1	0	0	1	0	0	1	0	1	1	6
ATM	472	XM_005271562	1	0	1	0	0	1	0	0	0	1	1	1	6
ATP2A3	489	NM_174953	1	0	1	0	0	1	0	0	0	1	1	1	6
ATP2B1	490	NM_001682	1	0	1	0	1	1	0	0	0	0	1	1	6
ALDH7A1	501	NM_001182	1	0	1	0	0	1	0	0	0	1	1	1	6
ALDH7A1	501	NM_001201377	1	0	1	0	0	1	0	0	0	1	1	1	6
ATP6V0C	527	NM_001198569	1	0	1	0	0	1	0	1	0	0	1	1	6
ATP7B	540	NM_001005918	1	0	1	0	1	1	0	0	0	0	1	1	6
ATP7B	540	NM_001243182	1	0	1	0	1	1	0	0	0	0	1	1	6
BCL7A	605	NM_001024808	1	0	1	0	1	0	0	1	0	0	1	1	6
BDH1	622	NM_203314	1	0	1	0	0	1	0	0	0	1	1	1	6
BDKRB2	624	NM_000623	1	0	1	0	0	1	0	0	1	0	1	1	6
BNIP1	662	NM_013979	1	0	1	0	0	1	0	0	0	1	1	1	6
BPGM	669	NM_001724	1	0	1	0	1	1	0	0	0	0	1	1	6
C1QC	714	NM_172369	1	0	1	0	0	1	0	0	1	0	1	1	6
MPPED2	744	NM_001145399	1	0	1	0	0	1	0	0	0	1	1	1	6
MYRF	745	NM_001127392	1	0	1	0	1	1	0	0	0	0	1	1	6
DDR1	780	NM_001202521	1	0	1	0	0	1	0	1	0	0	1	1	6
CALM1	801	NM_006888	1	0	1	0	0	1	0	0	1	0	1	1	6
CAPN1	823	NM_005186	1	0	1	0	0	1	0	0	1	0	1	1	6
ENTPD1	953	NM_001776	1	0	1	0	0	1	0	0	0	1	1	1	6
CD72	971	NM_001782	0	0	1	0	0	1	0	0	1	1	1	1	6
CEBPG	1054	NM_001252296	1	0	1	0	0	1	0	1	0	0	1	1	6
CTSC	1075	NM_001114173	1	0	1	0	1	1	0	0	0	0	1	1	6
CEACAM7	1087	NM_006890	0	0	1	0	0	1	0	0	1	1	1	1	6
FOXN3	1112	NM_001085471	1	0	1	0	0	1	0	1	0	0	1	1	6
FOXN3	1112	NM_005197	1	0	1	0	0	1	0	1	0	0	1	1	6
CHN2	1124	XM_005249597	1	0	1	0	0	1	0	0	0	1	1	1	6
CLCN4	1183	NM_001830	0	0	1	0	0	1	0	0	1	1	1	1	6
CLCN5	1184	NM_001127898	1	0	1	0	1	1	0	0	0	0	1	1	6
CMKLR1	1240	NM_001142343	0	0	1	1	0	1	0	0	0	1	1	1	6
COL8A2	1296	NM_005202	1	0	1	0	0	1	0	0	1	0	1	1	6
COX6C	1345	NM_004374	0	0	1	0	1	1	0	0	1	0	1	1	6
CRAT	1384	XM_005251706	1	0	1	0	0	1	0	0	0	1	1	1	6
CRY2	1408	NM_001127457	1	0	1	0	1	1	0	0	0	0	1	1	6
[truncated: 11,071 more rows]
