# Supplementary material for: Experimental capture of miRNA targetomes: disease-specific 3′UTR library-based miRNA targetomics for Parkinson’s disease
Source: Exp Mol Med. 2024 Apr 1;56(4):935–45. doi: 10.1038/s12276-024-01202-5 (PMC11059366; doi:10.1038/s12276-024-01202-5)
Supplement: Supplementary file 7 — Supplementary Table 6 [file 12276_2024_1202_MOESM7_ESM.xlsx]

## Sheet: results
Supplementary Table 6: Results of the semi-automated reporter assay
miR	plasmid name	utr length	Red. replicate 1	Red. replicate 2	Red. replicate 3	Red. replicate 4	Red. replicate 5	Red. replicate 6	Red. replicate 7	Red. replicate 8	mean	P value
miR-873-5p	pMIR-SQSTM1_1	689	71.0312	54.0627	73.2609	63.6183	75.1802	58.4859	54.5696	58.383	63.574	6e-06
miR-873-5p	pMIR-UNC13B_2	674	73.278	80.4254	63.2334	66.8744	61.645	62.5128	57.0166	53.0735	64.7574	9e-06
miR-873-5p	pMIR-FOS_1	689	51.7538	63.2782	66.4945	59.0713	69.2708	67.1862	70.3986	81.6589	66.1391	1.2e-05
miR-873-5p	pMIR-MAP1LC3B_3	406	71.429	57.6037	67.0126	48.3993	80.5611	64.7786	80.8284	57.9474	66.07	6.6e-05
miR-873-5p	pMIR-LIN7C_3	689	79.5555	59.8592	92.0324	63.4639	72.7115	71.2244	76.1971	64.7366	72.4726	9.9e-05
miR-873-5p	pMIR-GLI2_2	689	73.6251	58.3317	69.8389	64.779	80.7847	76.1046	86.8301	81.6561	73.9938	0.000107
miR-873-5p	pMIR-CDKN1C	712	86.7637	76.4071	80.7749	63.5598	88.3428	77.5373	73.5577	84.672	78.9519	0.000156
miR-873-5p	pMIR-PPP2R5C_1	689	81.8295	78.9917	85.3398	85.224	87.0805	64.7474	78.0388	70.6299	78.9852	0.000161
miR-873-5p	pMIR-GDNF_3	689	82.4361	57.5616	64.4788	69.0087	84.0145	69.6146	86.0998	76.2922	73.6883	0.000163
miR-873-5p	pMIR-SLC22A3_1	689	62.2213	57.7854	69.3183	75.1322	88.0951	76.4813	82.6518	77.2507	73.617	0.000172
miR-873-5p	pMIR-VDAC1_1	689	56.4908	56.1629	61.7438	63.7213	93.1552	80.9152	59.1208	61.205	66.5644	0.000192
miR-873-5p	pMIR-GNAQ_7	689	74.5977	87.2336	68.706	72.4713	92.6512	71.4091	82.5449	82.0037	78.9522	0.000205
miR-873-5p	pMIR-PPP2CA_2	689	77.3141	73.7379	88.4156	67.7888	81.3985	70.1543	94.4144	76.7051	78.7411	0.000213
miR-873-5p	pMIR-GRIN2B_34	689	78.2362	61.9801	72.9239	66.4267	87.1227	67.9187	92.7691	67.0375	74.3019	0.000268
miR-873-5p	pMIR-NPR1	592	49.3606	93.0215	67.82	51.5014	51.7799	38.2701	68.7175	41.8009	57.784	0.000277
miR-873-5p	pMIR-GRIN2B_17	689	93.2124	75.0174	86.2818	72.7398	71.0813	63.1232	83.9023	78.0948	77.9316	0.000288
miR-873-5p	pMIR-GRIN2A_11	689	91.3726	77.4668	76.6162	71.6471	89.4539	82.7338	92.6095	77.5447	82.4306	0.000393
miR-873-5p	pMIR-SCN1A_8	689	97.0847	84.9267	83.4311	87.0529	81.2662	83.0091	94.1418	89.8227	87.5919	0.000442
miR-873-5p	pMIR-HTR2A_3	689	81.0792	79.2276	96.3006	91.9973	77.7559	77.4437	83.7557	90.394	84.7443	0.000556
miR-873-5p	pMIR-KCNJ9_4	689	77.2939	58.4998	88.2241	67.5572	75.6522	63.356	91.0271	84.1225	75.7166	0.00066
miR-873-5p	pMIR-GNAQ_4	689	79.0299	48.9008	73.4229	63.4175	82.5698	66.3481	93.9672	70.8547	72.3139	0.000678
miR-873-5p	pMIR-GCH1_3	733	57.0594	66.1932	87.4521	77.9659	82.5416	87.8701	70.1377	85.9265	76.8933	0.000689
miR-873-5p	pMIR-RAB3B_13	689	85.2693	69.5962	90.846	76.7119	95.6058	77.2371	74.3672	64.7779	79.3014	0.00079
miR-873-5p	pMIR-ADCY6_3	689	89.8396	77.8174	90.4514	81.6144	87.4334	66.6501	70.226	61.9669	78.2499	0.000811
miR-873-5p	pMIR-GNAI3_36	689	87.9322	49.8659	64.8286	48.1376	66.1734	58.5134	88.0008	83.0343	68.3108	0.000893
miR-873-5p	pMIR-NDUFB4	244	78.523	57.3905	77.0915	74.7083	83.4233	99.9475	68.0201	70.6925	76.2246	0.001017
miR-873-5p	pMIR-UQCRB_3	689	91.0432	79.9361	77.3324	76.2983	95.2124	87.9817	69.022	66.3234	80.3937	0.001032
miR-873-5p	pMIR-GNG4_1	689	69.6813	83.6268	86.5813	97.983	85.7397	84.8861	89.1283	85.3615	85.3735	0.001106
miR-873-5p	pMIR-NPY2R_1	689	87.2859	93.6188	92.5498	81.8495	71.3226	73.3687	69.4341	64.8194	79.2811	0.001149
miR-873-5p	pMIR-PRKCA_10	689	91.7959	83.1843	101.911	71.9072	85.2063	78.5516	78.6626	81.0953	84.0393	0.001168
miR-873-5p	pMIR-GDNF_2	689	91.6372	64.0841	84.0063	83.9312	87.6917	89.8561	84.1333	87.1973	84.0671	0.001169
miR-873-5p	pMIR-CHRNB2_3	689	72.6548	58.653	66.0656	46.2482	99.525	73.7951	81.4755	56.3837	69.3501	0.001198
miR-873-5p	pMIR-GRIN2A_3	689	66.2366	69.0597	92.1751	83.1889	89.5377	71.7907	92.6799	78.0962	80.3456	0.001254
miR-873-5p	pMIR-CHRM5_1	689	98.8431	76.3025	87.6374	70.7067	79.4494	65.1546	86.0022	82.1761	80.784	0.001278
miR-873-5p	pMIR-LIN7C_6	689	86.5806	96.431	87.7297	66.4852	74.2454	69.4929	58.8599	77.5948	77.1774	0.001285
miR-873-5p	pMIR-GNAI3_12	689	87.2246	82.4505	92.3786	71.5806	85.3504	62.3873	90.3119	83.3572	81.8801	0.00142
miR-873-5p	pMIR-PLCB4_1	689	75.5416	84.4605	85.8112	96.5854	89.0814	85.863	92.8457	90.041	87.5287	0.001684
miR-873-5p	pMIR-PRKACG	522	66.1567	68.0529	88.1541	84.0382	101.273	74.861	65.6973	74.1428	77.797	0.001685
miR-873-5p	pMIR-SCN1A_2	689	85.973	56.6249	87.9129	74.0044	69.0854	42.3882	89.017	61.1186	70.7656	0.001711
miR-873-5p	pMIR-CHRNA4_4	689	81.562	102.001	63.129	81.3511	76.7363	65.5592	84.2935	80.1056	79.3421	0.001812
miR-873-5p	pMIR-GRIN2B_25	689	93.6437	82.1934	66.8579	64.1887	89.1646	47.0683	76.9353	76.647	74.5874	0.001962
miR-873-5p	pMIR-NEUROD1_1	689	82.4462	64.0003	100.08	61.5511	73.7973	74.5721	91.6081	75.3377	77.9241	0.002017
miR-873-5p	pMIR-UBE2G1_1	689	73.5558	55.4616	70.8364	72.7098	103.24	65.934	88.5925	71.9775	75.2885	0.002031
miR-873-5p	pMIR-MAPK9_4	689	81.2181	70.3822	86.0442	77.6221	45.7193	61.2107	96.1313	71.8634	73.7739	0.002068
miR-873-5p	pMIR-CALM3_3	364	94.5455	80.7416	56.8	59.7482	90.0599	82.0268	81.3248	78.9184	78.0206	0.002272
miR-873-5p	pMIR-GNAI3_17	689	86.1126	59.4839	81.2721	73.9103	70.9385	61.3126	80.5014	102.518	77.0061	0.002317
miR-873-5p	pMIR-WNT5A_1	689	73.2121	81.4507	105.147	88.5174	75.7335	76.932	77.5178	66.7085	80.6523	0.002339
miR-873-5p	pMIR-PPP2CA_1	689	71.798	83.6715	85.8616	95.0976	94.4261	73.8575	76.3498	90.2029	83.9081	0.002371
miR-873-5p	pMIR-PNKD_2	689	89.4863	73.8321	91.6653	91.7001	55.5511	64.1936	78.1745	60.1146	75.5897	0.002513
miR-873-5p	pMIR-CASP2_4	704	73.3217	73.6932	62.4992	70.5508	82.409	109.309	68.6514	75.3656	76.975	0.002576
miR-873-5p	pMIR-CASK_5	689	63.0758	73.6685	99.5279	57.4269	78.639	73.9079	95.7153	64.0634	75.7531	0.002739
miR-873-5p	pMIR-PPFIA3_1	689	84.1504	67.3566	85.9902	83.3504	101.509	62.4846	76.7959	82.9904	80.5784	0.002783
miR-873-5p	pMIR-GLI2_3	701	84.2495	90.1937	82.2045	78.8038	96.6371	87.1946	98.4621	93.299	88.8805	0.002836
miR-873-5p	pMIR-GNAI3_9	689	83.4247	70.4877	88.5004	70.9229	86.3323	72.8951	103.02	84.9054	82.561	0.00287
miR-873-5p	pMIR-SLC9A3R1	711	102.469	86.068	76.2216	78.4685	79.9263	86.7421	74.3224	94.7811	84.8749	0.003289
miR-873-5p	pMIR-GRIA3_1	689	69.3261	66.4828	101.322	71.2865	85.8037	96.084	71.0423	77.6075	79.8694	0.003401
miR-873-5p	pMIR-CASP9	687	84.7232	100.446	82.8262	77.6716	92.6029	60.2022	76.0355	69.076	80.448	0.003408
miR-873-5p	pMIR-GNG10_1	689	81.3903	97.7298	86.5144	97.6412	81.6981	77.8975	64.8112	71.4663	82.3936	0.003527
miR-873-5p	pMIR-DBH_1	689	74.0058	51.3011	74.8009	42.5914	91.1569	82.6313	93.6094	71.8605	72.7447	0.003558
miR-873-5p	pMIR-GNAI3_38	689	81.0664	90.7844	76.5843	87.0426	99.2649	96.1395	92.141	84.2996	88.4153	0.003641
miR-873-5p	pMIR-PRKCG_1	689	83.7372	64.3178	88.3109	69.6826	59.7866	56.948	102.028	88.4456	76.6571	0.004752
miR-873-5p	pMIR-SYT1_5	316	100.321	67.7465	38.1403	85.6538	81.7321	66.0419	76.7252	68.5561	73.1147	0.004831
miR-873-5p	pMIR-CREB3L2_8	689	82.0069	92.9006	86.3306	91.6204	77.0149	78.3036	96.7217	99.5605	88.0574	0.005217
miR-873-5p	pMIR-GRIN2A_12	689	78.0988	91.9963	101.936	88.0164	96.486	77.5295	83.6194	87.72	88.1753	0.005457
miR-873-5p	pMIR-NDUFC2_2	689	92.7971	79.172	84.7356	69.1715	90.8977	94.9893	90.2896	97.0779	87.3913	0.006488
miR-873-5p	pMIR-NDUFA5_2	459	89.8919	66.6391	60.122	59.79	96.559	94.0346	85.2939	84.429	79.5949	0.006538
miR-873-5p	pMIR-PRKCB	512	80.3692	67.9235	73.2179	61.5243	71.2905	62.2981	113.81	87.4419	77.2345	0.007134
miR-873-5p	pMIR-PDE1B_2	689	89.6697	99.9534	88.7244	81.5054	95.0357	76.9052	61.968	80.502	84.283	0.007298
miR-873-5p	pMIR-SYT1_4	689	106.172	70.0035	93.1325	73.5373	83.5882	89.4538	86.1289	80.6948	85.3388	0.007343
miR-873-5p	pMIR-GDNF_1	689	89.3543	71.859	95.3209	74.1758	84.5832	94.444	85.7148	100.283	86.9669	0.008008
miR-873-5p	pMIR-PPP1CC_2	689	68.8114	74.1657	69.0381	71.751	76.0253	67.4254	119.82	73.2322	77.5337	0.008016
miR-873-5p	pMIR-PRKCA_6	689	95.3541	94.7337	81.0577	76.1016	60.5154	94.1608	91.8488	81.7619	84.4418	0.00845
miR-873-5p	pMIR-KCNJ3_3	689	105.636	64.3057	90.5537	86.6728	84.171	63.6643	86.5033	83.1252	83.079	0.010978
miR-873-5p	pMIR-CXCL12_5	597	77.7645	83.7941	95.0101	107.012	69.5737	86.666	85.8798	87.2281	86.616	0.011331
miR-873-5p	pMIR-GNAI3_4	689	103.126	100.399	82.4377	74.5604	81.8374	82.3192	77.4476	94.6129	87.0925	0.011632
miR-873-5p	pMIR-RSPO2_3	482	84.9441	56.7416	69.8152	76.6368	86.3689	104.597	99.9806	83.2478	82.7915	0.016198
miR-873-5p	pMIR-GNAI3_37	689	106.087	80.8105	85.9396	61.33	69.1528	76.5593	105.398	78.0015	82.9098	0.018984
miR-873-5p	pMIR-OPRK1_4	689	74.9755	76.0663	98.4389	105.515	77.4198	86.8033	87.9904	90.9618	87.2714	0.019109
miR-873-5p	pMIR-PRKCA_7	689	101.85	94.1048	80.4847	75.903	72.1452	77.0919	94.6103	101.218	87.1761	0.019612
miR-873-5p	pMIR-CALM1_5	689	70.6724	91.7506	85.9652	81.476	109.488	99.5903	68.061	75.1246	85.2661	0.023485
miR-873-5p	pMIR-STXBP1_1	689	97.1918	64.166	79.935	69.1106	91.8326	76.4168	113.462	73.7109	83.2282	0.02351
miR-873-5p	pMIR-TOMM70_2	689	68.711	86.833	87.9561	75.7302	77.4227	80.0836	109.727	102.168	86.0789	0.024331
miR-873-5p	pMIR-ADCY6_2	689	81.1274	69.5341	102.034	93.5492	88.7489	102.394	91.6306	82.9486	88.9959	0.025883
miR-873-5p	pMIR-PRKCA_8	689	93.5218	78.609	99.6769	99.7769	90.7178	72.2555	83.0463	96.5639	89.271	0.026325
miR-873-5p	pMIR-TOMM20_1	689	106.524	95.2562	78.7712	76.6719	86.7299	103.269	73.9641	68.0896	86.1595	0.028182
miR-873-5p	pMIR-PHOX2B_3	449	99.0749	77.7192	87.2661	46.2997	98.0284	94.7469	57.2908	89.4024	81.2286	0.028253
miR-873-5p	pMIR-GRIN2B_8	689	76.2132	70.2634	94.1798	90.7753	92.0139	64.9623	108.178	90.0719	85.8322	0.028291
miR-873-5p	pMIR-TGFB2_4	689	81.6285	64.6223	97.5492	96.0809	80.9635	77.377	106.022	92.5435	87.0983	0.02907
miR-873-5p	pMIR-SYN3_2	509	90.023	93.5354	92.8697	77.9448	105.406	88.5712	48.6613	67.7861	83.0996	0.031625
miR-873-5p	pMIR-CASP2_1	689	115.263	60.1206	81.2476	61.1426	87.7526	84.2844	85.8414	92.8103	83.5578	0.033395
miR-873-5p	pMIR-PPP3CA_4	514	82.2771	72.8966	90.5431	111.06	87.9112	84.1488	92.077	89.6628	88.8221	0.035754
miR-873-5p	pMIR-MAPK9_2	689	97.2088	78.2122	124.426	71.3859	75.7099	57.1292	75.5295	68.0882	80.9612	0.036329
miR-873-5p	pMIR-NEUROG2_1	689	95.0583	75.377	97.9757	80.4357	74.8638	94.9287	104.993	94.6186	89.7813	0.03766
miR-873-5p	pMIR-GRIA1_1	689	73.5119	67.634	98.9563	63.2605	80.216	67.8734	101.035	112.968	83.1819	0.037934
miR-873-5p	pMIR-SYN1_1	689	88.4333	75.4153	99.4193	80.3	93.1865	63.4695	110.65	89.8905	87.5956	0.047257
miR-873-5p	pMIR-DBH_2	266	50.1523	53.7361	43.2609	44.5976	39.9739	38.5995	49.1089	45.963	45.674	<0,000001
miR-873-5p	pMIR-UBE2L6_1	710	91.8455	96.0944	101.498	84.3308	64.6556	70.5831	107.164	87.3548	87.9408	0.052124
miR-873-5p	pMIR-UQCRB_6	689	57.9922	71.8925	76.7776	77.3794	119.219	106.619	95.0059	79.7483	85.5792	0.080358
miR-873-5p	pMIR-PPP2R2A_3	689	92.9434	58.3547	103.117	100.209	97.3296	89.2108	88.6067	88.9896	89.845	0.086197
miR-873-5p	pMIR-RAB3B_2	689	79.9005	61.6832	84.3165	59.4756	76.5197	69.6184	118.205	119.161	83.6099	0.086402
miR-873-5p	pMIR-UQCRB_5	689	108.176	74.2541	116.811	90.3603	74.741	76.7507	86.4534	84.144	88.9613	0.088057
miR-873-5p	pMIR-GNG4_2	646	79.1347	58.7558	87.5161	98.3152	118.514	93.9888	88.0671	74.8741	87.3957	0.092314
miR-873-5p	pMIR-SYN3_1	689	100.955	88.4404	69.8062	54.5787	93.3438	85.7448	104.075	105.914	87.8572	0.095657
miR-873-5p	pMIR-CHRM5_4	689	62.8581	86.1749	51.9063	72.3347	78.845	83.5394	59.9846	160.438	82.0101	0.176769
miR-873-5p	pMIR-CALM3_2	689	101.532	90.6287	94.5031	68.0098	43.5516	76.5531	131.368	86.0038	86.5187	0.180728
miR-873-5p	pMIR-MAPK8_2	689	84.0985	88.8381	97.0866	115.61	94.2661	68.7175	85.3841	86.145	90.0182	0.096561
miR-873-5p	pMIR-NDUFA6	670	105.613	106.479	89.17	76.8991	91.8527	82.6973	88.4926	79.0631	90.0334	0.036834
miR-873-5p	pMIR-RAB3B_11	689	123.786	85.5742	81.6578	87.4779	75.5269	74.403	100.218	92.2175	90.1076	0.124434
miR-873-5p	pMIR-GNAO1_2	724	100.799	87.7744	83.179	79.5822	95.6837	89.5494	86.2379	98.7563	90.1952	0.007962
miR-873-5p	pMIR-DRD5	560	109.329	95.9814	71.1834	72.6873	85.2118	82.9834	106.253	100.016	90.4557	0.107513
miR-873-5p	pMIR-AKT3_6	689	124.004	123.943	93.7923	73.4738	73.9402	73.4796	78.9	82.1255	90.4573	0.25452
miR-873-5p	pMIR-GNG7_3	689	88.9051	71.4363	112.114	98.6808	87.3337	92.049	81.4981	92.1972	90.5268	0.059563
miR-873-5p	pMIR-PPIF_3	219	64.3933	103.804	65.1331	89.6917	97.7043	109.247	99.2732	96.6382	90.7355	0.166865
miR-873-5p	pMIR-GNAI3_10	689	97.5896	94.5243	93.8334	75.4604	103.572	73.2694	100.493	87.4884	90.7787	0.052894
miR-873-5p	pMIR-GNAI3_34	689	94.9692	94.2652	77.2303	93.9051	86.3687	76.2546	104.425	100.05	90.9335	0.039865
miR-873-5p	pMIR-KIF5C_1	689	125.497	90.5791	101.398	59.767	86.0466	63.8979	108.783	94.3585	91.2908	0.297916
miR-873-5p	pMIR-GNAI3_14	689	134.355	74.4611	84.4364	97.6056	96.199	81.3025	69.7879	95.0899	91.6547	0.278358
miR-873-5p	pMIR-CHRNB2_5	689	96.0147	95.179	89.3708	69.7033	104.619	90.7629	92.7458	95.8721	91.7834	0.053887
miR-873-5p	pMIR-CALM1_4	689	75.6996	75.9107	89.1337	87.8998	80.1768	87.4566	99.9215	138.82	91.8773	0.301117
miR-873-5p	pMIR-RSPO2_1	689	79.035	82.8462	96.2894	88.4119	99.2502	106.106	94.8058	88.367	91.889	0.037542
miR-873-5p	pMIR-LIN7B	101	93.4908	87.2793	80.5309	76.7518	106.412	85.6676	94.9021	111.007	92.0052	0.101236
miR-873-5p	pMIR-GCH1_1	689	94.6465	71.1125	129.105	90.609	104.741	97.1534	65.9583	83.4312	92.0946	0.297455
miR-873-5p	pMIR-GRIN2B_33	689	75.9346	83.977	117.405	141.002	90.1684	73.2105	68.5051	88.1552	92.2947	0.447531
miR-873-5p	pMIR-CREB3L4	312	67.0243	100.282	103.5	87.6686	79.1901	73.4845	103.519	123.777	92.3057	0.2866
miR-873-5p	pMIR-OTX2_2	689	91.3834	80.5853	109.391	102.564	104.866	75.9602	101.786	74.3107	92.6057	0.195547
miR-873-5p	pMIR-MAPK12	512	110.365	79.7034	95.4172	103.553	138.257	69.8759	80.467	63.3539	92.624	0.442502
miR-873-5p	pMIR-PPP3CA_1	689	96.4085	82.9918	104.501	86.4093	99.4059	93.3302	94.5965	83.6905	92.6667	0.026142
miR-873-5p	pMIR-MAPK8_5	689	89.8594	80.1655	108.908	90.0964	99.8724	101.509	82.2409	91.1948	92.9808	0.082865
miR-873-5p	pMIR-PPP2R2A_1	689	71.6285	105.64	111.112	97.6713	92.7147	95.3369	84.8935	91.9014	93.8622	0.207586
miR-873-5p	pMIR-GRIN2B_1	689	94.3456	91.0785	104.816	82.16	115.241	99.1799	96.8229	69.9094	94.1942	0.271525
miR-873-5p	pMIR-CHRNA4_2	689	84.0767	94.3938	74.7891	103.765	93.5535	95.0905	108.777	99.2224	94.2085	0.171563
miR-873-5p	pMIR-CREB3L2_2	689	88.5919	66.4211	89.6304	107.048	90.707	88.2571	116.137	107.426	94.2773	0.332537
miR-873-5p	pMIR-GNAI3_32	689	105.781	87.3651	83.8397	107.433	87.157	85.8236	101.404	97.8097	94.5766	0.154575
miR-873-5p	pMIR-CASK_4	689	84.1394	114.388	108.614	67.9785	98.507	100.834	84.0822	102.215	95.0947	0.393034
miR-873-5p	pMIR-PLCB3	661	83.5422	68.4372	98.3953	114.754	85.7339	98.4998	107.384	104.831	95.1972	0.44372
miR-873-5p	pMIR-MAPK11_2	604	96.9255	76.9229	93.207	94.0006	92.448	111.883	95.6342	101.333	95.2942	0.214651
miR-873-5p	pMIR-VAMP2_2	689	117.529	94.8122	90.389	100.026	89.6603	90.4366	90.6307	90.1493	95.4541	0.261411
miR-873-5p	pMIR-CAMK2G_3	729	82.822	93.954	91.8131	103.944	99.0322	97.0202	98.4026	100.719	95.9634	0.12296
miR-873-5p	pMIR-MFN1_1	689	103.156	89.8045	96.5969	119.375	93.7547	104.409	84.6329	76.1837	95.989	0.486132
miR-873-5p	pMIR-GNB4_4	689	74.7969	115.067	86.2581	71.3669	117.427	115.972	87.5053	99.6168	96.0013	0.565174
miR-873-5p	pMIR-KCNJ9_3	689	89.542	85.6267	108.135	115.711	101.176	102.918	77.4249	90.7723	96.4133	0.450978
miR-873-5p	pMIR-GRIA3_3	689	105.814	76.2312	108.558	109.553	121.159	88.2807	87.2346	74.7906	96.4527	0.609141
miR-873-5p	pMIR-CHRNB2_2	689	86.498	103.114	92.0574	95.7796	98.1597	89.5242	107.048	101.837	96.7523	0.237886
miR-873-5p	pMIR-AKT2_6	344	118.516	134.409	97.9248	88.8309	69.2061	111.708	86.262	69.7389	97.0745	0.732177
miR-873-5p	pMIR-CHRNB2_1	689	86.8829	102.306	101.057	97.1334	93.7165	100.195	108.923	88.9894	97.4003	0.347344
miR-873-5p	pMIR-GNAI3_19	689	95.7201	93.2169	76.2474	106.613	93.5929	93.5313	94.8409	125.704	97.4333	0.622262
miR-873-5p	pMIR-ATG12_2	689	93.7125	82.8873	97.6284	101.579	102.282	95.3441	105.625	103.016	97.7593	0.411025
miR-873-5p	pMIR-AKT3_8	689	90.6829	111.89	90.588	84.2923	94.3881	95.2892	108.581	109.069	98.0975	0.617839
miR-873-5p	pMIR-PPIF_2	689	87.7483	106.17	91.7027	99.7337	95.6686	98.6817	110.193	94.998	98.112	0.563764
miR-873-5p	pMIR-GRIN2B_12	689	110.856	84.2852	93.815	58.5925	118.784	107.221	101.593	111.182	98.2911	0.810129
miR-873-5p	pMIR-CXCL12_4	689	102.906	94.9442	101.605	122.006	85.7195	75.4043	99.8941	106.538	98.6271	0.788408
miR-873-5p	pMIR-GNAI3_25	689	112.976	100.734	90.091	62.0307	113.715	94.2899	94.6698	120.912	98.6772	0.845018
miR-873-5p	pMIR-GNAI3_6	689	84.1076	102.222	99.9197	97.4722	94.2527	92.3623	105.543	113.633	98.689	0.690365
miR-873-5p	pMIR-CLOCK_1	689	101.103	102.763	112.441	101.214	90.7641	95.7032	91.4504	94.6257	98.7581	0.638563
miR-873-5p	pMIR-GNB4_3	689	106.887	77.9632	95.0678	108.927	109.642	102.231	94.3942	96.34	98.9314	0.78165
miR-873-5p	pMIR-GRIN2A_7	689	114.245	124.263	106.631	87.5019	88.2054	91.9829	90.2247	90.0288	99.1353	0.891079
miR-873-5p	pMIR-GNAQ_3	689	137.704	117.244	100.88	73.0674	85.9438	100.194	85.9396	95.1869	99.52	0.948339
miR-873-5p	pMIR-ADCY6_1	689	128.763	120.224	94.9894	93.6321	91.318	106.718	84.953	77.3084	99.7382	0.967579
miR-873-5p	pMIR-ATG12_4	689	96.2028	97.1294	103.586	99.7535	101.896	113.288	85.7329	102.753	100.043	0.988102
miR-873-5p	pMIR-CLOCK_5	689	106.392	103.842	91.628	93.7335	98.3416	97.4363	98.1708	112.471	100.252	0.920554
miR-873-5p	pMIR-RAB3B_15	689	92.2931	106.17	104.603	68.9841	125.811	117.212	100.749	87.6357	100.432	0.931268
miR-873-5p	pMIR-GNG12_6	689	128.367	93.3285	84.3964	91.3554	107.501	94.8339	101.838	103.945	100.696	0.887778
miR-873-5p	pMIR-TOR1A_1	689	106.386	78.8291	156.269	135.097	100.037	66.4846	88.4736	75.4885	100.883	0.938087
miR-873-5p	pMIR-GLI2_1	689	106.242	101.843	113.231	105.385	99.7622	89.704	96.4478	95.0745	100.961	0.723714
miR-873-5p	pMIR-ADCY5_3	689	200.837	160.72	65.856	123.307	50.7676	55.4932	64.0685	90.1925	101.405	0.944624
miR-873-5p	pMIR-PPFIA4_1	689	124.458	111.764	86.8728	79.5497	101.429	110.248	89.4696	108.074	101.483	0.788962
miR-873-5p	pMIR-GRIN2B_15	689	126.404	94.0022	127.375	87.287	90.7057	85.79	93.6848	107.466	101.589	0.798324
miR-873-5p	pMIR-CASP2_2	689	121.108	127.45	120.448	84.6075	93.3459	86.4354	90.1372	89.9425	101.684	0.798457
miR-873-5p	pMIR-GNAQ_5	689	97.9761	83.8819	97.1671	72.6211	104.409	116.167	98.0242	144.995	101.905	0.811175
miR-873-5p	pMIR-COX6C	414	173.97	132.84	114.488	73.151	90.7712	69.1527	80.823	82.998	102.274	0.863703
miR-873-5p	pMIR-CAMK2G_2	689	117.536	105.538	82.2627	99.4793	110.792	102.384	98.8022	106.275	102.884	0.456426
miR-873-5p	pMIR-PDE1B_1	689	99.0101	123.986	96.041	82.5842	135.889	100.45	95.8469	94.4223	103.529	0.559975
miR-873-5p	pMIR-GNAI3_2	689	142.787	92.8419	108.641	77.0126	95.6029	108.564	103.737	100.504	103.711	0.594555
miR-873-5p	pMIR-CASP2_3	689	89.4781	112.393	96.3142	105.602	112.328	86.0272	112.275	115.583	103.75	0.389869
miR-873-5p	pMIR-GRIN2B_38	689	118.361	102.172	124.558	76.3053	128.748	89.843	99.8942	91.5517	103.929	0.566021
miR-873-5p	pMIR-CHRNA4_1	689	119.499	124.101	81.4893	97.2795	117.94	95.3417	101.522	97.2606	104.304	0.435431
miR-873-5p	pMIR-TOMM7	552	92.2647	103.531	128.062	120.158	115.467	108.054	80.3284	88.2877	104.519	0.448142
miR-873-5p	pMIR-GNAI3_29	689	148.944	99.8632	101.324	84.5136	106.512	107.417	85.0241	107.897	105.187	0.487501
miR-873-5p	pMIR-GLI1	215	109.706	109.877	104.049	87.3091	93.9929	103.064	117.882	118.921	105.6	0.191804
miR-873-5p	pMIR-GNAI3_11	689	150.831	103.602	109.013	94.138	101.996	94.8331	101.327	90.1134	105.732	0.426325
miR-873-5p	pMIR-OPRK1_2	689	129.059	91.7051	100.993	84.9618	115.598	100.503	117.353	111.095	106.408	0.252587
miR-873-5p	pMIR-ITPR2_2	689	90.4853	118.988	96.1381	110.407	116.649	80.3985	110.425	128.031	106.44	0.293166
miR-873-5p	pMIR-RAB3B_1	689	103.097	154.121	74.8029	77.7877	105.221	100.22	119.344	119.941	106.817	0.471562
miR-873-5p	pMIR-SCN1A_9	689	100.499	122.935	102.749	90.3557	122.926	131.638	97.8324	90.374	107.414	0.21422
miR-873-5p	pMIR-GRIN2B_3	689	116.292	121.826	94.8648	90.4918	145.699	114.518	92.463	84.3345	107.561	0.319688
miR-873-5p	pMIR-AKT3_1	689	130	131.646	88.3699	77.01	110.715	126.879	93.9619	104.464	107.881	0.314453
miR-873-5p	pMIR-HTR2A_1	689	116.989	112.509	134.101	109.09	100.355	112.248	98.1688	92.904	109.546	0.063283
miR-873-5p	pMIR-EN2_2	689	99.6152	108.336	108.821	137.303	99.6964	103.77	119.967	129.804	113.414	0.031442
miR-873-5p	pMIR-KCNJ9_2	689	126.631	128.509	126.229	109.6	99.1944	110.859	111.653	110.997	115.459	0.004131
miR-873-5p	pMIR-OTX2_3	554	136.436	152.387	63.9917	91.1562	81.652	87.3587	167.167	155.937	117.011	0.269476
miR	plasmid name	utr length	Red. replicate 1	Red. replicate 2	Red. replicate 3	Red. replicate 4	Red. replicate 5	Red. replicate 6	Red. replicate 7	Red. replicate 8	mean	P value
miR-133b	pMIR-GNAI3_33	689	51.9782	60.375	85.2219	68.7034	60.9193	67.6803	62.984	62.3768	65.0299	1.8e-05
miR-133b	pMIR-KCNJ9_2	689	70.9239	68.7131	83.724	66.3208	81.2819	82.5287	78.4988	69.9083	75.2374	2.1e-05
miR-133b	pMIR-CREB5_7	689	44.5822	47.2547	62.7634	48.704	72.9889	76.6406	52.1268	44.6486	56.2137	2.8e-05
miR-133b	pMIR-PPFIA3_1	689	65.846	52.9447	58.4229	76.2855	48.0647	57.6541	80.6901	66.8641	63.3465	3.6e-05
miR-133b	pMIR-CASK_3	689	74.3422	40.4968	56.8842	71.5598	73.8141	73.9198	62.8869	71.8993	65.7254	8.4e-05
miR-133b	pMIR-SLC22A3_1	689	92.177	84.7088	73.0061	82.7903	64.9446	78.8838	84.9372	75.4087	79.6071	0.000246
miR-133b	pMIR-CAV2_3	689	57.3392	49.552	85.312	87.0271	72.8597	72.9885	79.4209	63.396	70.9869	0.000465
miR-133b	pMIR-FOS_1	689	73.662	66.3753	99.0179	81.2292	66.1572	78.0968	70.3331	82.2847	77.1445	0.000552
miR-133b	pMIR-WNT5A_5	689	94.9581	64.7546	81.3607	88.8295	81.323	70.7348	77.3372	68.4039	78.4627	0.0006
miR-133b	pMIR-SYT2_1	689	71.0922	61.0278	73.2821	68.8063	89.7553	91.7863	53.7778	57.8201	70.9185	0.000603
miR-133b	pMIR-PDE1B_2	689	88.3564	65.7542	80.1194	83.9661	88.2561	86.2767	75.8016	61.6293	78.77	0.000635
miR-133b	pMIR-PPP2R2D_6	660	87.3418	73.285	70.178	75.8387	54.2553	88.6158	86.014	62.0776	74.7008	0.000695
miR-133b	pMIR-CALM1_6	333	66.411	39.5977	51.803	62.2803	68.3598	98.2815	75.0631	57.7785	64.9469	0.000718
miR-133b	pMIR-NKX2-2_1	689	75.5482	71.9581	89.2443	71.4718	99.7112	78.8392	66.0271	79.9452	79.0931	0.000946
miR-133b	pMIR-SCN1A_2	689	71.2343	63.2013	62.3619	57.5788	51.0202	79.5868	101.08	75.5491	70.2016	0.001015
miR-133b	pMIR-SYT1_3	689	94.0217	82.756	65.5688	83.0878	78.1561	92.5884	83.7077	68.8747	81.0952	0.00112
miR-133b	pMIR-GCH1_3	733	80.6715	67.2513	89.26	81.2545	71.6887	91.7258	59.4011	50.924	74.0221	0.001366
miR-133b	pMIR-COMT_1	689	90.4297	88.9377	85.9388	80.6715	94.9928	77.3508	67.6251	67.2224	81.6461	0.001544
miR-133b	pMIR-STXBP1_3	666	78.647	76.0105	50.6904	53.3756	85.7054	96.9877	75.2448	59.4916	72.0191	0.001792
miR-133b	pMIR-ADCY6_1	689	61.3318	78.4977	75.1103	83.0769	104.951	82.9795	77.3297	79.6212	80.3622	0.002492
miR-133b	pMIR-MAPK8_3	689	64.3126	92.6819	69.9619	55.1689	89.1108	93.6445	67.5107	52.8445	73.1545	0.002501
miR-133b	pMIR-LIN7A_8	706	85.0981	65.2447	91.7632	72.8343	84.5928	83.2615	88.7639	50.4664	77.7531	0.002827
miR-133b	pMIR-CXCL12_2	689	66.9786	86.2282	99.2197	86.0649	69.4272	69.9202	93.3599	77.0772	81.0345	0.002888
miR-133b	pMIR-WNT3A_2	689	101.408	82.382	91.0596	81.4918	82.7276	90.5654	71.6412	68.0182	83.6617	0.003628
miR-133b	pMIR-ATP7A_4	689	72.722	90.1861	67.377	42.0953	73.9373	81.9073	86.9774	90.603	75.7257	0.003692
miR-133b	pMIR-GNAO1_2	724	74.2574	76.775	62.8236	64.5871	98.3034	101.41	76.7123	78.3133	79.1478	0.004012
miR-133b	pMIR-CLOCK_8	689	66.6551	49.9328	66.9184	64.7188	80.5857	109.481	80.5961	74.8846	74.2216	0.004066
miR-133b	pMIR-WNT5A_1	689	94.0109	83.7105	56.9197	98.7386	86.135	74.517	68.0313	74.1567	79.5275	0.004088
miR-133b	pMIR-NDUFC2_2	689	85.0902	61.3215	84.7351	85.9287	89.2426	93.0446	92.8686	64.2819	82.0642	0.004517
miR-133b	pMIR-GRIA2_3	689	98.5436	77.8877	83.2284	83.3135	78.2588	79.1531	101.492	92.1397	86.7521	0.005271
miR-133b	pMIR-GRIA2_4	720	87.2624	89.0395	60.716	69.5651	97.0494	85.9234	76.9148	93.7744	82.5306	0.005451
miR-133b	pMIR-RAB3B_11	689	105.778	85.2819	60.2073	66.3194	64.0338	90.2203	76.5275	87.2583	79.4534	0.007293
miR-133b	pMIR-PHOX2A	686	90.223	104.783	81.5928	86.0543	81.1909	90.9758	63.6459	64.8791	82.9181	0.009536
miR-133b	pMIR-UBE2J1_4	689	81.9274	82.6895	97.6411	67.5464	104.219	91.3225	81.6142	72.6693	84.9537	0.010386
miR-133b	pMIR-LIN7A_1	689	88.6663	76.408	88.2645	98.4325	101.656	94.0366	87.5652	78.5755	89.2006	0.010484
miR-133b	pMIR-GSK3B_2	689	72.4725	71.2944	66.4292	60.3531	100.214	113.77	76.6615	61.9142	77.8886	0.013598
miR-133b	pMIR-SCN1A_7	689	110.773	92.2416	78.6365	80.4831	85.522	67.1794	56.8891	52.7979	78.0653	0.013897
miR-133b	pMIR-GNAI1_10	689	68.5641	78.7669	88.2739	83.7827	85.3955	114.668	68.8237	60.7495	81.1281	0.014787
miR-133b	pMIR-SYT9_1	689	78.1068	64.6942	113.913	79.5315	86.8593	89.6832	84.321	70.7138	83.4779	0.016072
miR-133b	pMIR-CHRNA4_6	304	74.0922	79.0609	49.5074	82.7865	75.1565	91.3379	91.4568	109.211	81.5761	0.019502
miR-133b	pMIR-SLC6A3_3	669	90.1184	87.9763	52.2394	69.6374	98.3333	76.5037	102.305	84.3076	82.6776	0.019581
miR-133b	pMIR-CACNA1B	313	102.609	70.9382	103.676	85.1541	74.14	90.1326	91.3472	76.3747	86.7965	0.02014
miR-133b	pMIR-PRKCA_3	689	69.3287	62.5749	66.9378	66.0787	62.8535	90.6839	93.3921	118.589	78.8049	0.020733
miR-133b	pMIR-CREB5_9	689	87.3765	93.0615	80.3564	83.9423	91.7843	112.111	82.0919	73.3744	88.0123	0.022416
miR-133b	pMIR-UQCRB_4	689	74.9401	96.6842	99.6034	102.439	88.8196	88.7783	73.8909	88.2868	89.1803	0.022917
miR-133b	pMIR-PPFIA2_2	689	82.2167	77.8157	87.414	110.802	75.6913	105.011	74.8723	74.6424	86.0582	0.027706
miR-133b	pMIR-PPP2R5E_2	689	87.5297	77.7601	100.986	88.7056	57.4284	108.945	87.8235	69.413	84.8239	0.035579
miR-133b	pMIR-ADCY5_1	689	98.9532	103.209	102.513	90.1097	58.4943	59.8802	83.8715	67.4235	83.0568	0.038114
miR-133b	pMIR-TGFB2_1	689	112.694	90.9039	93.669	94.6947	83.7866	77.0019	61.8539	74.3336	86.1172	0.038792
miR-133b	pMIR-GNG4_1	689	70.7374	85.4795	89.2569	65.6514	114.538	103.029	76.142	78.7048	85.4424	0.041443
miR-133b	pMIR-KCNJ9_1	689	22.5304	31.1471	25.7243	19.5083	41.4896	33.8328	17.929	15.9636	26.0156	<0,000001
miR-133b	pMIR-GNB4_3	689	42.8761	44.0098	50.5332	40.2123	55.2946	54.0944	40.1822	39.2206	45.8029	<0,000001
miR-133b	pMIR-CNR1_2	689	59.1144	46.6225	46.8915	47.1809	55.9414	54.5135	48.7658	50.2794	51.1637	<0,000001
miR-133b	pMIR-LIN7C_3	689	53.9501	53.5119	64.2722	44.1227	55.6978	52.4441	54.7287	51.2289	53.7446	<0,000001
miR-133b	pMIR-GNAI3_5	689	64.3739	58.8389	61.2239	74.5805	62.6649	56.2264	63.9171	55.0342	62.1075	<0,000001
miR-133b	pMIR-PPP2R2D_1	689	87.5191	106.49	76.4667	84.0044	81.4844	111.93	72.3666	50.3324	83.8241	0.050309
miR-133b	pMIR-VAMP2_2	689	102	101.878	61.0127	49.3958	86.6596	92.6134	74.0821	100.205	83.4808	0.052445
miR-133b	pMIR-PRKACB_4	689	79.8156	71.1687	58.7571	85.7479	83.6051	115.881	110.575	61.846	83.4246	0.059012
miR-133b	pMIR-GNAI3_14	689	84.635	77.9181	70.4253	72.9592	110.482	118.296	81.758	74.4177	86.3614	0.069574
miR-133b	pMIR-MAPK8_5	689	117.893	104.642	68.659	67.8638	94.5391	92.3343	85.9685	79.1909	88.8863	0.11149
miR-133b	pMIR-MAPK8_4	689	93.064	97.1771	81.0618	101.637	93.4126	96.8698	83.8814	77.2594	90.5454	0.018164
miR-133b	pMIR-MAPK14_1	689	77.4501	99.452	100.616	75.4926	97.1555	90.6864	94.0949	90.3869	90.6668	0.027631
miR-133b	pMIR-PPP2CA_3	689	96.7963	71.3344	78.6599	126.988	71.2378	122.438	76.6802	83.5771	90.964	0.291063
miR-133b	pMIR-PPP2CA_1	689	94.8312	92.6206	79.8497	109.117	92.1202	89.4197	84.4173	90.5564	91.6165	0.027818
miR-133b	pMIR-RAB3B_16	689	99.6876	91.4032	71.3005	138.163	83.8512	96.2136	88.4943	64.0542	91.646	0.325447
miR-133b	pMIR-SYT9_2	689	79.3459	74.4409	109.663	92.6259	111.878	104.075	87.1359	75.0197	91.773	0.171489
miR-133b	pMIR-GNAI3_12	689	117.976	95.3337	108.025	83.9646	86.2706	73.8812	78.181	91.0521	91.8356	0.165817
miR-133b	pMIR-SYT1_4	689	111.97	123.842	94.1318	61.1049	83.8131	84.7243	87.9984	91.3292	92.3643	0.291327
miR-133b	pMIR-CHRNB2_6	689	111.637	66.1099	84.4046	89.0047	118.832	117.698	69.1932	84.9607	92.73	0.358746
miR-133b	pMIR-CASK_2	689	105.168	80.9228	115.892	98.219	88.0109	91.2567	71.2336	92.8506	92.9442	0.193402
miR-133b	pMIR-GNAI1_1	689	97.5634	91.3284	95.6832	120.935	102.187	94.4239	81.0504	67.5931	93.8456	0.29824
miR-133b	pMIR-TGFB2_4	689	112.769	118.911	77.5309	84.9266	92.698	95.672	96.3216	73.0893	93.9898	0.320968
miR-133b	pMIR-ABAT_1	689	99.8202	103.072	95.3293	89.6092	107.891	113.761	80.4289	76.4353	95.7932	0.391364
miR-133b	pMIR-SYT13_4	689	100.765	103.712	86.4261	122.325	96.8734	91.6478	102.886	62.5784	95.9019	0.520036
miR-133b	pMIR-ALK	464	102.866	101.199	66.0816	101.147	106.46	123.937	96.9376	71.0792	96.2135	0.589137
miR-133b	pMIR-MAPK10_7	689	113.787	91.8168	93.4012	114.477	88.577	85.1382	89.2215	97.5115	96.7413	0.442802
miR-133b	pMIR-GNAI3_21	689	117.264	86.5331	94.2957	85.2429	101.221	92.4193	90.4241	107.443	96.8554	0.447839
miR-133b	pMIR-PPP2CB	639	113.291	97.0455	72.232	95.8813	112.459	107.512	82.9854	93.5112	96.8646	0.555686
miR-133b	pMIR-GNAI3_40	689	97.4731	68.4673	121.502	109.5	101.901	128.846	76.7357	71.1923	96.9521	0.718275
miR-133b	pMIR-RAB3B_6	689	98.2351	96.3775	78.5367	147.156	83.8044	97.6174	100.444	76.4218	97.3242	0.743793
miR-133b	pMIR-GNAI3_13	689	89.377	92.7244	119.834	99.775	103.99	108.51	78.5871	86.4626	97.4074	0.598153
miR-133b	pMIR-UQCRB_3	689	114.279	97.4802	73.7575	115.924	101.413	92.2469	89.2968	95.3748	97.4715	0.615844
miR-133b	pMIR-CHRNB2_1	689	117.531	130.937	79.2584	83.4655	95.6661	89.6672	94.1815	89.1467	97.4817	0.69947
miR-133b	pMIR-SLC6A2_2	689	97.0632	94.1808	101.197	109.093	103.616	100.86	96.0351	85.3334	98.4223	0.548765
miR-133b	pMIR-DRD5	560	118.252	120.522	106.327	107.153	82.302	98.1969	75.3231	79.6983	98.4718	0.81288
miR-133b	pMIR-PRKCA_6	689	123.893	106.016	87.9332	140.927	80.4263	103.531	77.7437	74.3795	99.3562	0.941199
miR-133b	pMIR-GNAI1_5	689	75.9751	88.5325	95.2049	101.296	128.537	142.33	84.6949	80.5771	99.6435	0.967323
miR-133b	pMIR-SYT2_2	689	81.6902	98.3036	128.155	131.184	92.7421	96.8909	90.1626	79.4583	99.8233	0.980346
miR-133b	pMIR-CASK_8	689	110.91	116.612	112.085	90.1002	88.1897	70.1897	109.401	101.396	99.8605	0.980821
miR-133b	pMIR-CAMK2G_2	689	101.844	121.407	78.8784	123.645	91.6999	102.724	96.7986	92.1782	101.147	0.836428
miR-133b	pMIR-HTR2A_2	689	106.405	108.417	131.944	92.3937	99.22	95.0829	93.1425	90.9622	102.196	0.662978
miR-133b	pMIR-PRKX_6	689	112.331	74.2066	98.7916	74.8495	145.583	118.823	94.783	102.281	102.706	0.753906
miR-133b	pMIR-KIF5A_3	689	92.8259	120.821	85.3246	112.034	95.2726	112.186	105.492	105.469	103.678	0.40565
miR-133b	pMIR-CASK_4	689	112.894	100.106	92.9789	111.427	117.678	140.476	78.2966	75.7209	103.697	0.642176
miR-133b	pMIR-SYT2_4	689	134.005	115.76	118.017	118.699	86.0255	96.7433	90.1898	70.6171	103.757	0.63078
miR-133b	pMIR-RET_1	689	130.243	126.483	81.3144	97.1254	128.653	130.632	75.9182	61.7349	104.013	0.701372
miR-133b	pMIR-DRD4	117	110.094	148.506	70.6168	100.983	113.394	124.933	94.9861	104.262	108.472	0.325102
miR-133b	pMIR-EN2_3	689	132.026	131.868	134.81	157.098	72.9049	113.342	99.3044	93.2125	116.821	0.124648
miR-133b	pMIR-GDNF_1	689	114.55	128.851	114.654	139.152	96.8458	105.078	110.52	125.389	116.88	0.010005
miR-133b	pMIR-PPP2R5D_1	689	158.127	113.392	135.796	142.242	155.618	113.529	99.1404	112.4	128.781	0.007876
miR	plasmid name	utr length	Red. replicate 1	Red. replicate 2	Red. replicate 3	Red. replicate 4	Red. replicate 5	Red. replicate 6	Red. replicate 7	Red. replicate 8	mean	P value
miR-129-1-3p	pMIR-KCNJ9_1	689	47.3532	30.1641	56.3428	23.728	30.1439	33.4929	44.6171	47.8434	39.2107	1e-06
miR-129-1-3p	pMIR-CACNA1C_8	689	53.923	42.9468	58.2267	54.9783	68.0422	65.8702	66.636	63.8595	59.3103	3e-06
miR-129-1-3p	pMIR-MAPK10_3	689	65.4522	62.9731	54.332	58.8871	73.3149	70.6605	56.5814	50.4766	61.5847	3e-06
miR-129-1-3p	pMIR-ITPR3_2	158	70.5982	57.5957	63.5958	60.2841	82.3506	67.8611	66.7104	67.7969	67.0991	5e-06
miR-129-1-3p	pMIR-CREB1_5	689	66.3291	58.5587	62.0147	68.5394	69.3225	83.3081	69.0744	64.0447	67.6489	5e-06
miR-129-1-3p	pMIR-GNG12_2	689	73.9923	73.4536	81.1041	63.494	78.365	73.1814	69.9372	62.9527	72.06	5e-06
miR-129-1-3p	pMIR-SLC18A1_1	689	68.603	58.1461	51.3493	33.9894	58.4308	44.8054	65.0814	61.7633	55.2711	1.1e-05
miR-129-1-3p	pMIR-GRIN2B_33	689	43.8941	50.9967	69.4609	55.3295	60.0202	64.7819	70.3608	73.0588	60.9879	1.4e-05
miR-129-1-3p	pMIR-CREB1_7	689	88.3537	63.1757	70.0526	66.3799	70.5159	64.3426	60.7528	65.8233	68.6746	1.8e-05
miR-129-1-3p	pMIR-ABAT_1	689	58.6556	46.6065	58.8241	62.7691	58.3879	55.5534	69.0381	83.1893	61.628	2e-05
miR-129-1-3p	pMIR-UBE2G2_1	689	84.6341	70.8644	63.4343	60.8488	73.5364	74.442	71.8908	80.5196	72.5213	2.4e-05
miR-129-1-3p	pMIR-TOMM20_3	689	66.5277	54.7798	67.9639	56.1975	65.6507	64.3512	87.877	71.2608	66.8261	3.7e-05
miR-129-1-3p	pMIR-CXCL12_1	689	76.7444	85.0384	85.2901	69.174	78.4606	77.9401	63.2474	71.7704	75.9582	4.5e-05
miR-129-1-3p	pMIR-WNT3A_1	689	69.6836	62.7357	86.6719	85.1054	71.1852	67.017	74.8291	69.9176	73.3932	4.6e-05
miR-129-1-3p	pMIR-AKT2_1	689	76.2134	59.2565	75.528	78.5283	62.1479	72.9446	80.7678	84.4827	73.7336	6.4e-05
miR-129-1-3p	pMIR-SYT2_8	689	62.8412	50.8728	82.3316	63.8586	66.6079	48.7352	71.6825	79.0207	65.7438	8.6e-05
miR-129-1-3p	pMIR-CASP9	687	75.517	63.1342	87.5053	83.5072	73.4489	73.3408	78.2591	85.4413	77.5192	9.2e-05
miR-129-1-3p	pMIR-TOMM20_5	162	80.8247	76.4269	73.9505	64.0364	89.1361	61.2592	71.8845	61.0897	72.326	0.000101
miR-129-1-3p	pMIR-GRIN2B_31	689	71.4861	55.8656	72.7747	63.9396	71.9695	81.0673	82.2931	84.8246	73.0276	0.000107
miR-129-1-3p	pMIR-KCNJ9_2	689	85.4382	77.4713	76.6273	83.7958	81.178	78.8424	97.1757	77.3941	82.2403	0.000155
miR-129-1-3p	pMIR-SYT9_3	689	62.8694	74.6835	74.4296	89.8316	73.825	76.1444	88.6433	82.6835	77.8888	0.0002
miR-129-1-3p	pMIR-PDE1B_2	689	76.2043	65.022	57.6608	69.0584	75.5206	74.686	68.2152	95.5838	72.7439	0.000225
miR-129-1-3p	pMIR-TIAM1_1	689	83.82	65.359	80.3361	68.6967	80.1476	58.3886	91.3824	68.3073	74.5547	0.000328
miR-129-1-3p	pMIR-UNC13B_2	674	91.538	80.4101	75.6168	61.037	80.8041	75.8155	80.8947	60.6034	75.8399	0.000328
miR-129-1-3p	pMIR-GRIN2A_11	689	97.6661	79.9692	73.0694	62.6301	59.4489	54.8765	64.301	59.3133	68.9093	0.000443
miR-129-1-3p	pMIR-PHOX2B_1	689	83.1274	80.7727	89.2602	84.5713	74.8858	65.7381	56.5825	77.8861	76.603	0.000462
miR-129-1-3p	pMIR-GRIN2B_37	689	75.3105	82.7782	75.6522	79.3893	93.4015	93.7697	86.3787	72.6277	82.4135	0.000495
miR-129-1-3p	pMIR-ITGB2	426	83.2698	80.9827	74.8769	94.246	78.231	76.3501	91.927	90.811	83.8368	0.000512
miR-129-1-3p	pMIR-PPFIA4_1	689	98.2501	90.7635	83.6879	86.17	79.9642	80.0713	80.8874	75.0387	84.3541	0.000515
miR-129-1-3p	pMIR-ADCY6_1	689	69.766	64.3445	73.4974	68.7497	76.5337	71.6093	81.3629	100.857	75.8401	0.000527
miR-129-1-3p	pMIR-GRIN2B_9	689	63.5669	48.6279	77.2564	88.2843	72.857	70.289	61.5696	87.9809	71.304	0.000534
miR-129-1-3p	pMIR-SYT13_3	689	57.8653	47.2049	69.8662	52.9896	70.0792	35.0206	85.917	84.9873	62.9913	0.00065
miR-129-1-3p	pMIR-GNG7_4	689	79.391	69.783	83.6883	94.1178	65.7384	74.0542	86.6656	90.0294	80.4335	0.000874
miR-129-1-3p	pMIR-CAMK2A_4	689	85.5109	66.889	71.2161	76.896	72.3344	73.2536	83.5285	101.651	78.9099	0.001046
miR-129-1-3p	pMIR-GRIN2B_3	689	81.2531	54.1346	81.893	82.1786	90.5395	87.6816	66.6108	63.8941	76.0232	0.001166
miR-129-1-3p	pMIR-CHRNB2_6	689	67.1656	55.0421	71.0678	88.4145	68.3495	56.0045	89.1169	90.0535	73.1518	0.001173
miR-129-1-3p	pMIR-KLF16_2	689	67.2317	59.6808	93.824	64.8158	87.9101	77.9271	90.5536	72.754	76.8371	0.001376
miR-129-1-3p	pMIR-ITPR2_5	316	80.1193	67.7282	91.6681	80.5962	76.3733	96.9892	59.2483	71.5715	78.0368	0.001482
miR-129-1-3p	pMIR-MAPK14_5	223	79.8022	65.9347	100.993	82.9365	69.8399	54.8881	76.3868	80.7728	76.4442	0.001751
miR-129-1-3p	pMIR-TIAM1_3	676	61.622	62.6867	87.8965	80.3535	86.7611	70.8533	91.3295	91.0098	79.0641	0.002
miR-129-1-3p	pMIR-GRIN2B_35	689	50.3733	65.5436	81.1208	91.2676	79.3326	71.2072	86.5308	90.8283	77.0255	0.002412
miR-129-1-3p	pMIR-ADCY5_1	689	95.2899	88.9871	91.3223	78.3714	83.184	87.7369	75.7334	59.4176	82.5053	0.003367
miR-129-1-3p	pMIR-AKT2_3	689	95.0828	78.4769	82.7318	83.6303	90.4984	86.613	76.0566	101.718	86.8509	0.003433
miR-129-1-3p	pMIR-KIF5A_1	689	100.445	84.9298	90.0848	85.4653	81.9263	56.4576	78.698	76.8019	81.851	0.00478
miR-129-1-3p	pMIR-PPFIA4_2	689	103.591	81.0603	84.5565	78.6533	93.3367	73.1545	79.5957	61.4539	81.9252	0.004916
miR-129-1-3p	pMIR-NQO1_1	689	57.8823	42.4834	95.6197	88.2282	80.358	64.4787	92.0915	70.9717	74.0142	0.005342
miR-129-1-3p	pMIR-LRP6_3	689	79.0365	61.4208	85.5666	80.8684	82.3479	78.7142	79.5947	108.241	81.9738	0.005357
miR-129-1-3p	pMIR-ABAT_2	689	70.2195	79.6643	82.2331	75.4905	67.2888	82.9737	100.083	102.12	82.5091	0.005997
miR-129-1-3p	pMIR-CSNK1E_2	603	65.597	79.2199	89.9431	100.241	89.0715	85.695	85.218	94.3226	86.1635	0.007109
miR-129-1-3p	pMIR-STAT3_4	490	65.3538	104.701	87.9853	90.9882	89.7648	66.5903	79.2684	81.675	83.2908	0.008647
miR-129-1-3p	pMIR-ADCY6_2	689	76.9405	69.8456	70.6559	62.4524	80.787	78.3397	100.822	105.777	80.7025	0.008688
miR-129-1-3p	pMIR-STX1A_2	570	104.118	93.0255	88.9339	93.986	71.4629	83.938	81.7949	83.2169	87.5596	0.008829
miR-129-1-3p	pMIR-PRKCA_5	689	78.7429	81.1869	96.9201	109.962	78.3255	68.825	75.4473	72.4277	82.7297	0.009475
miR-129-1-3p	pMIR-CHRNB2_2	689	72.879	49.9601	108.389	88.013	76.4336	75.2252	86.9016	78.217	79.5023	0.009833
miR-129-1-3p	pMIR-OPRK1_3	689	82.7625	79.9251	77.9864	80.3577	102.682	94.9222	50.6423	85.8569	81.8919	0.011914
miR-129-1-3p	pMIR-CREB3	292	79.2865	92.5164	68.3935	99.8083	86.5201	62.8742	90.4518	96.1686	84.5024	0.012964
miR-129-1-3p	pMIR-CASK_6	689	69.8687	9.36697	4.36056	5.6203	84.026	68.8895	89.3476	99.8264	53.9133	0.014795
miR-129-1-3p	pMIR-PDE1B_1	689	79.972	92.9952	94.2861	99.3815	80.2375	102.874	87.5871	80.2292	89.6954	0.014883
miR-129-1-3p	pMIR-MAPK14_4	689	76.7406	75.4474	82.0746	88.4186	75.5551	84.7496	105.965	103.054	86.5005	0.015738
miR-129-1-3p	pMIR-GNG7_3	689	82.7918	75.3898	72.0342	76.4666	92.5798	86.1104	75.7412	115.645	84.5949	0.018354
miR-129-1-3p	pMIR-MAPK11_1	689	89.0203	63.0728	82.3391	71.0348	78.3695	83.0407	101.911	106.233	84.3776	0.018893
miR-129-1-3p	pMIR-ADCY6_3	689	70.9725	63.7998	70.3144	69.6438	61.5256	80.6472	82.9914	125.34	78.1544	0.019301
miR-129-1-3p	pMIR-GNAI2_2	357	105.482	102.456	86.4817	85.3827	82.9645	65.6036	72.3669	86.4104	85.8935	0.020766
miR-129-1-3p	pMIR-RAB3B_16	689	103.048	70.9769	97.7334	88.5063	71.4097	57.535	100.334	67.7796	82.1653	0.022655
miR-129-1-3p	pMIR-MAPK10_1	689	70.448	45.8231	99.7577	67.65	95.8123	75.6917	95.6981	100.265	81.3932	0.031834
miR-129-1-3p	pMIR-CREB3L2_7	689	88.314	75.5875	86.8227	77.3744	97.3794	100.438	80.9672	107.152	89.2544	0.03253
miR-129-1-3p	pMIR-SYT11_5	689	63.8203	75.0556	113.123	101.573	84.3276	77.4068	89.2152	77.532	85.2567	0.033337
miR-129-1-3p	pMIR-PNKD_1	689	111.918	85.5329	98.6459	88.0515	81.8891	77.1975	94.2874	72.5011	88.7529	0.040156
miR-129-1-3p	pMIR-GNB1_1	689	61.218	52.2481	104.166	92.8843	75.3082	67.2165	101.854	101.858	82.0942	0.043775
miR-129-1-3p	pMIR-ITPR2_2	689	50.8626	37.0094	40.9937	48.3279	45.4681	46.4296	40.9742	41.7215	43.9734	<0,000001
miR-129-1-3p	pMIR-CREB5_2	689	47.329	44.5882	55.0302	43.5565	46.6366	41.6381	58.4849	45.3666	47.8288	<0,000001
miR-129-1-3p	pMIR-SYT1_3	689	52.7639	44.1726	54.9998	53.6841	52.9242	41.9257	58.3443	40.4945	49.9136	<0,000001
miR-129-1-3p	pMIR-ITPR3_1	689	49.9238	60.1247	49.0992	50.5261	66.7414	61.5581	59.835	53.1977	56.3758	<0,000001
miR-129-1-3p	pMIR-GRIN2B_5	689	54.3199	53.6423	62.5021	62.6296	59.4411	62.0964	65.1365	64.2106	60.4973	<0,000001
miR-129-1-3p	pMIR-GRIN2A_13	689	69.5234	71.5128	64.1025	57.1007	59.3842	61.1947	55.0462	56.8783	61.8429	<0,000001
miR-129-1-3p	pMIR-GRIN2B_10	689	73.9415	62.2548	69.2045	68.4069	63.3313	61.2989	57.677	64.1864	65.0377	<0,000001
miR-129-1-3p	pMIR-CASK_4	689	73.6018	77.4388	90.9989	71.6424	85.7826	113.883	64.1781	107.094	85.5775	0.053023
miR-129-1-3p	pMIR-CHRNA4_5	689	91.065	75.5179	83.1238	77.6466	80.5571	86.9491	99.4972	118.02	89.0471	0.062931
miR-129-1-3p	pMIR-AGTR2_1	689	88.9172	91.7895	102.32	82.6224	90.735	94.1693	88.6574	81.8836	90.1369	0.003612
miR-129-1-3p	pMIR-SYT2_5	689	103.775	63.374	92.6861	99.1826	82.2743	78.1903	96.7206	105.508	90.2139	0.098188
miR-129-1-3p	pMIR-PPFIA1_1	689	100.524	105.075	107.904	73.1116	86.886	65.9852	90.3208	93.6056	90.4266	0.110839
miR-129-1-3p	pMIR-ADORA2A_1	689	118.138	97.0091	92.7614	86.9436	98.2573	72.374	96.0475	79.0868	92.5773	0.172846
miR-129-1-3p	pMIR-PINK1_1	689	57.5289	71.4123	94.4168	74.3893	107.038	86.7728	119.198	131.157	92.7391	0.442177
miR-129-1-3p	pMIR-MFN2_2	689	109.56	75.824	102.276	98.2116	91.3526	103.969	87.6607	75.4778	93.0414	0.167072
miR-129-1-3p	pMIR-MFN2_1	689	99.9504	112.198	101.589	90.4818	83.9664	84.7665	93.5934	86.3371	94.1102	0.135139
miR-129-1-3p	pMIR-SLC9A3R1	711	88.92	109.405	124.683	101.461	71.0632	80.2927	79.4995	98.9407	94.2831	0.392884
miR-129-1-3p	pMIR-AKT2_2	689	101.668	76.0678	97.0363	100.221	119.504	93.1416	96.9736	91.8061	97.0523	0.511733
miR-129-1-3p	pMIR-PRKCB	512	111.779	101.888	109.054	83.7511	99.8122	81.8161	105.033	86.3538	97.4358	0.55888
miR-129-1-3p	pMIR-PPFIA4_3	689	124.358	140.978	92.0003	96.0165	77.2754	89.4673	95.8179	86.9039	100.352	0.963966
miR-129-1-3p	pMIR-SYT2_4	689	103.372	113.091	102.152	90.4997	98.1667	72.6437	127.3	101.1	101.041	0.858287
miR-129-1-3p	pMIR-MAPK14_2	689	82.213	87.217	77.8964	125.327	124.058	130.745	89.3019	98.0037	101.845	0.814856
miR-129-1-3p	pMIR-CHRNA4_2	689	115.416	73.5314	92.2191	108.207	118.001	110.908	117.767	121.758	107.226	0.252513
miR-129-1-3p	pMIR-RAB3B_10	689	99.0935	76.031	129.436	116.588	120.194	107.582	108.044	103.432	107.55	0.224997
miR-129-1-3p	pMIR-SYT5_1	689	181.887	117.749	106.435	79.0479	89.0938	92.4203	109.338	102.965	109.867	0.406595
miR-129-1-3p	pMIR-KLF16_3	689	149.981	79.232	126.086	109.28	125.415	103.055	95.6539	92.9069	110.201	0.243178
miR	plasmid name	utr length	Red. replicate 1	Red. replicate 2	Red. replicate 3	Red. replicate 4	Red. replicate 5	Red. replicate 6	Red. replicate 7	Red. replicate 8	mean	P value
miR-129-5p	pMIR-AKT3_4	689	48.4074	58.6163	57.489	50.5546	52.3366	71.7111	51.8325	38.7636	53.7139	2e-06
miR-129-5p	pMIR-GRIN2B_12	689	63.094	56.8646	72.7875	67.9409	55.9135	54.8673	70.5131	69.857	63.9797	2e-06
miR-129-5p	pMIR-UQCRB_8	634	63.4558	47.6613	71.234	67.3146	60.1988	58.9907	71.64	63.8044	63.0375	3e-06
miR-129-5p	pMIR-UBE2J1_1	689	70.1392	60.4405	61.7842	60.7349	77.108	70.1667	71.6789	78.8882	68.8676	6e-06
miR-129-5p	pMIR-ALK	464	67.0755	64.651	84.7132	75.9725	70.6541	72.0636	72.0068	63.9343	71.3839	6e-06
miR-129-5p	pMIR-CNR1_3	689	65.3943	67.0091	65.2826	68.069	84.2405	63.1497	56.2781	68.2959	67.2149	7e-06
miR-129-5p	pMIR-GNAI1_7	689	79.1026	77.6575	83.9661	79.7612	90.3913	77.0467	76.162	82.7722	80.8574	8e-06
miR-129-5p	pMIR-PPP1CC_2	689	68.0294	67.9228	69.1411	50.8548	68.2249	58.3141	75.1756	75.748	66.6764	9e-06
miR-129-5p	pMIR-PPP2R5E_7	689	58.8064	58.0808	59.8191	50.7868	70.1334	69.2208	77.9205	71.5729	64.5426	1e-05
miR-129-5p	pMIR-TGFB2_2	689	66.7423	61.0872	75.5614	62.1379	82.5121	68.8382	67.4659	55.7826	67.516	1.2e-05
miR-129-5p	pMIR-SLC18A2_3	689	80.0584	78.3504	70.7827	76.3869	87.3705	73.0432	79.5968	84.9125	78.8127	1.3e-05
miR-129-5p	pMIR-GSK3B_9	319	85.6483	69.5811	75.7121	70.7104	72.1894	70.2076	66.7599	83.2209	74.2537	1.4e-05
miR-129-5p	pMIR-WNT5A_7	520	72.6316	70.7148	68.9694	69.7374	78.7498	64.5012	58.5639	49.8277	66.712	1.6e-05
miR-129-5p	pMIR-PPP2R5E_1	689	72.2602	74.1933	82.0945	71.2638	86.7985	81.333	78.56	68.4166	76.865	1.7e-05
miR-129-5p	pMIR-PPP2R5E_2	689	72.3667	66.5478	69.8682	65.3153	84.2799	73.7283	84.1076	75.7577	73.9964	1.8e-05
miR-129-5p	pMIR-SDHC_1	689	73.0156	47.2626	62.351	51.03	64.9905	41.8993	72.6984	55.2508	58.5623	2e-05
miR-129-5p	pMIR-SYT1_3	689	41.8034	63.1377	70.4129	58.1803	78.3572	64.5377	61.7625	64.4115	62.8254	2.1e-05
miR-129-5p	pMIR-OTX2_1	689	43.0979	51.1921	67.4762	64.795	73.5477	77.0746	60.9294	58.1996	62.0391	2.9e-05
miR-129-5p	pMIR-PPP2CA_3	689	52.5992	64.0065	69.9792	71.2672	75.425	73.2727	67.9163	83.7349	69.7751	3.1e-05
miR-129-5p	pMIR-GNAQ_5	689	64.6885	60.8148	78.1848	86.4414	70.4941	57.3892	61.8392	66.1692	68.2527	3.7e-05
miR-129-5p	pMIR-SYN3_1	689	71.2173	81.3442	78.8168	89.8579	83.3603	73.3541	79.5977	85.0516	80.325	3.8e-05
miR-129-5p	pMIR-GRIN2A_1	689	83.5703	78.9941	73.7911	80.2945	74.6707	60.3809	64.4891	63.8212	72.5015	4.1e-05
miR-129-5p	pMIR-PPP2R5E_3	689	71.7446	84.4864	70.6793	80.3149	85.7422	83.2538	74.7222	86.1942	79.6422	4.1e-05
miR-129-5p	pMIR-TOMM20_4	689	88.2901	88.9622	86.6046	75.0581	83.8513	88.2479	80.5447	79.5885	83.8934	4.2e-05
miR-129-5p	pMIR-KIF5C_1	689	67.8414	60.7924	71.0698	62.0462	87.0502	77.0128	66.9693	79.1651	71.4934	4.4e-05
miR-129-5p	pMIR-KCNJ6_27	689	60.1848	50.5897	67.0146	60.0224	81.3235	74.5396	68.4376	77.7736	67.4857	4.5e-05
miR-129-5p	pMIR-NDUFV3_1	689	70.9338	75.5805	86.3418	71.8872	89.5072	80.6588	81.2631	80.6694	79.6052	4.9e-05
miR-129-5p	pMIR-OPRK1_1	689	47.0857	60.7757	64.386	67.1245	86.0773	68.7978	64.6506	71.0124	66.2388	5e-05
miR-129-5p	pMIR-GNG12_3	689	73.8932	62.8513	74.5401	82.1091	72.3486	57.4929	85.5565	70.3499	72.3927	6.2e-05
miR-129-5p	pMIR-KCNJ6_10	689	73.6297	48.4499	81.7951	67.3783	57.9439	58.0265	79.8968	63.8611	66.3727	7.8e-05
miR-129-5p	pMIR-ITPR1_1	689	82.7851	69.4918	81.5998	75.7307	70.9534	59.5499	60.5831	53.9438	69.3297	7.8e-05
miR-129-5p	pMIR-UQCRB_5	689	92.4922	68.967	61.3296	59.6963	62.1923	55.2361	66.5329	54.3639	65.1013	8.2e-05
miR-129-5p	pMIR-FOXA1_3	105	77.4653	64.2794	74.3928	72.0346	91.3716	67.7084	82.8599	74.5561	75.5835	8.5e-05
miR-129-5p	pMIR-KIF5B_3	689	83.0179	52.6542	76.7708	57.9938	64.4826	47.1982	73.7983	60.0781	64.4992	8.6e-05
miR-129-5p	pMIR-NDUFA5_2	459	86.2341	76.4506	62.6306	67.274	79.9835	57.8362	72.6136	78.8591	72.7352	8.7e-05
miR-129-5p	pMIR-FOXA1_2	689	88.6909	77.1593	91.4468	80.625	79.7209	82.7358	87.1534	72.6478	82.5225	0.000102
miR-129-5p	pMIR-GNAI3_36	689	75.9692	75.3414	73.624	85.8522	87.4875	75.3222	83.2517	91.5579	81.0507	0.000103
miR-129-5p	pMIR-PRKACB_4	689	57.8492	50.5361	76.5202	58.0642	73.8004	80.9863	76.92	74.8878	68.6955	0.000108
miR-129-5p	pMIR-CACNA1A_2	240	82.283	90.3489	88.1897	77.0746	88.0956	78.0278	85.2452	91.262	85.0658	0.000109
miR-129-5p	pMIR-ATG12_6	393	73.4411	70.7558	80.7201	64.1479	89.2454	66.8126	57.5872	56.6288	69.9174	0.000125
miR-129-5p	pMIR-CREB5_10	689	71.6473	70.3604	71.7742	85.471	46.6057	54.5682	57.9766	74.0814	66.5606	0.000131
miR-129-5p	pMIR-GRIN2A_3	689	88.7679	75.4707	79.3512	80.3278	91.4634	74.3681	67.5879	78.5837	79.4901	0.000133
miR-129-5p	pMIR-OPRK1_5	689	85.7089	60.8348	58.8543	62.9103	73.887	76.635	83.404	77.7621	72.4995	0.000138
miR-129-5p	pMIR-SFRP1_5	643	54.5807	57.9168	66.3284	66.9702	65.9933	74.1225	90.2471	79.3778	69.4421	0.00014
miR-129-5p	pMIR-GRIA4_1	689	82.4428	56.4673	86.3351	65.7808	75.4596	74.8882	79.2204	62.2593	72.8567	0.000151
miR-129-5p	pMIR-CAMK2D	443	80.0589	82.662	67.8193	59.8822	89.7261	73.9035	70.11	62.4766	73.3298	0.000158
miR-129-5p	pMIR-GRIN2B_26	689	82.3353	82.065	94.4485	89.8093	85.646	78.8603	75.6003	86.4861	84.4063	0.00016
miR-129-5p	pMIR-CASP7_1	689	76.4319	75.5687	76.224	69.3954	58.6588	67.5417	38.1798	71.8579	66.7323	0.000169
miR-129-5p	pMIR-CYCS_5	689	62.8419	50.6903	73.6925	58.1777	89.5255	48.8986	75.5658	60.888	65.035	0.000178
miR-129-5p	pMIR-GNAI3_37	689	72.5263	54.8867	69.7362	57.662	74.5443	81.5328	89.2362	71.8075	71.4915	0.000189
miR-129-5p	pMIR-NDUFV3_6	689	88.9266	64.7669	74.9626	52.784	60.9575	67.6965	82.245	73.7082	70.7559	0.000195
miR-129-5p	pMIR-SYT11_6	480	53.6196	60.4068	78.8203	47.6665	81.3956	64.0611	83.9467	58.1734	66.0112	0.000206
miR-129-5p	pMIR-CACNA1C_11	689	84.2499	85.0095	93.3815	86.0021	89.5913	89.5113	75.7228	90.2652	86.7167	0.000218
miR-129-5p	pMIR-PPP2R2B	454	76.3282	55.9335	89.3811	83.4163	74.3274	61.8979	76.741	72.8459	73.8589	0.000239
miR-129-5p	pMIR-PPP2R2A_3	689	79.1412	92.1619	87.008	86.4411	83.6272	70.9838	73.4569	71.0421	80.4828	0.000242
miR-129-5p	pMIR-NDUFC2_2	689	77.9894	73.3761	83.7351	86.2487	53.5634	56.4991	58.7605	66.2444	69.5521	0.000251
miR-129-5p	pMIR-PPP3CB_1	689	48.5875	52.8279	83.1993	53.8241	67.1593	80.1964	81.2757	66.1245	66.6493	0.000257
miR-129-5p	pMIR-PLCB1_5	702	73.8462	86.9324	77.9805	86.9424	75.5784	74.1924	95.5557	81.5921	81.5775	0.000263
miR-129-5p	pMIR-SYT13_1	689	43.8294	56.73	93.9447	65.8512	69.8084	58.3211	72.0576	60.9571	65.1875	0.000265
miR-129-5p	pMIR-NR4A2_1	689	93.1074	83.8707	79.566	96.2237	82.6355	87.7373	81.5768	85.8229	86.3175	0.000279
miR-129-5p	pMIR-GRIN2B_4	689	65.3716	52.9424	77.8702	42.4131	65.6812	53.5013	83.3858	80.5431	65.2136	0.000291
miR-129-5p	pMIR-PHOX2B_3	449	62.0082	71.3831	78.2571	73.1215	71.7599	89.8255	80.0152	91.2241	77.1993	0.000315
miR-129-5p	pMIR-UBE2L3_4	444	68.192	75.0943	87.7976	78.4507	97.1257	80.3897	76.5577	75.8321	79.93	0.000364
miR-129-5p	pMIR-CLOCK_12	431	59.9335	73.8807	55.809	50.3517	63.5534	55.1868	80.1971	93.7682	66.585	0.000378
miR-129-5p	pMIR-OPRK1_2	689	61.2523	71.239	79.0269	79.3649	97.0766	77.244	80.111	76.3823	77.7121	0.000403
miR-129-5p	pMIR-CLOCK_10	689	69.7235	69.1668	68.3454	72.4484	92.6908	90.2548	67.4818	84.0011	76.7641	0.000419
miR-129-5p	pMIR-GRIN2B_36	689	84.6949	65.1371	86.3703	77.3835	83.6772	63.3612	53.2256	60.6483	71.8123	0.00042
miR-129-5p	pMIR-TYR	407	58.1991	53.4713	87.5524	87.7225	71.6824	73.9399	75.3644	76.4433	73.0469	0.000434
miR-129-5p	pMIR-GRIN2B_30	689	76.1558	82.4159	82.873	85.6827	75.6114	61.9942	94.1169	73.9016	79.0939	0.000441
miR-129-5p	pMIR-GSK3B_5	689	77.1175	58.7945	68.7505	49.8748	90.3495	75.6754	81.2504	75.7709	72.1979	0.000475
miR-129-5p	pMIR-CACNA1C_9	689	72.9569	60.5057	89.5571	65.8808	72.3226	84.3411	90.0999	65.5609	75.1531	0.000478
miR-129-5p	pMIR-RAB3B_12	689	69.2528	60.6461	85.0597	78.3499	81.5211	72.22	90.4948	87.5596	78.138	0.000494
miR-129-5p	pMIR-GNAI3_30	689	72.5544	79.2798	97.665	90.5134	84.5154	74.0753	75.3697	75.9669	81.2425	0.000579
miR-129-5p	pMIR-GNB5_11	689	61.1186	78.1932	67.36	74.7317	92.3281	64.1197	90.0074	80.3254	76.023	0.0006
miR-129-5p	pMIR-CREB5_9	689	85.1061	55.9043	81.0887	56.981	78.2663	70.3126	82.7842	46.5823	69.6282	0.000617
miR-129-5p	pMIR-SDHC_20	666	46.9751	49.2246	63.8915	73.7436	78.9076	86.0513	73.797	83.7282	69.5399	0.000672
miR-129-5p	pMIR-PPP1CC_1	689	74.7221	49.0306	63.5659	82.743	69.2578	60.5457	96.2756	68.9996	70.6425	0.000676
miR-129-5p	pMIR-PRKX_1	689	64.4346	90.0608	80.6273	90.7672	74.1883	71.1522	88.3509	83.3613	80.3678	0.000695
miR-129-5p	pMIR-CALM1_1	689	78.4305	79.9289	77.3156	72.2512	82.16	82.8158	75.049	102.416	81.2958	0.00071
miR-129-5p	pMIR-CHRM5_5	575	72.8442	68.0069	96.3737	73.3592	75.244	46.9641	69.1107	51.3139	69.1521	0.000711
miR-129-5p	pMIR-SYT1_2	689	49.9271	40.3213	67.1653	64.3159	86.3828	65.0063	88.1256	74.1032	66.9184	0.000736
miR-129-5p	pMIR-PRKX_2	689	76.5509	58.6211	90.1699	73.804	68.8937	51.0025	90.473	63.8585	71.6717	0.000747
miR-129-5p	pMIR-NDUFA4_2	689	88.3117	77.8094	63.2285	66.0535	88.3923	55.4369	77.3053	85.14	75.2097	0.000765
miR-129-5p	pMIR-CHRM5_4	689	43.7048	72.8575	60.9162	44.9695	73.2107	94.1595	76.8867	66.0867	66.5989	0.000793
miR-129-5p	pMIR-PRKACB_5	627	44.6308	60.9605	64.0168	71.6525	84.7724	79.9264	89.2459	75.0169	71.2778	0.0008
miR-129-5p	pMIR-MAP1LC3B_2	689	67.8902	62.5604	78.2054	93.6124	88.5965	78.3272	87.6431	74.2976	78.8916	0.00082
miR-129-5p	pMIR-DRD2_1	689	66.566	56.1126	75.1739	64.1509	101.292	67.4156	61.7549	81.7043	71.7712	0.00083
miR-129-5p	pMIR-GRIA4_2	689	84.3481	82.456	85.0731	84.8365	81.9749	65.1302	52.4479	63.7467	75.0017	0.00083
miR-129-5p	pMIR-SOX2_2	491	64.662	59.2581	107.365	62.7402	67.3357	58.6787	66.5203	60.3184	68.3598	0.000849
miR-129-5p	pMIR-GNAQ_2	689	82.359	67.3186	86.9384	74.7744	94.4201	85.9091	72.3732	89.4054	81.6873	0.000855
miR-129-5p	pMIR-PPP2R2D_6	660	79.5018	86.3818	81.5748	87.73	93.0951	98.3038	77.1175	79.0587	85.3454	0.000859
miR-129-5p	pMIR-GNB5_9	689	52.017	57.1511	87.4407	88.0753	66.1834	44.4427	77.3918	73.5129	68.2769	0.000861
miR-129-5p	pMIR-PLCB4_1	689	66.3895	49.0016	85.9147	74.1681	76.7784	56.7111	93.5571	54.8457	69.6708	0.000951
miR-129-5p	pMIR-GRIN2B_22	689	69.2022	78.4562	86.2324	71.3507	98.6092	88.908	74.9668	69.2298	79.6194	0.001011
miR-129-5p	pMIR-PPP2R5C_4	326	69.151	76.2773	84.1476	94.3867	93.6005	82.3691	85.9373	86.33	84.0249	0.00102
miR-129-5p	pMIR-SFRP1_1	689	70.188	64.7702	73.0315	76.8556	98.4384	91.1584	65.5342	78.1108	77.2609	0.001041
miR-129-5p	pMIR-CAV2_3	689	74.7074	53.2062	80.8633	68.7636	82.8227	76.5851	97.4891	74.4912	76.1161	0.001042
miR-129-5p	pMIR-SDHC_18	689	73.82	48.8067	81.6618	63.9009	76.5962	52.2621	92.6844	81.2165	71.3686	0.001096
miR-129-5p	pMIR-CHRNA4_4	689	91.635	84.0083	87.079	83.6315	94.3078	78.9764	92.6386	71.2175	85.4367	0.001109
miR-129-5p	pMIR-UQCR10_1	708	89.7805	84.186	96.996	81.5308	94.7847	94.6024	86.4309	89.4176	89.7161	0.001126
miR-129-5p	pMIR-GNAI3_4	689	71.2638	65.7827	91.6273	66.2689	57.2519	99.0271	62.6277	66.6423	72.5615	0.001163
miR-129-5p	pMIR-CLOCK_8	689	79.9104	75.1094	94.2343	80.4476	99.4702	80.0344	77.9365	72.0454	82.3985	0.001175
miR-129-5p	pMIR-GRIN2B_2	689	63.3593	63.7002	91.106	60.901	91.985	85.2299	70.387	53.9674	72.5795	0.001194
miR-129-5p	pMIR-DDC	422	84.2387	74.5019	79.502	82.767	82.2225	81.3183	88.0242	103.016	84.4488	0.001237
miR-129-5p	pMIR-GNGT1	361	98.7056	69.3133	83.3883	81.3793	70.1452	52.9961	73.5549	76.9939	75.8096	0.001259
miR-129-5p	pMIR-MAPK8_1	689	89.1178	91.2562	87.9769	72.7724	84.3858	79.8917	97.1753	75.141	84.7146	0.001267
miR-129-5p	pMIR-ITPR2_4	689	87.5939	93.6285	81.4341	91.5898	96.2404	81.4037	90.1096	94.6278	89.5785	0.001298
miR-129-5p	pMIR-COMT_2	608	78.5376	61.673	70.5899	45.293	92.2195	81.0581	40.8756	41.4333	63.96	0.001323
miR-129-5p	pMIR-GNG12_1	689	83.3954	83.5562	84.1914	79.3277	101.484	86.6855	68.6773	78.9752	83.2865	0.001333
miR-129-5p	pMIR-GRIA3_1	689	67.9987	89.4984	91.0139	84.0325	95.8412	70.7216	75.1656	72.7595	80.8789	0.001356
miR-129-5p	pMIR-CAMK2A_3	689	85.0381	80.0328	83.167	81.7797	85.5985	70.9661	94.0016	98.3473	84.8664	0.001413
miR-129-5p	pMIR-NDUFV3_5	689	88.4663	89.1667	97.3945	89.8385	76.3497	82.743	70.1793	76.3272	83.8082	0.001438
miR-129-5p	pMIR-GLI2_2	689	74.0812	87.0837	81.324	76.5929	82.1823	95.2323	96.3754	90.1386	85.3763	0.001529
miR-129-5p	pMIR-ATP7A_4	689	83.1455	56.6341	91.8183	76.6244	93.1291	84.1783	76.2672	74.5879	79.5481	0.001572
miR-129-5p	pMIR-LRRK2_3	240	68.4308	80.963	89.5546	92.2428	96.1326	82.0823	87.5533	75.5734	84.0666	0.001694
miR-129-5p	pMIR-KIF5C_2	689	66.6261	74.6943	84.2516	74.2305	106.528	69.6671	64.4824	67.1449	75.9531	0.001736
miR-129-5p	pMIR-SYT11_4	689	76.7349	88.048	75.1302	85.2331	78.5386	95.5017	98.8662	81.6439	84.9621	0.001783
miR-129-5p	pMIR-PLCB1_3	689	80.5436	77.0197	85.937	91.0424	95.3998	88.4982	96.1656	75.0344	86.2051	0.001864
miR-129-5p	pMIR-SNCA	589	65.7579	78.339	72.5613	84.958	93.1906	80.8512	88.3814	95.9145	82.4942	0.001888
miR-129-5p	pMIR-KCNJ5_7	448	111.235	34.6284	72.1812	53.9309	36.0679	20.7928	25.6216	38.1388	49.0746	0.001937
miR-129-5p	pMIR-GNAI3_31	689	70.5128	50.1054	85.5281	70.8212	102.242	77.0473	72.07	67.8246	74.5189	0.001948
miR-129-5p	pMIR-PPP2CB	639	84.445	75.2905	90.5228	97.7886	77.1448	61.2747	71.1476	86.1164	80.4663	0.002053
miR-129-5p	pMIR-RAB3B_4	689	82.8931	63.6477	96.484	82.2373	67.8458	50.1252	82.5388	80.9345	75.8383	0.002134
miR-129-5p	pMIR-SOX2_1	689	63.823	50.0843	97.1928	55.3094	68.725	47.7283	96.1236	65.292	68.0348	0.002141
miR-129-5p	pMIR-PRKX_4	689	56.9284	82.8972	68.2957	46.0313	93.2314	84.2629	85.5927	60.8857	72.2656	0.002186
miR-129-5p	pMIR-SLC6A2_1	689	47.669	87.5868	66.3142	72.9068	64.8237	74.1058	76.8977	100.619	73.8654	0.002236
miR-129-5p	pMIR-CYCS_6	385	87.8546	65.062	80.194	62.3763	97.4104	78.0721	92.3124	77.9326	80.1518	0.002585
miR-129-5p	pMIR-PPP3CA_2	689	86.1173	49.1267	76.081	65.6009	97.9036	62.6812	88.5122	67.1833	74.1508	0.002594
miR-129-5p	pMIR-UBE2G2_4	689	78.4193	83.2539	72.756	63.3425	91.2948	64.715	101.273	62.5526	77.2009	0.002598
miR-129-5p	pMIR-WNT3_4	195	66.1587	54.3239	90.7675	60.5187	67.9086	68.0472	86.5053	99.512	74.2177	0.002608
miR-129-5p	pMIR-GDNF_5	408	97.7308	66.4333	83.8985	55.1729	95.4089	71.2891	70.8889	65.5336	75.7945	0.002678
miR-129-5p	pMIR-CREB3L2_7	689	95.7281	41.9029	68.291	51.8203	81.638	75.971	86.5864	49.722	68.9575	0.00271
miR-129-5p	pMIR-KCNJ6_2	689	78.7805	34.7641	34.8825	102.253	73.5708	47.5751	73.8995	49.7124	61.9297	0.002809
miR-129-5p	pMIR-MAPK14_1	689	94.3003	93.6086	85.4325	91.9841	73.1047	86.6813	95.3479	79.1916	87.4564	0.002998
miR-129-5p	pMIR-GNAI1_5	689	76.1776	73.9627	91.8627	84.6542	103.522	88.2671	75.2968	74.7949	83.5673	0.003172
miR-129-5p	pMIR-SDHC_13	689	92.8628	78.1154	74.4728	84.4433	102.447	77.7057	80.7799	91.5115	85.2923	0.003317
miR-129-5p	pMIR-GNAO1_2	724	83.5671	98.2215	86.6792	78.0539	99.5824	90.4419	88.6549	82.5625	88.4704	0.003349
miR-129-5p	pMIR-ATF2_2	689	87.2719	77.1981	85.9375	69.2135	95.1909	76.0478	95.764	92.768	84.924	0.003403
miR-129-5p	pMIR-UQCRB_2	689	106.279	85.3599	82.3653	81.1922	71.416	71.6812	66.1403	59.2837	77.9647	0.003482
miR-129-5p	pMIR-GNB5_10	689	87.6254	77.1737	90.3953	86.4254	102.425	80.9503	94.3037	84.1708	87.9337	0.003497
miR-129-5p	pMIR-CHRM5_1	689	84.9206	78.4829	100.197	98.5209	87.7323	89.7637	80.8123	84.4188	88.106	0.003537
miR-129-5p	pMIR-SYT11_3	689	85.1863	60.2678	60.8757	86.2366	89.8741	77.8982	80.6078	97.544	79.8113	0.003538
miR-129-5p	pMIR-HPRT1	591	81.2207	61.1502	80.2763	62.2746	55.6233	43.0308	99.3933	87.9976	71.3709	0.003544
miR-129-5p	pMIR-UBE2J1_5		77.2934	91.4841	79.7995	68.0826	88.7963	100.244	72.8731	90.0417	83.5768	0.003576
miR-129-5p	pMIR-GNAI3_8	689	68.2367	54.7265	77.2857	78.6052	87.33	74.8957	99.2564	91.1142	78.9313	0.003616
miR-129-5p	pMIR-GNAI3_27	689	70.0721	46.3815	92.9048	74.8805	80.9394	98.8734	62.0872	72.963	74.8877	0.003716
miR-129-5p	pMIR-CXCL12_3	689	88.1326	79.4384	96.2868	87.0634	101.209	86.538	78.8339	74.9086	86.5514	0.003746
miR-129-5p	pMIR-CACNA1C_3	315	93.8673	79.0201	83.0773	53.1954	89.6249	74.1893	78.0315	45.5815	74.5734	0.003774
miR-129-5p	pMIR-KCNJ6_3	689	94.9275	66.3746	80.6409	78.1077	95.4251	73.8274	81.4822	96.5223	83.4134	0.004001
miR-129-5p	pMIR-KCNJ6_24	689	92.7347	93.4678	92.0491	81.3937	72.6791	62.0711	86.9473	61.5863	80.3661	0.004282
miR-129-5p	pMIR-SDHC_17	689	70.7533	56.8316	96.5438	73.9949	66.8903	54.418	101.824	78.7384	74.9992	0.004316
miR-129-5p	pMIR-PPP2R2D_1	689	66.4321	94.5056	63.4688	55.153	78.2483	88.7249	94.0743	84.5946	78.1502	0.004323
miR-129-5p	pMIR-SLC6A2_2	689	69.1725	64.0088	87.3978	77.402	97.144	91.4557	92.3871	83.864	82.854	0.004376
miR-129-5p	pMIR-RAB3B_10	689	99.1613	67.4169	78.1367	96.1143	84.1914	92.4185	77.2875	76.5301	83.9071	0.004504
miR-129-5p	pMIR-GRIN2B_28	689	101.502	67.0193	77.9092	65.5404	90.9328	81.9995	82.0143	51.4425	77.295	0.004652
miR-129-5p	pMIR-WNT3_3	689	71.8277	62.9179	90.6391	90.6731	77.9931	65.7288	92.0704	96.888	81.0923	0.004811
miR-129-5p	pMIR-MSX1_2	162	75.6453	78.2281	90.6456	65.5418	95.8623	58.1156	96.2776	58.3166	77.3291	0.004859
miR-129-5p	pMIR-PPP1CB_6	426	78.2922	109.505	72.8825	74.229	83.2792	86.4359	75.5623	85.8303	83.2521	0.005149
miR-129-5p	pMIR-CACNA1C_6	689	70.6078	69.5961	95.606	99.2087	90.5656	89.8805	78.4255	77.5643	83.9318	0.00518
miR-129-5p	pMIR-ITGAM_2	554	88.2963	91.2541	90.2846	93.0842	95.7866	72.6357	64.0032	77.0992	84.0555	0.005473
miR-129-5p	pMIR-CASP6	602	52.5496	53.6338	52.2889	54.6748	82.3412	81.0236	107.792	83.8372	71.0176	0.005492
miR-129-5p	pMIR-ITPR1_2	650	73.9288	74.0102	81.8086	83.3352	101.856	87.2078	96.7412	89.6419	86.0662	0.005507
miR-129-5p	pMIR-GRIA2_1	689	89.0943	92.2444	78.2553	92.8985	74.5147	77.5128	64.2406	99.7361	83.5621	0.005603
miR-129-5p	pMIR-PHOX2B_1	689	70.3529	65.0318	93.1067	77.3864	75.424	63.2476	109.779	75.2476	78.6971	0.006098
miR-129-5p	pMIR-COX8C	250	54.8464	82.6875	73.3506	48.8427	117.185	67.1855	54.3217	51.8434	68.7829	0.006147
miR-129-5p	pMIR-KCNJ5_6	689	80.0971	75.8222	98.4825	86.2743	92.6147	64.67	81.9784	96.477	84.552	0.006303
miR-129-5p	pMIR-OPRK1_6	362	76.0254	111.822	80.2727	74.4061	80.6759	87.6114	67.3795	74.9281	81.6401	0.006393
miR-129-5p	pMIR-GNAI3_24	689	83.1043	77.6171	98.7575	75.3495	64.7133	101.169	88.3534	71.8584	82.6153	0.006432
miR-129-5p	pMIR-KCNJ3_2	689	86.7494	72.9787	79.6201	83.4828	92.7694	98.4462	73.0635	99.6779	85.8485	0.006619
miR-129-5p	pMIR-UNC13B_2	674	103.532	71.4878	82.6519	73.5765	90.3559	81.7822	87.6675	94.7104	85.7205	0.006875
miR-129-5p	pMIR-GNAQ_7	689	91.8362	70.0237	92.6901	89.6732	102.776	83.1936	74.3869	74.3117	84.8615	0.006888
miR-129-5p	pMIR-SDHC_15	689	101.056	98.6648	82.3175	72.8711	85.6257	90.7384	81.5783	70.9443	85.4746	0.007156
miR-129-5p	pMIR-GNAQ_8	735	82.0215	98.5272	88.6461	75.7836	92.5976	98.5785	93.4849	85.4008	89.38	0.007237
miR-129-5p	pMIR-NPY2R_3	715	98.7067	88.0667	78.547	73.8225	96.3869	74.9523	78.8852	98.0141	85.9227	0.007286
miR-129-5p	pMIR-SDHC_8	689	76.7712	54.0617	92.4058	69.1651	63.3619	52.5914	106.061	86.7025	75.1401	0.007579
miR-129-5p	pMIR-GNAI1_6	689	87.5664	89.088	92.7912	104.403	87.1188	73.0759	89.2384	77.5301	87.6015	0.007595
miR-129-5p	pMIR-MFN1_3	689	88.4995	64.91	82.0943	61.2957	88.8876	45.5883	90.638	95.9629	77.2345	0.008597
miR-129-5p	pMIR-SYT1_1	689	106.106	58.0261	96.2003	70.4469	85.4747	64.0157	82.1958	70.3611	79.1034	0.008829
miR-129-5p	pMIR-UQCRB_1	689	67.8391	61.0744	87.0323	91.7437	84.158	82.5671	70.8906	106.57	81.4844	0.008843
miR-129-5p	pMIR-GNG7_1	689	99.5619	72.7351	92.4592	73.6436	97.3367	85.2629	81.8289	60.6469	82.9344	0.008906
miR-129-5p	pMIR-NDUFB6_1	689	89.2268	72.2277	83.0687	84.3748	89.3326	97.6247	96.4674	98.0904	88.8016	0.009077
miR-129-5p	pMIR-KCNJ5_2	689	64.9651	68.8093	104.632	97.3639	89.2938	76.8612	83.0873	76.3377	82.6688	0.009128
miR-129-5p	pMIR-ATG12_3	689	98.5263	101.396	90.2102	75.3525	93.3301	84.22	81.9982	87.7592	89.0991	0.009184
miR-129-5p	pMIR-UQCRHL	219	105.832	76.6605	87.6265	86.2007	86.08	73.7145	78.375	97.0317	86.4402	0.00922
miR-129-5p	pMIR-STXBP1_3	666	68.5414	71.7616	93.6085	76.943	88.468	98.0149	97.4797	89.101	85.4898	0.009383
miR-129-5p	pMIR-TOMM40	534	83.1328	87.2531	107.13	77.3304	95.0337	69.9815	75.4241	61.465	82.0939	0.009923
miR-129-5p	pMIR-GNB5_12	571	80.8983	78.804	94.446	103.074	61.6269	88.0327	55.894	82.7674	80.6929	0.010359
miR-129-5p	pMIR-PPP3CA_1	689	69.5872	97.5785	79.9967	73.9578	95.721	81.3561	87.0923	101.261	85.8188	0.010381
miR-129-5p	pMIR-GNB5_2	689	93.3956	72.1319	73.2016	61.49	94.9375	76.8276	103.996	85.1263	82.6383	0.010544
miR-129-5p	pMIR-ATG5_2	689	75.3647	80.8518	94.9476	94.0023	104.175	91.886	73.7755	76.8182	86.4776	0.011287
miR-129-5p	pMIR-ATG5_3	689	69.5058	68.8865	81.7913	77.6728	77.6973	83.6988	96.6343	110.821	83.3384	0.012524
miR-129-5p	pMIR-GNAQ_3	689	75.5618	73.8349	64.0542	75.7523	59.0463	67.9332	83.421	121.966	77.6962	0.014149
miR-129-5p	pMIR-NDUFB6_2	246	84.5573	67.8252	109.036	84.7794	79.7027	57.899	93.138	52.632	78.6962	0.01439
miR-129-5p	pMIR-CACNA1A_1	689	66.9636	56.4599	88.0356	57.1956	99.1394	90.4294	103.557	58.0032	77.473	0.015021
miR-129-5p	pMIR-WNT5A_4	689	104.936	100.23	94.5444	71.5884	72.2604	67.4264	77.9956	58.3115	80.9116	0.015175
miR-129-5p	pMIR-GNB4_5	689	82.8465	77.94	94.535	79.0742	94.1379	83.9776	97.2746	104.117	89.2378	0.015282
miR-129-5p	pMIR-GNAI1_12	689	69.7306	63.3482	105.63	86.2215	96.6957	70.4223	93.2498	55.4757	80.0967	0.015994
miR-129-5p	pMIR-SYT5_4	340	71.6382	63.3838	83.8709	75.1443	115.758	78.0484	88.2367	85.5625	82.7054	0.016558
miR-129-5p	pMIR-GRIN2B_7	689	98.3299	95.5033	90.6662	87.412	71.179	75.4629	72.6869	101.916	86.6446	0.01677
miR-129-5p	pMIR-GNB4_6	689	120.826	78.9483	87.8845	72.0292	79.4486	66.6302	61.2945	77.4787	80.5674	0.019522
miR-129-5p	pMIR-MAPK10_2	689	86.1062	87.2747	92.3002	94.6935	78.7788	71.6672	81.0744	110.05	87.7431	0.020766
miR-129-5p	pMIR-GNAI3_6	689	92.1941	79.6037	79.5085	69.1038	97.6124	111.265	80.468	77.8709	85.9533	0.021658
miR-129-5p	pMIR-NDUFV3_4	689	75.489	64.7778	98.0453	108.052	85.1008	70.3691	86.4898	92.8219	85.1433	0.023263
miR-129-5p	pMIR-RAB3B_13	689	70.7728	79.3049	81.7124	104.179	84.6361	76.3303	104.866	95.1514	87.1191	0.024983
miR-129-5p	pMIR-LIN7C_6	689	80.3939	76.8732	85.3085	124.529	74.5472	68.8212	75.2766	61.5579	80.9135	0.025087
miR-129-5p	pMIR-RAB3B_17	689	52.0799	59.0683	82.0763	100.307	102.391	96.327	82.8103	85.2827	82.5429	0.031805
miR-129-5p	pMIR-CXCL12_2	689	96.5793	74.7815	91.5237	87.3437	75.2324	107.571	98.4045	81.7568	89.1491	0.033278
miR-129-5p	pMIR-GRIN2B_37	689	76.5506	103.357	70.6611	74.3753	94.0063	81.5649	82.912	110.047	86.6842	0.033608
miR-129-5p	pMIR-NDUFV3_7	427	86.685	100.963	70.4253	95.2161	105.743	73.8274	80.4211	92.5733	88.2317	0.034089
miR-129-5p	pMIR-TGFB2_3	689	96.3913	60.2764	91.8733	89.9491	85.7638	68.6503	104.914	93.3672	86.3981	0.035379
miR-129-5p	pMIR-NQO1_2	689	70.6316	44.4849	98.7384	135.957	43.5977	74.1782	42.9976	39.75	68.7919	0.036312
miR-129-5p	pMIR-GRIA2_2	689	141.194	71.5696	74.4436	73.7015	69.2032	56.0969	74.0173	57.5479	77.2217	0.047598
miR-129-5p	pMIR-COX4I2	116	5.64515	9.44467	6.53347	7.75217	6.37299	7.83159	2.83108	4.81885	6.40375	<0,000001
miR-129-5p	pMIR-DKK1_2	219	14.653	18.252	15.7375	16.0253	17.4921	13.3226	15.7933	17.5355	16.1014	<0,000001
miR-129-5p	pMIR-PPP2CA_4	689	51.18	61.0476	60.9414	48.5407	55.8761	54.8855	54.1464	47.86	54.3097	<0,000001
miR-129-5p	pMIR-TOMM20_1	689	76.4871	63.2785	75.8167	65.6486	76.4071	71.8299	72.29	71.3542	71.639	<0,000001
miR-129-5p	pMIR-UBE2G2_3	689	77.2569	77.3589	120.474	94.2258	82.4208	76.1739	90.3173	83.919	87.7684	0.050939
miR-129-5p	pMIR-HTR2A_5	716	79.0709	84.8493	96.6595	72.0605	100.914	102.038	103.739	73.3528	89.0855	0.053096
miR-129-5p	pMIR-CASP3_3	300	82.9297	65.4035	87.8104	72.8588	80.6256	114.1	99.4622	95.1405	87.2913	0.053348
miR-129-5p	pMIR-MAPK10_7	689	97.3605	99.8167	101.09	100.444	99.3887	73.8218	65.5346	77.2573	89.3393	0.077585
miR-129-5p	pMIR-LRP6_6	689	80.5828	90.3666	107.64	111.511	100.151	73.8171	60.8619	59.1616	85.5115	0.082511
miR-129-5p	pMIR-AKT2_5	689	92.4249	86.045	81.1294	67.3169	95.3762	118.151	91.7995	87.4089	89.9565	0.088647
miR-129-5p	pMIR-OTX2_3	554	46.1611	79.7149	92.9558	105.023	80.6669	82.764	102.849	102.921	86.6319	0.09272
miR-129-5p	pMIR-MFN1_2	689	104.107	86.8183	72.1388	62.2686	107.971	97.589	99.2902	85.8294	89.5015	0.104837
miR-129-5p	pMIR-PRKCA_3	689	69.9808	89.444	102.101	99.0959	63.7613	107.957	95.9536	91.2439	89.9423	0.108777
miR-129-5p	pMIR-NDUFA5_1	689	83.7708	78.3254	91.1657	85.7373	98.3061	59.542	71.8224	129.125	87.2243	0.123927
miR-129-5p	pMIR-PPP2R5E_6	689	71.7005	77.9426	80.236	126.693	97.2023	104.119	76.9509	82.3203	89.6455	0.157846
miR-129-5p	pMIR-ADCY5_4	391	69.7697	81.5178	75.5756	69.1424	96.2636	112.69	86.3914	124.797	89.5184	0.188614
miR-129-5p	pMIR-GNB5_7	689	71.0008	96.1765	83.2626	79.467	100.075	92.5709	107.872	91.4649	90.2362	0.052735
miR-129-5p	pMIR-GNAO1_1	689	88.0357	80.9132	90.4291	83.9575	85.5275	97.02	95.3423	100.679	90.238	0.005229
miR-129-5p	pMIR-SDHC_4	689	94.9033	71.1535	86.1102	100.522	102.198	85.5754	97.6134	86.3084	90.548	0.035654
miR-129-5p	pMIR-ATG12_2	689	80.1522	73.2081	83.452	73.8179	119.955	93.7374	98.9438	101.137	90.5504	0.139179
miR-129-5p	pMIR-GNAI3_10	689	90.5202	77.7896	92.4339	96.3607	91.0689	91.3461	100.976	84.7463	90.6552	0.006946
miR-129-5p	pMIR-AKT3_3	689	94.7216	93.9201	98.0903	94.3365	101.286	80.9258	79.6407	84.539	90.9325	0.015983
miR-129-5p	pMIR-NDUFA10_1	689	114.456	106.914	73.9868	91.3865	90.5498	88.904	65.1726	96.1359	90.9382	0.153116
miR-129-5p	pMIR-CNR1_2	689	94.4703	76.0593	107.478	107.033	71.2096	81.7131	98.1367	91.9055	91.0007	0.103301
miR-129-5p	pMIR-GNB4_1	689	98.7647	79.8383	115.922	99.3753	104.73	89.833	64.0802	77.3518	91.2369	0.183706
miR-129-5p	pMIR-GRIN2A_9	689	98.713	102.994	98.3035	89.6421	99.213	108.338	72.3312	60.6382	91.2716	0.17732
miR-129-5p	pMIR-PRKCA_1	689	82.3733	68.5579	98.0872	103.026	83.8353	69.5193	118.366	107.908	91.4591	0.226061
miR-129-5p	pMIR-WNT5A_6	689	85.4577	83.7921	96.2534	78.4468	99.5476	87.5579	102.124	98.6523	91.4789	0.028038
miR-129-5p	pMIR-NDUFV3_3	689	101.63	101.898	88.9912	88.3262	95.6596	77.6994	95.4425	85.046	91.8366	0.028238
miR-129-5p	pMIR-GNB5_1	689	92.4271	98.0053	95.4617	86.3544	104.005	102.295	83.5096	73.2522	91.9138	0.063346
miR-129-5p	pMIR-RAB3B_7	689	94.1955	97.6891	94.8591	95.4729	91.2994	86.766	81.1466	95.2911	92.09	0.004886
miR-129-5p	pMIR-DKK1_1	689	86.8848	82.8566	87.3729	95.2987	104.675	97.5339	86.6527	95.7739	92.1311	0.018938
miR-129-5p	pMIR-PRKACB_2	689	75.6594	77.8206	103.915	90.2382	116.999	100.308	85.4753	89.3637	92.4724	0.169775
miR-129-5p	pMIR-RAB3B_2	689	88.355	80.0407	101.658	109.211	84.4066	89.4047	96.8152	91.1707	92.6327	0.064203
miR-129-5p	pMIR-ADCY5_2	689	103.758	89.2988	89.7883	95.9972	101.923	77.9284	95.7201	87.9115	92.7906	0.044685
miR-129-5p	pMIR-STAT3_1	689	74.0609	96.472	91.3203	93.4461	102.632	82.5801	97.3705	105.307	92.8986	0.092683
miR-129-5p	pMIR-ASCL1_2	542	81.9018	89.8738	92.6418	87.3757	94.554	95.4365	94.1713	107.899	92.9817	0.033524
miR-129-5p	pMIR-PPP2CA_5	689	79.5449	103.826	105.395	90.5582	104.117	88.4043	87.8228	84.696	93.0455	0.089568
miR-129-5p	pMIR-ATP7A_3	689	106.855	129.303	82.6428	88.918	82.9881	77.2621	87.8346	88.8984	93.0877	0.28813
miR-129-5p	pMIR-GRIN2B_27	689	87.8896	103.285	90.6574	77.1972	90.4526	78.7124	115.168	101.401	93.0954	0.172981
miR-129-5p	pMIR-CLOCK_11	689	85.4346	108.334	76.8328	86.2421	112.709	131.294	83.6863	60.4365	93.1211	0.419399
miR-129-5p	pMIR-KCNJ6_1	689	88.7275	100.522	107.629	113.554	77.4747	69.0474	75.387	112.902	93.1554	0.314231
miR-129-5p	pMIR-GRIA3_3	689	91.3925	115.563	102.333	100.045	107.74	104.364	52.9878	70.9818	93.1758	0.388117
miR-129-5p	pMIR-GNG2_1	689	85.37	91.3192	84.9557	76.7357	96.9412	101.64	79.8902	129.134	93.2482	0.291011
miR-129-5p	pMIR-CREB5_4	689	86.25	76.4864	72.3239	73.6088	96.5084	94.3009	126.999	120.868	93.4182	0.403325
miR-129-5p	pMIR-GNAI3_13	689	99.7159	97.1415	90.1128	87.1078	88.9436	91.4702	103.225	92.6908	93.8009	0.017268
miR-129-5p	pMIR-LIN7C_5	689	98.2886	107.618	98.0977	93.7371	96.5358	79.5083	89.637	87.1426	93.8206	0.078138
miR-129-5p	pMIR-TIAM1_2	689	67.2352	114.618	100.088	114.054	109.485	91.7777	78.1236	76.3186	93.9626	0.386162
miR-129-5p	pMIR-GNB5_4	689	116.348	97.1248	84.0864	82.4839	105.026	95.0719	92.4783	80.8123	94.179	0.218569
miR-129-5p	pMIR-PLCB4_2	689	64.9733	106.369	107.179	94.1345	99.7065	87.966	94.5814	100.397	94.4133	0.280513
miR-129-5p	pMIR-CTNNB1	639	86.1581	69.7103	106.4	90.5217	121.838	104.283	98.5178	79.2892	94.5898	0.387656
miR-129-5p	pMIR-TGFB2_1	689	86.8607	89.8458	82.5579	89.4308	111.454	86.3383	103.236	107.229	94.619	0.207455
miR-129-5p	pMIR-SYT13_6	540	75.5869	84.0537	95.3404	100.778	91.9334	100.13	102.609	109.223	94.9567	0.230551
miR-129-5p	pMIR-WNT5A_5	689	94.2742	110.304	75.8609	120.451	95.7773	91.8057	88.7319	83.5535	95.0948	0.364018
miR-129-5p	pMIR-HTR2A_2	689	102.367	89.6958	78.9004	90.6395	108.948	98.5891	100.792	95.3317	95.6579	0.22569
miR-129-5p	pMIR-NDUFA8	197	80.7863	87.9398	75.8746	86.2148	81.5988	97.9757	134.153	121.846	95.7986	0.591774
miR-129-5p	pMIR-UBE2J2_1	689	96.6368	95.6984	88.8989	86.5468	116.302	112.637	89.209	85.6562	96.4481	0.424095
miR-129-5p	pMIR-KCNJ6_8	689	92.7115	71.9156	82.8795	95.4445	119.984	100.146	106.712	103.434	96.6533	0.54139
miR-129-5p	pMIR-GDNF_4	689	92.064	97.8213	84.8579	86.8939	104.794	118.153	94.5097	94.3844	96.6848	0.408142
miR-129-5p	pMIR-NDUFA6	670	96.1281	93.1176	95.3343	102.901	98.9098	93.0689	110.185	84.5203	96.7706	0.267076
miR-129-5p	pMIR-TGFB2_5	691	108.044	93.2345	99.2517	99.6387	110.917	98.9182	87.8782	77.2198	96.8878	0.442792
miR-129-5p	pMIR-GRIN2B_39	689	103.626	86.5517	93.6308	93.2114	103.339	101.727	113.063	82.1808	97.1661	0.454881
miR-129-5p	pMIR-ATP7A_5	689	103.087	88.4829	95.1542	104.189	97.4531	111.998	91.2502	89.2895	97.613	0.44144
miR-129-5p	pMIR-SDHC_2	689	105.741	96.1289	106.089	104.205	101.006	92.8341	88.8919	88.6833	97.9475	0.452458
miR-129-5p	pMIR-MFN2_3	667	113.715	86.3126	84.1764	89.8912	82.4202	80.071	145.146	104.432	98.2706	0.832329
miR-129-5p	pMIR-CDKN1C	712	97.1106	97.0335	106.831	94.4364	86.9976	92.4114	115.02	96.7509	98.3239	0.604477
miR-129-5p	pMIR-PPP2R5E_8	151	93.5602	123.344	113.52	111.492	87.5698	87.7205	86.6972	83.3589	98.4078	0.777132
miR-129-5p	pMIR-GNAQ_4	689	100.929	101.746	103.216	90.737	104.28	96.9458	100.241	89.2239	98.4149	0.453848
miR-129-5p	pMIR-CAV2_4	499	74.9277	82.7788	85.6167	89.2412	134.591	130.304	90.334	102.501	98.7869	0.881545
miR-129-5p	pMIR-GPR37	542	110.093	96.6852	113.059	91.7729	91.7359	105.687	83.5767	98.2852	98.8618	0.759202
miR-129-5p	pMIR-GNG10_1	689	81.022	94.6174	98.9253	91.5545	104.953	93.8113	114.079	112.893	98.9819	0.804765
miR-129-5p	pMIR-GNAI3_34	689	105.585	116.957	101.803	97.4295	102.097	92.0717	87.7597	91.4913	99.3991	0.861271
miR-129-5p	pMIR-CPLX1_2	689	90.9492	98.0113	87.6871	90.2546	115.452	112.129	82.5558	121.169	99.776	0.966359
miR-129-5p	pMIR-PPP2CA_1	689	78.1365	87.3581	118.073	107.932	101.671	94.7801	99.8122	110.647	99.8013	0.966548
miR-129-5p	pMIR-CREB3L2_4	689	84.4393	90.1086	87.7766	82.1834	77.508	92.8962	162.193	121.882	99.8734	0.990343
miR-129-5p	pMIR-KCNJ6_13	689	82.492	87.2199	129.482	102.996	106.226	93.615	95.3718	101.718	99.8901	0.98338
miR-129-5p	pMIR-KCNJ6_16	689	87.0682	86.594	103.594	98.7207	113.599	111.549	96.0112	103.466	100.075	0.983655
miR-129-5p	pMIR-GNAI3_5	689	100.454	88.7443	105.41	118.381	91.6	81.4229	103.996	117.24	100.906	0.851403
miR-129-5p	pMIR-SDHC_16	689	86.7066	97.8333	90.6549	108.061	109.778	112.236	103.876	99.5814	101.091	0.745544
miR-129-5p	pMIR-GRIN2A_5	689	115.806	101.175	96.0829	107.935	112.162	84.3799	91.7429	100.128	101.176	0.761563
miR-129-5p	pMIR-VDAC1_1	689	114.175	92.6496	122.004	103.186	102.43	105.527	90.9867	82.6465	101.701	0.717974
miR-129-5p	pMIR-PRKX_6	689	92.0673	108.5	92.3728	87.3872	116.04	114.059	101.467	104.224	102.015	0.609394
miR-129-5p	pMIR-RAB3B_18	689	89.1495	101.712	101.508	108.783	99.0263	122.565	103.366	91.7864	102.237	0.560097
miR-129-5p	pMIR-MFN1_5	306	102.419	89.7141	91.7526	93.4528	120.686	104.471	90.0778	126.152	102.341	0.654942
miR-129-5p	pMIR-HTR2A_3	689	119.935	121.794	84.949	88.5637	99.4674	89.641	84.1323	130.439	102.365	0.732282
miR-129-5p	pMIR-DMRTA2_2	484	85.6116	108.112	82.8709	102.065	138.87	122.495	86.1705	93.5388	102.467	0.736201
miR-129-5p	pMIR-MAPK8_2	689	99.9166	109.139	100.744	106.502	103.778	105.952	101.421	92.6111	102.508	0.207188
miR-129-5p	pMIR-UBE2G2_2	689	118.467	100.504	75.4825	76.763	124.083	120.885	107.396	96.993	102.572	0.712246
miR-129-5p	pMIR-RAB3B_14	689	106.304	109.093	113.83	124.442	98.5878	95.3314	87.294	87.2733	102.77	0.568014
miR-129-5p	pMIR-CREB3L2_9	351	97.3408	121.963	92.0293	82.2591	134.055	110.583	84.2164	101.248	102.962	0.659354
miR-129-5p	pMIR-GRIN2B_35	689	102.128	91.4874	118.591	100.193	115.662	118.146	84.3865	96.4284	103.378	0.482596
miR-129-5p	pMIR-PPP1CB_5	689	102.679	109.184	116.414	113.662	97.3458	105.416	95.3471	88.8642	103.614	0.315258
miR-129-5p	pMIR-CALM2	708	109.715	110.804	109.345	108.715	116.198	100.271	82.2978	92.4815	103.728	0.382183
miR-129-5p	pMIR-PRKACA_2	689	90.1845	115.795	132.847	107.717	106.348	94.1611	98.1361	94.0315	104.902	0.360396
miR-129-5p	pMIR-NDUFA4_3	409	105.099	97.068	87.7105	84.0262	122.396	119.305	83.6872	141.186	105.06	0.516519
miR-129-5p	pMIR-SLC18A2_4	243	84.803	100.378	129.78	139.099	118.034	83.1933	96.1334	90.5014	105.24	0.506626
miR-129-5p	pMIR-ATP7A_2	689	105.489	93.7659	101.546	79.2577	107.956	109.196	122.024	124.295	105.441	0.326228
miR-129-5p	pMIR-SLC18A2_1	689	116.443	118.326	96.9215	96.2376	116.998	94.1528	102.25	102.359	105.461	0.172876
miR-129-5p	pMIR-UQCRB_7	689	97.8756	109.464	113.801	116.689	113.796	117.941	95.6146	85.8474	106.379	0.169106
miR-129-5p	pMIR-SDHC_11	689	112.721	109.719	96.2745	107.374	106.812	114.963	108.798	96.0155	106.585	0.032123
miR-129-5p	pMIR-GRIA1_1	689	121.986	118.193	94.078	86.1293	137.797	108.596	88.8104	106.119	107.714	0.261225
miR-129-5p	pMIR-PPP3CA_3	689	112.498	121.356	88.3102	99.5465	122.752	102.519	109.165	111.318	108.433	0.075546
miR-129-5p	pMIR-GDNF_2	689	83.8334	89.2102	144.677	129.95	115.69	88.6375	105.925	110.155	108.51	0.297736
miR-129-5p	pMIR-GLI2_1	689	100.256	109.348	104.129	105.137	113.623	132.459	109.342	97.3817	108.959	0.051964
miR-129-5p	pMIR-KCNJ5_3	689	100.684	107.369	96.3292	110.497	111.218	108.211	118.368	123.159	109.48	0.01753
miR-129-5p	pMIR-GRIN2B_21	689	99.3123	112.536	128.4	95.9734	123.254	112.88	105.12	113.365	111.355	0.023086
miR-129-5p	pMIR-GNAI3_3	689	125.804	126.902	111.337	99.9812	119.643	124.048	89.7735	101.352	112.355	0.040978
miR-129-5p	pMIR-FOXA1_1	689	122.256	114.573	129.652	142.193	94.1181	95.6581	116.765	115.623	116.355	0.023652
