# Supplementary material for: Experimental capture of miRNA targetomes: disease-specific 3′UTR library-based miRNA targetomics for Parkinson’s disease
Source: Exp Mol Med. 2024 Apr 1;56(4):935–45. doi: 10.1038/s12276-024-01202-5 (PMC11059366; doi:10.1038/s12276-024-01202-5)
Supplement: Supplementary file 8 — Supplementary Table 7 [file 12276_2024_1202_MOESM8_ESM.xlsx]

## Sheet: Tabelle1
Supplementary Table 7: Lists of overlapping target gene 3'UTR constructs
22 common elements in "miR-873-5p" and "miR-133b":
pMIR-CAMK2G_2
pMIR-GNB4_3
pMIR-CHRNB2_1
pMIR-VAMP2_2
pMIR-MAPK8_5
pMIR-GNAI3_14
pMIR-DRD5
pMIR-RAB3B_11
pMIR-TGFB2_4
pMIR-GDNF_1
pMIR-GNG4_1
pMIR-SYT1_4
pMIR-PRKCA_6
pMIR-GNAI3_12
pMIR-WNT5A_1
pMIR-PPFIA3_1
pMIR-UQCRB_3
pMIR-GCH1_3
pMIR-SLC22A3_1
pMIR-LIN7C_3
pMIR-SCN1A_2
pMIR-FOS_1
6 common elements in "miR-133b" and "miR-129-1-3p":
pMIR-ABAT_1
pMIR-ADCY5_1
pMIR-CHRNB2_6
pMIR-KCNJ9_1
pMIR-RAB3B_16
pMIR-SYT2_4
25 common elements in "miR-133b" and "miR-129-5p":
pMIR-ALK
pMIR-ATP7A_4
pMIR-CAV2_3
pMIR-CLOCK_8
pMIR-CNR1_2
pMIR-CREB5_9
pMIR-CXCL12_2
pMIR-GNAI1_5
pMIR-GNAI3_13
pMIR-GNAI3_5
pMIR-HTR2A_2
pMIR-MAPK10_7
pMIR-MAPK14_1
pMIR-PPP2CA_3
pMIR-PPP2CB
pMIR-PPP2R2D_1
pMIR-PPP2R2D_6
pMIR-PPP2R5E_2
pMIR-PRKACB_4
pMIR-PRKCA_3
pMIR-PRKX_6
pMIR-SLC6A2_2
pMIR-STXBP1_3
pMIR-TGFB2_1
pMIR-WNT5A_5
5 common elements in "miR-129-1-3p" and "miR-129-5p":
pMIR-CREB3L2_7
pMIR-GRIN2B_35
pMIR-GRIN2B_37
pMIR-PHOX2B_1
pMIR-RAB3B_10
14 common elements in "miR-873-5p" and "miR-129-1-3p":
pMIR-GRIN2B_3
pMIR-ITPR2_2
pMIR-PDE1B_1
pMIR-PPFIA4_1
pMIR-CHRNB2_2
pMIR-CHRNA4_2
pMIR-GRIN2B_33
pMIR-GNG7_3
pMIR-ADCY6_2
pMIR-SLC9A3R1
pMIR-GRIN2A_11
pMIR-CASP9
pMIR-ADCY6_3
pMIR-PRKCB
43 common elements in "miR-873-5p" and "miR-129-5p":
pMIR-OTX2_3
pMIR-OPRK1_2
pMIR-GNAQ_5
pMIR-GLI2_1
pMIR-GNAQ_3
pMIR-GNAI3_6
pMIR-GRIN2B_12
pMIR-ATG12_2
pMIR-GRIA3_3
pMIR-PPP3CA_1
pMIR-KIF5C_1
pMIR-GNAI3_34
pMIR-GNAI3_10
pMIR-NDUFA6
pMIR-MAPK8_2
pMIR-PPP2R2A_3
pMIR-UQCRB_5
pMIR-SYN3_1
pMIR-PLCB4_1
pMIR-GNAI3_4
pMIR-TOMM20_1
pMIR-HTR2A_3
pMIR-GDNF_2
pMIR-RAB3B_2
pMIR-GRIA1_1
pMIR-GNAI3_37
pMIR-GNG10_1
pMIR-CHRM5_4
pMIR-PHOX2B_3
pMIR-CHRM5_1
pMIR-GRIN2A_3
pMIR-GRIA3_1
pMIR-NDUFA5_2
pMIR-CHRNA4_4
pMIR-RAB3B_13
pMIR-GNAQ_7
pMIR-CDKN1C
pMIR-PPP1CC_2
pMIR-LIN7C_6
pMIR-GLI2_2
pMIR-GNAQ_4
pMIR-GNAI3_36
pMIR-VDAC1_1
4 common elements in "miR-873-5p", "miR-133b" and "miR-129-1-3p":
pMIR-KCNJ9_2
pMIR-ADCY6_1
pMIR-CASK_4
pMIR-PDE1B_2
1 common element in "miR-133b", "miR-129-1-3p" and "miR-129-5p":
pMIR-SYT1_3
3 common elements in "miR-873-5p", "miR-133b" and "miR-129-5p":
pMIR-GNAO1_2
pMIR-NDUFC2_2
pMIR-PPP2CA_1
1 common element in "miR-873-5p", "miR-129-1-3p" and "miR-129-5p":
pMIR-UNC13B_2
0 common elements in "miR-873-5p", "miR-133b", "miR-129-1-3p" and "miR-129-5p":
