# Supplementary material for: Experimental capture of miRNA targetomes: disease-specific 3′UTR library-based miRNA targetomics for Parkinson’s disease
Source: Exp Mol Med. 2024 Apr 1;56(4):935–45. doi: 10.1038/s12276-024-01202-5 (PMC11059366; doi:10.1038/s12276-024-01202-5)
Supplement: Supplementary file 9 — Supplementary Table 8 [file 12276_2024_1202_MOESM9_ESM.xlsx]

## Sheet: Tabelle1
Supplementary Table 8: List of all potential target genes of at least one miRNA
plasmid name
ABAT
ADCY5
ADCY6
ADORA2A
AGTR2
AKT2
AKT3
ALK
ASCL1
ATF2
ATG12
ATG5
ATP7A
CACNA1A
CACNA1B
CACNA1C
CALM1
CALM2
CALM3
CAMK2A
CAMK2D
CAMK2G
CASK
CASP2
CASP3
CASP6
CASP7
CASP9
CAV2
CDKN1C
CHRM5
CHRNA4
CHRNB2
CLOCK
CNR1
COMT
COX4I2
COX6C
COX8C
CPLX1
CREB1
CREB3
CREB3L2
CREB3L4
CREB5
CSNK1E
CTNNB1
CXCL12
CYCS
DBH
DDC
DKK1
DMRTA2
DRD2
DRD4
DRD5
EN2
FOS
FOXA1
GCH1
GDNF
GLI1
GLI2
GNAI1
GNAI2
GNAI3
GNAI30
GNAO1
GNAQ
GNB1
GNB4
GNB5
GNG10
GNG12
GNG2
GNG4
GNG7
GNGT1
GPR37
GRIA1
GRIA2
GRIA3
GRIA4
GRIN2A
GRIN2B
GSK3B
HPRT1
HTR2A
ITGAM
ITGB2
ITPR1
ITPR2
ITPR3
KCNJ3
KCNJ5
KCNJ6
KCNJ9
KIF5A
KIF5B
KIF5C
KLF16
LIN7A
LIN7B
LIN7C
LRP6
LRRK2
MAP1LC3B
MAPK10
MAPK11
MAPK12
MAPK14
MAPK8
MAPK9
MFN1
MFN2
MSX1
NDUFA10
NDUFA4
NDUFA5
NDUFA6
NDUFA8
NDUFB4
NDUFB6
NDUFC2
NDUFV3
NEUROD1
NEUROG2
NKX2-2
NPR1
NPY2R
NQO1
NR4A2
OPRK1
OTX2
PDE1B
PHOX2A
PINK1
PLCB1
PLCB3
PLCB4
PNKD
PPFIA1
PPFIA2
PPFIA3
PPFIA4
PPIF
PPP1CB
PPP1CC
PPP2CA
PPP2CB
PPP2R2A
PPP2R2B
PPP2R2D
PPP2R5C
PPP2R5D
PPP2R5E
PPP3CA
PPP3CB
PRKACA
PRKACB
PRKACG
PRKCA
PRKCB
PRKCG
PRKX
RAB3B
RET
RSPO2
SCN1A
SDHC
SFRP1
SLC18A1
SLC18A2
SLC22A3
SLC6A2
SLC6A3
SLC9A3R1
SNCA
SOX2
SQSTM1
STAT3
STX1A
STXBP1
SYN1
SYN3
SYT1
SYT11
SYT13
SYT2
SYT5
SYT9
TGFB2
TIAM1
TOMM20
TOMM40
TOMM7
TOMM70
TOR1A
TYR
UBE2G1
UBE2G2
UBE2J1
UBE2J2
UBE2L3
UBE2L6
UNC13B
UQCR10
UQCRB
UQCRHL
VAMP2
VDAC1
WNT3
WNT3A
WNT5A
